# Supplementary material for: Comprehensive proteomics and functional annotation of mouse brown adipose tissue
Source: PLoS One. 2020 May 6;15(5):e0232084. doi: 10.1371/journal.pone.0232084 (PMC7202602; doi:10.1371/journal.pone.0232084)
Supplement: S1 Table — (XLSX) [file pone.0232084.s001.xlsx]

## Sheet: protein identified in BAT
Table S1. The protein list in BAT proteome.
		run1		run2		run3
Protein accession	Protein name	total unique peptide	total spectrum count	total unique peptide	total spectrum count	total unique peptide	total spectrum count
P19096	Fatty acid synthase OS=Mus musculus GN=Fasn PE=1 SV=2	110	3484	113	3387	108	3439
P07724	Serum albumin OS=Mus musculus GN=Alb PE=1 SV=3	51	2211	51	2256	54	2274
P68134	Cluster of Actin, alpha skeletal muscle OS=Mus musculus GN=Acta1 PE=1 SV=1 (P68134)	35	2357	32	1485	33	1235
Q99KI0	Aconitate hydratase, mitochondrial OS=Mus musculus GN=Aco2 PE=1 SV=1	46	1649	46	1713	44	1647
P63038	60 kDa heat shock protein, mitochondrial OS=Mus musculus GN=Hspd1 PE=1 SV=1	48	1430	45	1427	48	1308
Q8BWT1	3-ketoacyl-CoA thiolase, mitochondrial OS=Mus musculus GN=Acaa2 PE=1 SV=3	30	1342	31	1305	31	1269
Q5SX39	Cluster of Myosin-4 OS=Mus musculus GN=Myh4 PE=1 SV=1 (Q5SX39)	181	1350	184	1325	178	1320
P04117	Fatty acid-binding protein, adipocyte OS=Mus musculus GN=Fabp4 PE=1 SV=3	14	1209	15	1168	15	1138
P38647	Stress-70 protein, mitochondrial OS=Mus musculus GN=Hspa9 PE=1 SV=3	40	1014	40	1006	40	1012
P13707	Glycerol-3-phosphate dehydrogenase [NAD(+)], cytoplasmic OS=Mus musculus GN=Gpd1 PE=1 SV=3	25	998	27	970	27	917
Q99LC5	Electron transfer flavoprotein subunit alpha, mitochondrial OS=Mus musculus GN=Etfa PE=1 SV=2	16	1021	18	1013	16	997
Q60597	2-oxoglutarate dehydrogenase, mitochondrial OS=Mus musculus GN=Ogdh PE=1 SV=3	53	893	54	927	53	869
P16546	Spectrin alpha chain, non-erythrocytic 1 OS=Mus musculus GN=Sptan1 PE=1 SV=4	144	911	145	899	141	873
P01942	Hemoglobin subunit alpha OS=Mus musculus GN=Hba PE=1 SV=2	8	881	9	890	8	855
P17182	Alpha-enolase OS=Mus musculus GN=Eno1 PE=1 SV=3	31	1473	30	1368	30	1330
P05064	Fructose-bisphosphate aldolase A OS=Mus musculus GN=Aldoa PE=1 SV=2	25	946	23	992	25	921
Q91V92	ATP-citrate synthase OS=Mus musculus GN=Acly PE=1 SV=1	50	809	51	806	50	801
P02088	Cluster of Hemoglobin subunit beta-1 OS=Mus musculus GN=Hbb-b1 PE=1 SV=2 (P02088)	14	897	14	874	13	867
Q9D051	Pyruvate dehydrogenase E1 component subunit beta, mitochondrial OS=Mus musculus GN=Pdhb PE=1 SV=1	15	773	15	748	14	797
P51174	Long-chain specific acyl-CoA dehydrogenase, mitochondrial OS=Mus musculus GN=Acadl PE=1 SV=2	22	755	22	792	22	786
P08249	Malate dehydrogenase, mitochondrial OS=Mus musculus GN=Mdh2 PE=1 SV=3	17	796	19	790	19	789
P40142	Transketolase OS=Mus musculus GN=Tkt PE=1 SV=1	34	831	35	745	34	738
Q64521	Glycerol-3-phosphate dehydrogenase, mitochondrial OS=Mus musculus GN=Gpd2 PE=1 SV=2	47	735	44	697	44	654
Q8K2B3	Succinate dehydrogenase [ubiquinone] flavoprotein subunit, mitochondrial OS=Mus musculus GN=Sdha PE=1 SV=1	31	697	31	729	31	681
Q9Z2I9	Succinyl-CoA ligase [ADP-forming] subunit beta, mitochondrial OS=Mus musculus GN=Sucla2 PE=1 SV=2	28	672	28	673	28	653
P50544	Very long-chain specific acyl-CoA dehydrogenase, mitochondrial OS=Mus musculus GN=Acadvl PE=1 SV=3	44	689	42	736	43	700
Q9CZ13	Cytochrome b-c1 complex subunit 1, mitochondrial OS=Mus musculus GN=Uqcrc1 PE=1 SV=2	20	704	19	643	18	631
Q91VD9	NADH-ubiquinone oxidoreductase 75 kDa subunit, mitochondrial OS=Mus musculus GN=Ndufs1 PE=1 SV=2	35	663	38	644	36	606
Q8BH95	Enoyl-CoA hydratase, mitochondrial OS=Mus musculus GN=Echs1 PE=1 SV=1	17	658	18	642	17	627
P20152	Vimentin OS=Mus musculus GN=Vim PE=1 SV=3	45	745	41	698	44	715
A2ASS6	Titin OS=Mus musculus GN=Ttn PE=1 SV=1	208	257	234	292	216	286
P97457	Myosin regulatory light chain 2, skeletal muscle isoform OS=Mus musculus GN=Mylpf PE=1 SV=3	17	607	16	627	17	629
P52480	Pyruvate kinase PKM OS=Mus musculus GN=Pkm PE=1 SV=4	35	608	35	642	33	619
Q05920	Pyruvate carboxylase, mitochondrial OS=Mus musculus GN=Pc PE=1 SV=1	48	621	48	607	46	564
P16858	Cluster of Glyceraldehyde-3-phosphate dehydrogenase OS=Mus musculus GN=Gapdh PE=1 SV=2 (P16858)	20	599	21	539	20	521
Q9D6R2	Isocitrate dehydrogenase [NAD] subunit alpha, mitochondrial OS=Mus musculus GN=Idh3a PE=1 SV=1	20	577	19	556	19	555
Q8BMS1	Trifunctional enzyme subunit alpha, mitochondrial OS=Mus musculus GN=Hadha PE=1 SV=1	34	521	33	519	37	529
Q5SWU9	Acetyl-CoA carboxylase 1 OS=Mus musculus GN=Acaca PE=1 SV=1	102	598	101	610	101	570
P56480	ATP synthase subunit beta, mitochondrial OS=Mus musculus GN=Atp5b PE=1 SV=2	23	541	24	544	22	537
P19536	Cytochrome c oxidase subunit 5B, mitochondrial OS=Mus musculus GN=Cox5b PE=1 SV=1	10	494	10	520	10	505
Q8CGN5	Perilipin-1 OS=Mus musculus GN=Plin1 PE=1 SV=2	30	544	30	566	29	543
P47738	Cluster of Aldehyde dehydrogenase, mitochondrial OS=Mus musculus GN=Aldh2 PE=1 SV=1 (P47738)	55	462	57	458	55	447
P45952	Medium-chain specific acyl-CoA dehydrogenase, mitochondrial OS=Mus musculus GN=Acadm PE=1 SV=1	22	475	22	442	23	462
Q62261	Spectrin beta chain, non-erythrocytic 1 OS=Mus musculus GN=Sptbn1 PE=1 SV=2	113	485	113	483	107	457
Q8QZT1	Acetyl-CoA acetyltransferase, mitochondrial OS=Mus musculus GN=Acat1 PE=1 SV=1	24	492	24	488	23	491
P63017	Cluster of Heat shock cognate 71 kDa protein OS=Mus musculus GN=Hspa8 PE=1 SV=1 (P63017)	42	529	42	529	42	509
P35486	Pyruvate dehydrogenase E1 component subunit alpha, somatic form, mitochondrial OS=Mus musculus GN=Pdha1 PE=1 SV=1	25	439	24	422	24	411
P99024	Cluster of Tubulin beta-5 chain OS=Mus musculus GN=Tubb5 PE=1 SV=1 (P99024)	50	386	47	424	53	387
Q8BMF4	Dihydrolipoyllysine-residue acetyltransferase component of pyruvate dehydrogenase complex, mitochondrial OS=Mus musculus GN=Dlat PE=1 SV=2	26	428	26	446	26	404
Q9EQ20	Methylmalonate-semialdehyde dehydrogenase [acylating], mitochondrial OS=Mus musculus GN=Aldh6a1 PE=1 SV=1	27	425	28	401	28	395
O08749	Dihydrolipoyl dehydrogenase, mitochondrial OS=Mus musculus GN=Dld PE=1 SV=2	21	420	21	398	20	395
Q8CC88	von Willebrand factor A domain-containing protein 8 OS=Mus musculus GN=Vwa8 PE=2 SV=2	80	346	85	350	80	343
Q61554	Fibrillin-1 OS=Mus musculus GN=Fbn1 PE=1 SV=1	86	434	85	442	86	434
P97807	Fumarate hydratase, mitochondrial OS=Mus musculus GN=Fh PE=1 SV=3	22	398	22	406	23	390
Q91ZA3	Propionyl-CoA carboxylase alpha chain, mitochondrial OS=Mus musculus GN=Pcca PE=1 SV=2	37	377	39	393	36	382
P09411	Cluster of Phosphoglycerate kinase 1 OS=Mus musculus GN=Pgk1 PE=1 SV=4 (P09411)	24	377	24	363	23	331
Q921I1	Serotransferrin OS=Mus musculus GN=Tf PE=1 SV=1	44	381	43	395	44	362
Q99JY0	Trifunctional enzyme subunit beta, mitochondrial OS=Mus musculus GN=Hadhb PE=1 SV=1	24	356	21	350	23	354
Q05793	Basement membrane-specific heparan sulfate proteoglycan core protein OS=Mus musculus GN=Hspg2 PE=1 SV=1	100	377	101	394	98	375
Q921G7	Electron transfer flavoprotein-ubiquinone oxidoreductase, mitochondrial OS=Mus musculus GN=Etfdh PE=1 SV=1	28	325	27	335	27	317
Q9DCW4	Electron transfer flavoprotein subunit beta OS=Mus musculus GN=Etfb PE=1 SV=3	18	384	18	379	17	399
P68368	Cluster of Tubulin alpha-4A chain OS=Mus musculus GN=Tuba4a PE=1 SV=1 (P68368)	30	385	31	378	31	360
P05977	Myosin light chain 1/3, skeletal muscle isoform OS=Mus musculus GN=Myl1 PE=1 SV=2	17	489	16	491	15	457
Q9QXS1	Plectin OS=Mus musculus GN=Plec PE=1 SV=3	142	257	142	257	139	257
P07758	Cluster of Alpha-1-antitrypsin 1-1 OS=Mus musculus GN=Serpina1a PE=1 SV=4 (P07758)	26	318	24	298	24	281
P17751	Triosephosphate isomerase OS=Mus musculus GN=Tpi1 PE=1 SV=4	14	338	14	346	14	353
P06801	NADP-dependent malic enzyme OS=Mus musculus GN=Me1 PE=1 SV=2	23	315	23	342	22	305
P20108	Thioredoxin-dependent peroxide reductase, mitochondrial OS=Mus musculus GN=Prdx3 PE=1 SV=1	10	317	10	304	10	324
P41216	Long-chain-fatty-acid--CoA ligase 1 OS=Mus musculus GN=Acsl1 PE=1 SV=2	36	335	34	301	32	308
Q07417	Short-chain specific acyl-CoA dehydrogenase, mitochondrial OS=Mus musculus GN=Acads PE=1 SV=2	15	318	16	313	16	308
P06745	Glucose-6-phosphate isomerase OS=Mus musculus GN=Gpi PE=1 SV=4	20	314	19	299	20	299
P56391	Cytochrome c oxidase subunit 6B1 OS=Mus musculus GN=Cox6b1 PE=1 SV=2	6	306	6	292	6	323
Q9CZU6	Citrate synthase, mitochondrial OS=Mus musculus GN=Cs PE=1 SV=1	16	240	14	263	15	258
Q9D2G2	Dihydrolipoyllysine-residue succinyltransferase component of 2-oxoglutarate dehydrogenase complex, mitochondrial OS=Mus musculus GN=Dlst PE=1 SV=1	14	332	14	286	10	277
Q9CQA3	Succinate dehydrogenase [ubiquinone] iron-sulfur subunit, mitochondrial OS=Mus musculus GN=Sdhb PE=1 SV=1	14	282	13	295	13	286
P16015	Carbonic anhydrase 3 OS=Mus musculus GN=Ca3 PE=1 SV=3	16	275	16	271	16	254
P26039	Talin-1 OS=Mus musculus GN=Tln1 PE=1 SV=2	83	277	83	300	84	315
P12787	Cytochrome c oxidase subunit 5A, mitochondrial OS=Mus musculus GN=Cox5a PE=1 SV=2	7	251	7	257	7	255
Q64433	10 kDa heat shock protein, mitochondrial OS=Mus musculus GN=Hspe1 PE=1 SV=2	9	275	8	281	8	281
O35459	Delta(3,5)-Delta(2,4)-dienoyl-CoA isomerase, mitochondrial OS=Mus musculus GN=Ech1 PE=1 SV=1	14	291	14	289	14	283
Q8CAQ8	MICOS complex subunit Mic60 OS=Mus musculus GN=Immt PE=1 SV=1	41	281	42	285	38	283
Q03265	ATP synthase subunit alpha, mitochondrial OS=Mus musculus GN=Atp5a1 PE=1 SV=1	23	285	22	267	22	239
Q8BFR5	Elongation factor Tu, mitochondrial OS=Mus musculus GN=Tufm PE=1 SV=1	25	291	24	292	23	257
Q9D6J6	NADH dehydrogenase [ubiquinone] flavoprotein 2, mitochondrial OS=Mus musculus GN=Ndufv2 PE=1 SV=2	14	289	14	287	14	307
P48678	Prelamin-A/C OS=Mus musculus GN=Lmna PE=1 SV=2	43	267	44	275	42	271
P16045	Galectin-1 OS=Mus musculus GN=Lgals1 PE=1 SV=3	9	289	9	277	7	298
P70404	Isocitrate dehydrogenase [NAD] subunit gamma 1, mitochondrial OS=Mus musculus GN=Idh3g PE=1 SV=1	13	265	13	245	13	241
P11499	Heat shock protein HSP 90-beta OS=Mus musculus GN=Hsp90ab1 PE=1 SV=3	42	451	41	451	39	430
P02468	Laminin subunit gamma-1 OS=Mus musculus GN=Lamc1 PE=1 SV=2	61	275	61	245	61	266
P62259	14-3-3 protein epsilon OS=Mus musculus GN=Ywhae PE=1 SV=1	18	390	17	359	18	346
Q6PB66	Leucine-rich PPR motif-containing protein, mitochondrial OS=Mus musculus GN=Lrpprc PE=1 SV=2	49	234	48	233	51	243
Q9WTP6	Adenylate kinase 2, mitochondrial OS=Mus musculus GN=Ak2 PE=1 SV=5	17	294	16	264	17	265
P20029	78 kDa glucose-regulated protein OS=Mus musculus GN=Hspa5 PE=1 SV=3	34	350	34	327	33	330
Q91WD5	NADH dehydrogenase [ubiquinone] iron-sulfur protein 2, mitochondrial OS=Mus musculus GN=Ndufs2 PE=1 SV=1	16	236	17	222	15	215
P01027	Complement C3 OS=Mus musculus GN=C3 PE=1 SV=3	60	230	56	232	58	217
O54724	Polymerase I and transcript release factor OS=Mus musculus GN=Ptrf PE=1 SV=1	19	306	19	279	19	281
Q60675	Laminin subunit alpha-2 OS=Mus musculus GN=Lama2 PE=1 SV=2	82	221	83	228	81	242
Q9DB77	Cytochrome b-c1 complex subunit 2, mitochondrial OS=Mus musculus GN=Uqcrc2 PE=1 SV=1	20	244	20	252	21	264
Q60932	Voltage-dependent anion-selective channel protein 1 OS=Mus musculus GN=Vdac1 PE=1 SV=3	18	301	18	303	17	265
P17742	Peptidyl-prolyl cis-trans isomerase A OS=Mus musculus GN=Ppia PE=1 SV=2	11	246	11	265	11	257
Q9CQ62	2,4-dienoyl-CoA reductase, mitochondrial OS=Mus musculus GN=Decr1 PE=1 SV=1	14	255	14	248	14	237
P12242	Mitochondrial brown fat uncoupling protein 1 OS=Mus musculus GN=Ucp1 PE=2 SV=2	16	252	16	262	16	248
Q01853	Transitional endoplasmic reticulum ATPase OS=Mus musculus GN=Vcp PE=1 SV=4	41	256	40	242	41	247
P14824	Annexin A6 OS=Mus musculus GN=Anxa6 PE=1 SV=3	36	236	35	221	36	224
Q61838	Alpha-2-macroglobulin OS=Mus musculus GN=A2m PE=1 SV=3	46	235	45	235	45	219
P11404	Fatty acid-binding protein, heart OS=Mus musculus GN=Fabp3 PE=1 SV=5	9	215	9	226	10	240
E9Q4Z2	Acetyl-CoA carboxylase 2 OS=Mus musculus GN=Acacb PE=1 SV=1	68	302	69	309	68	302
Q99MR8	Methylcrotonoyl-CoA carboxylase subunit alpha, mitochondrial OS=Mus musculus GN=Mccc1 PE=1 SV=2	34	221	34	229	32	224
Q9D855	Cytochrome b-c1 complex subunit 7 OS=Mus musculus GN=Uqcrb PE=1 SV=3	10	185	11	202	10	200
P19783	Cytochrome c oxidase subunit 4 isoform 1, mitochondrial OS=Mus musculus GN=Cox4i1 PE=1 SV=2	10	231	11	228	12	231
Q91Z83	Cluster of Myosin-7 OS=Mus musculus GN=Myh7 PE=1 SV=1 (Q91Z83)	101	442	102	409	106	417
P56371	Cluster of Ras-related protein Rab-4A OS=Mus musculus GN=Rab4a PE=1 SV=2 (P56371)	59	138	53	124	55	130
P02469	Laminin subunit beta-1 OS=Mus musculus GN=Lamb1 PE=1 SV=3	55	220	52	212	52	219
Q9D172	ES1 protein homolog, mitochondrial OS=Mus musculus GN=D10Jhu81e PE=1 SV=1	14	226	13	203	12	201
P15105	Glutamine synthetase OS=Mus musculus GN=Glul PE=1 SV=6	16	223	14	213	15	205
Q99L13	3-hydroxyisobutyrate dehydrogenase, mitochondrial OS=Mus musculus GN=Hibadh PE=1 SV=1	13	216	14	222	13	210
Q68FD5	Clathrin heavy chain 1 OS=Mus musculus GN=Cltc PE=1 SV=3	57	206	56	193	53	198
Q9JHU4	Cytoplasmic dynein 1 heavy chain 1 OS=Mus musculus GN=Dync1h1 PE=1 SV=2	88	141	86	150	92	150
Q9WUM5	Succinyl-CoA ligase [ADP/GDP-forming] subunit alpha, mitochondrial OS=Mus musculus GN=Suclg1 PE=1 SV=4	9	218	9	219	9	206
P62897	Cytochrome c, somatic OS=Mus musculus GN=Cycs PE=1 SV=2	9	202	12	222	13	219
Q9Z2V4	Phosphoenolpyruvate carboxykinase, cytosolic [GTP] OS=Mus musculus GN=Pck1 PE=2 SV=1	28	216	28	207	26	208
Q8VDD5	Myosin-9 OS=Mus musculus GN=Myh9 PE=1 SV=4	82	215	79	231	80	229
Q8BX70	Vacuolar protein sorting-associated protein 13C OS=Mus musculus GN=Vps13c PE=1 SV=2	79	149	80	151	73	134
Q8BH64	EH domain-containing protein 2 OS=Mus musculus GN=Ehd2 PE=1 SV=1	22	187	23	192	22	182
Q80X90	Filamin-B OS=Mus musculus GN=Flnb PE=1 SV=3	81	225	82	234	83	223
O88990	Alpha-actinin-3 OS=Mus musculus GN=Actn3 PE=2 SV=1	52	279	49	280	48	267
P54310	Hormone-sensitive lipase OS=Mus musculus GN=Lipe PE=1 SV=2	26	192	25	207	26	193
Q04857	Collagen alpha-1(VI) chain OS=Mus musculus GN=Col6a1 PE=2 SV=1	28	212	27	196	26	182
Q8BTM8	Filamin-A OS=Mus musculus GN=Flna PE=1 SV=5	82	221	79	209	81	219
Q9CRB9	MICOS complex subunit Mic19 OS=Mus musculus GN=Chchd3 PE=1 SV=1	13	220	15	212	14	207
Q91X72	Hemopexin OS=Mus musculus GN=Hpx PE=1 SV=2	16	211	16	219	16	216
P99029	Peroxiredoxin-5, mitochondrial OS=Mus musculus GN=Prdx5 PE=1 SV=2	12	196	11	188	12	212
Q63918	Serum deprivation-response protein OS=Mus musculus GN=Sdpr PE=1 SV=3	21	210	23	206	21	190
Q8VCT4	Carboxylesterase 1D OS=Mus musculus GN=Ces1d PE=1 SV=1	20	215	20	209	19	205
Q9ET01	Glycogen phosphorylase, liver form OS=Mus musculus GN=Pygl PE=1 SV=4	35	209	37	214	32	204
P31786	Acyl-CoA-binding protein OS=Mus musculus GN=Dbi PE=1 SV=2	6	188	7	190	7	199
Q61425	Hydroxyacyl-coenzyme A dehydrogenase, mitochondrial OS=Mus musculus GN=Hadh PE=1 SV=2	14	179	15	188	13	173
Q9DCD0	6-phosphogluconate dehydrogenase, decarboxylating OS=Mus musculus GN=Pgd PE=1 SV=3	18	175	19	179	19	190
Q8BKZ9	Pyruvate dehydrogenase protein X component, mitochondrial OS=Mus musculus GN=Pdhx PE=1 SV=1	15	221	15	190	14	200
Q64727	Vinculin OS=Mus musculus GN=Vcl PE=1 SV=4	43	158	45	179	46	176
P58252	Elongation factor 2 OS=Mus musculus GN=Eef2 PE=1 SV=2	33	187	33	183	34	177
Q9QXZ0	Microtubule-actin cross-linking factor 1 OS=Mus musculus GN=Macf1 PE=1 SV=2	65	80	73	84	67	83
P07310	Creatine kinase M-type OS=Mus musculus GN=Ckm PE=1 SV=1	14	176	13	150	13	149
O88569	Heterogeneous nuclear ribonucleoproteins A2/B1 OS=Mus musculus GN=Hnrnpa2b1 PE=1 SV=2	22	209	22	202	20	214
P14152	Malate dehydrogenase, cytoplasmic OS=Mus musculus GN=Mdh1 PE=1 SV=3	15	177	13	186	14	178
O88492	Perilipin-4 OS=Mus musculus GN=Plin4 PE=1 SV=2	35	190	35	182	34	174
O08528	Hexokinase-2 OS=Mus musculus GN=Hk2 PE=2 SV=1	36	233	36	229	36	233
P26443	Glutamate dehydrogenase 1, mitochondrial OS=Mus musculus GN=Glud1 PE=1 SV=1	26	180	27	181	28	172
P47934	Carnitine O-acetyltransferase OS=Mus musculus GN=Crat PE=1 SV=3	20	158	21	153	21	164
Q9JI91	Alpha-actinin-2 OS=Mus musculus GN=Actn2 PE=1 SV=2	49	270	47	275	47	244
Q9CR61	NADH dehydrogenase [ubiquinone] 1 beta subcomplex subunit 7 OS=Mus musculus GN=Ndufb7 PE=1 SV=3	9	213	9	195	9	191
Q00623	Apolipoprotein A-I OS=Mus musculus GN=Apoa1 PE=1 SV=2	19	171	17	162	17	141
P70670	Nascent polypeptide-associated complex subunit alpha, muscle-specific form OS=Mus musculus GN=Naca PE=1 SV=2	50	167	48	162	48	176
P24270	Catalase OS=Mus musculus GN=Cat PE=1 SV=4	25	166	22	155	23	159
P51885	Lumican OS=Mus musculus GN=Lum PE=1 SV=2	12	168	12	162	12	163
Q62234	Myomesin-1 OS=Mus musculus GN=Myom1 PE=1 SV=2	67	166	66	158	64	160
Q99MN9	Propionyl-CoA carboxylase beta chain, mitochondrial OS=Mus musculus GN=Pccb PE=1 SV=2	21	183	22	179	23	180
P08032	Spectrin alpha chain, erythrocytic 1 OS=Mus musculus GN=Spta1 PE=2 SV=3	83	160	83	151	75	147
P26041	Cluster of Moesin OS=Mus musculus GN=Msn PE=1 SV=3 (P26041)	38	138	46	138	36	125
P54071	Isocitrate dehydrogenase [NADP], mitochondrial OS=Mus musculus GN=Idh2 PE=1 SV=3	21	180	20	189	20	193
P10493	Nidogen-1 OS=Mus musculus GN=Nid1 PE=1 SV=2	37	181	37	183	37	187
P34914	Bifunctional epoxide hydrolase 2 OS=Mus musculus GN=Ephx2 PE=1 SV=2	20	157	21	152	19	169
Q9Z2I0	LETM1 and EF-hand domain-containing protein 1, mitochondrial OS=Mus musculus GN=Letm1 PE=2 SV=1	31	176	30	161	29	168
P21550	Beta-enolase OS=Mus musculus GN=Eno3 PE=1 SV=3	17	722	17	645	16	623
Q9D0F9	Phosphoglucomutase-1 OS=Mus musculus GN=Pgm1 PE=1 SV=4	25	182	25	178	26	175
P57780	Alpha-actinin-4 OS=Mus musculus GN=Actn4 PE=1 SV=1	51	276	50	275	50	262
P97927	Laminin subunit alpha-4 OS=Mus musculus GN=Lama4 PE=1 SV=2	36	140	35	144	38	145
Q02053	Cluster of Ubiquitin-like modifier-activating enzyme 1 OS=Mus musculus GN=Uba1 PE=1 SV=1 (Q02053)	36	151	34	150	36	157
P14211	Calreticulin OS=Mus musculus GN=Calr PE=1 SV=1	18	152	18	164	16	151
P27773	Protein disulfide-isomerase A3 OS=Mus musculus GN=Pdia3 PE=1 SV=2	28	175	27	182	29	173
P42125	Enoyl-CoA delta isomerase 1, mitochondrial OS=Mus musculus GN=Eci1 PE=1 SV=2	12	167	12	186	11	177
P09671	Superoxide dismutase [Mn], mitochondrial OS=Mus musculus GN=Sod2 PE=1 SV=3	10	164	9	155	9	168
P11276	Fibronectin OS=Mus musculus GN=Fn1 PE=1 SV=4	54	147	57	159	57	160
Q8BIJ6	Isoleucine--tRNA ligase, mitochondrial OS=Mus musculus GN=Iars2 PE=1 SV=1	36	170	35	161	33	149
F6ZDS4	Nucleoprotein TPR OS=Mus musculus GN=Tpr PE=1 SV=1	63	128	58	117	59	114
P18242	Cathepsin D OS=Mus musculus GN=Ctsd PE=1 SV=1	14	160	14	149	16	153
Q6ZWR6	Nesprin-1 OS=Mus musculus GN=Syne1 PE=1 SV=2	15	15	20	20	19	20
Q8QZS1	3-hydroxyisobutyryl-CoA hydrolase, mitochondrial OS=Mus musculus GN=Hibch PE=1 SV=1	21	155	19	178	19	162
O08638	Myosin-11 OS=Mus musculus GN=Myh11 PE=1 SV=1	73	180	71	169	73	184
P20801	Troponin C, skeletal muscle OS=Mus musculus GN=Tnnc2 PE=1 SV=2	7	192	7	183	7	168
P10126	Cluster of Elongation factor 1-alpha 1 OS=Mus musculus GN=Eef1a1 PE=1 SV=3 (P10126)	18	160	18	157	17	150
P13412	Troponin I, fast skeletal muscle OS=Mus musculus GN=Tnni2 PE=1 SV=2	9	152	9	146	9	156
O08709	Peroxiredoxin-6 OS=Mus musculus GN=Prdx6 PE=1 SV=3	12	170	12	169	12	147
O70423	Cluster of Membrane primary amine oxidase OS=Mus musculus GN=Aoc3 PE=2 SV=3 (O70423)	17	159	16	152	16	139
Q9CR68	Cytochrome b-c1 complex subunit Rieske, mitochondrial OS=Mus musculus GN=Uqcrfs1 PE=1 SV=1	13	151	14	151	14	154
Q91YT0	NADH dehydrogenase [ubiquinone] flavoprotein 1, mitochondrial OS=Mus musculus GN=Ndufv1 PE=1 SV=1	21	153	21	157	19	147
Q02788	Collagen alpha-2(VI) chain OS=Mus musculus GN=Col6a2 PE=2 SV=3	20	148	19	139	21	130
P28665	Cluster of Murinoglobulin-1 OS=Mus musculus GN=Mug1 PE=1 SV=3 (P28665)	31	142	34	142	30	124
Q8VHY0	Chondroitin sulfate proteoglycan 4 OS=Mus musculus GN=Cspg4 PE=1 SV=3	55	159	53	148	53	157
Q91ZX7	Prolow-density lipoprotein receptor-related protein 1 OS=Mus musculus GN=Lrp1 PE=1 SV=1	74	133	69	130	72	126
Q00612	Cluster of Glucose-6-phosphate 1-dehydrogenase X OS=Mus musculus GN=G6pdx PE=1 SV=3 (Q00612)	21	139	21	130	21	123
Q8K010	5-oxoprolinase OS=Mus musculus GN=Oplah PE=2 SV=1	36	152	38	153	38	154
Q9DCS3	Trans-2-enoyl-CoA reductase, mitochondrial OS=Mus musculus GN=Mecr PE=1 SV=2	12	158	11	163	11	167
Q61292	Laminin subunit beta-2 OS=Mus musculus GN=Lamb2 PE=2 SV=2	54	142	51	143	50	132
Q9CQN1	Heat shock protein 75 kDa, mitochondrial OS=Mus musculus GN=Trap1 PE=1 SV=1	32	157	31	155	31	143
P52825	Carnitine O-palmitoyltransferase 2, mitochondrial OS=Mus musculus GN=Cpt2 PE=1 SV=2	24	137	24	135	26	133
P31324	cAMP-dependent protein kinase type II-beta regulatory subunit OS=Mus musculus GN=Prkar2b PE=1 SV=3	19	182	20	190	19	187
Q8VHX6	Filamin-C OS=Mus musculus GN=Flnc PE=1 SV=3	58	153	63	165	59	156
Q9D0E1	Heterogeneous nuclear ribonucleoprotein M OS=Mus musculus GN=Hnrnpm PE=1 SV=3	23	115	25	121	26	115
Q61207	Sulfated glycoprotein 1 OS=Mus musculus GN=Psap PE=1 SV=2	22	146	22	158	21	140
P07901	Heat shock protein HSP 90-alpha OS=Mus musculus GN=Hsp90aa1 PE=1 SV=4	38	301	38	289	37	293
Q9WUB3	Glycogen phosphorylase, muscle form OS=Mus musculus GN=Pygm PE=1 SV=3	36	151	39	168	35	162
Q5SW19	Clustered mitochondria protein homolog OS=Mus musculus GN=Cluh PE=2 SV=2	37	128	39	125	38	123
Q8CHT0	Delta-1-pyrroline-5-carboxylate dehydrogenase, mitochondrial OS=Mus musculus GN=Aldh4a1 PE=1 SV=3	19	144	20	141	19	128
P16332	Methylmalonyl-CoA mutase, mitochondrial OS=Mus musculus GN=Mut PE=1 SV=2	26	143	25	135	25	140
P35700	Peroxiredoxin-1 OS=Mus musculus GN=Prdx1 PE=1 SV=1	16	186	14	182	14	175
P48036	Annexin A5 OS=Mus musculus GN=Anxa5 PE=1 SV=1	22	148	23	158	21	141
P31001	Desmin OS=Mus musculus GN=Des PE=1 SV=3	29	197	30	199	30	210
Q922U2	Cluster of Keratin, type II cytoskeletal 5 OS=Mus musculus GN=Krt5 PE=1 SV=1 (Q922U2)	35	110	33	98	38	107
Q6ZWQ0	Nesprin-2 OS=Mus musculus GN=Syne2 PE=1 SV=2	41	44	29	31	31	33
Q93092	Transaldolase OS=Mus musculus GN=Taldo1 PE=1 SV=2	20	125	17	124	17	125
P16125	L-lactate dehydrogenase B chain OS=Mus musculus GN=Ldhb PE=1 SV=2	15	164	15	179	14	158
Q8R0Y6	Cluster of Cytosolic 10-formyltetrahydrofolate dehydrogenase OS=Mus musculus GN=Aldh1l1 PE=1 SV=1 (Q8R0Y6)	37	123	39	126	40	128
Q9QYR9	Cluster of Acyl-coenzyme A thioesterase 2, mitochondrial OS=Mus musculus GN=Acot2 PE=1 SV=2 (Q9QYR9)	20	130	19	125	21	124
P58774	Tropomyosin beta chain OS=Mus musculus GN=Tpm2 PE=1 SV=1	25	249	24	250	21	247
Q6PIE5	Cluster of Sodium/potassium-transporting ATPase subunit alpha-2 OS=Mus musculus GN=Atp1a2 PE=1 SV=1 (Q6PIE5)	45	103	44	116	38	99
P07759	Serine protease inhibitor A3K OS=Mus musculus GN=Serpina3k PE=1 SV=2	14	227	14	189	14	193
P08113	Endoplasmin OS=Mus musculus GN=Hsp90b1 PE=1 SV=2	28	145	28	144	29	142
Q61316	Heat shock 70 kDa protein 4 OS=Mus musculus GN=Hspa4 PE=1 SV=1	31	144	31	143	32	135
Q8CGK3	Lon protease homolog, mitochondrial OS=Mus musculus GN=Lonp1 PE=1 SV=2	30	128	30	134	30	130
Q9D819	Inorganic pyrophosphatase OS=Mus musculus GN=Ppa1 PE=1 SV=1	18	149	19	134	19	131
P52503	NADH dehydrogenase [ubiquinone] iron-sulfur protein 6, mitochondrial OS=Mus musculus GN=Ndufs6 PE=1 SV=2	8	123	8	126	9	131
Q99PL5	Ribosome-binding protein 1 OS=Mus musculus GN=Rrbp1 PE=1 SV=2	35	101	38	98	39	100
P37040	NADPH--cytochrome P450 reductase OS=Mus musculus GN=Por PE=1 SV=2	25	125	23	114	25	119
Q62264	Thyroid hormone-inducible hepatic protein OS=Mus musculus GN=Thrsp PE=1 SV=1	6	121	6	132	6	127
O88844	Isocitrate dehydrogenase [NADP] cytoplasmic OS=Mus musculus GN=Idh1 PE=1 SV=2	20	144	21	132	21	135
P58281	Dynamin-like 120 kDa protein, mitochondrial OS=Mus musculus GN=Opa1 PE=1 SV=1	42	135	43	137	42	140
Q8BL66	Early endosome antigen 1 OS=Mus musculus GN=Eea1 PE=1 SV=2	49	96	47	89	49	91
Q9Z2I8	Succinyl-CoA ligase [GDP-forming] subunit beta, mitochondrial OS=Mus musculus GN=Suclg2 PE=1 SV=3	21	125	19	120	21	122
Q99LP6	GrpE protein homolog 1, mitochondrial OS=Mus musculus GN=Grpel1 PE=1 SV=1	12	132	11	123	12	112
Q9JHI5	Isovaleryl-CoA dehydrogenase, mitochondrial OS=Mus musculus GN=Ivd PE=1 SV=1	16	123	17	124	15	111
Q99LC3	NADH dehydrogenase [ubiquinone] 1 alpha subcomplex subunit 10, mitochondrial OS=Mus musculus GN=Ndufa10 PE=1 SV=1	16	135	19	136	18	129
P53395	Lipoamide acyltransferase component of branched-chain alpha-keto acid dehydrogenase complex, mitochondrial OS=Mus musculus GN=Dbt PE=1 SV=2	21	125	22	130	23	126
Q61171	Peroxiredoxin-2 OS=Mus musculus GN=Prdx2 PE=1 SV=3	8	132	8	134	10	146
Q9WVK4	EH domain-containing protein 1 OS=Mus musculus GN=Ehd1 PE=1 SV=1	27	151	28	157	28	152
P32020	Non-specific lipid-transfer protein OS=Mus musculus GN=Scp2 PE=1 SV=3	20	131	19	110	18	124
Q3ULD5	Methylcrotonoyl-CoA carboxylase beta chain, mitochondrial OS=Mus musculus GN=Mccc2 PE=1 SV=1	22	127	21	119	21	129
Q60936	Chaperone activity of bc1 complex-like, mitochondrial OS=Mus musculus GN=Adck3 PE=1 SV=2	19	129	17	126	19	120
Q8R4N0	Citrate lyase subunit beta-like protein, mitochondrial OS=Mus musculus GN=Clybl PE=1 SV=2	19	125	18	117	17	102
P09103	Protein disulfide-isomerase OS=Mus musculus GN=P4hb PE=1 SV=2	26	101	24	102	23	107
O35678	Monoglyceride lipase OS=Mus musculus GN=Mgll PE=1 SV=1	14	126	15	131	15	135
Q91ZU6	Dystonin OS=Mus musculus GN=Dst PE=1 SV=2	9	10	9	11	8	8
Q9JKS4	LIM domain-binding protein 3 OS=Mus musculus GN=Ldb3 PE=1 SV=1	21	131	21	138	21	124
P21981	Protein-glutamine gamma-glutamyltransferase 2 OS=Mus musculus GN=Tgm2 PE=1 SV=4	25	129	27	126	23	111
Q70FJ1	A-kinase anchor protein 9 OS=Mus musculus GN=Akap9 PE=2 SV=2	24	27	28	31	20	23
P10649	Cluster of Glutathione S-transferase Mu 1 OS=Mus musculus GN=Gstm1 PE=1 SV=2 (P10649)	24	117	26	115	24	109
O88685	26S protease regulatory subunit 6A OS=Mus musculus GN=Psmc3 PE=1 SV=2	21	107	21	106	21	97
P39447	Tight junction protein ZO-1 OS=Mus musculus GN=Tjp1 PE=1 SV=2	49	98	46	111	46	112
Q60864	Stress-induced-phosphoprotein 1 OS=Mus musculus GN=Stip1 PE=1 SV=1	26	122	27	111	26	107
P01867	Ig gamma-2B chain C region OS=Mus musculus GN=Igh-3 PE=1 SV=3	10	134	10	135	10	126
Q9DBJ1	Phosphoglycerate mutase 1 OS=Mus musculus GN=Pgam1 PE=1 SV=3	15	142	14	150	14	149
O08677	Kininogen-1 OS=Mus musculus GN=Kng1 PE=1 SV=1	20	110	20	112	20	117
O35658	Complement component 1 Q subcomponent-binding protein, mitochondrial OS=Mus musculus GN=C1qbp PE=1 SV=1	5	128	5	121	5	118
P19157	Cluster of Glutathione S-transferase P 1 OS=Mus musculus GN=Gstp1 PE=1 SV=2 (P19157)	9	102	10	103	9	112
Q6IMF0	Cluster of Keratin, type II cuticular Hb3 OS=Mus musculus GN=Krt83 PE=2 SV=2 (Q6IMF0)	48	124	45	119	47	119
P27546	Microtubule-associated protein 4 OS=Mus musculus GN=Map4 PE=1 SV=3	32	115	29	116	28	118
P50136	2-oxoisovalerate dehydrogenase subunit alpha, mitochondrial OS=Mus musculus GN=Bckdha PE=1 SV=1	18	110	18	122	20	110
P61979	Heterogeneous nuclear ribonucleoprotein K OS=Mus musculus GN=Hnrnpk PE=1 SV=1	20	119	20	131	20	128
Q9D0M3	Cytochrome c1, heme protein, mitochondrial OS=Mus musculus GN=Cyc1 PE=1 SV=1	8	103	7	99	8	108
Q9CR21	Acyl carrier protein, mitochondrial OS=Mus musculus GN=Ndufab1 PE=1 SV=1	6	106	6	116	6	124
Q9Z0X1	Apoptosis-inducing factor 1, mitochondrial OS=Mus musculus GN=Aifm1 PE=1 SV=1	18	108	19	116	20	116
P06151	L-lactate dehydrogenase A chain OS=Mus musculus GN=Ldha PE=1 SV=3	18	135	18	142	17	131
P67778	Prohibitin OS=Mus musculus GN=Phb PE=1 SV=1	14	125	14	115	14	125
Q8K0Y2	Cluster of Keratin, type I cuticular Ha3-I OS=Mus musculus GN=Krt33a PE=2 SV=1 (Q8K0Y2)	36	124	42	134	39	113
Q9DCX2	ATP synthase subunit d, mitochondrial OS=Mus musculus GN=Atp5h PE=1 SV=3	11	111	11	129	11	116
P21619	Lamin-B2 OS=Mus musculus GN=Lmnb2 PE=1 SV=2	31	125	31	136	30	117
Q60930	Voltage-dependent anion-selective channel protein 2 OS=Mus musculus GN=Vdac2 PE=1 SV=2	14	131	10	122	10	123
P10605	Cathepsin B OS=Mus musculus GN=Ctsb PE=1 SV=2	13	123	13	121	12	115
A2AAJ9	Obscurin OS=Mus musculus GN=Obscn PE=2 SV=2	37	42	41	48	40	43
P06728	Apolipoprotein A-IV OS=Mus musculus GN=Apoa4 PE=1 SV=3	18	100	20	98	19	104
Q9DCJ5	NADH dehydrogenase [ubiquinone] 1 alpha subcomplex subunit 8 OS=Mus musculus GN=Ndufa8 PE=1 SV=3	9	112	9	116	9	116
P21614	Vitamin D-binding protein OS=Mus musculus GN=Gc PE=1 SV=2	17	118	18	109	16	102
Q62417	Sorbin and SH3 domain-containing protein 1 OS=Mus musculus GN=Sorbs1 PE=1 SV=2	29	97	28	98	29	95
Q9DBL1	Short/branched chain specific acyl-CoA dehydrogenase, mitochondrial OS=Mus musculus GN=Acadsb PE=1 SV=1	14	107	14	110	14	103
Q91VW5	Golgin subfamily A member 4 OS=Mus musculus GN=Golga4 PE=1 SV=2	29	35	29	34	27	32
Q2TPA8	Hydroxysteroid dehydrogenase-like protein 2 OS=Mus musculus GN=Hsdl2 PE=1 SV=1	19	96	17	99	20	93
Q9CPP6	NADH dehydrogenase [ubiquinone] 1 alpha subcomplex subunit 5 OS=Mus musculus GN=Ndufa5 PE=1 SV=3	9	120	9	85	9	86
E9PVA8	Protein Gcn1l1 OS=Mus musculus GN=Gcn1l1 PE=4 SV=1	41	66	42	63	38	68
P58771	Tropomyosin alpha-1 chain OS=Mus musculus GN=Tpm1 PE=1 SV=1	27	267	26	272	26	260
Q69ZA1	Cluster of Cyclin-dependent kinase 13 OS=Mus musculus GN=Cdk13 PE=1 SV=3 (Q69ZA1)	22	25	20	25	22	30
Q8K3J1	NADH dehydrogenase [ubiquinone] iron-sulfur protein 8, mitochondrial OS=Mus musculus GN=Ndufs8 PE=1 SV=1	8	103	8	90	7	98
Q5XKE0	Myosin-binding protein C, fast-type OS=Mus musculus GN=Mybpc2 PE=1 SV=1	37	100	36	98	37	95
Q8K1Z0	Ubiquinone biosynthesis protein COQ9, mitochondrial OS=Mus musculus GN=Coq9 PE=1 SV=1	8	111	8	100	8	92
Q91V76	Ester hydrolase C11orf54 homolog OS=Mus musculus PE=2 SV=1	12	98	11	100	11	96
Q9WTI7	Unconventional myosin-Ic OS=Mus musculus GN=Myo1c PE=1 SV=2	32	100	32	92	30	94
Q71LX4	Talin-2 OS=Mus musculus GN=Tln2 PE=1 SV=3	53	113	53	121	58	127
Q8CGC7	Bifunctional glutamate/proline--tRNA ligase OS=Mus musculus GN=Eprs PE=1 SV=4	42	78	44	89	42	91
P07356	Annexin A2 OS=Mus musculus GN=Anxa2 PE=1 SV=2	19	91	19	85	19	83
Q62009	Periostin OS=Mus musculus GN=Postn PE=1 SV=2	23	87	25	104	23	103
Q9DCS9	NADH dehydrogenase [ubiquinone] 1 beta subcomplex subunit 10 OS=Mus musculus GN=Ndufb10 PE=1 SV=3	11	105	12	104	12	102
P29341	Polyadenylate-binding protein 1 OS=Mus musculus GN=Pabpc1 PE=1 SV=2	23	94	24	99	25	103
Q9QZ47	Troponin T, fast skeletal muscle OS=Mus musculus GN=Tnnt3 PE=2 SV=3	15	98	14	103	15	100
Q8K0E8	Fibrinogen beta chain OS=Mus musculus GN=Fgb PE=2 SV=1	23	111	23	102	23	99
O88322	Nidogen-2 OS=Mus musculus GN=Nid2 PE=1 SV=2	33	102	36	103	37	107
Q9CQX8	28S ribosomal protein S36, mitochondrial OS=Mus musculus GN=Mrps36 PE=1 SV=1	5	101	5	107	5	106
O70571	[Pyruvate dehydrogenase (acetyl-transferring)] kinase isozyme 4, mitochondrial OS=Mus musculus GN=Pdk4 PE=2 SV=1	16	95	16	93	16	96
Q9D0K2	Succinyl-CoA:3-ketoacid coenzyme A transferase 1, mitochondrial OS=Mus musculus GN=Oxct1 PE=1 SV=1	16	95	13	91	12	92
Q00519	Xanthine dehydrogenase/oxidase OS=Mus musculus GN=Xdh PE=1 SV=5	27	104	29	98	28	97
P14733	Lamin-B1 OS=Mus musculus GN=Lmnb1 PE=1 SV=3	30	105	30	109	27	103
Q9JHR7	Insulin-degrading enzyme OS=Mus musculus GN=Ide PE=1 SV=1	28	95	32	106	31	95
O70318	Band 4.1-like protein 2 OS=Mus musculus GN=Epb41l2 PE=1 SV=2	38	102	36	107	39	112
P56399	Ubiquitin carboxyl-terminal hydrolase 5 OS=Mus musculus GN=Usp5 PE=1 SV=1	20	70	19	58	17	66
P58871	182 kDa tankyrase-1-binding protein OS=Mus musculus GN=Tnks1bp1 PE=1 SV=2	43	98	45	100	42	97
Q61768	Cluster of Kinesin-1 heavy chain OS=Mus musculus GN=Kif5b PE=1 SV=3 (Q61768)	32	55	31	50	27	45
O08553	Dihydropyrimidinase-related protein 2 OS=Mus musculus GN=Dpysl2 PE=1 SV=2	22	118	20	124	20	114
Q9R0Y5	Adenylate kinase isoenzyme 1 OS=Mus musculus GN=Ak1 PE=1 SV=1	14	113	13	117	13	100
O08529	Calpain-2 catalytic subunit OS=Mus musculus GN=Capn2 PE=2 SV=4	24	89	23	84	22	87
P42932	T-complex protein 1 subunit theta OS=Mus musculus GN=Cct8 PE=1 SV=3	29	96	28	98	27	87
P09542	Myosin light chain 3 OS=Mus musculus GN=Myl3 PE=1 SV=4	15	219	16	214	15	226
P15508	Spectrin beta chain, erythrocytic OS=Mus musculus GN=Sptb PE=1 SV=4	53	88	44	85	46	89
Q99LY9	NADH dehydrogenase [ubiquinone] iron-sulfur protein 5 OS=Mus musculus GN=Ndufs5 PE=1 SV=3	10	85	8	84	7	78
P70333	Cluster of Heterogeneous nuclear ribonucleoprotein H2 OS=Mus musculus GN=Hnrnph2 PE=2 SV=1 (P70333)	16	76	15	85	16	73
P28654	Decorin OS=Mus musculus GN=Dcn PE=2 SV=1	11	85	10	73	11	84
Q8VCM7	Fibrinogen gamma chain OS=Mus musculus GN=Fgg PE=1 SV=1	22	93	21	96	21	92
O08788	Dynactin subunit 1 OS=Mus musculus GN=Dctn1 PE=1 SV=3	43	88	43	84	41	83
O09111	NADH dehydrogenase [ubiquinone] 1 beta subcomplex subunit 11, mitochondrial OS=Mus musculus GN=Ndufb11 PE=1 SV=2	5	92	5	99	4	103
Q8BGH2	Sorting and assembly machinery component 50 homolog OS=Mus musculus GN=Samm50 PE=1 SV=1	16	84	16	87	16	84
P11531	Dystrophin OS=Mus musculus GN=Dmd PE=1 SV=3	26	33	25	33	30	34
Q9ERU9	E3 SUMO-protein ligase RanBP2 OS=Mus musculus GN=Ranbp2 PE=1 SV=2	46	70	39	59	42	62
Q91ZJ5	UTP--glucose-1-phosphate uridylyltransferase OS=Mus musculus GN=Ugp2 PE=2 SV=3	20	83	19	91	21	84
Q8K370	Acyl-CoA dehydrogenase family member 10 OS=Mus musculus GN=Acad10 PE=1 SV=1	33	93	31	86	29	82
O88342	WD repeat-containing protein 1 OS=Mus musculus GN=Wdr1 PE=1 SV=3	26	90	24	85	25	92
Q8VDJ3	Vigilin OS=Mus musculus GN=Hdlbp PE=1 SV=1	38	75	36	76	38	82
Q91VM9	Inorganic pyrophosphatase 2, mitochondrial OS=Mus musculus GN=Ppa2 PE=1 SV=1	20	100	18	93	16	97
E9Q557	Desmoplakin OS=Mus musculus GN=Dsp PE=1 SV=1	18	25	25	32	27	35
P50396	Rab GDP dissociation inhibitor alpha OS=Mus musculus GN=Gdi1 PE=1 SV=3	19	96	21	111	21	105
P01837	Ig kappa chain C region OS=Mus musculus PE=1 SV=1	5	103	5	103	5	89
P08071	Lactotransferrin OS=Mus musculus GN=Ltf PE=2 SV=4	33	85	33	88	33	94
Q76MZ3	Serine/threonine-protein phosphatase 2A 65 kDa regulatory subunit A alpha isoform OS=Mus musculus GN=Ppp2r1a PE=1 SV=3	22	99	22	107	22	93
P28271	Cytoplasmic aconitate hydratase OS=Mus musculus GN=Aco1 PE=1 SV=3	27	98	25	82	25	85
Q9CPY7	Cytosol aminopeptidase OS=Mus musculus GN=Lap3 PE=1 SV=3	24	86	23	90	21	87
P37804	Transgelin OS=Mus musculus GN=Tagln PE=1 SV=3	14	87	13	82	10	84
Q11011	Puromycin-sensitive aminopeptidase OS=Mus musculus GN=Npepps PE=1 SV=2	32	82	32	76	33	89
Q61001	Laminin subunit alpha-5 OS=Mus musculus GN=Lama5 PE=1 SV=4	42	71	48	77	41	73
Q61598	Rab GDP dissociation inhibitor beta OS=Mus musculus GN=Gdi2 PE=1 SV=1	24	114	25	113	27	117
Q9DCT2	NADH dehydrogenase [ubiquinone] iron-sulfur protein 3, mitochondrial OS=Mus musculus GN=Ndufs3 PE=1 SV=2	12	94	11	87	12	92
Q9JLJ2	4-trimethylaminobutyraldehyde dehydrogenase OS=Mus musculus GN=Aldh9a1 PE=1 SV=1	19	85	20	98	21	89
Q80SW1	Cluster of Putative adenosylhomocysteinase 2 OS=Mus musculus GN=Ahcyl1 PE=1 SV=1 (Q80SW1)	23	80	23	81	22	85
Q9D6Y9	1,4-alpha-glucan-branching enzyme OS=Mus musculus GN=Gbe1 PE=2 SV=1	24	89	20	76	22	78
Q7TQ48	Sarcalumenin OS=Mus musculus GN=Srl PE=1 SV=1	22	82	23	88	21	90
Q8VCW8	Acyl-CoA synthetase family member 2, mitochondrial OS=Mus musculus GN=Acsf2 PE=1 SV=1	17	84	18	81	16	77
Q9JKF1	Ras GTPase-activating-like protein IQGAP1 OS=Mus musculus GN=Iqgap1 PE=1 SV=2	38	74	36	66	35	62
Q9JKR6	Hypoxia up-regulated protein 1 OS=Mus musculus GN=Hyou1 PE=1 SV=1	25	71	25	70	25	74
P13020	Gelsolin OS=Mus musculus GN=Gsn PE=1 SV=3	16	89	16	81	18	76
P62983	Cluster of Ubiquitin-40S ribosomal protein S27a OS=Mus musculus GN=Rps27a PE=1 SV=2 (P62983)	9	80	10	79	10	82
Q9DBB8	Trans-1,2-dihydrobenzene-1,2-diol dehydrogenase OS=Mus musculus GN=Dhdh PE=2 SV=1	11	70	12	72	9	68
O35855	Branched-chain-amino-acid aminotransferase, mitochondrial OS=Mus musculus GN=Bcat2 PE=2 SV=2	11	72	11	81	12	82
Q9D9V3	Ethylmalonyl-CoA decarboxylase OS=Mus musculus GN=Echdc1 PE=1 SV=2	15	84	15	99	15	79
E9PV24	Fibrinogen alpha chain OS=Mus musculus GN=Fga PE=2 SV=1	13	70	13	65	15	73
Q9D2R0	Acetoacetyl-CoA synthetase OS=Mus musculus GN=Aacs PE=2 SV=1	21	75	22	76	22	84
Q8BTI8	Serine/arginine repetitive matrix protein 2 OS=Mus musculus GN=Srrm2 PE=1 SV=3	25	45	27	46	25	49
Q922J3	CAP-Gly domain-containing linker protein 1 OS=Mus musculus GN=Clip1 PE=1 SV=1	40	67	42	73	42	70
O09165	Calsequestrin-1 OS=Mus musculus GN=Casq1 PE=1 SV=3	9	99	9	79	9	77
Q9D7N9	Adipocyte plasma membrane-associated protein OS=Mus musculus GN=Apmap PE=1 SV=1	18	85	18	88	18	87
Q8JZR0	Long-chain-fatty-acid--CoA ligase 5 OS=Mus musculus GN=Acsl5 PE=1 SV=1	23	90	23	84	23	96
P00405	Cytochrome c oxidase subunit 2 OS=Mus musculus GN=Mtco2 PE=1 SV=1	4	87	4	79	4	76
P20918	Plasminogen OS=Mus musculus GN=Plg PE=1 SV=3	30	87	28	85	30	75
Q9D7B6	Isobutyryl-CoA dehydrogenase, mitochondrial OS=Mus musculus GN=Acad8 PE=1 SV=2	19	79	20	79	19	81
P12382	ATP-dependent 6-phosphofructokinase, liver type OS=Mus musculus GN=Pfkl PE=1 SV=4	24	139	22	128	23	122
Q70IV5	Synemin OS=Mus musculus GN=Synm PE=1 SV=2	33	81	35	68	33	63
O54931	A-kinase anchor protein 2 OS=Mus musculus GN=Akap2 PE=1 SV=3	24	77	25	68	24	69
P23953	Carboxylesterase 1C OS=Mus musculus GN=Ces1c PE=1 SV=4	14	111	15	117	15	110
Q64516	Cluster of Glycerol kinase OS=Mus musculus GN=Gk PE=2 SV=2 (Q64516)	22	72	21	73	22	79
Q8BHN3	Neutral alpha-glucosidase AB OS=Mus musculus GN=Ganab PE=1 SV=1	28	83	26	88	25	79
Q08857	Platelet glycoprotein 4 OS=Mus musculus GN=Cd36 PE=1 SV=2	8	86	8	91	8	80
P50516	V-type proton ATPase catalytic subunit A OS=Mus musculus GN=Atp6v1a PE=1 SV=2	23	73	22	73	21	67
Q9R0H0	Peroxisomal acyl-coenzyme A oxidase 1 OS=Mus musculus GN=Acox1 PE=1 SV=5	23	79	21	80	22	81
P62874	Cluster of Guanine nucleotide-binding protein G(I)/G(S)/G(T) subunit beta-1 OS=Mus musculus GN=Gnb1 PE=1 SV=3 (P62874)	17	84	17	77	18	76
P97371	Proteasome activator complex subunit 1 OS=Mus musculus GN=Psme1 PE=2 SV=2	15	77	16	79	15	74
Q61147	Ceruloplasmin OS=Mus musculus GN=Cp PE=1 SV=2	27	85	29	99	27	77
Q9WTQ5	A-kinase anchor protein 12 OS=Mus musculus GN=Akap12 PE=1 SV=1	36	80	36	76	33	76
Q6ZQ38	Cullin-associated NEDD8-dissociated protein 1 OS=Mus musculus GN=Cand1 PE=2 SV=2	30	75	30	80	29	74
Q8VHQ9	Acyl-coenzyme A thioesterase 11 OS=Mus musculus GN=Acot11 PE=2 SV=1	26	87	23	98	23	94
Q3TC72	Fumarylacetoacetate hydrolase domain-containing protein 2A OS=Mus musculus GN=Fahd2 PE=1 SV=1	10	89	10	76	10	73
P23492	Purine nucleoside phosphorylase OS=Mus musculus GN=Pnp PE=1 SV=2	14	91	14	86	13	95
Q9JHL1	Na(+)/H(+) exchange regulatory cofactor NHE-RF2 OS=Mus musculus GN=Slc9a3r2 PE=1 SV=2	20	87	19	86	20	95
Q9JIF9	Myotilin OS=Mus musculus GN=Myot PE=1 SV=1	19	73	18	77	19	77
Q99KQ4	Nicotinamide phosphoribosyltransferase OS=Mus musculus GN=Nampt PE=1 SV=1	19	61	18	62	20	69
Q8R0N6	Hydroxyacid-oxoacid transhydrogenase, mitochondrial OS=Mus musculus GN=Adhfe1 PE=1 SV=2	14	74	14	78	12	78
Q99JY9	Cluster of Actin-related protein 3 OS=Mus musculus GN=Actr3 PE=1 SV=3 (Q99JY9)	18	77	18	77	18	65
Q02819	Nucleobindin-1 OS=Mus musculus GN=Nucb1 PE=1 SV=2	22	81	23	76	22	76
Q7TMK9	Heterogeneous nuclear ribonucleoprotein Q OS=Mus musculus GN=Syncrip PE=1 SV=2	21	78	19	78	18	71
Q3U0V1	Far upstream element-binding protein 2 OS=Mus musculus GN=Khsrp PE=1 SV=2	21	68	22	73	20	70
Q6P5H2	Nestin OS=Mus musculus GN=Nes PE=1 SV=1	34	57	36	68	35	73
Q8K1M6	Dynamin-1-like protein OS=Mus musculus GN=Dnm1l PE=1 SV=2	24	71	23	65	20	65
P17563	Cluster of Selenium-binding protein 1 OS=Mus musculus GN=Selenbp1 PE=1 SV=2 (P17563)	25	79	26	80	25	82
P01872	Ig mu chain C region OS=Mus musculus GN=Ighm PE=1 SV=2	16	93	16	76	16	80
Q8R081	Heterogeneous nuclear ribonucleoprotein L OS=Mus musculus GN=Hnrnpl PE=1 SV=2	18	68	18	76	18	68
Q8K4G5	Actin-binding LIM protein 1 OS=Mus musculus GN=Ablim1 PE=1 SV=1	29	74	28	74	28	80
Q9WTP7	GTP:AMP phosphotransferase AK3, mitochondrial OS=Mus musculus GN=Ak3 PE=1 SV=3	12	82	13	81	12	80
Q9DCV4	Regulator of microtubule dynamics protein 1 OS=Mus musculus GN=Rmdn1 PE=1 SV=2	12	69	13	81	11	71
P80314	T-complex protein 1 subunit beta OS=Mus musculus GN=Cct2 PE=1 SV=4	17	76	17	71	19	66
Q7TMY8	E3 ubiquitin-protein ligase HUWE1 OS=Mus musculus GN=Huwe1 PE=1 SV=5	33	40	33	41	34	43
P62814	V-type proton ATPase subunit B, brain isoform OS=Mus musculus GN=Atp6v1b2 PE=1 SV=1	18	79	17	76	16	74
Q8CAY6	Acetyl-CoA acetyltransferase, cytosolic OS=Mus musculus GN=Acat2 PE=1 SV=2	12	76	11	84	12	79
P62962	Profilin-1 OS=Mus musculus GN=Pfn1 PE=1 SV=2	9	89	8	87	7	83
Q9EQK5	Major vault protein OS=Mus musculus GN=Mvp PE=1 SV=4	27	62	24	66	27	70
Q64524	Cluster of Histone H2B type 2-E OS=Mus musculus GN=Hist2h2be PE=1 SV=3 (Q64524)	7	68	7	77	7	64
Q6PDM2	Serine/arginine-rich splicing factor 1 OS=Mus musculus GN=Srsf1 PE=1 SV=3	12	80	11	83	11	76
Q7TNG8	Probable D-lactate dehydrogenase, mitochondrial OS=Mus musculus GN=Ldhd PE=1 SV=1	15	70	14	75	15	75
Q99NB1	Acetyl-coenzyme A synthetase 2-like, mitochondrial OS=Mus musculus GN=Acss1 PE=1 SV=1	14	77	14	71	14	75
A2AN08	E3 ubiquitin-protein ligase UBR4 OS=Mus musculus GN=Ubr4 PE=1 SV=1	35	42	23	28	27	34
P99027	60S acidic ribosomal protein P2 OS=Mus musculus GN=Rplp2 PE=1 SV=3	8	96	8	95	9	86
Q8BWM0	Prostaglandin E synthase 2 OS=Mus musculus GN=Ptges2 PE=1 SV=3	13	79	13	79	12	76
Q3U1J4	DNA damage-binding protein 1 OS=Mus musculus GN=Ddb1 PE=1 SV=2	30	71	27	65	29	73
Q8K0D5	Elongation factor G, mitochondrial OS=Mus musculus GN=Gfm1 PE=2 SV=1	23	70	23	67	23	65
P06909	Complement factor H OS=Mus musculus GN=Cfh PE=1 SV=2	31	73	33	71	34	75
Q6P4T2	U5 small nuclear ribonucleoprotein 200 kDa helicase OS=Mus musculus GN=Snrnp200 PE=1 SV=1	18	24	22	28	30	38
P04247	Myoglobin OS=Mus musculus GN=Mb PE=1 SV=3	10	91	11	81	11	78
Q80Y98	Phospholipase DDHD2 OS=Mus musculus GN=Ddhd2 PE=2 SV=3	29	74	27	77	27	77
P08003	Protein disulfide-isomerase A4 OS=Mus musculus GN=Pdia4 PE=1 SV=3	24	72	23	66	21	70
P23116	Eukaryotic translation initiation factor 3 subunit A OS=Mus musculus GN=Eif3a PE=1 SV=5	23	45	27	55	29	54
P57776	Elongation factor 1-delta OS=Mus musculus GN=Eef1d PE=1 SV=3	13	89	12	94	13	88
Q3TXS7	26S proteasome non-ATPase regulatory subunit 1 OS=Mus musculus GN=Psmd1 PE=1 SV=1	24	71	24	66	27	74
Q99LX0	Protein DJ-1 OS=Mus musculus GN=Park7 PE=1 SV=1	9	77	8	72	8	67
P51660	Peroxisomal multifunctional enzyme type 2 OS=Mus musculus GN=Hsd17b4 PE=1 SV=3	20	71	21	67	21	67
Q91ZP3	Phosphatidate phosphatase LPIN1 OS=Mus musculus GN=Lpin1 PE=1 SV=1	22	67	25	69	22	69
P09405	Nucleolin OS=Mus musculus GN=Ncl PE=1 SV=2	23	74	22	71	22	69
P11983	T-complex protein 1 subunit alpha OS=Mus musculus GN=Tcp1 PE=1 SV=3	21	71	21	75	21	79
P19324	Serpin H1 OS=Mus musculus GN=Serpinh1 PE=1 SV=3	15	75	16	67	15	74
P80318	T-complex protein 1 subunit gamma OS=Mus musculus GN=Cct3 PE=1 SV=1	24	76	25	73	24	77
O55103	Periaxin OS=Mus musculus GN=Prx PE=2 SV=1	26	47	28	61	27	57
Q922B2	Aspartate--tRNA ligase, cytoplasmic OS=Mus musculus GN=Dars PE=2 SV=2	26	70	26	64	26	63
Q6A078	Centrosomal protein of 290 kDa OS=Mus musculus GN=Cep290 PE=1 SV=2	2	3	1	1	1	3
Q91VI7	Ribonuclease inhibitor OS=Mus musculus GN=Rnh1 PE=1 SV=1	20	80	20	75	20	81
Q9CZD3	Glycine--tRNA ligase OS=Mus musculus GN=Gars PE=1 SV=1	22	63	21	69	22	69
Q9EQH3	Vacuolar protein sorting-associated protein 35 OS=Mus musculus GN=Vps35 PE=1 SV=1	21	58	21	66	21	68
Q9QXG4	Acetyl-coenzyme A synthetase, cytoplasmic OS=Mus musculus GN=Acss2 PE=1 SV=2	16	67	16	67	15	68
Q9WU78	Programmed cell death 6-interacting protein OS=Mus musculus GN=Pdcd6ip PE=1 SV=3	25	54	22	47	21	48
Q9Z1E4	Glycogen [starch] synthase, muscle OS=Mus musculus GN=Gys1 PE=1 SV=2	24	73	24	71	23	80
P32261	Antithrombin-III OS=Mus musculus GN=Serpinc1 PE=1 SV=1	17	66	19	61	16	55
P70398	Probable ubiquitin carboxyl-terminal hydrolase FAF-X OS=Mus musculus GN=Usp9x PE=1 SV=2	35	51	36	52	39	51
Q14DH7	Acyl-CoA synthetase short-chain family member 3, mitochondrial OS=Mus musculus GN=Acss3 PE=1 SV=2	19	69	20	63	21	66
Q9QZQ1	Afadin OS=Mus musculus GN=Mllt4 PE=1 SV=3	26	43	28	49	26	45
P29699	Alpha-2-HS-glycoprotein OS=Mus musculus GN=Ahsg PE=1 SV=1	7	74	6	74	8	75
Q8C8R3	Ankyrin-2 OS=Mus musculus GN=Ank2 PE=1 SV=2	32	44	32	46	31	43
P00329	Alcohol dehydrogenase 1 OS=Mus musculus GN=Adh1 PE=1 SV=2	14	70	13	67	12	64
Q3URE1	Acyl-CoA synthetase family member 3, mitochondrial OS=Mus musculus GN=Acsf3 PE=2 SV=2	18	65	19	65	20	65
Q9QYB1	Chloride intracellular channel protein 4 OS=Mus musculus GN=Clic4 PE=1 SV=3	14	62	14	74	13	69
A2AQ25	Sickle tail protein OS=Mus musculus GN=Skt PE=1 SV=1	29	39	28	38	32	35
Q9D5V5	Cullin-5 OS=Mus musculus GN=Cul5 PE=1 SV=3	14	18	10	11	10	13
P11679	Keratin, type II cytoskeletal 8 OS=Mus musculus GN=Krt8 PE=1 SV=4	21	60	23	63	24	66
P99028	Cytochrome b-c1 complex subunit 6, mitochondrial OS=Mus musculus GN=Uqcrh PE=1 SV=2	6	73	6	66	5	67
Q9Z204	Heterogeneous nuclear ribonucleoproteins C1/C2 OS=Mus musculus GN=Hnrnpc PE=1 SV=1	14	65	14	57	12	60
Q64105	Sepiapterin reductase OS=Mus musculus GN=Spr PE=1 SV=1	13	72	13	77	13	79
Q9D1A2	Cytosolic non-specific dipeptidase OS=Mus musculus GN=Cndp2 PE=1 SV=1	19	64	20	79	19	63
P54775	26S protease regulatory subunit 6B OS=Mus musculus GN=Psmc4 PE=1 SV=2	18	70	18	49	19	67
Q9WVA4	Transgelin-2 OS=Mus musculus GN=Tagln2 PE=1 SV=4	11	73	11	74	11	69
Q6NZJ6	Eukaryotic translation initiation factor 4 gamma 1 OS=Mus musculus GN=Eif4g1 PE=1 SV=1	31	65	26	50	30	59
Q8R086	Sulfite oxidase, mitochondrial OS=Mus musculus GN=Suox PE=2 SV=2	16	78	16	74	16	73
Q99KR7	Peptidyl-prolyl cis-trans isomerase F, mitochondrial OS=Mus musculus GN=Ppif PE=1 SV=1	7	68	7	75	7	71
Q8R0W0	Epiplakin OS=Mus musculus GN=Eppk1 PE=1 SV=2	13	20	12	21	13	20
Q9Z2X1	Heterogeneous nuclear ribonucleoprotein F OS=Mus musculus GN=Hnrnpf PE=1 SV=3	10	74	11	67	9	63
P45376	Aldose reductase OS=Mus musculus GN=Akr1b1 PE=1 SV=3	14	55	14	55	16	57
Q9CXZ1	NADH dehydrogenase [ubiquinone] iron-sulfur protein 4, mitochondrial OS=Mus musculus GN=Ndufs4 PE=1 SV=3	6	60	6	57	6	67
P14602	Heat shock protein beta-1 OS=Mus musculus GN=Hspb1 PE=1 SV=3	12	71	12	70	11	73
P62204	Cluster of Calmodulin OS=Mus musculus GN=Calm1 PE=1 SV=2 (P62204)	12	73	11	77	10	64
P51667	Myosin regulatory light chain 2, ventricular/cardiac muscle isoform OS=Mus musculus GN=Myl2 PE=1 SV=3	12	91	12	99	11	95
Q8JZN5	Acyl-CoA dehydrogenase family member 9, mitochondrial OS=Mus musculus GN=Acad9 PE=1 SV=2	22	60	22	59	22	61
Q3THK7	GMP synthase [glutamine-hydrolyzing] OS=Mus musculus GN=Gmps PE=1 SV=2	23	59	20	56	23	50
P50171	Estradiol 17-beta-dehydrogenase 8 OS=Mus musculus GN=Hsd17b8 PE=1 SV=2	11	74	11	71	11	68
P61982	14-3-3 protein gamma OS=Mus musculus GN=Ywhag PE=1 SV=2	13	161	14	157	14	150
Q9D6J5	NADH dehydrogenase [ubiquinone] 1 beta subcomplex subunit 8, mitochondrial OS=Mus musculus GN=Ndufb8 PE=1 SV=1	7	68	8	71	7	68
P55937	Golgin subfamily A member 3 OS=Mus musculus GN=Golga3 PE=1 SV=3	27	34	32	43	32	39
Q3TLH4	Protein PRRC2C OS=Mus musculus GN=Prrc2c PE=1 SV=3	19	29	24	32	22	31
Q8BG05	Heterogeneous nuclear ribonucleoprotein A3 OS=Mus musculus GN=Hnrnpa3 PE=1 SV=1	14	82	13	68	13	71
Q8JZQ9	Eukaryotic translation initiation factor 3 subunit B OS=Mus musculus GN=Eif3b PE=1 SV=1	24	62	25	63	25	62
Q9JK42	[Pyruvate dehydrogenase (acetyl-transferring)] kinase isozyme 2, mitochondrial OS=Mus musculus GN=Pdk2 PE=1 SV=2	13	98	12	97	12	96
P70336	Rho-associated protein kinase 2 OS=Mus musculus GN=Rock2 PE=1 SV=1	15	19	18	24	13	20
Q91WQ3	Tyrosine--tRNA ligase, cytoplasmic OS=Mus musculus GN=Yars PE=2 SV=3	24	61	21	63	23	62
Q9CY58	Plasminogen activator inhibitor 1 RNA-binding protein OS=Mus musculus GN=Serbp1 PE=1 SV=2	18	65	20	65	18	56
Q9WVL0	Maleylacetoacetate isomerase OS=Mus musculus GN=Gstz1 PE=1 SV=1	13	76	13	82	13	71
P62334	26S protease regulatory subunit 10B OS=Mus musculus GN=Psmc6 PE=1 SV=1	16	62	16	64	16	65
Q62000	Mimecan OS=Mus musculus GN=Ogn PE=2 SV=1	8	45	8	43	8	47
Q8K411	Presequence protease, mitochondrial OS=Mus musculus GN=Pitrm1 PE=1 SV=1	28	59	26	63	27	56
Q60823	Cluster of RAC-beta serine/threonine-protein kinase OS=Mus musculus GN=Akt2 PE=1 SV=1 (Q60823)	21	61	25	59	24	57
P47857	ATP-dependent 6-phosphofructokinase, muscle type OS=Mus musculus GN=Pfkm PE=1 SV=3	26	83	26	78	25	82
P47757	F-actin-capping protein subunit beta OS=Mus musculus GN=Capzb PE=1 SV=3	16	60	13	57	15	62
Q8CGB3	Uveal autoantigen with coiled-coil domains and ankyrin repeats OS=Mus musculus GN=Uaca PE=1 SV=2	24	35	22	30	21	28
Q8CI94	Glycogen phosphorylase, brain form OS=Mus musculus GN=Pygb PE=1 SV=3	27	72	30	88	26	81
Q8R1B4	Eukaryotic translation initiation factor 3 subunit C OS=Mus musculus GN=Eif3c PE=1 SV=1	21	58	20	60	20	61
Q91VR5	ATP-dependent RNA helicase DDX1 OS=Mus musculus GN=Ddx1 PE=1 SV=1	25	56	25	55	23	57
P97447	Four and a half LIM domains protein 1 OS=Mus musculus GN=Fhl1 PE=1 SV=3	12	67	12	74	13	72
Q5HZI1	Microtubule-associated tumor suppressor 1 homolog OS=Mus musculus GN=Mtus1 PE=1 SV=2	13	30	13	30	12	29
Q8BH86	UPF0317 protein C14orf159 homolog, mitochondrial OS=Mus musculus PE=1 SV=1	19	69	20	62	20	72
Q8K4Z5	Splicing factor 3A subunit 1 OS=Mus musculus GN=Sf3a1 PE=1 SV=1	18	46	17	45	18	45
Q60854	Serpin B6 OS=Mus musculus GN=Serpinb6 PE=1 SV=1	15	53	17	73	15	65
Q8VEK3	Heterogeneous nuclear ribonucleoprotein U OS=Mus musculus GN=Hnrnpu PE=1 SV=1	13	41	15	38	13	40
P09528	Ferritin heavy chain OS=Mus musculus GN=Fth1 PE=1 SV=2	11	60	11	64	10	56
P63101	14-3-3 protein zeta/delta OS=Mus musculus GN=Ywhaz PE=1 SV=1	12	144	12	143	15	139
Q9D8E6	60S ribosomal protein L4 OS=Mus musculus GN=Rpl4 PE=1 SV=3	17	60	17	58	17	56
P63330	Cluster of Serine/threonine-protein phosphatase 2A catalytic subunit alpha isoform OS=Mus musculus GN=Ppp2ca PE=1 SV=1 (P63330)	13	76	14	87	13	79
Q3THE2	Cluster of Myosin regulatory light chain 12B OS=Mus musculus GN=Myl12b PE=1 SV=2 (Q3THE2)	12	68	12	67	12	68
Q71RI9	Kynurenine--oxoglutarate transaminase 3 OS=Mus musculus GN=Ccbl2 PE=1 SV=1	18	69	19	76	18	76
Q8BU30	Isoleucine--tRNA ligase, cytoplasmic OS=Mus musculus GN=Iars PE=2 SV=2	28	37	23	32	23	35
Q99KJ8	Dynactin subunit 2 OS=Mus musculus GN=Dctn2 PE=1 SV=3	14	69	14	68	14	62
O70325	Cluster of Phospholipid hydroperoxide glutathione peroxidase, mitochondrial OS=Mus musculus GN=Gpx4 PE=1 SV=4 (O70325)	9	65	10	59	9	62
Q9Z0R4	Intersectin-1 OS=Mus musculus GN=Itsn1 PE=1 SV=2	23	37	19	32	23	41
O08795	Glucosidase 2 subunit beta OS=Mus musculus GN=Prkcsh PE=1 SV=1	15	61	16	67	15	66
Q3UTJ2	Sorbin and SH3 domain-containing protein 2 OS=Mus musculus GN=Sorbs2 PE=1 SV=2	20	64	19	58	21	64
Q9Z2Z6	Mitochondrial carnitine/acylcarnitine carrier protein OS=Mus musculus GN=Slc25a20 PE=1 SV=1	13	65	12	58	13	61
Q61739	Integrin alpha-6 OS=Mus musculus GN=Itga6 PE=1 SV=3	25	58	25	59	24	48
Q80UG5	Septin-9 OS=Mus musculus GN=Sept9 PE=1 SV=1	22	58	19	52	20	64
E9Q414	Apolipoprotein B-100 OS=Mus musculus GN=Apob PE=1 SV=1	4	4	0	0	4	4
P63158	High mobility group protein B1 OS=Mus musculus GN=Hmgb1 PE=1 SV=2	12	70	12	70	12	64
Q9JIX8	Apoptotic chromatin condensation inducer in the nucleus OS=Mus musculus GN=Acin1 PE=1 SV=3	26	52	23	47	25	52
P47811	Cluster of Mitogen-activated protein kinase 14 OS=Mus musculus GN=Mapk14 PE=1 SV=3 (P47811)	20	41	19	40	21	40
Q01339	Beta-2-glycoprotein 1 OS=Mus musculus GN=Apoh PE=1 SV=1	16	62	16	63	14	58
Q61699	Heat shock protein 105 kDa OS=Mus musculus GN=Hsph1 PE=1 SV=2	27	63	28	65	30	63
Q8K310	Matrin-3 OS=Mus musculus GN=Matr3 PE=1 SV=1	22	54	19	52	20	45
Q9DB15	39S ribosomal protein L12, mitochondrial OS=Mus musculus GN=Mrpl12 PE=1 SV=2	9	60	9	58	8	53
P18760	Cofilin-1 OS=Mus musculus GN=Cfl1 PE=1 SV=3	11	71	11	70	10	77
Q923D2	Flavin reductase (NADPH) OS=Mus musculus GN=Blvrb PE=2 SV=3	8	60	8	61	8	63
P17710	Hexokinase-1 OS=Mus musculus GN=Hk1 PE=1 SV=3	23	99	26	104	24	105
P80316	T-complex protein 1 subunit epsilon OS=Mus musculus GN=Cct5 PE=1 SV=1	17	47	18	50	18	49
Q14C51	Pentatricopeptide repeat domain-containing protein 3, mitochondrial OS=Mus musculus GN=Ptcd3 PE=2 SV=2	21	67	21	66	20	61
Q8VDT9	39S ribosomal protein L50, mitochondrial OS=Mus musculus GN=Mrpl50 PE=2 SV=2	12	68	12	66	12	70
Q60902	Epidermal growth factor receptor substrate 15-like 1 OS=Mus musculus GN=Eps15l1 PE=1 SV=3	26	58	30	61	27	59
Q9Z2U1	Proteasome subunit alpha type-5 OS=Mus musculus GN=Psma5 PE=1 SV=1	10	60	10	60	10	61
P09055	Integrin beta-1 OS=Mus musculus GN=Itgb1 PE=1 SV=1	21	60	20	62	20	62
Q8BFW7	Lipoma-preferred partner homolog OS=Mus musculus GN=Lpp PE=1 SV=1	15	59	13	51	14	65
P51125	Calpastatin OS=Mus musculus GN=Cast PE=1 SV=2	22	66	22	57	19	53
P62806	Histone H4 OS=Mus musculus GN=Hist1h4a PE=1 SV=2	8	68	6	67	7	59
Q04447	Creatine kinase B-type OS=Mus musculus GN=Ckb PE=1 SV=1	15	74	13	66	13	58
Q8BVI4	Dihydropteridine reductase OS=Mus musculus GN=Qdpr PE=1 SV=2	9	62	9	60	9	66
Q9JIF7	Coatomer subunit beta OS=Mus musculus GN=Copb1 PE=1 SV=1	21	42	22	49	24	53
Q9Z1P6	NADH dehydrogenase [ubiquinone] 1 alpha subcomplex subunit 7 OS=Mus musculus GN=Ndufa7 PE=1 SV=3	8	63	9	70	8	51
P47754	F-actin-capping protein subunit alpha-2 OS=Mus musculus GN=Capza2 PE=1 SV=3	13	83	13	79	12	68
A2A5R2	Cluster of Brefeldin A-inhibited guanine nucleotide-exchange protein 2 OS=Mus musculus GN=Arfgef2 PE=1 SV=1 (A2A5R2)	15	18	18	23	15	18
A3KMP2	Tetratricopeptide repeat protein 38 OS=Mus musculus GN=Ttc38 PE=2 SV=2	19	60	18	61	18	57
Q8JZQ2	AFG3-like protein 2 OS=Mus musculus GN=Afg3l2 PE=1 SV=1	23	47	24	54	20	54
Q99J39	Malonyl-CoA decarboxylase, mitochondrial OS=Mus musculus GN=Mlycd PE=1 SV=1	17	65	17	59	17	65
Q9JHW2	Omega-amidase NIT2 OS=Mus musculus GN=Nit2 PE=1 SV=1	15	61	15	55	14	56
P24527	Leukotriene A-4 hydrolase OS=Mus musculus GN=Lta4h PE=1 SV=4	22	57	23	57	22	57
Q6P8J7	Creatine kinase S-type, mitochondrial OS=Mus musculus GN=Ckmt2 PE=1 SV=1	17	63	15	51	15	55
Q7TMF3	NADH dehydrogenase [ubiquinone] 1 alpha subcomplex subunit 12 OS=Mus musculus GN=Ndufa12 PE=2 SV=2	11	66	11	59	10	59
Q8CIN4	Cluster of Serine/threonine-protein kinase PAK 2 OS=Mus musculus GN=Pak2 PE=1 SV=1 (Q8CIN4)	19	53	19	49	20	51
Q9CQF9	Prenylcysteine oxidase OS=Mus musculus GN=Pcyox1 PE=1 SV=1	12	56	12	57	12	59
Q61879	Myosin-10 OS=Mus musculus GN=Myh10 PE=1 SV=2	39	72	36	69	34	74
Q9Z1Q9	Valine--tRNA ligase OS=Mus musculus GN=Vars PE=2 SV=1	22	43	20	40	21	45
P50580	Proliferation-associated protein 2G4 OS=Mus musculus GN=Pa2g4 PE=1 SV=3	20	63	19	59	19	54
P62908	40S ribosomal protein S3 OS=Mus musculus GN=Rps3 PE=1 SV=1	16	67	15	58	16	55
P63242	Cluster of Eukaryotic translation initiation factor 5A-1 OS=Mus musculus GN=Eif5a PE=1 SV=2 (P63242)	8	51	8	43	9	44
Q8VDM4	26S proteasome non-ATPase regulatory subunit 2 OS=Mus musculus GN=Psmd2 PE=1 SV=1	26	51	23	44	22	54
Q9CW03	Structural maintenance of chromosomes protein 3 OS=Mus musculus GN=Smc3 PE=1 SV=2	17	19	18	23	19	26
Q9JHU2	Palmdelphin OS=Mus musculus GN=Palmd PE=1 SV=1	13	44	14	44	13	46
Q5XJY5	Coatomer subunit delta OS=Mus musculus GN=Arcn1 PE=1 SV=2	18	47	21	54	20	48
P46471	26S protease regulatory subunit 7 OS=Mus musculus GN=Psmc2 PE=1 SV=5	19	62	21	60	20	59
P48722	Heat shock 70 kDa protein 4L OS=Mus musculus GN=Hspa4l PE=1 SV=2	23	58	25	60	24	62
O09131	Cluster of Glutathione S-transferase omega-1 OS=Mus musculus GN=Gsto1 PE=2 SV=2 (O09131)	12	51	12	54	12	53
Q9JK53	Prolargin OS=Mus musculus GN=Prelp PE=1 SV=2	14	55	14	55	14	56
P11352	Glutathione peroxidase 1 OS=Mus musculus GN=Gpx1 PE=1 SV=2	11	61	11	57	11	62
Q921H8	Cluster of 3-ketoacyl-CoA thiolase A, peroxisomal OS=Mus musculus GN=Acaa1a PE=1 SV=1 (Q921H8)	19	63	15	53	16	64
P48758	Carbonyl reductase [NADPH] 1 OS=Mus musculus GN=Cbr1 PE=1 SV=3	14	65	13	62	15	61
P70349	Histidine triad nucleotide-binding protein 1 OS=Mus musculus GN=Hint1 PE=1 SV=3	7	52	7	50	7	47
Q91W50	Cold shock domain-containing protein E1 OS=Mus musculus GN=Csde1 PE=2 SV=1	22	42	21	43	21	45
Q99K51	Plastin-3 OS=Mus musculus GN=Pls3 PE=1 SV=3	26	72	26	75	25	73
O35887	Calumenin OS=Mus musculus GN=Calu PE=1 SV=1	16	56	18	59	15	58
Q9CQJ8	NADH dehydrogenase [ubiquinone] 1 beta subcomplex subunit 9 OS=Mus musculus GN=Ndufb9 PE=1 SV=3	8	61	9	69	7	59
P31230	Aminoacyl tRNA synthase complex-interacting multifunctional protein 1 OS=Mus musculus GN=Aimp1 PE=1 SV=2	15	53	15	48	15	58
O88544	COP9 signalosome complex subunit 4 OS=Mus musculus GN=Cops4 PE=1 SV=1	17	46	17	48	16	42
P48725	Pericentrin OS=Mus musculus GN=Pcnt PE=1 SV=2	2	2	2	2	1	1
P70296	Cluster of Phosphatidylethanolamine-binding protein 1 OS=Mus musculus GN=Pebp1 PE=1 SV=3 (P70296)	10	60	10	59	10	58
Q3UNX5	Acyl-coenzyme A synthetase ACSM3, mitochondrial OS=Mus musculus GN=Acsm3 PE=1 SV=2	17	54	17	52	16	51
Q8CJ40	Rootletin OS=Mus musculus GN=Crocc PE=1 SV=2	10	11	13	14	9	9
Q64514	Tripeptidyl-peptidase 2 OS=Mus musculus GN=Tpp2 PE=1 SV=3	26	42	29	50	26	46
Q8R550	SH3 domain-containing kinase-binding protein 1 OS=Mus musculus GN=Sh3kbp1 PE=1 SV=1	18	50	23	53	23	57
Q9R0X4	Cluster of Acyl-coenzyme A thioesterase 9, mitochondrial OS=Mus musculus GN=Acot9 PE=1 SV=1 (Q9R0X4)	19	45	19	48	19	49
Q922D8	C-1-tetrahydrofolate synthase, cytoplasmic OS=Mus musculus GN=Mthfd1 PE=1 SV=4	29	49	27	45	27	48
Q9D7J9	Enoyl-CoA hydratase domain-containing protein 3, mitochondrial OS=Mus musculus GN=Echdc3 PE=1 SV=1	8	43	9	42	8	43
Q9Z1Z0	General vesicular transport factor p115 OS=Mus musculus GN=Uso1 PE=1 SV=2	23	52	22	50	23	45
P30416	Peptidyl-prolyl cis-trans isomerase FKBP4 OS=Mus musculus GN=Fkbp4 PE=1 SV=5	18	52	18	50	18	54
Q3UPL0	Protein transport protein Sec31A OS=Mus musculus GN=Sec31a PE=1 SV=2	22	43	19	46	20	42
O70305	Ataxin-2 OS=Mus musculus GN=Atxn2 PE=1 SV=1	23	44	23	45	21	43
P68040	Guanine nucleotide-binding protein subunit beta-2-like 1 OS=Mus musculus GN=Gnb2l1 PE=1 SV=3	15	63	14	58	14	65
P68254	14-3-3 protein theta OS=Mus musculus GN=Ywhaq PE=1 SV=1	14	152	13	151	15	138
Q9CQM9	Glutaredoxin-3 OS=Mus musculus GN=Glrx3 PE=1 SV=1	12	50	12	64	12	56
P35564	Calnexin OS=Mus musculus GN=Canx PE=1 SV=1	12	53	12	50	13	54
P46460	Vesicle-fusing ATPase OS=Mus musculus GN=Nsf PE=1 SV=2	19	42	18	39	18	45
Q70KF4	Cardiomyopathy-associated protein 5 OS=Mus musculus GN=Cmya5 PE=1 SV=2	21	23	29	31	19	23
Q8BGQ7	Alanine--tRNA ligase, cytoplasmic OS=Mus musculus GN=Aars PE=1 SV=1	23	43	21	39	23	39
Q99KC8	von Willebrand factor A domain-containing protein 5A OS=Mus musculus GN=Vwa5a PE=1 SV=2	19	46	21	52	19	50
Q99P72	Reticulon-4 OS=Mus musculus GN=Rtn4 PE=1 SV=2	11	53	11	50	11	46
Q8QZR5	Alanine aminotransferase 1 OS=Mus musculus GN=Gpt PE=2 SV=3	14	58	15	56	14	53
O09164	Extracellular superoxide dismutase [Cu-Zn] OS=Mus musculus GN=Sod3 PE=1 SV=1	8	61	8	54	8	61
P21107	Tropomyosin alpha-3 chain OS=Mus musculus GN=Tpm3 PE=1 SV=3	24	170	24	179	22	170
Q78PY7	Staphylococcal nuclease domain-containing protein 1 OS=Mus musculus GN=Snd1 PE=1 SV=1	24	45	22	39	24	47
Q9JHS4	ATP-dependent Clp protease ATP-binding subunit clpX-like, mitochondrial OS=Mus musculus GN=Clpx PE=1 SV=2	22	55	22	54	22	54
Q6PDN3	Myosin light chain kinase, smooth muscle OS=Mus musculus GN=Mylk PE=1 SV=3	19	37	19	39	22	41
Q8CI51	PDZ and LIM domain protein 5 OS=Mus musculus GN=Pdlim5 PE=1 SV=4	18	56	17	50	18	49
Q8VD04	GRIP1-associated protein 1 OS=Mus musculus GN=Gripap1 PE=1 SV=1	26	45	24	39	27	39
O55222	Integrin-linked protein kinase OS=Mus musculus GN=Ilk PE=1 SV=2	14	51	16	49	13	41
O88738	Baculoviral IAP repeat-containing protein 6 OS=Mus musculus GN=Birc6 PE=1 SV=2	14	18	18	21	14	17
P17879	Cluster of Heat shock 70 kDa protein 1B OS=Mus musculus GN=Hspa1b PE=1 SV=3 (P17879)	22	144	20	133	22	135
P30999	Catenin delta-1 OS=Mus musculus GN=Ctnnd1 PE=1 SV=2	24	39	24	43	23	46
P51881	ADP/ATP translocase 2 OS=Mus musculus GN=Slc25a5 PE=1 SV=3	13	79	13	78	13	77
Q99L47	Hsc70-interacting protein OS=Mus musculus GN=St13 PE=1 SV=1	8	49	8	49	8	46
Q9CXW2	28S ribosomal protein S22, mitochondrial OS=Mus musculus GN=Mrps22 PE=2 SV=1	15	56	14	55	15	58
Q9JLV1	BAG family molecular chaperone regulator 3 OS=Mus musculus GN=Bag3 PE=1 SV=2	21	55	20	58	20	56
O55029	Coatomer subunit beta' OS=Mus musculus GN=Copb2 PE=2 SV=2	20	50	21	50	21	52
Q9JLN9	Serine/threonine-protein kinase mTOR OS=Mus musculus GN=Mtor PE=1 SV=2	21	28	21	29	20	28
Q8CGK7	Cluster of Guanine nucleotide-binding protein G(olf) subunit alpha OS=Mus musculus GN=Gnal PE=1 SV=1 (Q8CGK7)	14	49	13	44	14	56
P47199	Quinone oxidoreductase OS=Mus musculus GN=Cryz PE=1 SV=1	14	57	13	55	14	51
Q9CPV4	Glyoxalase domain-containing protein 4 OS=Mus musculus GN=Glod4 PE=1 SV=1	13	63	13	52	14	54
Q8CIE6	Coatomer subunit alpha OS=Mus musculus GN=Copa PE=1 SV=2	20	32	24	38	21	30
Q924X2	Carnitine O-palmitoyltransferase 1, muscle isoform OS=Mus musculus GN=Cpt1b PE=2 SV=1	16	48	16	50	17	54
Q9JHJ0	Tropomodulin-3 OS=Mus musculus GN=Tmod3 PE=2 SV=1	11	56	12	52	12	49
O35226	26S proteasome non-ATPase regulatory subunit 4 OS=Mus musculus GN=Psmd4 PE=1 SV=1	11	47	11	50	11	52
P14206	40S ribosomal protein SA OS=Mus musculus GN=Rpsa PE=1 SV=4	10	59	11	52	11	58
Q3UJU9	Regulator of microtubule dynamics protein 3 OS=Mus musculus GN=Rmdn3 PE=1 SV=2	15	52	13	50	14	55
Q6ZWX6	Eukaryotic translation initiation factor 2 subunit 1 OS=Mus musculus GN=Eif2s1 PE=1 SV=3	17	44	16	47	16	41
Q91YE8	Synaptopodin-2 OS=Mus musculus GN=Synpo2 PE=1 SV=2	16	37	15	46	16	48
Q9JII6	Alcohol dehydrogenase [NADP(+)] OS=Mus musculus GN=Akr1a1 PE=1 SV=3	11	65	11	69	11	61
P05201	Aspartate aminotransferase, cytoplasmic OS=Mus musculus GN=Got1 PE=1 SV=3	17	52	16	62	17	57
P61161	Actin-related protein 2 OS=Mus musculus GN=Actr2 PE=1 SV=1	10	55	10	44	10	55
Q61233	Plastin-2 OS=Mus musculus GN=Lcp1 PE=1 SV=4	28	61	27	58	26	59
Q8R164	Valacyclovir hydrolase OS=Mus musculus GN=Bphl PE=1 SV=1	12	54	12	55	12	49
Q9D8N0	Elongation factor 1-gamma OS=Mus musculus GN=Eef1g PE=1 SV=3	12	51	12	50	15	55
P48962	ADP/ATP translocase 1 OS=Mus musculus GN=Slc25a4 PE=1 SV=4	12	83	12	80	12	74
Q8CIZ8	von Willebrand factor OS=Mus musculus GN=Vwf PE=1 SV=2	33	43	38	52	33	44
O70251	Elongation factor 1-beta OS=Mus musculus GN=Eef1b PE=1 SV=5	8	65	7	63	8	57
P62141	Cluster of Serine/threonine-protein phosphatase PP1-beta catalytic subunit OS=Mus musculus GN=Ppp1cb PE=1 SV=3 (P62141)	13	53	14	52	16	55
Q60865	Caprin-1 OS=Mus musculus GN=Caprin1 PE=1 SV=2	12	45	10	47	10	44
Q62165	Dystroglycan OS=Mus musculus GN=Dag1 PE=1 SV=4	12	54	13	46	14	49
Q99KW3	TRIO and F-actin-binding protein OS=Mus musculus GN=Triobp PE=1 SV=3	11	19	12	19	14	22
Q9CQX2	Cytochrome b5 type B OS=Mus musculus GN=Cyb5b PE=1 SV=1	5	54	5	61	5	54
Q9CZ44	NSFL1 cofactor p47 OS=Mus musculus GN=Nsfl1c PE=1 SV=1	14	53	15	55	15	60
Q9QYC0	Alpha-adducin OS=Mus musculus GN=Add1 PE=1 SV=2	18	51	18	59	19	55
P40124	Adenylyl cyclase-associated protein 1 OS=Mus musculus GN=Cap1 PE=1 SV=4	15	60	16	53	16	55
Q3UH68	LIM and calponin homology domains-containing protein 1 OS=Mus musculus GN=Limch1 PE=1 SV=2	21	32	25	33	23	31
Q6PGC1	ATP-dependent RNA helicase Dhx29 OS=Mus musculus GN=Dhx29 PE=2 SV=1	6	7	2	2	4	4
Q78IK4	MICOS complex subunit Mic27 OS=Mus musculus GN=Apool PE=2 SV=1	11	46	11	42	10	45
Q9DBE0	Cysteine sulfinic acid decarboxylase OS=Mus musculus GN=Csad PE=2 SV=1	16	48	14	46	16	54
Q9WUR2	Enoyl-CoA delta isomerase 2, mitochondrial OS=Mus musculus GN=Eci2 PE=1 SV=2	8	58	8	67	8	57
P14685	26S proteasome non-ATPase regulatory subunit 3 OS=Mus musculus GN=Psmd3 PE=1 SV=3	18	42	17	44	18	46
P19246	Neurofilament heavy polypeptide OS=Mus musculus GN=Nefh PE=1 SV=3	19	51	18	49	19	53
Q8R1S0	Ubiquinone biosynthesis monooxygenase COQ6 OS=Mus musculus GN=Coq6 PE=1 SV=3	11	43	13	44	12	42
Q8VIJ6	Splicing factor, proline- and glutamine-rich OS=Mus musculus GN=Sfpq PE=1 SV=1	16	48	16	48	15	43
Q9CWJ9	Bifunctional purine biosynthesis protein PURH OS=Mus musculus GN=Atic PE=1 SV=2	17	45	16	42	16	43
Q9JK37	Myozenin-1 OS=Mus musculus GN=Myoz1 PE=1 SV=1	11	47	11	47	12	46
Q9WTR5	Cadherin-13 OS=Mus musculus GN=Cdh13 PE=1 SV=2	12	57	12	48	11	54
P18572	Basigin OS=Mus musculus GN=Bsg PE=1 SV=2	8	55	8	59	7	52
P70335	Rho-associated protein kinase 1 OS=Mus musculus GN=Rock1 PE=1 SV=1	14	14	14	15	14	15
Q6AW69	Cingulin-like protein 1 OS=Mus musculus GN=Cgnl1 PE=1 SV=2	23	30	26	29	22	29
Q8BFZ9	Cluster of Erlin-2 OS=Mus musculus GN=Erlin2 PE=1 SV=1 (Q8BFZ9)	15	45	17	45	16	43
Q8CGY8	UDP-N-acetylglucosamine--peptide N-acetylglucosaminyltransferase 110 kDa subunit OS=Mus musculus GN=Ogt PE=1 SV=2	23	42	27	42	25	42
Q9ERS2	NADH dehydrogenase [ubiquinone] 1 alpha subcomplex subunit 13 OS=Mus musculus GN=Ndufa13 PE=1 SV=3	8	59	7	54	9	55
E9Q3L2	Protein Pi4ka OS=Mus musculus GN=Pi4ka PE=1 SV=1	19	23	17	20	17	20
P51150	Ras-related protein Rab-7a OS=Mus musculus GN=Rab7a PE=1 SV=2	13	56	14	50	14	50
P62075	Mitochondrial import inner membrane translocase subunit Tim13 OS=Mus musculus GN=Timm13 PE=1 SV=1	5	56	5	47	5	51
Q02357	Ankyrin-1 OS=Mus musculus GN=Ank1 PE=1 SV=2	29	43	24	37	26	35
Q60710	Deoxynucleoside triphosphate triphosphohydrolase SAMHD1 OS=Mus musculus GN=Samhd1 PE=1 SV=2	17	39	17	41	16	41
Q6URW6	Myosin-14 OS=Mus musculus GN=Myh14 PE=1 SV=1	17	46	15	41	17	52
Q8BGC4	Zinc-binding alcohol dehydrogenase domain-containing protein 2 OS=Mus musculus GN=Zadh2 PE=1 SV=1	9	52	10	53	9	49
Q8BJ56	Patatin-like phospholipase domain-containing protein 2 OS=Mus musculus GN=Pnpla2 PE=1 SV=1	13	47	13	48	15	50
Q9QYG0	Protein NDRG2 OS=Mus musculus GN=Ndrg2 PE=1 SV=1	10	57	10	50	11	50
Q9Z1N5	Cluster of Spliceosome RNA helicase Ddx39b OS=Mus musculus GN=Ddx39b PE=1 SV=1 (Q9Z1N5)	16	50	14	42	17	49
P16406	Glutamyl aminopeptidase OS=Mus musculus GN=Enpep PE=1 SV=1	21	40	20	49	21	43
P62196	26S protease regulatory subunit 8 OS=Mus musculus GN=Psmc5 PE=1 SV=1	16	50	15	41	16	51
Q8R2Q4	Ribosome-releasing factor 2, mitochondrial OS=Mus musculus GN=Gfm2 PE=2 SV=2	20	45	18	44	19	48
Q8VDC1	FYVE and coiled-coil domain-containing protein 1 OS=Mus musculus GN=Fyco1 PE=1 SV=1	19	27	19	25	17	27
P05202	Aspartate aminotransferase, mitochondrial OS=Mus musculus GN=Got2 PE=1 SV=1	13	41	14	41	14	44
Q05816	Fatty acid-binding protein, epidermal OS=Mus musculus GN=Fabp5 PE=1 SV=3	8	61	8	57	8	59
Q6PHZ2	Cluster of Calcium/calmodulin-dependent protein kinase type II subunit delta OS=Mus musculus GN=Camk2d PE=1 SV=1 (Q6PHZ2)	16	29	14	30	17	29
Q9R0P5	Destrin OS=Mus musculus GN=Dstn PE=1 SV=3	9	51	10	46	8	50
Q8K3K7	1-acyl-sn-glycerol-3-phosphate acyltransferase beta OS=Mus musculus GN=Agpat2 PE=2 SV=1	9	50	8	51	9	45
Q9QXT0	Protein canopy homolog 2 OS=Mus musculus GN=Cnpy2 PE=1 SV=1	10	46	12	54	11	49
P01864	Ig gamma-2A chain C region secreted form OS=Mus musculus PE=1 SV=1	4	66	4	67	5	68
P27612	Phospholipase A-2-activating protein OS=Mus musculus GN=Plaa PE=1 SV=4	23	46	25	46	23	43
Q3V384	Lactation elevated protein 1 OS=Mus musculus GN=Lace1 PE=2 SV=1	14	45	14	45	13	41
Q8BUK6	Protein Hook homolog 3 OS=Mus musculus GN=Hook3 PE=1 SV=2	18	46	15	41	15	35
Q9D0S9	Histidine triad nucleotide-binding protein 2, mitochondrial OS=Mus musculus GN=Hint2 PE=1 SV=1	5	42	5	43	5	38
Q60605	Myosin light polypeptide 6 OS=Mus musculus GN=Myl6 PE=1 SV=3	9	161	9	152	9	156
Q7TPR4	Alpha-actinin-1 OS=Mus musculus GN=Actn1 PE=1 SV=1	40	194	41	210	37	172
Q99JB2	Stomatin-like protein 2, mitochondrial OS=Mus musculus GN=Stoml2 PE=1 SV=1	9	47	9	41	9	43
Q99MI1	ELKS/Rab6-interacting/CAST family member 1 OS=Mus musculus GN=Erc1 PE=1 SV=1	22	29	20	28	18	28
Q9DBP5	UMP-CMP kinase OS=Mus musculus GN=Cmpk1 PE=1 SV=1	11	57	10	57	10	54
O55131	Septin-7 OS=Mus musculus GN=Sept7 PE=1 SV=1	17	53	17	52	15	57
Q61738	Integrin alpha-7 OS=Mus musculus GN=Itga7 PE=1 SV=3	16	47	16	46	15	39
Q9D2M8	Cluster of Ubiquitin-conjugating enzyme E2 variant 2 OS=Mus musculus GN=Ube2v2 PE=2 SV=4 (Q9D2M8)	9	41	8	43	8	41
Q9WUA3	ATP-dependent 6-phosphofructokinase, platelet type OS=Mus musculus GN=Pfkp PE=1 SV=1	19	64	17	64	21	67
P42567	Epidermal growth factor receptor substrate 15 OS=Mus musculus GN=Eps15 PE=1 SV=1	23	50	24	42	22	42
Q61687	Transcriptional regulator ATRX OS=Mus musculus GN=Atrx PE=1 SV=3	8	9	13	13	10	11
Q9DB05	Alpha-soluble NSF attachment protein OS=Mus musculus GN=Napa PE=1 SV=1	16	53	17	58	16	56
Q9DCN2	NADH-cytochrome b5 reductase 3 OS=Mus musculus GN=Cyb5r3 PE=1 SV=3	12	44	12	47	12	44
A6X935	Inter alpha-trypsin inhibitor, heavy chain 4 OS=Mus musculus GN=Itih4 PE=1 SV=2	20	53	21	40	21	44
Q80TH2	Protein LAP2 OS=Mus musculus GN=Erbb2ip PE=1 SV=3	6	7	6	9	7	11
Q922B9	Sperm-specific antigen 2 homolog OS=Mus musculus GN=Ssfa2 PE=1 SV=3	23	39	20	33	23	35
Q99PT1	Rho GDP-dissociation inhibitor 1 OS=Mus musculus GN=Arhgdia PE=1 SV=3	7	49	7	49	7	53
Q9CQV8	14-3-3 protein beta/alpha OS=Mus musculus GN=Ywhab PE=1 SV=3	11	149	10	161	11	150
Q9DBM2	Peroxisomal bifunctional enzyme OS=Mus musculus GN=Ehhadh PE=1 SV=4	24	46	22	48	24	57
P29391	Cluster of Ferritin light chain 1 OS=Mus musculus GN=Ftl1 PE=1 SV=2 (P29391)	8	54	8	50	8	51
P62192	26S protease regulatory subunit 4 OS=Mus musculus GN=Psmc1 PE=1 SV=1	19	41	18	35	20	45
Q62167	Cluster of ATP-dependent RNA helicase DDX3X OS=Mus musculus GN=Ddx3x PE=1 SV=3 (Q62167)	22	46	21	43	22	46
Q925I1	ATPase family AAA domain-containing protein 3 OS=Mus musculus GN=Atad3 PE=1 SV=1	19	43	19	40	20	46
Q05D44	Eukaryotic translation initiation factor 5B OS=Mus musculus GN=Eif5b PE=1 SV=2	22	50	19	41	22	45
Q8C129	Leucyl-cystinyl aminopeptidase OS=Mus musculus GN=Lnpep PE=1 SV=1	20	42	19	50	21	47
Q8CHG3	GRIP and coiled-coil domain-containing protein 2 OS=Mus musculus GN=Gcc2 PE=1 SV=2	13	13	11	12	9	9
O35129	Prohibitin-2 OS=Mus musculus GN=Phb2 PE=1 SV=1	13	41	12	39	12	44
Q99PV0	Pre-mRNA-processing-splicing factor 8 OS=Mus musculus GN=Prpf8 PE=1 SV=2	14	15	12	15	11	11
P14869	60S acidic ribosomal protein P0 OS=Mus musculus GN=Rplp0 PE=1 SV=3	9	40	9	44	9	43
Q8BG32	26S proteasome non-ATPase regulatory subunit 11 OS=Mus musculus GN=Psmd11 PE=1 SV=3	16	51	15	50	17	49
Q9Z1J3	Cysteine desulfurase, mitochondrial OS=Mus musculus GN=Nfs1 PE=2 SV=3	15	44	15	43	14	38
P01029	Complement C4-B OS=Mus musculus GN=C4b PE=1 SV=3	11	25	11	26	11	21
P60843	Eukaryotic initiation factor 4A-I OS=Mus musculus GN=Eif4a1 PE=1 SV=1	18	118	19	114	19	110
Q8BKC5	Importin-5 OS=Mus musculus GN=Ipo5 PE=1 SV=3	17	47	18	48	18	46
Q9DBG3	AP-2 complex subunit beta OS=Mus musculus GN=Ap2b1 PE=1 SV=1	28	84	28	84	30	90
Q569Z5	Probable ATP-dependent RNA helicase DDX46 OS=Mus musculus GN=Ddx46 PE=1 SV=2	19	32	18	27	19	31
Q8BW75	Amine oxidase [flavin-containing] B OS=Mus musculus GN=Maob PE=1 SV=4	16	51	17	51	17	49
Q9JMA1	Ubiquitin carboxyl-terminal hydrolase 14 OS=Mus musculus GN=Usp14 PE=1 SV=3	18	44	19	48	17	43
O08539	Myc box-dependent-interacting protein 1 OS=Mus musculus GN=Bin1 PE=1 SV=1	14	47	15	39	15	41
O08997	Copper transport protein ATOX1 OS=Mus musculus GN=Atox1 PE=1 SV=1	7	55	7	55	7	45
P32848	Parvalbumin alpha OS=Mus musculus GN=Pvalb PE=1 SV=3	10	50	10	47	12	40
P45377	Cluster of Aldose reductase-related protein 2 OS=Mus musculus GN=Akr1b8 PE=1 SV=2 (P45377)	12	37	12	36	13	34
Q3UM45	Protein phosphatase 1 regulatory subunit 7 OS=Mus musculus GN=Ppp1r7 PE=1 SV=2	15	44	15	46	15	41
P10637	Microtubule-associated protein tau OS=Mus musculus GN=Mapt PE=1 SV=3	18	43	19	45	18	42
Q6P5E4	UDP-glucose:glycoprotein glucosyltransferase 1 OS=Mus musculus GN=Uggt1 PE=1 SV=4	22	34	22	36	20	31
Q80SU7	Interferon-induced very large GTPase 1 OS=Mus musculus GN=Gvin1 PE=1 SV=1	8	8	9	9	9	9
Q9DC61	Mitochondrial-processing peptidase subunit alpha OS=Mus musculus GN=Pmpca PE=1 SV=1	16	45	15	42	16	42
Q91VN4	MICOS complex subunit Mic25 OS=Mus musculus GN=Chchd6 PE=2 SV=2	11	49	11	48	11	47
Q99LF4	tRNA-splicing ligase RtcB homolog OS=Mus musculus GN=Rtcb PE=2 SV=1	20	42	19	37	17	38
Q9Z1R2	Large proline-rich protein BAG6 OS=Mus musculus GN=Bag6 PE=1 SV=1	18	41	19	41	17	37
Q3U7R1	Extended synaptotagmin-1 OS=Mus musculus GN=Esyt1 PE=1 SV=2	20	44	21	47	21	38
Q8R2Y2	Cell surface glycoprotein MUC18 OS=Mus musculus GN=Mcam PE=1 SV=1	17	42	16	41	15	44
Q9CQ75	NADH dehydrogenase [ubiquinone] 1 alpha subcomplex subunit 2 OS=Mus musculus GN=Ndufa2 PE=1 SV=3	6	47	7	46	7	40
Q9D8W5	26S proteasome non-ATPase regulatory subunit 12 OS=Mus musculus GN=Psmd12 PE=1 SV=4	15	34	16	38	16	35
Q9DCZ1	GMP reductase 1 OS=Mus musculus GN=Gmpr PE=2 SV=1	10	50	9	48	9	43
Q9WUA2	Phenylalanine--tRNA ligase beta subunit OS=Mus musculus GN=Farsb PE=2 SV=2	18	42	17	41	18	39
A2ASQ1	Agrin OS=Mus musculus GN=Agrn PE=1 SV=1	24	33	26	47	24	39
O35685	Nuclear migration protein nudC OS=Mus musculus GN=Nudc PE=1 SV=1	15	41	13	33	16	43
P97429	Annexin A4 OS=Mus musculus GN=Anxa4 PE=2 SV=4	14	48	14	49	14	49
Q8BI84	Melanoma inhibitory activity protein 3 OS=Mus musculus GN=Mia3 PE=1 SV=2	14	19	12	14	12	14
Q8R146	Acylamino-acid-releasing enzyme OS=Mus musculus GN=Apeh PE=2 SV=3	17	43	15	52	17	45
Q91WJ8	Far upstream element-binding protein 1 OS=Mus musculus GN=Fubp1 PE=1 SV=1	19	42	18	47	19	53
Q9D0R2	Threonine--tRNA ligase, cytoplasmic OS=Mus musculus GN=Tars PE=1 SV=2	22	43	21	45	19	40
Q9EPR5	VPS10 domain-containing receptor SorCS2 OS=Mus musculus GN=Sorcs2 PE=1 SV=2	21	31	21	35	22	34
Q9Z0F7	Gamma-synuclein OS=Mus musculus GN=Sncg PE=1 SV=1	10	58	9	48	10	44
P08752	Cluster of Guanine nucleotide-binding protein G(i) subunit alpha-2 OS=Mus musculus GN=Gnai2 PE=1 SV=5 (P08752)	19	51	22	61	22	61
P17427	AP-2 complex subunit alpha-2 OS=Mus musculus GN=Ap2a2 PE=1 SV=2	28	51	29	59	25	46
P70168	Importin subunit beta-1 OS=Mus musculus GN=Kpnb1 PE=1 SV=2	17	44	17	48	16	41
P70302	Stromal interaction molecule 1 OS=Mus musculus GN=Stim1 PE=1 SV=2	19	43	18	43	16	43
Q924L1	LETM1 domain-containing protein 1 OS=Mus musculus GN=Letmd1 PE=2 SV=1	12	48	11	41	12	51
O35857	Mitochondrial import inner membrane translocase subunit TIM44 OS=Mus musculus GN=Timm44 PE=1 SV=2	16	46	18	42	16	40
P14429	Cluster of H-2 class I histocompatibility antigen, Q7 alpha chain OS=Mus musculus GN=H2-Q7 PE=1 SV=1 (P14429)	24	45	19	52	23	53
P63028	Translationally-controlled tumor protein OS=Mus musculus GN=Tpt1 PE=1 SV=1	5	45	5	51	4	42
Q61595	Kinectin OS=Mus musculus GN=Ktn1 PE=2 SV=1	14	17	14	14	13	15
Q62448	Eukaryotic translation initiation factor 4 gamma 2 OS=Mus musculus GN=Eif4g2 PE=1 SV=2	20	34	18	29	16	29
Q80XL6	Acyl-CoA dehydrogenase family member 11 OS=Mus musculus GN=Acad11 PE=1 SV=2	19	37	18	41	15	37
Q9QYB5	Gamma-adducin OS=Mus musculus GN=Add3 PE=1 SV=2	14	41	13	41	15	45
P98156	Very low-density lipoprotein receptor OS=Mus musculus GN=Vldlr PE=1 SV=1	23	41	25	43	23	36
Q69ZR2	E3 ubiquitin-protein ligase HECTD1 OS=Mus musculus GN=Hectd1 PE=1 SV=2	17	22	16	19	13	18
O08756	3-hydroxyacyl-CoA dehydrogenase type-2 OS=Mus musculus GN=Hsd17b10 PE=1 SV=4	9	41	9	48	8	45
P70290	55 kDa erythrocyte membrane protein OS=Mus musculus GN=Mpp1 PE=1 SV=1	17	35	18	44	14	47
Q3TTY5	Keratin, type II cytoskeletal 2 epidermal OS=Mus musculus GN=Krt2 PE=1 SV=1	9	45	9	48	9	46
Q7TT50	Serine/threonine-protein kinase MRCK beta OS=Mus musculus GN=Cdc42bpb PE=1 SV=2	24	31	23	31	24	31
Q8C6I2	Succinate dehydrogenase assembly factor 2, mitochondrial OS=Mus musculus GN=Sdhaf2 PE=2 SV=1	4	30	4	39	4	36
Q9JJU8	SH3 domain-binding glutamic acid-rich-like protein OS=Mus musculus GN=Sh3bgrl PE=3 SV=1	8	47	8	45	7	40
P08553	Neurofilament medium polypeptide OS=Mus musculus GN=Nefm PE=1 SV=4	25	62	22	55	22	59
P60335	Poly(rC)-binding protein 1 OS=Mus musculus GN=Pcbp1 PE=1 SV=1	15	80	15	74	15	77
Q8VCF0	Mitochondrial antiviral-signaling protein OS=Mus musculus GN=Mavs PE=1 SV=1	14	50	14	43	13	44
Q91YQ5	Dolichyl-diphosphooligosaccharide--protein glycosyltransferase subunit 1 OS=Mus musculus GN=Rpn1 PE=1 SV=1	19	42	19	46	18	39
Q99MS7	EH domain-binding protein 1-like protein 1 OS=Mus musculus GN=Ehbp1l1 PE=1 SV=1	19	27	20	27	22	26
Q9DBR7	Protein phosphatase 1 regulatory subunit 12A OS=Mus musculus GN=Ppp1r12a PE=1 SV=2	20	40	20	36	19	40
P08122	Collagen alpha-2(IV) chain OS=Mus musculus GN=Col4a2 PE=2 SV=4	8	32	8	25	9	30
P28653	Biglycan OS=Mus musculus GN=Bgn PE=2 SV=1	12	50	12	49	12	49
Q1XH17	Tripartite motif-containing protein 72 OS=Mus musculus GN=Trim72 PE=1 SV=1	16	41	14	42	16	35
Q6GQT9	Nodal modulator 1 OS=Mus musculus GN=Nomo1 PE=1 SV=1	18	30	17	29	19	29
Q8BMJ2	Leucine--tRNA ligase, cytoplasmic OS=Mus musculus GN=Lars PE=1 SV=2	18	29	19	34	15	27
Q8R4H2	Rho guanine nucleotide exchange factor 12 OS=Mus musculus GN=Arhgef12 PE=1 SV=2	19	27	23	33	19	25
Q9CWK8	Sorting nexin-2 OS=Mus musculus GN=Snx2 PE=1 SV=2	16	59	15	47	16	47
P35235	Tyrosine-protein phosphatase non-receptor type 11 OS=Mus musculus GN=Ptpn11 PE=1 SV=2	19	40	20	39	18	41
P42208	Septin-2 OS=Mus musculus GN=Sept2 PE=1 SV=2	12	55	12	43	12	43
Q60931	Voltage-dependent anion-selective channel protein 3 OS=Mus musculus GN=Vdac3 PE=1 SV=1	11	52	12	60	12	51
Q64010	Adapter molecule crk OS=Mus musculus GN=Crk PE=1 SV=1	15	44	15	38	15	39
Q9QZJ6	Microfibrillar-associated protein 5 OS=Mus musculus GN=Mfap5 PE=2 SV=1	7	38	7	44	6	42
P15331	Peripherin OS=Mus musculus GN=Prph PE=1 SV=2	21	81	24	79	24	76
Q58A65	C-Jun-amino-terminal kinase-interacting protein 4 OS=Mus musculus GN=Spag9 PE=1 SV=2	21	40	22	34	23	38
Q6GSS7	Cluster of Histone H2A type 2-A OS=Mus musculus GN=Hist2h2aa1 PE=1 SV=3 (Q6GSS7)	4	33	4	36	4	30
P42230	Cluster of Signal transducer and activator of transcription 5A OS=Mus musculus GN=Stat5a PE=1 SV=1 (P42230)	19	38	18	35	18	37
P46935	E3 ubiquitin-protein ligase NEDD4 OS=Mus musculus GN=Nedd4 PE=1 SV=3	17	39	19	43	15	37
Q8R050	Cluster of Eukaryotic peptide chain release factor GTP-binding subunit ERF3A OS=Mus musculus GN=Gspt1 PE=1 SV=2 (Q8R050)	16	33	15	32	14	34
P28474	Cluster of Alcohol dehydrogenase class-3 OS=Mus musculus GN=Adh5 PE=1 SV=3 (P28474)	10	47	10	42	9	47
P63323	40S ribosomal protein S12 OS=Mus musculus GN=Rps12 PE=1 SV=2	7	49	6	46	6	41
P63328	Cluster of Serine/threonine-protein phosphatase 2B catalytic subunit alpha isoform OS=Mus musculus GN=Ppp3ca PE=1 SV=1 (P63328)	16	29	16	31	13	31
Q3URD3	Sarcolemmal membrane-associated protein OS=Mus musculus GN=Slmap PE=1 SV=2	15	24	18	29	17	24
Q6IFZ6	Keratin, type II cytoskeletal 1b OS=Mus musculus GN=Krt77 PE=1 SV=1	11	66	11	60	9	60
Q8BK72	28S ribosomal protein S27, mitochondrial OS=Mus musculus GN=Mrps27 PE=2 SV=2	16	48	16	46	16	44
Q8R4U7	Leucine zipper protein 1 OS=Mus musculus GN=Luzp1 PE=1 SV=2	15	20	20	24	16	20
Q99KK9	Probable histidine--tRNA ligase, mitochondrial OS=Mus musculus GN=Hars2 PE=2 SV=1	16	34	18	38	16	37
Q9DC69	NADH dehydrogenase [ubiquinone] 1 alpha subcomplex subunit 9, mitochondrial OS=Mus musculus GN=Ndufa9 PE=1 SV=2	12	48	13	44	12	45
Q9Z0H8	CAP-Gly domain-containing linker protein 2 OS=Mus musculus GN=Clip2 PE=1 SV=2	18	26	22	29	20	29
P08551	Neurofilament light polypeptide OS=Mus musculus GN=Nefl PE=1 SV=5	16	56	15	53	16	61
P60122	RuvB-like 1 OS=Mus musculus GN=Ruvbl1 PE=1 SV=1	18	46	17	49	16	36
Q5DTX6	Junctional protein associated with coronary artery disease OS=Mus musculus GN=Jcad PE=1 SV=2	22	32	18	23	25	29
Q91WK2	Eukaryotic translation initiation factor 3 subunit H OS=Mus musculus GN=Eif3h PE=1 SV=1	13	36	13	36	13	31
Q9D5V6	Synapse-associated protein 1 OS=Mus musculus GN=Syap1 PE=1 SV=1	18	43	20	44	21	47
Q9QYS9	Protein quaking OS=Mus musculus GN=Qki PE=1 SV=1	11	42	11	39	11	39
O35215	D-dopachrome decarboxylase OS=Mus musculus GN=Ddt PE=1 SV=3	8	51	8	50	8	49
P11087	Collagen alpha-1(I) chain OS=Mus musculus GN=Col1a1 PE=1 SV=4	10	38	11	36	10	37
P55264	Adenosine kinase OS=Mus musculus GN=Adk PE=1 SV=2	11	48	11	41	11	48
P97379	Ras GTPase-activating protein-binding protein 2 OS=Mus musculus GN=G3bp2 PE=1 SV=2	13	35	14	43	12	32
Q9D0I9	Arginine--tRNA ligase, cytoplasmic OS=Mus musculus GN=Rars PE=2 SV=2	21	35	22	42	18	30
Q9R069	Basal cell adhesion molecule OS=Mus musculus GN=Bcam PE=2 SV=1	16	39	13	31	16	36
Q9Z1P7	KN motif and ankyrin repeat domain-containing protein 3 OS=Mus musculus GN=Kank3 PE=2 SV=1	15	43	15	46	15	44
Q8BFP9	[Pyruvate dehydrogenase (acetyl-transferring)] kinase isozyme 1, mitochondrial OS=Mus musculus GN=Pdk1 PE=1 SV=2	14	57	15	55	13	54
Q8BGD9	Eukaryotic translation initiation factor 4B OS=Mus musculus GN=Eif4b PE=1 SV=1	15	35	14	31	13	31
Q9CQ60	6-phosphogluconolactonase OS=Mus musculus GN=Pgls PE=2 SV=1	9	55	7	53	7	51
P42225	Signal transducer and activator of transcription 1 OS=Mus musculus GN=Stat1 PE=1 SV=1	19	31	19	24	17	31
Q8BWF0	Succinate-semialdehyde dehydrogenase, mitochondrial OS=Mus musculus GN=Aldh5a1 PE=1 SV=1	15	41	16	39	13	41
Q8K1R3	Polyribonucleotide nucleotidyltransferase 1, mitochondrial OS=Mus musculus GN=Pnpt1 PE=1 SV=1	16	30	16	28	13	29
Q9CXI0	2-methoxy-6-polyprenyl-1,4-benzoquinol methylase, mitochondrial OS=Mus musculus GN=Coq5 PE=2 SV=2	16	44	16	42	15	41
Q9ERK4	Exportin-2 OS=Mus musculus GN=Cse1l PE=2 SV=1	18	30	18	30	20	36
O55022	Membrane-associated progesterone receptor component 1 OS=Mus musculus GN=Pgrmc1 PE=1 SV=4	9	52	7	55	8	47
O89020	Afamin OS=Mus musculus GN=Afm PE=1 SV=2	16	39	15	41	17	43
P80317	Cluster of T-complex protein 1 subunit zeta OS=Mus musculus GN=Cct6a PE=1 SV=3 (P80317)	13	29	13	29	12	28
Q62087	Serum paraoxonase/lactonase 3 OS=Mus musculus GN=Pon3 PE=1 SV=2	10	42	10	50	10	53
Q8R1Q8	Cytoplasmic dynein 1 light intermediate chain 1 OS=Mus musculus GN=Dync1li1 PE=1 SV=1	15	34	15	34	13	35
O08715	A-kinase anchor protein 1, mitochondrial OS=Mus musculus GN=Akap1 PE=1 SV=4	16	33	17	37	17	42
O54754	Aldehyde oxidase 1 OS=Mus musculus GN=Aox1 PE=1 SV=2	22	32	18	26	22	32
P25976	Nucleolar transcription factor 1 OS=Mus musculus GN=Ubtf PE=1 SV=1	12	23	12	20	14	25
Q6A0A9	Constitutive coactivator of PPAR-gamma-like protein 1 OS=Mus musculus GN=FAM120A PE=1 SV=2	19	35	21	33	21	36
Q7TNP2	Serine/threonine-protein phosphatase 2A 65 kDa regulatory subunit A beta isoform OS=Mus musculus GN=Ppp2r1b PE=1 SV=2	17	59	17	59	16	49
Q8K0Z7	Translational activator of cytochrome c oxidase 1 OS=Mus musculus GN=Taco1 PE=1 SV=1	13	42	12	37	12	42
Q8R123	FAD synthase OS=Mus musculus GN=Flad1 PE=1 SV=1	16	31	17	35	15	30
Q921M4	Golgin subfamily A member 2 OS=Mus musculus GN=Golga2 PE=2 SV=3	21	31	19	29	17	25
Q9CXT8	Mitochondrial-processing peptidase subunit beta OS=Mus musculus GN=Pmpcb PE=2 SV=1	10	44	12	42	11	39
P32921	Tryptophan--tRNA ligase, cytoplasmic OS=Mus musculus GN=Wars PE=1 SV=2	11	37	13	40	13	50
P56501	Mitochondrial uncoupling protein 3 OS=Mus musculus GN=Ucp3 PE=2 SV=1	7	24	7	30	7	25
Q60598	Src substrate cortactin OS=Mus musculus GN=Cttn PE=1 SV=2	12	24	12	29	11	29
Q80U72	Protein scribble homolog OS=Mus musculus GN=Scrib PE=1 SV=2	20	31	24	30	22	30
Q9CR98	Protein FAM136A OS=Mus musculus GN=Fam136a PE=2 SV=1	5	26	6	28	5	31
Q9DBL7	Bifunctional coenzyme A synthase OS=Mus musculus GN=Coasy PE=1 SV=2	12	40	14	41	13	45
P80315	T-complex protein 1 subunit delta OS=Mus musculus GN=Cct4 PE=1 SV=3	14	38	16	41	15	31
Q9CU62	Structural maintenance of chromosomes protein 1A OS=Mus musculus GN=Smc1a PE=1 SV=4	4	4	5	5	7	7
Q9Z1Z2	Serine-threonine kinase receptor-associated protein OS=Mus musculus GN=Strap PE=1 SV=2	14	44	14	45	14	50
A2ABU4	Myomesin-3 OS=Mus musculus GN=Myom3 PE=1 SV=1	18	28	18	33	19	29
O70400	PDZ and LIM domain protein 1 OS=Mus musculus GN=Pdlim1 PE=2 SV=4	13	41	15	44	12	45
Q60575	Cluster of Kinesin-like protein KIF1B OS=Mus musculus GN=Kif1b PE=1 SV=2 (Q60575)	17	21	17	23	16	20
Q60759	Glutaryl-CoA dehydrogenase, mitochondrial OS=Mus musculus GN=Gcdh PE=1 SV=2	12	38	12	40	11	38
Q8C5H8	NAD kinase 2, mitochondrial OS=Mus musculus GN=Nadk2 PE=1 SV=2	17	44	16	36	16	39
Q9JMH9	Unconventional myosin-XVIIIa OS=Mus musculus GN=Myo18a PE=1 SV=2	11	14	9	10	12	12
Q9QX47	Protein SON OS=Mus musculus GN=Son PE=1 SV=2	20	26	21	27	15	26
Q9QZ23	NFU1 iron-sulfur cluster scaffold homolog, mitochondrial OS=Mus musculus GN=Nfu1 PE=1 SV=2	6	44	7	41	7	46
O88696	ATP-dependent Clp protease proteolytic subunit, mitochondrial OS=Mus musculus GN=Clpp PE=1 SV=1	6	43	6	40	6	44
Q3UMF0	Cordon-bleu protein-like 1 OS=Mus musculus GN=Cobll1 PE=1 SV=2	22	28	24	32	26	33
Q6PB44	Tyrosine-protein phosphatase non-receptor type 23 OS=Mus musculus GN=Ptpn23 PE=1 SV=2	18	25	19	23	20	23
Q8BK64	Activator of 90 kDa heat shock protein ATPase homolog 1 OS=Mus musculus GN=Ahsa1 PE=2 SV=2	11	37	11	39	12	40
Q9CWG8	NADH dehydrogenase [ubiquinone] complex I, assembly factor 7 OS=Mus musculus GN=Ndufaf7 PE=2 SV=4	15	37	13	34	13	36
Q9CX34	Suppressor of G2 allele of SKP1 homolog OS=Mus musculus GN=Sugt1 PE=2 SV=3	14	38	15	42	15	38
Q9CZW5	Mitochondrial import receptor subunit TOM70 OS=Mus musculus GN=Tomm70a PE=1 SV=2	15	38	13	27	13	31
Q9R269	Periplakin OS=Mus musculus GN=Ppl PE=1 SV=1	4	4	8	8	6	6
A2AGT5	Cytoskeleton-associated protein 5 OS=Mus musculus GN=Ckap5 PE=2 SV=1	17	21	11	16	8	12
O35350	Calpain-1 catalytic subunit OS=Mus musculus GN=Capn1 PE=1 SV=1	19	28	24	34	22	37
P56959	RNA-binding protein FUS OS=Mus musculus GN=Fus PE=2 SV=1	8	43	9	41	8	40
Q61830	Macrophage mannose receptor 1 OS=Mus musculus GN=Mrc1 PE=1 SV=2	19	32	21	36	20	32
Q68FL6	Methionine--tRNA ligase, cytoplasmic OS=Mus musculus GN=Mars PE=2 SV=1	20	41	19	32	18	28
Q7TSC1	Protein PRRC2A OS=Mus musculus GN=Prrc2a PE=1 SV=1	17	22	15	20	14	18
Q8BX02	KN motif and ankyrin repeat domain-containing protein 2 OS=Mus musculus GN=Kank2 PE=1 SV=1	15	37	16	41	15	32
Q8BY87	Ubiquitin carboxyl-terminal hydrolase 47 OS=Mus musculus GN=Usp47 PE=1 SV=2	17	22	20	24	21	30
Q8C9B9	Death-inducer obliterator 1 OS=Mus musculus GN=Dido1 PE=1 SV=4	6	8	7	9	5	5
Q8K3K8	Optineurin OS=Mus musculus GN=Optn PE=1 SV=1	11	17	15	23	13	24
Q99MN1	Lysine--tRNA ligase OS=Mus musculus GN=Kars PE=1 SV=1	14	28	13	26	14	27
Q9CYH2	Redox-regulatory protein FAM213A OS=Mus musculus GN=Fam213a PE=1 SV=2	10	43	10	42	9	38
Q9CYZ2	Tumor protein D54 OS=Mus musculus GN=Tpd52l2 PE=1 SV=1	10	36	11	45	9	36
E9Q394	Protein Akap13 OS=Mus musculus GN=Akap13 PE=1 SV=1	7	9	7	8	8	8
Q06890	Clusterin OS=Mus musculus GN=Clu PE=1 SV=1	12	38	12	44	13	41
Q6P3A8	2-oxoisovalerate dehydrogenase subunit beta, mitochondrial OS=Mus musculus GN=Bckdhb PE=1 SV=2	10	43	9	51	9	44
Q8VEE1	LIM and cysteine-rich domains protein 1 OS=Mus musculus GN=Lmcd1 PE=1 SV=1	15	35	16	38	15	35
Q9CZ42	ATP-dependent (S)-NAD(P)H-hydrate dehydratase OS=Mus musculus GN=Carkd PE=1 SV=1	12	35	13	37	12	35
Q9Z2U0	Cluster of Proteasome subunit alpha type-7 OS=Mus musculus GN=Psma7 PE=1 SV=1 (Q9Z2U0)	11	37	11	40	11	42
Q9Z2W0	Aspartyl aminopeptidase OS=Mus musculus GN=Dnpep PE=2 SV=2	12	44	11	39	13	42
P38060	Hydroxymethylglutaryl-CoA lyase, mitochondrial OS=Mus musculus GN=Hmgcl PE=1 SV=2	8	50	8	44	10	34
P63005	Platelet-activating factor acetylhydrolase IB subunit alpha OS=Mus musculus GN=Pafah1b1 PE=1 SV=2	13	34	13	36	12	38
P97449	Aminopeptidase N OS=Mus musculus GN=Anpep PE=1 SV=4	16	35	15	39	15	34
Q6P5F9	Exportin-1 OS=Mus musculus GN=Xpo1 PE=1 SV=1	16	30	16	27	17	34
Q80YT7	Myomegalin OS=Mus musculus GN=Pde4dip PE=2 SV=2	4	4	6	7	1	1
Q8BJU0	Small glutamine-rich tetratricopeptide repeat-containing protein alpha OS=Mus musculus GN=Sgta PE=1 SV=2	11	39	11	40	10	40
P59325	Eukaryotic translation initiation factor 5 OS=Mus musculus GN=Eif5 PE=1 SV=1	14	35	15	39	12	29
P60766	Cluster of Cell division control protein 42 homolog OS=Mus musculus GN=Cdc42 PE=1 SV=2 (P60766)	17	38	14	41	16	42
Q5EBG6	Heat shock protein beta-6 OS=Mus musculus GN=Hspb6 PE=2 SV=1	6	41	6	41	6	55
Q61035	Histidine--tRNA ligase, cytoplasmic OS=Mus musculus GN=Hars PE=2 SV=2	15	42	15	43	16	47
Q61937	Nucleophosmin OS=Mus musculus GN=Npm1 PE=1 SV=1	5	28	7	28	7	29
Q8BXK9	Cluster of Chloride intracellular channel protein 5 OS=Mus musculus GN=Clic5 PE=1 SV=1 (Q8BXK9)	9	41	10	33	8	39
Q91WU0	Expressed sequence AU018778 OS=Mus musculus GN=Ces1f PE=2 SV=1	17	54	16	53	18	43
P40630	Transcription factor A, mitochondrial OS=Mus musculus GN=Tfam PE=1 SV=2	7	25	7	25	7	23
Q61129	Complement factor I OS=Mus musculus GN=Cfi PE=1 SV=3	12	29	14	40	12	32
Q8CFH6	Serine/threonine-protein kinase SIK2 OS=Mus musculus GN=Sik2 PE=1 SV=1	17	28	14	24	16	26
Q922D4	Serine/threonine-protein phosphatase 6 regulatory subunit 3 OS=Mus musculus GN=Ppp6r3 PE=1 SV=1	18	35	20	34	20	34
A2AUC9	Kelch-like protein 41 OS=Mus musculus GN=Klhl41 PE=1 SV=1	15	29	15	32	14	31
O08808	Protein diaphanous homolog 1 OS=Mus musculus GN=Diaph1 PE=1 SV=1	10	12	10	12	11	13
P07309	Transthyretin OS=Mus musculus GN=Ttr PE=1 SV=1	5	34	5	43	5	38
P46638	Cluster of Ras-related protein Rab-11B OS=Mus musculus GN=Rab11b PE=1 SV=3 (P46638)	13	40	13	42	13	36
Q07113	Cation-independent mannose-6-phosphate receptor OS=Mus musculus GN=Igf2r PE=1 SV=1	20	30	21	29	15	24
Q60649	Caseinolytic peptidase B protein homolog OS=Mus musculus GN=Clpb PE=1 SV=1	16	36	15	30	15	39
Q9JLT4	Thioredoxin reductase 2, mitochondrial OS=Mus musculus GN=Txnrd2 PE=1 SV=4	13	38	15	36	14	48
P19221	Prothrombin OS=Mus musculus GN=F2 PE=1 SV=1	22	42	17	34	18	37
P50247	Adenosylhomocysteinase OS=Mus musculus GN=Ahcy PE=1 SV=3	17	45	19	52	18	49
Q07076	Annexin A7 OS=Mus musculus GN=Anxa7 PE=2 SV=2	12	41	13	38	13	41
Q99104	Unconventional myosin-Va OS=Mus musculus GN=Myo5a PE=1 SV=2	4	4	5	5	6	6
Q9WV98	Mitochondrial import inner membrane translocase subunit Tim9 OS=Mus musculus GN=Timm9 PE=1 SV=1	6	47	5	43	6	44
E9Q6J5	Protein Bod1l OS=Mus musculus GN=Bod1l PE=1 SV=1	7	7	7	7	8	8
P14148	60S ribosomal protein L7 OS=Mus musculus GN=Rpl7 PE=1 SV=2	11	32	11	31	12	27
Q1ERP8	CMRF35-like molecule 9 OS=Mus musculus GN=Cd300lg PE=1 SV=1	6	36	7	38	7	38
Q8BUV3	Gephyrin OS=Mus musculus GN=Gphn PE=1 SV=2	16	29	16	29	13	27
Q8CEI1	BolA-like protein 3 OS=Mus musculus GN=Bola3 PE=2 SV=1	3	48	3	31	3	26
Q99LB2	Dehydrogenase/reductase SDR family member 4 OS=Mus musculus GN=Dhrs4 PE=1 SV=3	9	26	10	32	9	35
Q9D1I5	Methylmalonyl-CoA epimerase, mitochondrial OS=Mus musculus GN=Mcee PE=1 SV=1	6	48	6	37	6	38
P56392	Cytochrome c oxidase subunit 7A1, mitochondrial OS=Mus musculus GN=Cox7a1 PE=2 SV=1	2	37	2	36	2	47
O35639	Annexin A3 OS=Mus musculus GN=Anxa3 PE=1 SV=4	14	43	15	43	15	41
P70372	ELAV-like protein 1 OS=Mus musculus GN=Elavl1 PE=1 SV=2	9	42	9	40	10	42
Q8K2C6	NAD-dependent protein deacylase sirtuin-5, mitochondrial OS=Mus musculus GN=Sirt5 PE=1 SV=1	14	41	14	43	13	39
Q8VDQ1	Prostaglandin reductase 2 OS=Mus musculus GN=Ptgr2 PE=1 SV=2	8	37	8	34	8	34
Q9R0L6	Pericentriolar material 1 protein OS=Mus musculus GN=Pcm1 PE=1 SV=2	3	3	5	6	3	4
Q9WTM5	RuvB-like 2 OS=Mus musculus GN=Ruvbl2 PE=2 SV=3	17	44	16	38	15	42
Q9WUU7	Cathepsin Z OS=Mus musculus GN=Ctsz PE=2 SV=1	8	38	8	41	8	42
Q9Z0S1	3'(2'),5'-bisphosphate nucleotidase 1 OS=Mus musculus GN=Bpnt1 PE=1 SV=2	16	46	15	41	13	36
P28660	Nck-associated protein 1 OS=Mus musculus GN=Nckap1 PE=1 SV=2	14	20	12	15	14	19
P62702	40S ribosomal protein S4, X isoform OS=Mus musculus GN=Rps4x PE=2 SV=2	11	33	8	31	10	30
Q08642	Protein-arginine deiminase type-2 OS=Mus musculus GN=Padi2 PE=1 SV=2	12	27	13	33	13	34
Q6A4J8	Ubiquitin carboxyl-terminal hydrolase 7 OS=Mus musculus GN=Usp7 PE=1 SV=1	18	25	18	30	17	29
Q8K2Q9	Shootin-1 OS=Mus musculus GN=Kiaa1598 PE=1 SV=1	21	29	20	28	21	30
Q99NB9	Splicing factor 3B subunit 1 OS=Mus musculus GN=Sf3b1 PE=1 SV=1	13	19	14	18	10	12
Q9CR16	Peptidyl-prolyl cis-trans isomerase D OS=Mus musculus GN=Ppid PE=1 SV=3	15	33	17	36	16	39
Q9DCH4	Eukaryotic translation initiation factor 3 subunit F OS=Mus musculus GN=Eif3f PE=1 SV=2	9	28	10	28	9	32
Q9R062	Glycogenin-1 OS=Mus musculus GN=Gyg1 PE=2 SV=3	6	35	6	39	6	39
A0JNU3	60 kDa lysophospholipase OS=Mus musculus GN=Aspg PE=2 SV=1	12	41	13	32	12	36
P43274	Cluster of Histone H1.4 OS=Mus musculus GN=Hist1h1e PE=1 SV=2 (P43274)	8	40	8	37	7	40
Q64737	Trifunctional purine biosynthetic protein adenosine-3 OS=Mus musculus GN=Gart PE=2 SV=3	19	36	18	29	16	28
Q6Y7W8	PERQ amino acid-rich with GYF domain-containing protein 2 OS=Mus musculus GN=Gigyf2 PE=1 SV=2	7	9	9	14	8	11
Q8QZY1	Eukaryotic translation initiation factor 3 subunit L OS=Mus musculus GN=Eif3l PE=1 SV=1	17	31	16	32	16	32
Q99KN9	Clathrin interactor 1 OS=Mus musculus GN=Clint1 PE=1 SV=2	10	25	11	29	13	27
Q9DCM2	Glutathione S-transferase kappa 1 OS=Mus musculus GN=Gstk1 PE=1 SV=3	9	33	9	30	9	32
Q9JIY5	Serine protease HTRA2, mitochondrial OS=Mus musculus GN=Htra2 PE=1 SV=2	12	44	11	45	12	45
Q9WV69	Dematin OS=Mus musculus GN=Dmtn PE=1 SV=1	12	35	10	32	10	28
Q9WVE8	Protein kinase C and casein kinase substrate in neurons protein 2 OS=Mus musculus GN=Pacsin2 PE=1 SV=1	13	35	13	30	13	33
O35551	Rab GTPase-binding effector protein 1 OS=Mus musculus GN=Rabep1 PE=1 SV=2	12	17	16	26	16	23
O35643	AP-1 complex subunit beta-1 OS=Mus musculus GN=Ap1b1 PE=2 SV=2	29	87	29	87	29	88
P56395	Cytochrome b5 OS=Mus musculus GN=Cyb5a PE=1 SV=2	5	43	5	45	5	43
P97478	Ubiquinone biosynthesis protein COQ7 homolog OS=Mus musculus GN=Coq7 PE=2 SV=3	9	34	9	42	9	36
Q8CIB5	Fermitin family homolog 2 OS=Mus musculus GN=Fermt2 PE=1 SV=1	19	35	19	32	18	28
Q9JLQ0	CD2-associated protein OS=Mus musculus GN=Cd2ap PE=1 SV=3	16	28	17	31	17	36
P59017	Bcl-2-like protein 13 OS=Mus musculus GN=Bcl2l13 PE=1 SV=2	11	43	11	38	11	47
Q01730	Ras suppressor protein 1 OS=Mus musculus GN=Rsu1 PE=2 SV=3	6	30	6	32	5	27
Q920A5	Retinoid-inducible serine carboxypeptidase OS=Mus musculus GN=Scpep1 PE=2 SV=2	7	29	7	31	7	36
Q99KK7	Dipeptidyl peptidase 3 OS=Mus musculus GN=Dpp3 PE=2 SV=2	11	27	13	27	14	36
Q9WVJ2	26S proteasome non-ATPase regulatory subunit 13 OS=Mus musculus GN=Psmd13 PE=1 SV=1	13	27	15	39	15	31
Q9Z277	Tyrosine-protein kinase BAZ1B OS=Mus musculus GN=Baz1b PE=1 SV=2	2	2	3	3	3	3
O08810	116 kDa U5 small nuclear ribonucleoprotein component OS=Mus musculus GN=Eftud2 PE=2 SV=1	19	35	18	34	18	34
Q3U5Q7	UMP-CMP kinase 2, mitochondrial OS=Mus musculus GN=Cmpk2 PE=2 SV=2	15	36	15	37	15	36
Q80TY0	Formin-binding protein 1 OS=Mus musculus GN=Fnbp1 PE=1 SV=2	6	8	7	8	8	9
Q8BJ71	Nuclear pore complex protein Nup93 OS=Mus musculus GN=Nup93 PE=2 SV=1	17	26	14	21	13	18
Q8BMS4	Hexaprenyldihydroxybenzoate methyltransferase, mitochondrial OS=Mus musculus GN=Coq3 PE=1 SV=1	8	41	9	44	9	47
Q8BWW4	La-related protein 4 OS=Mus musculus GN=Larp4 PE=2 SV=2	10	28	12	29	13	32
Q9DBG5	Perilipin-3 OS=Mus musculus GN=Plin3 PE=1 SV=1	11	42	11	41	11	39
Q9R1P3	Proteasome subunit beta type-2 OS=Mus musculus GN=Psmb2 PE=1 SV=1	6	34	6	27	6	40
Q9Z0N1	Cluster of Eukaryotic translation initiation factor 2 subunit 3, X-linked OS=Mus musculus GN=Eif2s3x PE=1 SV=2 (Q9Z0N1)	15	34	14	29	14	30
P10639	Thioredoxin OS=Mus musculus GN=Txn PE=1 SV=3	6	40	6	33	6	35
P10711	Cluster of Transcription elongation factor A protein 1 OS=Mus musculus GN=Tcea1 PE=1 SV=2 (P10711)	12	34	12	31	11	25
P21956	Lactadherin OS=Mus musculus GN=Mfge8 PE=1 SV=3	14	29	15	36	14	29
P23506	Protein-L-isoaspartate(D-aspartate) O-methyltransferase OS=Mus musculus GN=Pcmt1 PE=1 SV=3	11	42	10	35	10	42
P97372	Proteasome activator complex subunit 2 OS=Mus musculus GN=Psme2 PE=2 SV=4	7	33	7	33	7	34
P97384	Annexin A11 OS=Mus musculus GN=Anxa11 PE=1 SV=2	12	45	13	38	13	33
Q569Z6	Thyroid hormone receptor-associated protein 3 OS=Mus musculus GN=Thrap3 PE=1 SV=1	10	20	10	21	13	24
Q6IRU2	Tropomyosin alpha-4 chain OS=Mus musculus GN=Tpm4 PE=2 SV=3	16	48	15	50	15	46
Q9CQ54	NADH dehydrogenase [ubiquinone] 1 subunit C2 OS=Mus musculus GN=Ndufc2 PE=1 SV=1	5	32	6	36	6	38
A2APT9	Kelch domain-containing protein 7A OS=Mus musculus GN=Klhdc7a PE=1 SV=3	18	37	19	38	19	37
E9Q3E1	Cluster of Aldehyde dehydrogenase OS=Mus musculus GN=Aldh3b2 PE=3 SV=1 (E9Q3E1)	12	24	11	29	12	23
P10107	Annexin A1 OS=Mus musculus GN=Anxa1 PE=1 SV=2	12	36	12	37	11	36
P55284	Cadherin-5 OS=Mus musculus GN=Cdh5 PE=1 SV=2	13	36	12	37	9	32
P97333	Neuropilin-1 OS=Mus musculus GN=Nrp1 PE=1 SV=2	16	31	16	27	16	25
Q7TQH0	Ataxin-2-like protein OS=Mus musculus GN=Atxn2l PE=1 SV=1	18	29	18	28	14	25
Q80X50	Ubiquitin-associated protein 2-like OS=Mus musculus GN=Ubap2l PE=1 SV=1	19	37	18	40	18	34
Q8C5Q4	G-rich sequence factor 1 OS=Mus musculus GN=Grsf1 PE=1 SV=2	14	37	12	42	13	37
Q91VA6	Polymerase delta-interacting protein 2 OS=Mus musculus GN=Poldip2 PE=2 SV=1	14	29	12	30	12	30
Q9CQ22	Ragulator complex protein LAMTOR1 OS=Mus musculus GN=Lamtor1 PE=1 SV=1	9	42	9	39	9	41
Q9CWZ7	Gamma-soluble NSF attachment protein OS=Mus musculus GN=Napg PE=1 SV=1	13	31	11	34	12	36
Q9EQH2	Endoplasmic reticulum aminopeptidase 1 OS=Mus musculus GN=Erap1 PE=2 SV=2	15	22	9	19	14	23
Q9JKF7	39S ribosomal protein L39, mitochondrial OS=Mus musculus GN=Mrpl39 PE=2 SV=4	13	32	12	39	12	36
P08207	Protein S100-A10 OS=Mus musculus GN=S100a10 PE=1 SV=2	4	39	4	39	4	42
P18654	Cluster of Ribosomal protein S6 kinase alpha-3 OS=Mus musculus GN=Rps6ka3 PE=1 SV=2 (P18654)	12	17	14	18	14	18
P40336	Vacuolar protein sorting-associated protein 26A OS=Mus musculus GN=Vps26a PE=1 SV=1	10	32	11	35	11	36
P70261	Paladin OS=Mus musculus GN=Pald1 PE=1 SV=1	17	24	17	24	18	25
Q3V3R4	Integrin alpha-1 OS=Mus musculus GN=Itga1 PE=1 SV=2	17	28	15	24	14	25
Q60714	Long-chain fatty acid transport protein 1 OS=Mus musculus GN=Slc27a1 PE=1 SV=1	14	29	15	28	16	26
Q8R3B1	1-phosphatidylinositol 4,5-bisphosphate phosphodiesterase delta-1 OS=Mus musculus GN=Plcd1 PE=2 SV=2	14	28	16	27	14	29
Q91YI0	Argininosuccinate lyase OS=Mus musculus GN=Asl PE=1 SV=1	11	30	13	36	13	33
Q9D880	Mitochondrial import inner membrane translocase subunit TIM50 OS=Mus musculus GN=Timm50 PE=1 SV=1	8	30	9	35	7	34
P35505	Fumarylacetoacetase OS=Mus musculus GN=Fah PE=1 SV=2	12	33	11	36	10	33
P97493	Thioredoxin, mitochondrial OS=Mus musculus GN=Txn2 PE=1 SV=1	5	43	5	39	4	34
Q7TMB8	Cluster of Cytoplasmic FMR1-interacting protein 1 OS=Mus musculus GN=Cyfip1 PE=1 SV=1 (Q7TMB8)	13	18	15	22	16	20
Q8CHP8	Phosphoglycolate phosphatase OS=Mus musculus GN=Pgp PE=1 SV=1	12	36	11	38	11	38
Q9CQH7	Transcription factor BTF3 homolog 4 OS=Mus musculus GN=Btf3l4 PE=2 SV=1	8	26	7	32	8	34
O88487	Cluster of Cytoplasmic dynein 1 intermediate chain 2 OS=Mus musculus GN=Dync1i2 PE=1 SV=1 (O88487)	13	35	14	33	14	31
P80313	T-complex protein 1 subunit eta OS=Mus musculus GN=Cct7 PE=1 SV=1	12	28	14	26	14	33
Q62318	Transcription intermediary factor 1-beta OS=Mus musculus GN=Trim28 PE=1 SV=3	14	31	15	35	15	31
Q8K4L3	Supervillin OS=Mus musculus GN=Svil PE=1 SV=1	11	11	8	9	11	12
Q8VE95	UPF0598 protein C8orf82 homolog OS=Mus musculus PE=2 SV=1	8	37	7	38	7	37
Q99NH0	Ankyrin repeat domain-containing protein 17 OS=Mus musculus GN=Ankrd17 PE=1 SV=2	10	12	10	14	12	14
Q3UIU2	NADH dehydrogenase [ubiquinone] 1 beta subcomplex subunit 6 OS=Mus musculus GN=Ndufb6 PE=1 SV=3	2	24	2	25	1	21
Q8BH61	Coagulation factor XIII A chain OS=Mus musculus GN=F13a1 PE=2 SV=3	10	24	11	26	14	29
Q922B1	O-acetyl-ADP-ribose deacetylase MACROD1 OS=Mus musculus GN=Macrod1 PE=1 SV=2	8	35	7	40	7	37
P11881	Inositol 1,4,5-trisphosphate receptor type 1 OS=Mus musculus GN=Itpr1 PE=1 SV=2	5	7	7	8	10	10
P28650	Adenylosuccinate synthetase isozyme 1 OS=Mus musculus GN=Adssl1 PE=1 SV=2	13	36	16	41	12	31
P46412	Glutathione peroxidase 3 OS=Mus musculus GN=Gpx3 PE=2 SV=2	4	44	5	48	5	41
P50431	Serine hydroxymethyltransferase, cytosolic OS=Mus musculus GN=Shmt1 PE=1 SV=3	12	29	12	32	13	33
P52196	Thiosulfate sulfurtransferase OS=Mus musculus GN=Tst PE=1 SV=3	9	32	10	34	10	30
Q6P1F6	Cluster of Serine/threonine-protein phosphatase 2A 55 kDa regulatory subunit B alpha isoform OS=Mus musculus GN=Ppp2r2a PE=1 SV=1 (Q6P1F6)	12	19	12	17	13	24
Q80U63	Mitofusin-2 OS=Mus musculus GN=Mfn2 PE=1 SV=3	16	34	14	32	17	37
Q8C6K9	Collagen alpha-6(VI) chain OS=Mus musculus GN=Col6a6 PE=1 SV=2	9	9	13	13	8	8
O70133	ATP-dependent RNA helicase A OS=Mus musculus GN=Dhx9 PE=1 SV=2	16	24	17	25	15	23
P35441	Thrombospondin-1 OS=Mus musculus GN=Thbs1 PE=1 SV=1	16	32	16	27	16	29
P97855	Ras GTPase-activating protein-binding protein 1 OS=Mus musculus GN=G3bp1 PE=1 SV=1	13	34	14	35	12	35
Q61733	28S ribosomal protein S31, mitochondrial OS=Mus musculus GN=Mrps31 PE=2 SV=1	12	26	10	21	10	22
Q920B9	FACT complex subunit SPT16 OS=Mus musculus GN=Supt16h PE=1 SV=2	6	6	8	11	5	6
Q9D2V7	Coronin-7 OS=Mus musculus GN=Coro7 PE=2 SV=2	17	34	16	33	13	33
O88456	Cluster of Calpain small subunit 1 OS=Mus musculus GN=Capns1 PE=2 SV=1 (O88456)	3	24	3	25	3	26
Q5DTM8	E3 ubiquitin-protein ligase BRE1A OS=Mus musculus GN=Rnf20 PE=2 SV=2	7	12	11	15	6	8
Q8JZU2	Tricarboxylate transport protein, mitochondrial OS=Mus musculus GN=Slc25a1 PE=2 SV=1	10	34	9	32	8	28
Q99KR3	Beta-lactamase-like protein 2 OS=Mus musculus GN=Lactb2 PE=1 SV=1	10	32	11	33	11	36
Q9CPQ3	Mitochondrial import receptor subunit TOM22 homolog OS=Mus musculus GN=Tomm22 PE=2 SV=3	3	35	3	36	3	36
Q9ESE1	Lipopolysaccharide-responsive and beige-like anchor protein OS=Mus musculus GN=Lrba PE=1 SV=1	12	15	10	12	10	12
Q9QZE5	Coatomer subunit gamma-1 OS=Mus musculus GN=Copg1 PE=2 SV=1	20	37	20	44	16	35
Q62418	Drebrin-like protein OS=Mus musculus GN=Dbnl PE=1 SV=2	12	32	14	34	13	32
Q8C650	Septin-10 OS=Mus musculus GN=Sept10 PE=2 SV=1	12	35	11	33	12	37
Q8VCT3	Aminopeptidase B OS=Mus musculus GN=Rnpep PE=2 SV=2	15	32	14	33	15	29
Q8VI36	Paxillin OS=Mus musculus GN=Pxn PE=1 SV=1	12	32	13	33	13	29
Q922R8	Protein disulfide-isomerase A6 OS=Mus musculus GN=Pdia6 PE=1 SV=3	11	34	10	31	10	39
Q9CZJ2	Heat shock 70 kDa protein 12B OS=Mus musculus GN=Hspa12b PE=1 SV=1	15	30	18	33	19	32
Q9JI10	Cluster of Serine/threonine-protein kinase 3 OS=Mus musculus GN=Stk3 PE=1 SV=1 (Q9JI10)	10	13	11	15	12	17
O55126	Protein NipSnap homolog 2 OS=Mus musculus GN=Gbas PE=2 SV=1	5	25	5	27	5	26
O70250	Phosphoglycerate mutase 2 OS=Mus musculus GN=Pgam2 PE=1 SV=3	14	54	13	56	14	52
P24369	Peptidyl-prolyl cis-trans isomerase B OS=Mus musculus GN=Ppib PE=1 SV=2	9	31	8	29	8	31
P54116	Erythrocyte band 7 integral membrane protein OS=Mus musculus GN=Stom PE=1 SV=3	8	35	8	37	8	38
Q505F5	Leucine-rich repeat-containing protein 47 OS=Mus musculus GN=Lrrc47 PE=2 SV=1	14	32	14	34	15	31
Q80XI3	Eukaryotic translation initiation factor 4 gamma 3 OS=Mus musculus GN=Eif4g3 PE=1 SV=2	10	13	12	15	10	12
Q8K4Z3	NAD(P)H-hydrate epimerase OS=Mus musculus GN=Apoa1bp PE=1 SV=1	6	27	7	33	7	32
Q9CQE8	UPF0568 protein C14orf166 homolog OS=Mus musculus PE=2 SV=1	12	38	12	33	13	35
Q9CQZ5	NADH dehydrogenase [ubiquinone] 1 alpha subcomplex subunit 6 OS=Mus musculus GN=Ndufa6 PE=1 SV=1	6	31	6	34	6	41
Q9R0P3	S-formylglutathione hydrolase OS=Mus musculus GN=Esd PE=1 SV=1	9	39	9	39	8	35
Q9R111	Guanine deaminase OS=Mus musculus GN=Gda PE=1 SV=1	12	32	11	30	11	31
Q9Z0P4	Paralemmin-1 OS=Mus musculus GN=Palm PE=1 SV=1	13	33	12	32	12	35
P48771	Cytochrome c oxidase subunit 7A2, mitochondrial OS=Mus musculus GN=Cox7a2 PE=1 SV=2	2	42	2	40	2	42
O35206	Collagen alpha-1(XV) chain OS=Mus musculus GN=Col15a1 PE=1 SV=2	13	34	11	32	13	38
P42859	Huntingtin OS=Mus musculus GN=Htt PE=1 SV=2	12	12	5	5	8	9
P54822	Adenylosuccinate lyase OS=Mus musculus GN=Adsl PE=2 SV=2	13	34	13	32	13	31
P83741	Serine/threonine-protein kinase WNK1 OS=Mus musculus GN=Wnk1 PE=1 SV=2	13	22	15	26	17	26
Q8BIQ5	Cluster of Cleavage stimulation factor subunit 2 OS=Mus musculus GN=Cstf2 PE=1 SV=2 (Q8BIQ5)	9	18	8	19	9	23
Q8BYJ6	TBC1 domain family member 4 OS=Mus musculus GN=Tbc1d4 PE=1 SV=2	12	18	13	17	9	15
Q08091	Calponin-1 OS=Mus musculus GN=Cnn1 PE=2 SV=1	9	26	9	26	9	29
Q4ACU6	SH3 and multiple ankyrin repeat domains protein 3 OS=Mus musculus GN=Shank3 PE=1 SV=3	15	23	16	23	18	27
Q5H8C4	Vacuolar protein sorting-associated protein 13A OS=Mus musculus GN=Vps13a PE=2 SV=1	5	6	6	7	6	6
Q61191	Host cell factor 1 OS=Mus musculus GN=Hcfc1 PE=1 SV=2	14	27	15	26	17	30
Q62425	Cytochrome c oxidase subunit NDUFA4 OS=Mus musculus GN=Ndufa4 PE=1 SV=2	5	35	4	30	5	32
Q6P069	Sorcin OS=Mus musculus GN=Sri PE=1 SV=1	9	27	8	26	8	31
Q6ZPJ3	E2/E3 hybrid ubiquitin-protein ligase UBE2O OS=Mus musculus GN=Ube2o PE=1 SV=3	19	29	19	31	18	27
Q8CGB6	Tensin-like C1 domain-containing phosphatase OS=Mus musculus GN=Tenc1 PE=1 SV=1	20	29	16	28	21	30
Q9CY64	Biliverdin reductase A OS=Mus musculus GN=Blvra PE=2 SV=1	12	39	12	37	12	38
Q9JLZ3	Methylglutaconyl-CoA hydratase, mitochondrial OS=Mus musculus GN=Auh PE=1 SV=1	9	30	10	36	9	34
Q9QUM9	Proteasome subunit alpha type-6 OS=Mus musculus GN=Psma6 PE=1 SV=1	13	41	13	36	12	31
P45591	Cofilin-2 OS=Mus musculus GN=Cfl2 PE=1 SV=1	10	42	10	47	9	39
P47941	Crk-like protein OS=Mus musculus GN=Crkl PE=1 SV=2	10	27	12	27	12	28
P62751	60S ribosomal protein L23a OS=Mus musculus GN=Rpl23a PE=1 SV=1	8	36	9	37	8	35
Q61081	Hsp90 co-chaperone Cdc37 OS=Mus musculus GN=Cdc37 PE=2 SV=1	7	29	7	25	7	29
Q6PDH0	Pleckstrin homology-like domain family B member 1 OS=Mus musculus GN=Phldb1 PE=1 SV=1	9	11	7	10	7	11
Q6Q899	Probable ATP-dependent RNA helicase DDX58 OS=Mus musculus GN=Ddx58 PE=1 SV=2	12	21	9	13	9	13
Q8VD75	Huntingtin-interacting protein 1 OS=Mus musculus GN=Hip1 PE=1 SV=2	17	21	15	21	17	21
Q922E4	Ethanolamine-phosphate cytidylyltransferase OS=Mus musculus GN=Pcyt2 PE=1 SV=1	12	28	14	25	10	25
Q9CXR1	Dehydrogenase/reductase SDR family member 7 OS=Mus musculus GN=Dhrs7 PE=2 SV=2	10	34	10	31	8	27
Q9CZR8	Elongation factor Ts, mitochondrial OS=Mus musculus GN=Tsfm PE=1 SV=1	10	34	10	38	10	42
Q9D7P6	Iron-sulfur cluster assembly enzyme ISCU, mitochondrial OS=Mus musculus GN=Iscu PE=1 SV=1	7	28	7	32	7	29
Q9DCT8	Cysteine-rich protein 2 OS=Mus musculus GN=Crip2 PE=1 SV=1	6	31	5	27	6	29
Q9EP71	Ankycorbin OS=Mus musculus GN=Rai14 PE=1 SV=1	10	12	6	8	7	10
P00920	Carbonic anhydrase 2 OS=Mus musculus GN=Ca2 PE=1 SV=4	8	40	8	35	8	35
P04104	Keratin, type II cytoskeletal 1 OS=Mus musculus GN=Krt1 PE=1 SV=4	8	44	9	40	6	35
P26516	26S proteasome non-ATPase regulatory subunit 7 OS=Mus musculus GN=Psmd7 PE=1 SV=2	9	25	8	33	7	28
P27659	60S ribosomal protein L3 OS=Mus musculus GN=Rpl3 PE=1 SV=3	9	22	9	21	9	22
Q60847	Collagen alpha-1(XII) chain OS=Mus musculus GN=Col12a1 PE=2 SV=3	13	13	10	11	10	11
Q60974	Nuclear receptor corepressor 1 OS=Mus musculus GN=Ncor1 PE=1 SV=1	6	6	6	6	11	11
Q61702	Inter-alpha-trypsin inhibitor heavy chain H1 OS=Mus musculus GN=Itih1 PE=1 SV=2	12	27	13	27	11	27
Q811D0	Disks large homolog 1 OS=Mus musculus GN=Dlg1 PE=1 SV=1	16	32	19	38	18	35
Q9CS72	Filamin-A-interacting protein 1 OS=Mus musculus GN=Filip1 PE=1 SV=2	4	4	4	4	3	3
Q8BGI4	Protein FAM13A OS=Mus musculus GN=Fam13a PE=2 SV=1	14	26	16	31	17	36
Q8BVZ1	Perilipin-5 OS=Mus musculus GN=Plin5 PE=1 SV=1	14	32	13	34	16	31
Q8C7H1	Methylmalonic aciduria type A homolog, mitochondrial OS=Mus musculus GN=Mmaa PE=2 SV=1	12	34	11	31	12	34
Q9CQQ7	ATP synthase F(0) complex subunit B1, mitochondrial OS=Mus musculus GN=Atp5f1 PE=1 SV=1	10	32	9	29	11	34
Q9D1K7	UPF0687 protein C20orf27 homolog OS=Mus musculus PE=2 SV=3	6	34	6	39	6	30
Q9QZD9	Eukaryotic translation initiation factor 3 subunit I OS=Mus musculus GN=Eif3i PE=1 SV=1	15	36	13	31	15	38
Q9WTX8	Mitotic spindle assembly checkpoint protein MAD1 OS=Mus musculus GN=Mad1l1 PE=2 SV=1	6	6	6	6	8	9
Q9WU79	Proline dehydrogenase 1, mitochondrial OS=Mus musculus GN=Prodh PE=1 SV=2	14	26	14	21	15	30
E9Q8I9	Protein furry homolog OS=Mus musculus GN=Fry PE=1 SV=1	6	7	7	7	8	9
O88952	Cluster of Protein lin-7 homolog C OS=Mus musculus GN=Lin7c PE=1 SV=2 (O88952)	8	26	9	26	10	29
P11438	Lysosome-associated membrane glycoprotein 1 OS=Mus musculus GN=Lamp1 PE=1 SV=2	4	24	5	27	4	30
P19001	Keratin, type I cytoskeletal 19 OS=Mus musculus GN=Krt19 PE=1 SV=1	20	49	20	46	21	49
P53994	Cluster of Ras-related protein Rab-2A OS=Mus musculus GN=Rab2a PE=1 SV=1 (P53994)	7	25	7	29	7	35
Q02257	Junction plakoglobin OS=Mus musculus GN=Jup PE=1 SV=3	21	32	21	31	18	26
Q61391	Neprilysin OS=Mus musculus GN=Mme PE=1 SV=3	10	17	13	22	14	18
Q61543	Golgi apparatus protein 1 OS=Mus musculus GN=Glg1 PE=1 SV=1	10	13	11	16	10	14
Q6P1B1	Xaa-Pro aminopeptidase 1 OS=Mus musculus GN=Xpnpep1 PE=2 SV=1	14	30	14	29	13	30
Q9D8S9	BolA-like protein 1 OS=Mus musculus GN=Bola1 PE=1 SV=1	7	35	7	34	7	39
Q9ER88	28S ribosomal protein S29, mitochondrial OS=Mus musculus GN=Dap3 PE=2 SV=1	8	30	7	25	8	30
O70503	Estradiol 17-beta-dehydrogenase 12 OS=Mus musculus GN=Hsd17b12 PE=2 SV=1	8	27	10	24	8	27
P01869	Ig gamma-1 chain C region, membrane-bound form OS=Mus musculus GN=Ighg1 PE=1 SV=2	9	34	9	37	7	31
P02535	Keratin, type I cytoskeletal 10 OS=Mus musculus GN=Krt10 PE=1 SV=3	9	55	8	65	10	53
P26645	Myristoylated alanine-rich C-kinase substrate OS=Mus musculus GN=Marcks PE=1 SV=2	12	30	13	30	14	35
Q00PI9	Heterogeneous nuclear ribonucleoprotein U-like protein 2 OS=Mus musculus GN=Hnrnpul2 PE=1 SV=2	16	23	14	22	15	30
Q3V1D3	AMP deaminase 1 OS=Mus musculus GN=Ampd1 PE=2 SV=2	16	38	18	34	18	38
Q64444	Carbonic anhydrase 4 OS=Mus musculus GN=Ca4 PE=1 SV=1	7	25	8	32	8	30
Q6P9Q6	FK506-binding protein 15 OS=Mus musculus GN=Fkbp15 PE=1 SV=2	10	15	10	18	10	16
Q8BP47	Asparagine--tRNA ligase, cytoplasmic OS=Mus musculus GN=Nars PE=1 SV=2	14	31	12	29	13	28
Q8CJ19	Protein-methionine sulfoxide oxidase MICAL3 OS=Mus musculus GN=Mical3 PE=2 SV=2	6	9	7	7	6	7
Q8VBW6	NEDD8-activating enzyme E1 regulatory subunit OS=Mus musculus GN=Nae1 PE=1 SV=1	11	22	11	21	11	27
Q8VDC0	Probable leucine--tRNA ligase, mitochondrial OS=Mus musculus GN=Lars2 PE=1 SV=1	14	22	15	28	14	27
Q91YR1	Twinfilin-1 OS=Mus musculus GN=Twf1 PE=1 SV=2	9	32	8	23	8	24
Q99MR6	Serrate RNA effector molecule homolog OS=Mus musculus GN=Srrt PE=1 SV=1	13	25	13	19	13	23
Q9CQR2	40S ribosomal protein S21 OS=Mus musculus GN=Rps21 PE=2 SV=1	4	44	4	36	4	34
Q9JHK4	Geranylgeranyl transferase type-2 subunit alpha OS=Mus musculus GN=Rabggta PE=2 SV=1	16	29	15	30	15	31
O08791	Cluster of Transcription factor COE3 OS=Mus musculus GN=Ebf3 PE=2 SV=1 (O08791)	8	10	3	4	4	6
P11152	Lipoprotein lipase OS=Mus musculus GN=Lpl PE=1 SV=3	10	33	11	37	12	35
P26231	Catenin alpha-1 OS=Mus musculus GN=Ctnna1 PE=1 SV=1	18	30	18	36	19	38
P97351	40S ribosomal protein S3a OS=Mus musculus GN=Rps3a PE=1 SV=3	7	20	8	19	9	24
Q6PFD9	Nuclear pore complex protein Nup98-Nup96 OS=Mus musculus GN=Nup98 PE=1 SV=2	22	31	19	23	21	28
Q8R429	Sarcoplasmic/endoplasmic reticulum calcium ATPase 1 OS=Mus musculus GN=Atp2a1 PE=2 SV=1	27	57	30	57	31	66
Q9CZL5	Pterin-4-alpha-carbinolamine dehydratase 2 OS=Mus musculus GN=Pcbd2 PE=1 SV=2	5	28	5	31	5	33
Q9R1Z8	Vinexin OS=Mus musculus GN=Sorbs3 PE=1 SV=1	11	26	9	26	12	33
P12970	60S ribosomal protein L7a OS=Mus musculus GN=Rpl7a PE=2 SV=2	11	29	11	23	11	26
P70388	DNA repair protein RAD50 OS=Mus musculus GN=Rad50 PE=1 SV=1	1	1	4	4	1	1
P97823	Acyl-protein thioesterase 1 OS=Mus musculus GN=Lypla1 PE=1 SV=1	6	31	6	30	6	37
Q60692	Proteasome subunit beta type-6 OS=Mus musculus GN=Psmb6 PE=1 SV=3	5	36	6	40	6	39
Q8BJ64	Choline dehydrogenase, mitochondrial OS=Mus musculus GN=Chdh PE=1 SV=1	15	36	15	30	13	25
Q99K48	Non-POU domain-containing octamer-binding protein OS=Mus musculus GN=Nono PE=1 SV=3	9	18	9	17	10	21
Q9DCC4	Pyrroline-5-carboxylate reductase 3 OS=Mus musculus GN=Pycrl PE=2 SV=2	6	34	6	39	6	36
O35345	Importin subunit alpha-7 OS=Mus musculus GN=Kpna6 PE=1 SV=2	9	19	9	27	8	18
O54774	AP-3 complex subunit delta-1 OS=Mus musculus GN=Ap3d1 PE=1 SV=1	12	15	11	14	12	19
P26638	Serine--tRNA ligase, cytoplasmic OS=Mus musculus GN=Sars PE=2 SV=3	15	34	12	30	13	30
Q61024	Asparagine synthetase [glutamine-hydrolyzing] OS=Mus musculus GN=Asns PE=2 SV=3	11	27	12	29	10	23
Q61646	Haptoglobin OS=Mus musculus GN=Hp PE=1 SV=1	11	35	12	29	13	29
Q8CFX1	GDH/6PGL endoplasmic bifunctional protein OS=Mus musculus GN=H6pd PE=1 SV=2	17	35	15	32	15	34
Q8VCI5	Peroxisomal biogenesis factor 19 OS=Mus musculus GN=Pex19 PE=1 SV=1	8	39	9	36	9	33
Q91VJ2	Protein kinase C delta-binding protein OS=Mus musculus GN=Prkcdbp PE=1 SV=1	9	36	9	30	9	34
Q921M3	Splicing factor 3B subunit 3 OS=Mus musculus GN=Sf3b3 PE=2 SV=1	13	22	17	23	14	20
Q9CR86	Calcium-regulated heat stable protein 1 OS=Mus musculus GN=Carhsp1 PE=1 SV=1	5	29	5	26	5	29
Q9WTX6	Cullin-1 OS=Mus musculus GN=Cul1 PE=1 SV=1	12	18	13	18	12	15
Q9Z1F9	SUMO-activating enzyme subunit 2 OS=Mus musculus GN=Uba2 PE=1 SV=1	13	27	13	23	12	28
P57759	Endoplasmic reticulum resident protein 29 OS=Mus musculus GN=Erp29 PE=1 SV=2	8	32	8	32	8	35
Q61703	Inter-alpha-trypsin inhibitor heavy chain H2 OS=Mus musculus GN=Itih2 PE=1 SV=1	11	21	11	20	12	17
Q91Z53	Glyoxylate reductase/hydroxypyruvate reductase OS=Mus musculus GN=Grhpr PE=1 SV=1	12	31	11	33	11	35
Q99K28	ADP-ribosylation factor GTPase-activating protein 2 OS=Mus musculus GN=Arfgap2 PE=1 SV=1	12	25	12	28	11	25
Q99KY4	Cyclin-G-associated kinase OS=Mus musculus GN=Gak PE=1 SV=2	11	14	11	16	14	21
Q9D517	1-acyl-sn-glycerol-3-phosphate acyltransferase gamma OS=Mus musculus GN=Agpat3 PE=1 SV=2	11	32	12	40	14	38
Q9DCB8	Iron-sulfur cluster assembly 2 homolog, mitochondrial OS=Mus musculus GN=Isca2 PE=2 SV=2	9	40	8	40	9	38
Q9EP69	Phosphatidylinositide phosphatase SAC1 OS=Mus musculus GN=Sacm1l PE=2 SV=1	15	27	15	25	15	25
Q9WV80	Sorting nexin-1 OS=Mus musculus GN=Snx1 PE=1 SV=1	18	41	16	36	19	32
Q9Z0U1	Tight junction protein ZO-2 OS=Mus musculus GN=Tjp2 PE=1 SV=2	13	21	14	19	10	16
Q9Z1G3	V-type proton ATPase subunit C 1 OS=Mus musculus GN=Atp6v1c1 PE=1 SV=4	8	14	8	14	7	13
Q6Y685	Transforming acidic coiled-coil-containing protein 1 OS=Mus musculus GN=Tacc1 PE=1 SV=1	10	19	12	22	10	23
Q80WQ2	Protein VAC14 homolog OS=Mus musculus GN=Vac14 PE=1 SV=1	13	25	12	30	11	25
Q8CH18	Cell division cycle and apoptosis regulator protein 1 OS=Mus musculus GN=Ccar1 PE=1 SV=1	14	20	12	21	11	14
P54731	FAS-associated factor 1 OS=Mus musculus GN=Faf1 PE=2 SV=2	8	19	9	21	9	21
Q05512	Cluster of Serine/threonine-protein kinase MARK2 OS=Mus musculus GN=Mark2 PE=1 SV=3 (Q05512)	7	8	5	5	5	5
Q3UGC7 (+1)	Eukaryotic translation initiation factor 3 subunit J-A OS=Mus musculus GN=Eif3j1 PE=2 SV=1	7	32	6	32	5	24
Q8BRF7	Sec1 family domain-containing protein 1 OS=Mus musculus GN=Scfd1 PE=1 SV=1	14	25	13	30	13	26
Q8VDM6	Heterogeneous nuclear ribonucleoprotein U-like protein 1 OS=Mus musculus GN=Hnrnpul1 PE=1 SV=1	9	14	7	11	7	10
Q99MQ4	Asporin OS=Mus musculus GN=Aspn PE=1 SV=1	10	32	10	32	9	32
Q9CZ30	Obg-like ATPase 1 OS=Mus musculus GN=Ola1 PE=1 SV=1	9	20	11	27	12	28
Q9EPU0	Regulator of nonsense transcripts 1 OS=Mus musculus GN=Upf1 PE=1 SV=2	16	22	17	22	16	19
Q9QXE0	2-hydroxyacyl-CoA lyase 1 OS=Mus musculus GN=Hacl1 PE=1 SV=2	17	32	15	31	16	33
Q3UHC7	Disabled homolog 2-interacting protein OS=Mus musculus GN=Dab2ip PE=1 SV=1	7	10	6	7	7	7
Q8BKI2	Trinucleotide repeat-containing gene 6B protein OS=Mus musculus GN=Tnrc6b PE=2 SV=2	12	12	13	17	14	17
Q8K1R7	Serine/threonine-protein kinase Nek9 OS=Mus musculus GN=Nek9 PE=1 SV=2	18	24	17	24	18	25
Q99JI4	26S proteasome non-ATPase regulatory subunit 6 OS=Mus musculus GN=Psmd6 PE=1 SV=1	12	28	13	33	11	33
Q9QXL2	Kinesin-like protein KIF21A OS=Mus musculus GN=Kif21a PE=1 SV=2	3	3	3	3	5	5
Q9QYR6	Microtubule-associated protein 1A OS=Mus musculus GN=Map1a PE=1 SV=2	6	6	5	7	8	9
O35381	Cluster of Acidic leucine-rich nuclear phosphoprotein 32 family member A OS=Mus musculus GN=Anp32a PE=1 SV=1 (O35381)	9	38	8	40	8	34
O70378	ER membrane protein complex subunit 8 OS=Mus musculus GN=Emc8 PE=1 SV=1	9	39	9	34	9	30
P51859	Hepatoma-derived growth factor OS=Mus musculus GN=Hdgf PE=1 SV=2	14	37	13	37	14	35
P61022	Calcineurin B homologous protein 1 OS=Mus musculus GN=Chp1 PE=1 SV=2	10	35	10	37	9	34
P62073	Mitochondrial import inner membrane translocase subunit Tim10 OS=Mus musculus GN=Timm10 PE=1 SV=1	7	31	7	30	6	35
Q62376	U1 small nuclear ribonucleoprotein 70 kDa OS=Mus musculus GN=Snrnp70 PE=1 SV=2	7	22	9	26	10	27
Q99P88	Nuclear pore complex protein Nup155 OS=Mus musculus GN=Nup155 PE=1 SV=1	9	14	11	16	9	14
Q9QYJ0	DnaJ homolog subfamily A member 2 OS=Mus musculus GN=Dnaja2 PE=1 SV=1	12	27	13	26	12	28
P34884	Macrophage migration inhibitory factor OS=Mus musculus GN=Mif PE=1 SV=2	2	32	2	31	2	26
P47962	60S ribosomal protein L5 OS=Mus musculus GN=Rpl5 PE=1 SV=3	8	29	7	25	7	29
Q62188	Dihydropyrimidinase-related protein 3 OS=Mus musculus GN=Dpysl3 PE=1 SV=1	18	48	16	50	15	43
Q6IFX2	Keratin, type I cytoskeletal 42 OS=Mus musculus GN=Krt42 PE=1 SV=1	16	63	13	63	12	59
Q8BIK4	Dedicator of cytokinesis protein 9 OS=Mus musculus GN=Dock9 PE=2 SV=2	4	4	3	3	1	1
Q8C1B7	Cluster of Septin-11 OS=Mus musculus GN=Sept11 PE=1 SV=4 (Q8C1B7)	14	41	13	37	15	42
Q8R3F5	Malonyl-CoA-acyl carrier protein transacylase, mitochondrial OS=Mus musculus GN=Mcat PE=1 SV=3	11	33	12	33	11	30
Q8VEM8	Phosphate carrier protein, mitochondrial OS=Mus musculus GN=Slc25a3 PE=1 SV=1	7	24	9	32	9	29
Q9DCN1	Peroxisomal NADH pyrophosphatase NUDT12 OS=Mus musculus GN=Nudt12 PE=1 SV=1	12	30	12	31	12	24
Q9Z0R6	Intersectin-2 OS=Mus musculus GN=Itsn2 PE=1 SV=2	8	8	9	10	10	13
Q9Z2D6	Methyl-CpG-binding protein 2 OS=Mus musculus GN=Mecp2 PE=1 SV=1	15	28	14	30	16	31
O08759	Ubiquitin-protein ligase E3A OS=Mus musculus GN=Ube3a PE=1 SV=1	15	22	16	28	14	23
P05132	Cluster of cAMP-dependent protein kinase catalytic subunit alpha OS=Mus musculus GN=Prkaca PE=1 SV=3 (P05132)	12	35	12	28	13	30
P10518	Delta-aminolevulinic acid dehydratase OS=Mus musculus GN=Alad PE=1 SV=1	9	31	10	26	10	31
P14576	Signal recognition particle 54 kDa protein OS=Mus musculus GN=Srp54 PE=1 SV=2	5	10	6	10	9	13
P35293	Ras-related protein Rab-18 OS=Mus musculus GN=Rab18 PE=2 SV=2	8	34	9	32	8	30
P35585	Cluster of AP-1 complex subunit mu-1 OS=Mus musculus GN=Ap1m1 PE=1 SV=3 (P35585)	11	26	9	22	12	24
P70460	Vasodilator-stimulated phosphoprotein OS=Mus musculus GN=Vasp PE=1 SV=4	15	28	13	26	14	32
Q8VBX6	Multiple PDZ domain protein OS=Mus musculus GN=Mpdz PE=1 SV=2	13	18	12	15	9	12
Q91YP2	Neurolysin, mitochondrial OS=Mus musculus GN=Nln PE=2 SV=1	14	26	15	23	12	21
Q9WVQ5	Methylthioribulose-1-phosphate dehydratase OS=Mus musculus GN=Apip PE=1 SV=1	9	30	9	36	8	32
O09061	Proteasome subunit beta type-1 OS=Mus musculus GN=Psmb1 PE=1 SV=1	7	29	7	27	9	28
P34152	Focal adhesion kinase 1 OS=Mus musculus GN=Ptk2 PE=1 SV=3	11	17	10	17	11	17
Q3ULF4	Paraplegin OS=Mus musculus GN=Spg7 PE=1 SV=1	9	16	11	16	11	16
Q60668	Heterogeneous nuclear ribonucleoprotein D0 OS=Mus musculus GN=Hnrnpd PE=1 SV=2	7	39	8	36	9	41
Q60997	Deleted in malignant brain tumors 1 protein OS=Mus musculus GN=Dmbt1 PE=1 SV=2	11	28	11	27	12	28
Q61033	Cluster of Lamina-associated polypeptide 2, isoforms alpha/zeta OS=Mus musculus GN=Tmpo PE=1 SV=4 (Q61033)	18	30	20	32	20	29
Q8K183	Pyridoxal kinase OS=Mus musculus GN=Pdxk PE=1 SV=1	9	31	9	33	8	30
Q8R5H1	Ubiquitin carboxyl-terminal hydrolase 15 OS=Mus musculus GN=Usp15 PE=1 SV=1	13	17	14	17	13	18
Q99M87	DnaJ homolog subfamily A member 3, mitochondrial OS=Mus musculus GN=Dnaja3 PE=1 SV=1	10	27	10	25	10	27
Q9JKB1	Cluster of Ubiquitin carboxyl-terminal hydrolase isozyme L3 OS=Mus musculus GN=Uchl3 PE=1 SV=2 (Q9JKB1)	10	29	11	32	11	31
Q9WU42	Nuclear receptor corepressor 2 OS=Mus musculus GN=Ncor2 PE=1 SV=3	4	4	2	2	4	4
O55023	Inositol monophosphatase 1 OS=Mus musculus GN=Impa1 PE=1 SV=1	10	23	11	22	11	26
O88441	Metaxin-2 OS=Mus musculus GN=Mtx2 PE=1 SV=1	7	32	7	32	7	29
P68510	14-3-3 protein eta OS=Mus musculus GN=Ywhah PE=1 SV=2	11	109	11	116	11	111
Q61792	LIM and SH3 domain protein 1 OS=Mus musculus GN=Lasp1 PE=1 SV=1	10	27	10	33	9	32
Q791V5	Mitochondrial carrier homolog 2 OS=Mus musculus GN=Mtch2 PE=1 SV=1	9	27	9	23	9	20
Q7TSQ8	Pyruvate dehydrogenase phosphatase regulatory subunit, mitochondrial OS=Mus musculus GN=Pdpr PE=2 SV=1	14	23	15	24	16	27
Q8C0C7	Phenylalanine--tRNA ligase alpha subunit OS=Mus musculus GN=Farsa PE=2 SV=1	13	25	15	24	14	25
Q91VR2	ATP synthase subunit gamma, mitochondrial OS=Mus musculus GN=Atp5c1 PE=1 SV=1	9	32	9	31	9	31
Q9CQR4	Acyl-coenzyme A thioesterase 13 OS=Mus musculus GN=Acot13 PE=1 SV=1	3	29	3	31	3	22
Q9CVB6	Actin-related protein 2/3 complex subunit 2 OS=Mus musculus GN=Arpc2 PE=1 SV=3	9	19	9	19	9	19
P50285	Dimethylaniline monooxygenase [N-oxide-forming] 1 OS=Mus musculus GN=Fmo1 PE=1 SV=1	13	27	13	25	14	30
P50518	Cluster of V-type proton ATPase subunit E 1 OS=Mus musculus GN=Atp6v1e1 PE=1 SV=2 (P50518)	8	24	8	20	8	17
Q01149	Collagen alpha-2(I) chain OS=Mus musculus GN=Col1a2 PE=2 SV=2	7	16	7	15	5	16
Q61074	Protein phosphatase 1G OS=Mus musculus GN=Ppm1g PE=1 SV=3	10	28	12	31	13	26
Q61335	B-cell receptor-associated protein 31 OS=Mus musculus GN=Bcap31 PE=1 SV=4	9	19	8	23	9	23
Q61753	D-3-phosphoglycerate dehydrogenase OS=Mus musculus GN=Phgdh PE=1 SV=3	12	27	14	25	13	26
Q6PGL7	WASH complex subunit FAM21 OS=Mus musculus GN=Fam21 PE=1 SV=1	15	24	18	25	18	26
Q8BMP6	Golgi resident protein GCP60 OS=Mus musculus GN=Acbd3 PE=1 SV=3	8	21	10	27	12	30
Q9CQ65	S-methyl-5'-thioadenosine phosphorylase OS=Mus musculus GN=Mtap PE=1 SV=1	10	29	11	35	8	28
Q9JK48	Endophilin-B1 OS=Mus musculus GN=Sh3glb1 PE=1 SV=1	7	22	9	27	8	24
Q9R1P4	Proteasome subunit alpha type-1 OS=Mus musculus GN=Psma1 PE=1 SV=1	10	19	9	18	11	24
P35487	Pyruvate dehydrogenase E1 component subunit alpha, testis-specific form, mitochondrial OS=Mus musculus GN=Pdha2 PE=2 SV=1	2	19	2	26	2	18
A2ARP1	Inositol hexakisphosphate and diphosphoinositol-pentakisphosphate kinase 1 OS=Mus musculus GN=Ppip5k1 PE=2 SV=1	14	18	12	14	13	15
B1AY13	Ubiquitin carboxyl-terminal hydrolase 24 OS=Mus musculus GN=Usp24 PE=1 SV=1	9	10	10	11	10	11
P08226	Apolipoprotein E OS=Mus musculus GN=Apoe PE=1 SV=2	11	25	10	26	9	22
P39054	Dynamin-2 OS=Mus musculus GN=Dnm2 PE=1 SV=2	22	38	22	43	22	39
P60229	Eukaryotic translation initiation factor 3 subunit E OS=Mus musculus GN=Eif3e PE=1 SV=1	12	27	11	21	12	24
P97494	Glutamate--cysteine ligase catalytic subunit OS=Mus musculus GN=Gclc PE=2 SV=4	12	17	13	20	13	16
Q6P9R2	Serine/threonine-protein kinase OSR1 OS=Mus musculus GN=Oxsr1 PE=1 SV=1	11	27	11	26	11	30
Q8CDN6	Thioredoxin-like protein 1 OS=Mus musculus GN=Txnl1 PE=2 SV=3	10	32	10	30	9	26
Q91VC3	Eukaryotic initiation factor 4A-III OS=Mus musculus GN=Eif4a3 PE=2 SV=3	13	27	14	25	13	28
Q9ET54	Palladin OS=Mus musculus GN=Palld PE=1 SV=2	9	21	11	24	11	24
E9PZQ0	Ryanodine receptor 1 OS=Mus musculus GN=Ryr1 PE=1 SV=1	0	0	1	1	2	2
O88746	Target of Myb protein 1 OS=Mus musculus GN=Tom1 PE=1 SV=1	11	23	10	29	9	24
P04186	Complement factor B OS=Mus musculus GN=Cfb PE=1 SV=2	13	23	13	21	17	29
P0C6F1	Dynein heavy chain 2, axonemal OS=Mus musculus GN=Dnah2 PE=2 SV=1	1	1	2	2	0	0
P24472	Glutathione S-transferase A4 OS=Mus musculus GN=Gsta4 PE=1 SV=3	6	19	6	22	6	19
Q6PDQ2	Chromodomain-helicase-DNA-binding protein 4 OS=Mus musculus GN=Chd4 PE=1 SV=1	13	17	16	19	14	16
Q99KB8	Hydroxyacylglutathione hydrolase, mitochondrial OS=Mus musculus GN=Hagh PE=1 SV=2	8	28	9	28	9	31
Q9DBD0	Inhibitor of carbonic anhydrase OS=Mus musculus GN=Ica PE=1 SV=1	17	25	16	29	17	25
Q9Z2M7	Phosphomannomutase 2 OS=Mus musculus GN=Pmm2 PE=1 SV=1	11	36	10	33	9	34
P12367	cAMP-dependent protein kinase type II-alpha regulatory subunit OS=Mus musculus GN=Prkar2a PE=1 SV=2	13	50	13	55	8	42
Q4KMM3	Oxidation resistance protein 1 OS=Mus musculus GN=Oxr1 PE=2 SV=3	15	20	13	20	13	22
Q61584	Fragile X mental retardation syndrome-related protein 1 OS=Mus musculus GN=Fxr1 PE=1 SV=2	11	22	16	31	14	22
Q8CI43	Myosin light chain 6B OS=Mus musculus GN=Myl6b PE=2 SV=1	10	37	11	38	8	36
Q9CQH3	NADH dehydrogenase [ubiquinone] 1 beta subcomplex subunit 5, mitochondrial OS=Mus musculus GN=Ndufb5 PE=1 SV=1	6	31	6	32	6	28
Q9CRD0	OCIA domain-containing protein 1 OS=Mus musculus GN=Ociad1 PE=1 SV=1	9	33	8	33	7	26
Q9D404	3-oxoacyl-[acyl-carrier-protein] synthase, mitochondrial OS=Mus musculus GN=Oxsm PE=1 SV=1	10	31	11	30	11	33
Q9D706	RNA polymerase II-associated protein 3 OS=Mus musculus GN=Rpap3 PE=1 SV=1	10	15	10	14	10	16
Q9ES28	Rho guanine nucleotide exchange factor 7 OS=Mus musculus GN=Arhgef7 PE=1 SV=2	9	17	10	16	11	16
Q9Z2H5	Band 4.1-like protein 1 OS=Mus musculus GN=Epb41l1 PE=1 SV=2	13	22	13	25	13	25
O70435	Proteasome subunit alpha type-3 OS=Mus musculus GN=Psma3 PE=1 SV=3	9	29	9	29	8	31
P06684	Complement C5 OS=Mus musculus GN=C5 PE=1 SV=2	7	11	9	12	8	13
P32067	Lupus La protein homolog OS=Mus musculus GN=Ssb PE=1 SV=1	10	21	10	22	11	23
P48428	Tubulin-specific chaperone A OS=Mus musculus GN=Tbca PE=2 SV=3	6	20	7	20	8	21
P53564	Cluster of Homeobox protein cut-like 1 OS=Mus musculus GN=Cux1 PE=1 SV=3 (P53564)	5	5	9	9	7	7
Q6PD03	Serine/threonine-protein phosphatase 2A 56 kDa regulatory subunit alpha isoform OS=Mus musculus GN=Ppp2r5a PE=2 SV=1	11	32	13	30	12	29
Q78J03	Methionine-R-sulfoxide reductase B2, mitochondrial OS=Mus musculus GN=Msrb2 PE=1 SV=1	12	35	12	31	12	29
Q922Q1	Mitochondrial amidoxime reducing component 2 OS=Mus musculus GN=Marc2 PE=1 SV=1	5	17	5	18	5	20
Q9QZ06	Toll-interacting protein OS=Mus musculus GN=Tollip PE=1 SV=1	8	30	8	29	8	25
Q9Z2N8	Cluster of Actin-like protein 6A OS=Mus musculus GN=Actl6a PE=1 SV=2 (Q9Z2N8)	10	24	11	23	10	26
Q8K284	General transcription factor 3C polypeptide 1 OS=Mus musculus GN=Gtf3c1 PE=1 SV=2	1	1	2	2	0	0
A2AQP0	Myosin-7B OS=Mus musculus GN=Myh7b PE=3 SV=1	9	53	10	54	8	57
O54988	STE20-like serine/threonine-protein kinase OS=Mus musculus GN=Slk PE=1 SV=2	8	13	7	10	7	9
P48193	Protein 4.1 OS=Mus musculus GN=Epb41 PE=1 SV=2	13	23	14	28	12	30
P84104	Serine/arginine-rich splicing factor 3 OS=Mus musculus GN=Srsf3 PE=1 SV=1	6	25	7	28	6	25
Q3UJB9	Enhancer of mRNA-decapping protein 4 OS=Mus musculus GN=Edc4 PE=1 SV=2	14	23	15	19	15	21
Q62465	Synaptic vesicle membrane protein VAT-1 homolog OS=Mus musculus GN=Vat1 PE=1 SV=3	10	32	9	30	8	26
Q80X19	Collagen alpha-1(XIV) chain OS=Mus musculus GN=Col14a1 PE=2 SV=2	16	19	16	22	9	11
Q8R317	Ubiquilin-1 OS=Mus musculus GN=Ubqln1 PE=1 SV=1	10	57	10	52	9	50
Q921F2	TAR DNA-binding protein 43 OS=Mus musculus GN=Tardbp PE=1 SV=1	9	35	8	35	9	34
Q9EQJ9	Membrane-associated guanylate kinase, WW and PDZ domain-containing protein 3 OS=Mus musculus GN=Magi3 PE=1 SV=2	1	1	1	1	4	4
Q9JLI8	Squamous cell carcinoma antigen recognized by T-cells 3 OS=Mus musculus GN=Sart3 PE=2 SV=1	12	16	14	17	12	15
Q9R1C7	Pre-mRNA-processing factor 40 homolog A OS=Mus musculus GN=Prpf40a PE=1 SV=1	9	16	10	20	8	20
O55143	Sarcoplasmic/endoplasmic reticulum calcium ATPase 2 OS=Mus musculus GN=Atp2a2 PE=1 SV=2	28	61	28	55	27	54
O70362	Phosphatidylinositol-glycan-specific phospholipase D OS=Mus musculus GN=Gpld1 PE=1 SV=1	13	20	13	23	12	24
P08228	Superoxide dismutase [Cu-Zn] OS=Mus musculus GN=Sod1 PE=1 SV=2	5	25	5	26	5	29
P17426	AP-2 complex subunit alpha-1 OS=Mus musculus GN=Ap2a1 PE=1 SV=1	22	35	21	33	20	31
P43025	Tetranectin OS=Mus musculus GN=Clec3b PE=1 SV=2	6	31	6	36	6	32
P49443	Protein phosphatase 1A OS=Mus musculus GN=Ppm1a PE=1 SV=1	13	37	13	41	14	43
Q3UW53	Protein Niban OS=Mus musculus GN=Fam129a PE=1 SV=2	12	20	15	22	12	18
Q61247	Alpha-2-antiplasmin OS=Mus musculus GN=Serpinf2 PE=1 SV=1	9	30	8	29	9	29
Q6A026	Sister chromatid cohesion protein PDS5 homolog A OS=Mus musculus GN=Pds5a PE=1 SV=3	4	5	4	5	7	8
Q921C5	Protein bicaudal D homolog 2 OS=Mus musculus GN=Bicd2 PE=1 SV=1	17	20	17	18	10	13
Q9CXD6	Mitochondrial calcium uniporter regulator 1 OS=Mus musculus GN=Mcur1 PE=1 SV=1	8	19	8	17	8	21
Q9ES00	Ubiquitin conjugation factor E4 B OS=Mus musculus GN=Ube4b PE=1 SV=3	11	12	10	14	8	9
O35691	Pinin OS=Mus musculus GN=Pnn PE=1 SV=4	8	11	8	13	8	11
P47963	60S ribosomal protein L13 OS=Mus musculus GN=Rpl13 PE=2 SV=3	6	29	6	26	6	27
P49312	Heterogeneous nuclear ribonucleoprotein A1 OS=Mus musculus GN=Hnrnpa1 PE=1 SV=2	9	48	11	37	11	38
Q62077	1-phosphatidylinositol 4,5-bisphosphate phosphodiesterase gamma-1 OS=Mus musculus GN=Plcg1 PE=1 SV=2	9	16	12	17	12	19
Q64511	DNA topoisomerase 2-beta OS=Mus musculus GN=Top2b PE=1 SV=2	11	13	11	11	9	11
Q8BZW8	NHL repeat-containing protein 2 OS=Mus musculus GN=Nhlrc2 PE=2 SV=1	13	25	13	21	14	26
Q8C3X4	Translation factor Guf1, mitochondrial OS=Mus musculus GN=Guf1 PE=2 SV=1	7	14	9	12	6	13
Q91XL9	Oxysterol-binding protein-related protein 1 OS=Mus musculus GN=Osbpl1a PE=1 SV=2	4	5	5	8	5	7
Q9CQU0	Thioredoxin domain-containing protein 12 OS=Mus musculus GN=Txndc12 PE=2 SV=1	8	31	7	30	7	25
Q9ERG2	Striatin-3 OS=Mus musculus GN=Strn3 PE=1 SV=1	16	32	14	30	14	27
A6H611	Mitochondrial intermediate peptidase OS=Mus musculus GN=Mipep PE=2 SV=1	9	16	6	12	9	14
B9EKI3	TATA element modulatory factor OS=Mus musculus GN=Tmf1 PE=1 SV=2	8	8	6	6	7	7
O54984	ATPase Asna1 OS=Mus musculus GN=Asna1 PE=1 SV=2	8	29	8	29	9	26
P22892	AP-1 complex subunit gamma-1 OS=Mus musculus GN=Ap1g1 PE=1 SV=3	10	20	9	22	8	14
P47753	F-actin-capping protein subunit alpha-1 OS=Mus musculus GN=Capza1 PE=1 SV=4	10	42	11	48	10	37
P82347	Delta-sarcoglycan OS=Mus musculus GN=Sgcd PE=1 SV=1	7	22	9	18	8	23
Q0KL02	Triple functional domain protein OS=Mus musculus GN=Trio PE=1 SV=3	3	4	1	2	2	2
Q3U2A8	Valine--tRNA ligase, mitochondrial OS=Mus musculus GN=Vars2 PE=1 SV=2	11	16	9	17	13	16
Q60676	Serine/threonine-protein phosphatase 5 OS=Mus musculus GN=Ppp5c PE=1 SV=3	13	25	13	25	12	24
Q60994	Adiponectin OS=Mus musculus GN=Adipoq PE=1 SV=2	5	33	5	32	5	31
Q6ZQ08	CCR4-NOT transcription complex subunit 1 OS=Mus musculus GN=Cnot1 PE=1 SV=2	6	6	6	7	6	6
Q78ZA7	Nucleosome assembly protein 1-like 4 OS=Mus musculus GN=Nap1l4 PE=1 SV=1	9	33	9	33	10	35
Q91XD6	Vacuolar protein-sorting-associated protein 36 OS=Mus musculus GN=Vps36 PE=1 SV=1	15	23	16	27	15	23
Q99020	Heterogeneous nuclear ribonucleoprotein A/B OS=Mus musculus GN=Hnrnpab PE=1 SV=1	7	31	6	35	7	36
Q9ERG0	LIM domain and actin-binding protein 1 OS=Mus musculus GN=Lima1 PE=1 SV=3	8	13	7	15	10	16
Q9QXC1	Fetuin-B OS=Mus musculus GN=Fetub PE=1 SV=1	9	32	8	31	8	32
Q9R013	Cathepsin F OS=Mus musculus GN=Ctsf PE=2 SV=1	7	18	8	19	7	18
P22315	Ferrochelatase, mitochondrial OS=Mus musculus GN=Fech PE=1 SV=2	13	24	11	21	13	27
Q60634	Flotillin-2 OS=Mus musculus GN=Flot2 PE=1 SV=2	12	18	11	17	11	16
Q7TSV4	Phosphoglucomutase-2 OS=Mus musculus GN=Pgm2 PE=1 SV=1	9	19	10	19	8	16
Q8BIJ7	RUN and FYVE domain-containing protein 1 OS=Mus musculus GN=Rufy1 PE=1 SV=1	10	11	3	4	9	9
Q8BUR4	Dedicator of cytokinesis protein 1 OS=Mus musculus GN=Dock1 PE=1 SV=3	2	2	2	2	3	3
Q8BYA0	Tubulin-specific chaperone D OS=Mus musculus GN=Tbcd PE=2 SV=1	14	19	12	21	12	18
Q8CGU1	Calcium-binding and coiled-coil domain-containing protein 1 OS=Mus musculus GN=Calcoco1 PE=1 SV=2	10	13	12	17	11	14
Q8K2Q5	Coiled-coil-helix-coiled-coil-helix domain-containing protein 7 OS=Mus musculus GN=Chchd7 PE=3 SV=1	9	23	8	18	8	23
Q8VE19	WD repeat-containing protein mio OS=Mus musculus GN=Mios PE=2 SV=2	13	15	11	14	9	10
Q99K70	Cluster of Ras-related GTP-binding protein C OS=Mus musculus GN=Rragc PE=1 SV=1 (Q99K70)	10	23	9	25	10	28
Q9JKY5	Huntingtin-interacting protein 1-related protein OS=Mus musculus GN=Hip1r PE=1 SV=2	7	11	10	12	9	10
Q9QYI3	DnaJ homolog subfamily C member 7 OS=Mus musculus GN=Dnajc7 PE=1 SV=2	10	22	11	19	10	15
Q9R1P0	Proteasome subunit alpha type-4 OS=Mus musculus GN=Psma4 PE=1 SV=1	8	29	7	32	7	25
Q9Z1D1	Eukaryotic translation initiation factor 3 subunit G OS=Mus musculus GN=Eif3g PE=1 SV=2	8	27	9	27	9	27
O55201	Transcription elongation factor SPT5 OS=Mus musculus GN=Supt5h PE=1 SV=1	13	16	14	17	12	16
P43883	Perilipin-2 OS=Mus musculus GN=Plin2 PE=2 SV=2	7	15	7	16	7	15
P70297	Signal transducing adapter molecule 1 OS=Mus musculus GN=Stam PE=2 SV=3	9	34	7	28	9	25
Q80VP1	Cluster of Epsin-1 OS=Mus musculus GN=Epn1 PE=1 SV=3 (Q80VP1)	6	23	6	21	5	12
Q8BSY0	Aspartyl/asparaginyl beta-hydroxylase OS=Mus musculus GN=Asph PE=1 SV=1	12	17	11	17	10	13
Q91WS0	CDGSH iron-sulfur domain-containing protein 1 OS=Mus musculus GN=Cisd1 PE=1 SV=1	6	31	5	30	6	36
Q91YH5	Atlastin-3 OS=Mus musculus GN=Atl3 PE=2 SV=1	10	21	11	21	11	22
Q9JJW5	Myozenin-2 OS=Mus musculus GN=Myoz2 PE=1 SV=1	10	24	9	20	8	17
Q9R0Q7	Prostaglandin E synthase 3 OS=Mus musculus GN=Ptges3 PE=1 SV=1	3	28	3	21	4	17
O08784	Treacle protein OS=Mus musculus GN=Tcof1 PE=1 SV=1	11	20	10	14	9	14
O70373	Xin actin-binding repeat-containing protein 1 OS=Mus musculus GN=Xirp1 PE=1 SV=2	19	24	16	17	20	25
O88346	Troponin T, slow skeletal muscle OS=Mus musculus GN=Tnnt1 PE=2 SV=3	10	33	9	35	10	32
P35279	Cluster of Ras-related protein Rab-6A OS=Mus musculus GN=Rab6a PE=1 SV=4 (P35279)	8	24	8	20	7	18
Q2KN98	Cytospin-A OS=Mus musculus GN=Specc1l PE=1 SV=1	7	7	3	3	4	5
Q5SVR0	TBC1 domain family member 9B OS=Mus musculus GN=Tbc1d9b PE=2 SV=1	9	17	10	19	10	17
Q60739	BAG family molecular chaperone regulator 1 OS=Mus musculus GN=Bag1 PE=1 SV=3	9	21	10	23	9	19
Q6A068	Cell division cycle 5-like protein OS=Mus musculus GN=Cdc5l PE=1 SV=2	13	20	12	17	11	20
Q6PDI5	Proteasome-associated protein ECM29 homolog OS=Mus musculus GN=Ecm29 PE=1 SV=3	13	13	16	17	21	23
Q8BJY1	26S proteasome non-ATPase regulatory subunit 5 OS=Mus musculus GN=Psmd5 PE=1 SV=4	11	21	11	28	11	24
Q8K0U4	Heat shock 70 kDa protein 12A OS=Mus musculus GN=Hspa12a PE=1 SV=1	11	21	16	26	14	25
Q8K2L8	Trafficking protein particle complex subunit 12 OS=Mus musculus GN=Trappc12 PE=1 SV=2	8	12	8	15	9	15
Q8K3H0	DCC-interacting protein 13-alpha OS=Mus musculus GN=Appl1 PE=1 SV=1	11	21	13	23	11	21
Q922S4	cGMP-dependent 3',5'-cyclic phosphodiesterase OS=Mus musculus GN=Pde2a PE=1 SV=3	13	21	12	20	12	24
Q99K41	EMILIN-1 OS=Mus musculus GN=Emilin1 PE=1 SV=1	9	14	12	17	15	20
Q99L88	Beta-1-syntrophin OS=Mus musculus GN=Sntb1 PE=1 SV=4	16	33	14	29	13	26
Q9CPQ1	Cytochrome c oxidase subunit 6C OS=Mus musculus GN=Cox6c PE=1 SV=3	4	20	4	18	4	18
Q9WV54	Acid ceramidase OS=Mus musculus GN=Asah1 PE=1 SV=1	11	28	9	24	9	25
P56565	Protein S100-A1 OS=Mus musculus GN=S100a1 PE=1 SV=2	2	38	2	29	1	33
O08532	Voltage-dependent calcium channel subunit alpha-2/delta-1 OS=Mus musculus GN=Cacna2d1 PE=1 SV=1	17	24	15	21	12	20
P17225	Polypyrimidine tract-binding protein 1 OS=Mus musculus GN=Ptbp1 PE=1 SV=2	8	27	7	27	8	22
P61089	Ubiquitin-conjugating enzyme E2 N OS=Mus musculus GN=Ube2n PE=1 SV=1	8	23	9	23	8	25
P70695	Fructose-1,6-bisphosphatase isozyme 2 OS=Mus musculus GN=Fbp2 PE=2 SV=2	9	23	10	27	9	26
Q8VDQ8	NAD-dependent protein deacetylase sirtuin-2 OS=Mus musculus GN=Sirt2 PE=1 SV=2	8	23	8	27	9	25
Q9WV35	Probable C->U-editing enzyme APOBEC-2 OS=Mus musculus GN=Apobec2 PE=1 SV=1	6	25	6	18	6	20
P41233	ATP-binding cassette sub-family A member 1 OS=Mus musculus GN=Abca1 PE=1 SV=4	0	0	1	1	2	2
D3YZP9	Coiled-coil domain-containing protein 6 OS=Mus musculus GN=Ccdc6 PE=1 SV=1	9	14	10	12	11	11
P11103	Poly [ADP-ribose] polymerase 1 OS=Mus musculus GN=Parp1 PE=1 SV=3	7	7	8	10	8	10
P62754	40S ribosomal protein S6 OS=Mus musculus GN=Rps6 PE=1 SV=1	5	27	4	34	6	28
P62830	60S ribosomal protein L23 OS=Mus musculus GN=Rpl23 PE=1 SV=1	4	30	6	32	5	30
P70268	Serine/threonine-protein kinase N1 OS=Mus musculus GN=Pkn1 PE=1 SV=3	12	23	12	20	10	18
Q3UQ44	Ras GTPase-activating-like protein IQGAP2 OS=Mus musculus GN=Iqgap2 PE=1 SV=2	3	5	3	3	2	2
Q5SV85	Synergin gamma OS=Mus musculus GN=Synrg PE=1 SV=1	8	9	8	10	9	11
Q61656	Probable ATP-dependent RNA helicase DDX5 OS=Mus musculus GN=Ddx5 PE=1 SV=2	16	37	15	31	15	32
Q6P5D4	Centrosomal protein of 135 kDa OS=Mus musculus GN=Cep135 PE=1 SV=1	2	2	0	0	0	0
Q811L6	Microtubule-associated serine/threonine-protein kinase 4 OS=Mus musculus GN=Mast4 PE=2 SV=3	4	4	1	1	2	3
Q8CBW3	Cluster of Abl interactor 1 OS=Mus musculus GN=Abi1 PE=1 SV=3 (Q8CBW3)	9	14	9	17	8	15
Q8CG76	Aflatoxin B1 aldehyde reductase member 2 OS=Mus musculus GN=Akr7a2 PE=1 SV=3	9	27	11	25	12	30
Q8VCR8	Myosin light chain kinase 2, skeletal/cardiac muscle OS=Mus musculus GN=Mylk2 PE=2 SV=2	11	16	9	18	10	21
Q91YP0	L-2-hydroxyglutarate dehydrogenase, mitochondrial OS=Mus musculus GN=L2hgdh PE=1 SV=1	11	25	12	25	13	25
Q99LI8	Hepatocyte growth factor-regulated tyrosine kinase substrate OS=Mus musculus GN=Hgs PE=1 SV=2	11	20	10	17	10	18
Q9CXA2	Trans-L-3-hydroxyproline dehydratase OS=Mus musculus GN=L3hypdh PE=1 SV=1	10	32	10	32	10	29
Q9ESK9	RB1-inducible coiled-coil protein 1 OS=Mus musculus GN=Rb1cc1 PE=1 SV=3	2	2	0	0	3	3
P29758	Ornithine aminotransferase, mitochondrial OS=Mus musculus GN=Oat PE=1 SV=1	14	30	14	32	14	29
P42227	Signal transducer and activator of transcription 3 OS=Mus musculus GN=Stat3 PE=1 SV=2	9	13	10	12	9	13
P49817	Cluster of Caveolin-1 OS=Mus musculus GN=Cav1 PE=1 SV=1 (P49817)	8	29	8	24	8	25
P61971	Nuclear transport factor 2 OS=Mus musculus GN=Nutf2 PE=2 SV=1	5	26	5	20	5	22
P97352	Protein S100-A13 OS=Mus musculus GN=S100a13 PE=1 SV=1	6	28	6	26	6	22
P99026	Proteasome subunit beta type-4 OS=Mus musculus GN=Psmb4 PE=1 SV=1	5	26	6	28	5	25
Q61553	Fascin OS=Mus musculus GN=Fscn1 PE=1 SV=4	12	30	12	24	13	32
Q8BJW6	Eukaryotic translation initiation factor 2A OS=Mus musculus GN=Eif2a PE=2 SV=2	12	17	12	17	13	20
Q91YS8	Cluster of Calcium/calmodulin-dependent protein kinase type 1 OS=Mus musculus GN=Camk1 PE=1 SV=1 (Q91YS8)	10	17	9	14	9	21
Q9DB29	Isoamyl acetate-hydrolyzing esterase 1 homolog OS=Mus musculus GN=Iah1 PE=1 SV=1	5	21	8	26	8	24
Q9DC70	NADH dehydrogenase [ubiquinone] iron-sulfur protein 7, mitochondrial OS=Mus musculus GN=Ndufs7 PE=1 SV=1	5	26	5	27	5	25
A3KGS3	Ral GTPase-activating protein subunit alpha-2 OS=Mus musculus GN=Ralgapa2 PE=1 SV=2	10	10	10	14	9	10
A6H8H2	DENN domain-containing protein 4C OS=Mus musculus GN=Dennd4c PE=1 SV=1	10	13	13	16	13	15
P62301	40S ribosomal protein S13 OS=Mus musculus GN=Rps13 PE=1 SV=2	3	17	3	21	4	23
P97450	ATP synthase-coupling factor 6, mitochondrial OS=Mus musculus GN=Atp5j PE=1 SV=1	8	29	7	23	8	27
Q01405	Protein transport protein Sec23A OS=Mus musculus GN=Sec23a PE=1 SV=2	16	25	15	26	16	26
Q2VLH6	Scavenger receptor cysteine-rich type 1 protein M130 OS=Mus musculus GN=Cd163 PE=2 SV=2	11	20	12	19	14	22
Q5SRX1	TOM1-like protein 2 OS=Mus musculus GN=Tom1l2 PE=2 SV=1	9	24	9	22	9	23
Q5SUR0	Phosphoribosylformylglycinamidine synthase OS=Mus musculus GN=Pfas PE=2 SV=1	12	17	12	20	13	20
Q61136	Serine/threonine-protein kinase PRP4 homolog OS=Mus musculus GN=Prpf4b PE=1 SV=3	5	7	5	7	5	6
Q6PDG5	SWI/SNF complex subunit SMARCC2 OS=Mus musculus GN=Smarcc2 PE=1 SV=2	16	27	15	25	15	24
Q8R016	Bleomycin hydrolase OS=Mus musculus GN=Blmh PE=1 SV=1	9	21	10	24	9	20
Q920Q6	RNA-binding protein Musashi homolog 2 OS=Mus musculus GN=Msi2 PE=1 SV=1	6	17	8	31	7	21
Q99L45	Eukaryotic translation initiation factor 2 subunit 2 OS=Mus musculus GN=Eif2s2 PE=1 SV=1	12	21	14	23	14	27
Q9D023	Mitochondrial pyruvate carrier 2 OS=Mus musculus GN=Mpc2 PE=1 SV=1	4	19	4	21	4	23
Q9D906	Ubiquitin-like modifier-activating enzyme ATG7 OS=Mus musculus GN=Atg7 PE=1 SV=1	13	20	13	20	14	23
Q9DBF1	Alpha-aminoadipic semialdehyde dehydrogenase OS=Mus musculus GN=Aldh7a1 PE=1 SV=4	11	18	12	23	13	23
Q9DCL9	Multifunctional protein ADE2 OS=Mus musculus GN=Paics PE=1 SV=4	10	19	11	22	8	20
O55106	Striatin OS=Mus musculus GN=Strn PE=1 SV=2	14	20	13	27	13	21
P97434	Myosin phosphatase Rho-interacting protein OS=Mus musculus GN=Mprip PE=1 SV=2	14	17	12	13	13	14
Q62523	Zyxin OS=Mus musculus GN=Zyx PE=1 SV=2	8	19	8	23	8	20
Q6P542	ATP-binding cassette sub-family F member 1 OS=Mus musculus GN=Abcf1 PE=1 SV=1	12	17	9	12	9	12
Q6PAM1	Alpha-taxilin OS=Mus musculus GN=Txlna PE=2 SV=1	11	19	10	16	10	19
Q80YD1	ATP-dependent RNA helicase SUPV3L1, mitochondrial OS=Mus musculus GN=Supv3l1 PE=2 SV=1	11	23	14	28	13	24
Q8K354	Carbonyl reductase [NADPH] 3 OS=Mus musculus GN=Cbr3 PE=2 SV=1	11	31	12	24	10	20
Q8R3P0	Aspartoacylase OS=Mus musculus GN=Aspa PE=1 SV=2	10	28	10	30	10	21
Q91W90	Thioredoxin domain-containing protein 5 OS=Mus musculus GN=Txndc5 PE=1 SV=2	13	29	12	26	13	31
Q9CWE0	Mitochondrial fission regulator 1-like OS=Mus musculus GN=Mtfr1l PE=1 SV=1	6	23	8	31	8	29
Q9CWX2	Complex I intermediate-associated protein 30, mitochondrial OS=Mus musculus GN=Ndufaf1 PE=2 SV=2	12	25	14	31	13	26
Q9CZN8	Glutamyl-tRNA(Gln) amidotransferase subunit A, mitochondrial OS=Mus musculus GN=Qrsl1 PE=2 SV=1	10	19	10	24	10	23
Q9D7N3	28S ribosomal protein S9, mitochondrial OS=Mus musculus GN=Mrps9 PE=2 SV=3	16	24	18	28	16	29
Q9EQP2	EH domain-containing protein 4 OS=Mus musculus GN=Ehd4 PE=1 SV=1	18	28	19	26	15	24
Q9ESD7	Dysferlin OS=Mus musculus GN=Dysf PE=1 SV=3	12	13	14	15	12	13
Q9Z2Y8	Proline synthase co-transcribed bacterial homolog protein OS=Mus musculus GN=Prosc PE=1 SV=1	8	26	8	30	8	23
O08648	Mitogen-activated protein kinase kinase kinase 4 OS=Mus musculus GN=Map3k4 PE=1 SV=2	2	4	2	3	2	2
A2AWA9	Rab GTPase-activating protein 1 OS=Mus musculus GN=Rabgap1 PE=1 SV=1	5	6	6	6	8	9
O88522	NF-kappa-B essential modulator OS=Mus musculus GN=Ikbkg PE=1 SV=2	7	16	8	19	9	18
P47911	60S ribosomal protein L6 OS=Mus musculus GN=Rpl6 PE=1 SV=3	8	24	9	26	8	28
P53810	Phosphatidylinositol transfer protein alpha isoform OS=Mus musculus GN=Pitpna PE=1 SV=2	10	35	10	32	10	26
P55302	Alpha-2-macroglobulin receptor-associated protein OS=Mus musculus GN=Lrpap1 PE=1 SV=1	9	15	9	17	8	16
P62270	40S ribosomal protein S18 OS=Mus musculus GN=Rps18 PE=1 SV=3	7	23	7	19	7	22
P70318	Cluster of Nucleolysin TIAR OS=Mus musculus GN=Tial1 PE=1 SV=1 (P70318)	9	21	10	18	10	18
Q6PGF7	Exocyst complex component 8 OS=Mus musculus GN=Exoc8 PE=1 SV=1	9	11	8	13	9	11
Q8BGC0	HIV Tat-specific factor 1 homolog OS=Mus musculus GN=Htatsf1 PE=1 SV=1	13	21	13	19	14	24
Q8C0D5	Elongation factor Tu GTP-binding domain-containing protein 1 OS=Mus musculus GN=Eftud1 PE=2 SV=1	9	13	6	8	5	6
Q8C7R4	Ubiquitin-like modifier-activating enzyme 6 OS=Mus musculus GN=Uba6 PE=1 SV=1	12	14	12	14	10	14
Q8CC35	Synaptopodin OS=Mus musculus GN=Synpo PE=1 SV=2	11	17	12	22	13	20
Q8CGF1	Rho GTPase-activating protein 29 OS=Mus musculus GN=Arhgap29 PE=1 SV=1	6	7	5	5	2	2
Q8CJ53	Cdc42-interacting protein 4 OS=Mus musculus GN=Trip10 PE=1 SV=2	9	16	12	17	11	15
Q8VDP4	Cell cycle and apoptosis regulator protein 2 OS=Mus musculus GN=Ccar2 PE=1 SV=2	13	19	10	13	12	16
Q99K01	Pyridoxal-dependent decarboxylase domain-containing protein 1 OS=Mus musculus GN=Pdxdc1 PE=1 SV=2	12	16	12	20	14	16
Q9CPR5	39S ribosomal protein L15, mitochondrial OS=Mus musculus GN=Mrpl15 PE=2 SV=1	9	14	8	16	9	20
Q9D1X0	Nucleolar protein 3 OS=Mus musculus GN=Nol3 PE=1 SV=1	6	31	6	29	6	30
O54962	Barrier-to-autointegration factor OS=Mus musculus GN=Banf1 PE=1 SV=1	3	19	3	17	3	15
O70209	PDZ and LIM domain protein 3 OS=Mus musculus GN=Pdlim3 PE=1 SV=1	9	28	9	24	9	25
P63037	DnaJ homolog subfamily A member 1 OS=Mus musculus GN=Dnaja1 PE=1 SV=1	9	27	11	29	12	27
Q3UEB3	Poly(U)-binding-splicing factor PUF60 OS=Mus musculus GN=Puf60 PE=2 SV=2	13	19	10	17	12	20
Q3UKC1	Tax1-binding protein 1 homolog OS=Mus musculus GN=Tax1bp1 PE=1 SV=2	10	12	10	12	11	11
Q5SSH7	Zinc finger ZZ-type and EF-hand domain-containing protein 1 OS=Mus musculus GN=Zzef1 PE=1 SV=2	5	5	6	6	7	7
Q62383	Transcription elongation factor SPT6 OS=Mus musculus GN=Supt6h PE=1 SV=2	5	5	3	3	8	9
Q80TP3	E3 ubiquitin-protein ligase UBR5 OS=Mus musculus GN=Ubr5 PE=1 SV=2	2	2	1	1	2	2
Q80TV8	CLIP-associating protein 1 OS=Mus musculus GN=Clasp1 PE=1 SV=2	4	4	6	7	6	6
Q8R3Z5	Cluster of Voltage-dependent L-type calcium channel subunit beta-1 OS=Mus musculus GN=Cacnb1 PE=1 SV=1 (Q8R3Z5)	8	11	6	9	8	13
Q922Y1	UBX domain-containing protein 1 OS=Mus musculus GN=Ubxn1 PE=1 SV=1	8	23	7	19	8	19
Q9QUI0	Cluster of Transforming protein RhoA OS=Mus musculus GN=Rhoa PE=1 SV=1 (Q9QUI0)	7	30	7	30	6	32
O09012	Peroxisomal targeting signal 1 receptor OS=Mus musculus GN=Pex5 PE=2 SV=2	15	25	16	29	15	26
P46735	Unconventional myosin-Ib OS=Mus musculus GN=Myo1b PE=2 SV=3	5	13	9	13	4	8
Q02248	Catenin beta-1 OS=Mus musculus GN=Ctnnb1 PE=1 SV=1	15	25	17	30	15	23
Q61409	cGMP-inhibited 3',5'-cyclic phosphodiesterase B OS=Mus musculus GN=Pde3b PE=1 SV=2	14	24	14	23	14	23
Q62433	Protein NDRG1 OS=Mus musculus GN=Ndrg1 PE=1 SV=1	7	27	8	26	8	26
Q6P1H6	Ankyrin repeat and LEM domain-containing protein 2 OS=Mus musculus GN=Ankle2 PE=2 SV=2	5	5	6	6	5	5
Q80UM3	N-alpha-acetyltransferase 15, NatA auxiliary subunit OS=Mus musculus GN=Naa15 PE=1 SV=1	15	23	15	21	11	18
Q8C1B1	Calmodulin-regulated spectrin-associated protein 2 OS=Mus musculus GN=Camsap2 PE=1 SV=3	7	9	7	8	6	6
Q8CGF7	Transcription elongation regulator 1 OS=Mus musculus GN=Tcerg1 PE=1 SV=2	13	14	11	12	12	13
Q9D4H8	Cullin-2 OS=Mus musculus GN=Cul2 PE=1 SV=2	11	12	13	16	12	15
Q9WVA2	Cluster of Mitochondrial import inner membrane translocase subunit Tim8 A OS=Mus musculus GN=Timm8a1 PE=1 SV=1 (Q9WVA2)	4	26	4	31	4	26
O08663	Methionine aminopeptidase 2 OS=Mus musculus GN=Metap2 PE=1 SV=1	12	19	13	23	10	19
O88447	Kinesin light chain 1 OS=Mus musculus GN=Klc1 PE=1 SV=3	12	24	14	28	14	25
P49813	Tropomodulin-1 OS=Mus musculus GN=Tmod1 PE=2 SV=2	10	23	10	19	10	25
P54728	UV excision repair protein RAD23 homolog B OS=Mus musculus GN=Rad23b PE=1 SV=2	9	25	9	28	9	24
P58389	Serine/threonine-protein phosphatase 2A activator OS=Mus musculus GN=Ppp2r4 PE=1 SV=1	5	20	7	23	6	20
Q59J78	Mimitin, mitochondrial OS=Mus musculus GN=Ndufaf2 PE=2 SV=1	7	20	6	19	7	21
Q61210	Rho guanine nucleotide exchange factor 1 OS=Mus musculus GN=Arhgef1 PE=1 SV=2	9	13	9	11	12	14
Q61414	Cluster of Keratin, type I cytoskeletal 15 OS=Mus musculus GN=Krt15 PE=1 SV=2 (Q61414)	17	55	18	63	18	52
Q64133	Amine oxidase [flavin-containing] A OS=Mus musculus GN=Maoa PE=1 SV=3	9	23	9	25	10	28
Q7TNG5	Echinoderm microtubule-associated protein-like 2 OS=Mus musculus GN=Eml2 PE=2 SV=1	15	29	12	29	12	28
Q7TPV4	Myb-binding protein 1A OS=Mus musculus GN=Mybbp1a PE=1 SV=2	6	6	6	7	8	8
Q80VP0	Tectonin beta-propeller repeat-containing protein 1 OS=Mus musculus GN=Tecpr1 PE=2 SV=1	11	14	9	10	16	20
Q8VDK1	Nitrilase homolog 1 OS=Mus musculus GN=Nit1 PE=2 SV=2	10	21	12	21	10	21
Q924D0	Reticulon-4-interacting protein 1, mitochondrial OS=Mus musculus GN=Rtn4ip1 PE=1 SV=2	9	24	8	18	8	24
Q9CRB6	Tubulin polymerization-promoting protein family member 3 OS=Mus musculus GN=Tppp3 PE=1 SV=1	7	24	7	24	6	19
Q9D0G0	28S ribosomal protein S30, mitochondrial OS=Mus musculus GN=Mrps30 PE=2 SV=1	11	21	12	20	12	17
Q9D1L0	Coiled-coil-helix-coiled-coil-helix domain-containing protein 2, mitochondrial OS=Mus musculus GN=Chchd2 PE=2 SV=1	4	25	4	31	4	29
Q9D892	Inosine triphosphate pyrophosphatase OS=Mus musculus GN=Itpa PE=1 SV=2	6	23	6	27	6	26
Q9QXD8	LIM domain-containing protein 1 OS=Mus musculus GN=Limd1 PE=1 SV=2	12	22	15	25	15	20
Q9Z1Q5	Chloride intracellular channel protein 1 OS=Mus musculus GN=Clic1 PE=1 SV=3	10	22	8	16	8	19
O08917	Flotillin-1 OS=Mus musculus GN=Flot1 PE=1 SV=1	6	12	7	12	9	14
O89079	Coatomer subunit epsilon OS=Mus musculus GN=Cope PE=2 SV=3	9	24	10	28	10	24
P35123	Ubiquitin carboxyl-terminal hydrolase 4 OS=Mus musculus GN=Usp4 PE=1 SV=3	13	20	15	19	12	19
P62264	40S ribosomal protein S14 OS=Mus musculus GN=Rps14 PE=2 SV=3	5	24	5	26	5	26
Q52KI8	Serine/arginine repetitive matrix protein 1 OS=Mus musculus GN=Srrm1 PE=1 SV=2	5	11	6	12	6	13
Q61578	NADPH:adrenodoxin oxidoreductase, mitochondrial OS=Mus musculus GN=Fdxr PE=2 SV=1	12	21	13	24	11	20
Q6PDL0	Cytoplasmic dynein 1 light intermediate chain 2 OS=Mus musculus GN=Dync1li2 PE=1 SV=2	11	20	10	17	10	21
Q8BSQ9	Protein polybromo-1 OS=Mus musculus GN=Pbrm1 PE=1 SV=4	3	3	1	1	1	1
Q8BVE3	V-type proton ATPase subunit H OS=Mus musculus GN=Atp6v1h PE=1 SV=1	10	19	9	16	8	15
Q8C3X2	Coiled-coil domain-containing protein 90B, mitochondrial OS=Mus musculus GN=Ccdc90b PE=2 SV=1	9	24	7	21	8	24
Q91ZV0	Cluster of Melanoma inhibitory activity protein 2 OS=Mus musculus GN=Mia2 PE=2 SV=2 (Q91ZV0)	11	17	12	14	8	10
Q99JR5	Tubulointerstitial nephritis antigen-like OS=Mus musculus GN=Tinagl1 PE=1 SV=1	8	26	9	28	10	29
Q99KG3	RNA-binding protein 10 OS=Mus musculus GN=Rbm10 PE=1 SV=1	9	12	9	12	10	15
Q99LD8	N(G),N(G)-dimethylarginine dimethylaminohydrolase 2 OS=Mus musculus GN=Ddah2 PE=1 SV=1	10	32	10	28	10	26
Q9QY76	Vesicle-associated membrane protein-associated protein B OS=Mus musculus GN=Vapb PE=2 SV=3	9	28	9	32	9	27
Q9R059	Four and a half LIM domains protein 3 OS=Mus musculus GN=Fhl3 PE=1 SV=2	9	18	9	22	9	25
O88502	High affinity cAMP-specific and IBMX-insensitive 3',5'-cyclic phosphodiesterase 8A OS=Mus musculus GN=Pde8a PE=1 SV=1	7	11	12	19	9	15
Q08122	Cluster of Transducin-like enhancer protein 3 OS=Mus musculus GN=Tle3 PE=1 SV=3 (Q08122)	7	8	6	7	6	6
Q501J6	Probable ATP-dependent RNA helicase DDX17 OS=Mus musculus GN=Ddx17 PE=1 SV=1	17	33	15	34	16	29
Q64331	Unconventional myosin-VI OS=Mus musculus GN=Myo6 PE=1 SV=1	7	8	6	8	5	6
Q64726	Zinc-alpha-2-glycoprotein OS=Mus musculus GN=Azgp1 PE=1 SV=2	7	16	6	12	7	16
Q6A0A2	La-related protein 4B OS=Mus musculus GN=Larp4b PE=1 SV=2	11	14	10	14	11	15
Q6NV83	U2 snRNP-associated SURP motif-containing protein OS=Mus musculus GN=U2surp PE=2 SV=3	5	5	4	5	3	3
Q8BHN1	Gamma-taxilin OS=Mus musculus GN=Txlng PE=1 SV=1	4	5	8	12	6	10
Q8VCB3	Glycogen [starch] synthase, liver OS=Mus musculus GN=Gys2 PE=1 SV=2	10	18	12	23	11	20
Q91VM5	Cluster of RNA binding motif protein, X-linked-like-1 OS=Mus musculus GN=Rbmxl1 PE=1 SV=1 (Q91VM5)	9	17	10	18	10	19
Q921H9	Cytochrome c oxidase assembly factor 7 OS=Mus musculus GN=Coa7 PE=2 SV=1	10	29	9	24	8	27
Q99LB7	Sarcosine dehydrogenase, mitochondrial OS=Mus musculus GN=Sardh PE=1 SV=1	12	21	15	25	11	21
Q9D8B3	Charged multivesicular body protein 4b OS=Mus musculus GN=Chmp4b PE=1 SV=2	6	19	7	19	6	17
Q9D8X2	Coiled-coil domain-containing protein 124 OS=Mus musculus GN=Ccdc124 PE=2 SV=1	8	20	6	15	5	18
Q9DBC7	Cluster of cAMP-dependent protein kinase type I-alpha regulatory subunit OS=Mus musculus GN=Prkar1a PE=1 SV=3 (Q9DBC7)	10	21	11	26	11	24
Q9EPB5	Serine hydrolase-like protein OS=Mus musculus GN=Serhl PE=2 SV=1	9	24	10	23	10	25
Q9WV32	Actin-related protein 2/3 complex subunit 1B OS=Mus musculus GN=Arpc1b PE=2 SV=4	8	27	9	22	8	22
Q9Z2K1	Keratin, type I cytoskeletal 16 OS=Mus musculus GN=Krt16 PE=1 SV=3	12	36	11	38	11	35
Q9Z329	Inositol 1,4,5-trisphosphate receptor type 2 OS=Mus musculus GN=Itpr2 PE=1 SV=4	3	3	5	5	3	3
P15089	Mast cell carboxypeptidase A OS=Mus musculus GN=Cpa3 PE=2 SV=1	7	17	7	18	8	22
P55096	ATP-binding cassette sub-family D member 3 OS=Mus musculus GN=Abcd3 PE=1 SV=2	9	15	9	14	8	14
Q06770	Corticosteroid-binding globulin OS=Mus musculus GN=Serpina6 PE=1 SV=1	10	29	9	23	9	22
Q3UQ84	Threonine--tRNA ligase, mitochondrial OS=Mus musculus GN=Tars2 PE=2 SV=1	15	21	12	21	12	17
Q60631	Growth factor receptor-bound protein 2 OS=Mus musculus GN=Grb2 PE=1 SV=1	10	20	8	16	9	15
Q8BIL5	Protein Hook homolog 1 OS=Mus musculus GN=Hook1 PE=1 SV=2	2	2	2	2	3	3
Q9D1Q6	Endoplasmic reticulum resident protein 44 OS=Mus musculus GN=Erp44 PE=1 SV=1	9	22	11	27	11	24
Q9JKX6	ADP-sugar pyrophosphatase OS=Mus musculus GN=Nudt5 PE=1 SV=1	6	25	7	24	7	26
Q9QXK3	Coatomer subunit gamma-2 OS=Mus musculus GN=Copg2 PE=2 SV=1	15	22	12	18	12	19
Q9Z1T1	AP-3 complex subunit beta-1 OS=Mus musculus GN=Ap3b1 PE=1 SV=2	9	10	12	14	8	11
B1AZI6	THO complex subunit 2 OS=Mus musculus GN=Thoc2 PE=1 SV=1	2	2	2	2	1	1
P08775	DNA-directed RNA polymerase II subunit RPB1 OS=Mus musculus GN=Polr2a PE=1 SV=3	7	9	3	4	4	5
P10630	Eukaryotic initiation factor 4A-II OS=Mus musculus GN=Eif4a2 PE=2 SV=2	18	97	18	87	15	83
P52623	Uridine-cytidine kinase 1 OS=Mus musculus GN=Uck1 PE=2 SV=2	9	26	9	25	8	28
Q01768	Nucleoside diphosphate kinase B OS=Mus musculus GN=Nme2 PE=1 SV=1	8	86	8	84	8	80
Q6PHQ8	N-alpha-acetyltransferase 35, NatC auxiliary subunit OS=Mus musculus GN=Naa35 PE=1 SV=1	8	11	11	14	7	9
Q8BK03	Protein FAM73B OS=Mus musculus GN=Fam73b PE=1 SV=1	7	19	8	18	8	20
Q8BND5	Sulfhydryl oxidase 1 OS=Mus musculus GN=Qsox1 PE=1 SV=1	13	22	10	17	10	21
Q8CC86	Nicotinate phosphoribosyltransferase OS=Mus musculus GN=Naprt PE=2 SV=1	8	19	9	20	10	24
Q91WG2	Rab GTPase-binding effector protein 2 OS=Mus musculus GN=Rabep2 PE=2 SV=3	12	16	14	19	12	18
Q9DBL9	1-acylglycerol-3-phosphate O-acyltransferase ABHD5 OS=Mus musculus GN=Abhd5 PE=1 SV=1	6	22	6	25	6	25
Q9JLV5	Cullin-3 OS=Mus musculus GN=Cul3 PE=1 SV=1	12	12	10	10	11	12
Q9QYA2	Mitochondrial import receptor subunit TOM40 homolog OS=Mus musculus GN=Tomm40 PE=1 SV=3	7	30	7	24	7	25
O09174	Alpha-methylacyl-CoA racemase OS=Mus musculus GN=Amacr PE=1 SV=4	7	22	10	20	10	22
O35114	Lysosome membrane protein 2 OS=Mus musculus GN=Scarb2 PE=1 SV=3	7	22	7	19	7	26
Q3TZZ7	Extended synaptotagmin-2 OS=Mus musculus GN=Esyt2 PE=1 SV=1	11	16	9	16	12	18
Q3UHD6	Sorting nexin-27 OS=Mus musculus GN=Snx27 PE=1 SV=2	11	21	10	19	10	17
Q4VA53	Sister chromatid cohesion protein PDS5 homolog B OS=Mus musculus GN=Pds5b PE=1 SV=1	5	5	1	1	3	3
Q5F2E7	Nuclear fragile X mental retardation-interacting protein 2 OS=Mus musculus GN=Nufip2 PE=1 SV=1	9	19	7	12	8	14
Q61990	Cluster of Poly(rC)-binding protein 2 OS=Mus musculus GN=Pcbp2 PE=1 SV=1 (Q61990)	15	48	14	48	14	57
Q6P549	Phosphatidylinositol 3,4,5-trisphosphate 5-phosphatase 2 OS=Mus musculus GN=Inppl1 PE=1 SV=1	10	13	11	14	12	15
Q6P6L0	Filamin A-interacting protein 1-like OS=Mus musculus GN=Filip1l PE=1 SV=2	5	6	5	6	6	6
Q8BWB1	Synaptopodin 2-like protein OS=Mus musculus GN=Synpo2l PE=2 SV=1	12	21	10	19	10	21
Q8CGZ0	Calcium homeostasis endoplasmic reticulum protein OS=Mus musculus GN=Cherp PE=1 SV=1	8	9	6	7	6	11
Q8CJF9	Cluster of Protein argonaute-3 OS=Mus musculus GN=Ago3 PE=2 SV=2 (Q8CJF9)	4	4	5	6	6	7
Q8K199	COX assembly mitochondrial protein 2 homolog OS=Mus musculus GN=Cmc2 PE=2 SV=1	3	25	3	24	4	19
Q8K4K6	Cluster of Pantothenate kinase 1 OS=Mus musculus GN=Pank1 PE=1 SV=1 (Q8K4K6)	6	10	8	11	8	12
Q8VEE0	Ribulose-phosphate 3-epimerase OS=Mus musculus GN=Rpe PE=2 SV=1	6	24	5	23	5	20
Q99LS3	Phosphoserine phosphatase OS=Mus musculus GN=Psph PE=1 SV=1	7	28	7	23	6	24
Q9CZU3	Superkiller viralicidic activity 2-like 2 OS=Mus musculus GN=Skiv2l2 PE=1 SV=1	9	13	9	11	6	9
Q9JMH6	Thioredoxin reductase 1, cytoplasmic OS=Mus musculus GN=Txnrd1 PE=1 SV=3	12	26	15	30	13	28
Q9QZZ6	Dermatopontin OS=Mus musculus GN=Dpt PE=2 SV=1	7	26	7	26	6	26
Q9D3D9	ATP synthase subunit delta, mitochondrial OS=Mus musculus GN=Atp5d PE=1 SV=1	2	19	2	22	2	21
A6H6E2	Multimerin-2 OS=Mus musculus GN=Mmrn2 PE=2 SV=1	9	12	10	14	11	19
G5E870	E3 ubiquitin-protein ligase TRIP12 OS=Mus musculus GN=Trip12 PE=1 SV=1	2	2	3	3	1	1
O35488	Very long-chain acyl-CoA synthetase OS=Mus musculus GN=Slc27a2 PE=1 SV=2	12	18	13	23	12	20
O70252	Heme oxygenase 2 OS=Mus musculus GN=Hmox2 PE=2 SV=1	11	23	11	19	10	23
P07214	SPARC OS=Mus musculus GN=Sparc PE=1 SV=1	8	24	8	23	8	25
P12790	Cluster of Cytochrome P450 2B9 OS=Mus musculus GN=Cyp2b9 PE=2 SV=2 (P12790)	6	8	7	11	4	5
P35979	60S ribosomal protein L12 OS=Mus musculus GN=Rpl12 PE=1 SV=2	6	24	6	25	5	18
P51432	1-phosphatidylinositol 4,5-bisphosphate phosphodiesterase beta-3 OS=Mus musculus GN=Plcb3 PE=2 SV=2	6	8	9	12	12	22
P70441	Na(+)/H(+) exchange regulatory cofactor NHE-RF1 OS=Mus musculus GN=Slc9a3r1 PE=1 SV=3	10	16	9	16	9	18
Q3U0S6	Ras-interacting protein 1 OS=Mus musculus GN=Rasip1 PE=1 SV=3	12	15	11	15	13	19
Q3UMT1	Protein phosphatase 1 regulatory subunit 12C OS=Mus musculus GN=Ppp1r12c PE=1 SV=1	14	20	11	17	10	13
Q7TSJ2	Microtubule-associated protein 6 OS=Mus musculus GN=Map6 PE=1 SV=2	7	9	10	11	9	10
Q80UJ7	Rab3 GTPase-activating protein catalytic subunit OS=Mus musculus GN=Rab3gap1 PE=2 SV=4	15	20	15	22	14	19
Q8BHG2	UPF0587 protein C1orf123 homolog OS=Mus musculus PE=2 SV=1	7	21	6	20	5	23
Q8C079	Cluster of Striatin-interacting protein 1 OS=Mus musculus GN=Strip1 PE=1 SV=2 (Q8C079)	3	4	3	4	2	2
Q8R1U1	Conserved oligomeric Golgi complex subunit 4 OS=Mus musculus GN=Cog4 PE=2 SV=1	6	8	5	8	9	11
Q99PU8	Putative ATP-dependent RNA helicase DHX30 OS=Mus musculus GN=Dhx30 PE=2 SV=1	11	13	12	13	10	11
Q9CY73	39S ribosomal protein L44, mitochondrial OS=Mus musculus GN=Mrpl44 PE=2 SV=3	7	14	6	13	6	10
Q9D554	Splicing factor 3A subunit 3 OS=Mus musculus GN=Sf3a3 PE=2 SV=2	7	15	6	15	8	14
Q9EP89	Serine beta-lactamase-like protein LACTB, mitochondrial OS=Mus musculus GN=Lactb PE=1 SV=1	10	17	10	13	10	16
Q9EQW7	Kinesin-like protein KIF13A OS=Mus musculus GN=Kif13a PE=1 SV=1	10	13	9	12	10	12
Q9JJL8	Serine--tRNA ligase, mitochondrial OS=Mus musculus GN=Sars2 PE=1 SV=2	16	21	15	27	15	24
Q9JLB0	MAGUK p55 subfamily member 6 OS=Mus musculus GN=Mpp6 PE=1 SV=1	13	19	10	15	11	14
O35382	Exocyst complex component 4 OS=Mus musculus GN=Exoc4 PE=1 SV=2	7	7	6	7	9	12
P13634	Carbonic anhydrase 1 OS=Mus musculus GN=Ca1 PE=2 SV=4	10	29	8	20	9	20
P59808	SAM and SH3 domain-containing protein 1 OS=Mus musculus GN=Sash1 PE=1 SV=1	9	11	9	11	10	12
P82198	Transforming growth factor-beta-induced protein ig-h3 OS=Mus musculus GN=Tgfbi PE=2 SV=1	10	16	12	22	9	14
Q69ZN7	Myoferlin OS=Mus musculus GN=Myof PE=1 SV=2	7	7	5	5	5	5
Q6PAR5	GTPase-activating protein and VPS9 domain-containing protein 1 OS=Mus musculus GN=Gapvd1 PE=1 SV=2	4	4	2	3	8	9
Q80WJ7	Protein LYRIC OS=Mus musculus GN=Mtdh PE=1 SV=1	10	17	13	19	8	15
Q8BMG7	Rab3 GTPase-activating protein non-catalytic subunit OS=Mus musculus GN=Rab3gap2 PE=1 SV=2	11	15	7	10	10	15
Q8CHH9	Septin-8 OS=Mus musculus GN=Sept8 PE=1 SV=4	11	37	14	46	13	39
Q9CR00	26S proteasome non-ATPase regulatory subunit 9 OS=Mus musculus GN=Psmd9 PE=1 SV=1	7	24	9	27	8	28
Q9D4H2	GRIP and coiled-coil domain-containing protein 1 OS=Mus musculus GN=Gcc1 PE=1 SV=2	6	6	4	4	6	6
Q9D6U8	Protein FAM162A OS=Mus musculus GN=Fam162a PE=2 SV=1	5	19	4	20	5	19
Q9D2N4	Cluster of Dystrobrevin alpha OS=Mus musculus GN=Dtna PE=1 SV=2 (Q9D2N4)	2	3	1	2	1	1
O35250	Exocyst complex component 7 OS=Mus musculus GN=Exoc7 PE=1 SV=2	9	11	12	14	8	10
P56376	Acylphosphatase-1 OS=Mus musculus GN=Acyp1 PE=2 SV=2	4	20	5	17	5	19
Q04736	Cluster of Tyrosine-protein kinase Yes OS=Mus musculus GN=Yes1 PE=1 SV=3 (Q04736)	8	8	7	10	9	13
Q91UZ5	Inositol monophosphatase 2 OS=Mus musculus GN=Impa2 PE=1 SV=1	8	28	7	26	9	27
Q91XE4	N-acyl-aromatic-L-amino acid amidohydrolase (carboxylate-forming) OS=Mus musculus GN=Acy3 PE=1 SV=1	9	28	8	19	9	26
Q99P30	Peroxisomal coenzyme A diphosphatase NUDT7 OS=Mus musculus GN=Nudt7 PE=1 SV=2	8	30	9	29	9	24
Q9D273	Cob(I)yrinic acid a,c-diamide adenosyltransferase, mitochondrial OS=Mus musculus GN=Mmab PE=1 SV=1	8	27	9	23	9	24
Q9DB20	ATP synthase subunit O, mitochondrial OS=Mus musculus GN=Atp5o PE=1 SV=1	7	21	7	25	6	19
Q9EQU5	Protein SET OS=Mus musculus GN=Set PE=1 SV=1	6	23	6	25	6	25
Q9WV55	Vesicle-associated membrane protein-associated protein A OS=Mus musculus GN=Vapa PE=1 SV=2	7	29	6	25	8	26
P11930	Nucleoside diphosphate-linked moiety X motif 19, mitochondrial OS=Mus musculus GN=Nudt19 PE=1 SV=2	8	19	8	25	7	24
P47968	Ribose-5-phosphate isomerase OS=Mus musculus GN=Rpia PE=2 SV=2	10	23	8	21	9	16
P61202	COP9 signalosome complex subunit 2 OS=Mus musculus GN=Cops2 PE=1 SV=1	10	19	11	18	11	21
P70402	Myosin-binding protein H OS=Mus musculus GN=Mybph PE=1 SV=2	8	24	8	22	10	24
Q80U93	Nuclear pore complex protein Nup214 OS=Mus musculus GN=Nup214 PE=1 SV=2	9	11	9	13	10	14
Q8C1A5	Thimet oligopeptidase OS=Mus musculus GN=Thop1 PE=1 SV=1	9	19	10	13	9	15
Q8C9S4	Coiled-coil domain-containing protein 186 OS=Mus musculus GN=Ccdc186 PE=2 SV=2	3	3	4	5	2	2
Q8R3Q6	Coiled-coil domain-containing protein 58 OS=Mus musculus GN=Ccdc58 PE=2 SV=1	6	28	6	23	6	29
Q8VE38	Oxidoreductase NAD-binding domain-containing protein 1 OS=Mus musculus GN=Oxnad1 PE=2 SV=2	9	23	9	29	9	22
Q8WTY4	Anamorsin OS=Mus musculus GN=Ciapin1 PE=1 SV=1	10	26	8	23	9	20
Q921S7	39S ribosomal protein L37, mitochondrial OS=Mus musculus GN=Mrpl37 PE=2 SV=1	9	18	11	19	10	21
Q9CXW3	Calcyclin-binding protein OS=Mus musculus GN=Cacybp PE=1 SV=1	5	16	6	21	6	26
Q9D8U8	Sorting nexin-5 OS=Mus musculus GN=Snx5 PE=1 SV=1	12	19	10	21	13	23
Q9JJ28	Protein flightless-1 homolog OS=Mus musculus GN=Flii PE=1 SV=1	6	7	4	6	8	10
Q9QVP9	Protein-tyrosine kinase 2-beta OS=Mus musculus GN=Ptk2b PE=1 SV=2	9	11	8	14	6	9
Q9R1T2	SUMO-activating enzyme subunit 1 OS=Mus musculus GN=Sae1 PE=1 SV=1	9	14	9	14	8	12
O54865	Guanylate cyclase soluble subunit beta-1 OS=Mus musculus GN=Gucy1b3 PE=2 SV=1	11	19	12	19	8	12
O88587	Catechol O-methyltransferase OS=Mus musculus GN=Comt PE=1 SV=2	9	25	8	20	6	18
O89023	Tripeptidyl-peptidase 1 OS=Mus musculus GN=Tpp1 PE=1 SV=2	3	17	5	21	4	16
P70697	Uroporphyrinogen decarboxylase OS=Mus musculus GN=Urod PE=1 SV=2	9	20	7	16	6	19
P98078	Disabled homolog 2 OS=Mus musculus GN=Dab2 PE=1 SV=2	8	15	9	18	8	17
Q3TDD9	Protein phosphatase 1 regulatory subunit 21 OS=Mus musculus GN=Ppp1r21 PE=2 SV=2	9	9	8	9	9	9
Q3UH60	Disco-interacting protein 2 homolog B OS=Mus musculus GN=Dip2b PE=1 SV=1	1	1	1	1	6	6
Q64487	Receptor-type tyrosine-protein phosphatase delta OS=Mus musculus GN=Ptprd PE=1 SV=3	5	5	8	9	6	7
Q65Z40	Wings apart-like protein homolog OS=Mus musculus GN=Wapal PE=1 SV=2	4	5	4	5	3	4
Q8BFR4	N-acetylglucosamine-6-sulfatase OS=Mus musculus GN=Gns PE=2 SV=1	10	25	9	21	9	20
Q8JZN7	Mitochondrial Rho GTPase 2 OS=Mus musculus GN=Rhot2 PE=2 SV=1	14	31	13	28	14	29
Q99JR6	Nicotinamide mononucleotide adenylyltransferase 3 OS=Mus musculus GN=Nmnat3 PE=2 SV=1	11	21	11	25	9	18
Q9CZX8	40S ribosomal protein S19 OS=Mus musculus GN=Rps19 PE=1 SV=3	7	18	8	19	8	17
Q9R0P9	Ubiquitin carboxyl-terminal hydrolase isozyme L1 OS=Mus musculus GN=Uchl1 PE=1 SV=1	9	19	9	20	9	16
A6X8Z5	Rho GTPase-activating protein 31 OS=Mus musculus GN=Arhgap31 PE=1 SV=1	12	15	10	12	13	15
B2RQC6	CAD protein OS=Mus musculus GN=Cad PE=2 SV=1	7	8	9	9	10	11
P31428	Dipeptidase 1 OS=Mus musculus GN=Dpep1 PE=1 SV=2	11	24	11	20	11	20
P49442	Inositol polyphosphate 1-phosphatase OS=Mus musculus GN=Inpp1 PE=1 SV=2	6	14	9	16	7	15
P60670	Nuclear protein localization protein 4 homolog OS=Mus musculus GN=Nploc4 PE=1 SV=3	12	17	10	15	11	19
P62774	Myotrophin OS=Mus musculus GN=Mtpn PE=1 SV=2	4	22	3	19	4	18
P97443	Histone-lysine N-methyltransferase Smyd1 OS=Mus musculus GN=Smyd1 PE=1 SV=3	9	22	8	16	10	16
Q06185	ATP synthase subunit e, mitochondrial OS=Mus musculus GN=Atp5i PE=1 SV=2	4	25	4	24	4	24
Q60770	Syntaxin-binding protein 3 OS=Mus musculus GN=Stxbp3 PE=1 SV=1	11	16	11	19	11	18
Q61249	Immunoglobulin-binding protein 1 OS=Mus musculus GN=Igbp1 PE=1 SV=1	8	20	7	22	8	21
Q62351	Transferrin receptor protein 1 OS=Mus musculus GN=Tfrc PE=1 SV=1	4	4	7	7	4	4
Q6A065	Centrosomal protein of 170 kDa OS=Mus musculus GN=Cep170 PE=1 SV=2	5	5	8	10	8	10
Q6P8X1	Sorting nexin-6 OS=Mus musculus GN=Snx6 PE=1 SV=2	11	19	11	19	11	19
Q8K3A0	Iron-sulfur cluster co-chaperone protein HscB, mitochondrial OS=Mus musculus GN=Hscb PE=2 SV=2	8	25	8	21	8	26
Q8R0F8	Acylpyruvase FAHD1, mitochondrial OS=Mus musculus GN=Fahd1 PE=1 SV=2	6	19	8	25	6	16
Q9CPR4	60S ribosomal protein L17 OS=Mus musculus GN=Rpl17 PE=2 SV=3	6	20	7	21	7	25
Q9ER72	Cysteine--tRNA ligase, cytoplasmic OS=Mus musculus GN=Cars PE=2 SV=2	8	11	11	17	8	10
Q9JIK5	Nucleolar RNA helicase 2 OS=Mus musculus GN=Ddx21 PE=1 SV=3	6	7	2	2	4	5
Q9WVC3	Caveolin-2 OS=Mus musculus GN=Cav2 PE=1 SV=1	5	25	5	25	5	23
A2AVA0	Sushi, von Willebrand factor type A, EGF and pentraxin domain-containing protein 1 OS=Mus musculus GN=Svep1 PE=1 SV=1	7	7	6	7	6	6
O08807	Peroxiredoxin-4 OS=Mus musculus GN=Prdx4 PE=1 SV=1	11	61	11	68	11	53
P39061	Collagen alpha-1(XVIII) chain OS=Mus musculus GN=Col18a1 PE=1 SV=4	10	14	7	10	9	15
P46664	Adenylosuccinate synthetase isozyme 2 OS=Mus musculus GN=Adss PE=1 SV=2	9	20	9	24	9	19
P62835	Cluster of Ras-related protein Rap-1A OS=Mus musculus GN=Rap1a PE=2 SV=1 (P62835)	9	23	7	20	8	28
P70232	Neural cell adhesion molecule L1-like protein OS=Mus musculus GN=Chl1 PE=1 SV=2	7	8	8	9	7	10
Q4VAA2	Protein CDV3 OS=Mus musculus GN=Cdv3 PE=1 SV=2	9	20	8	18	8	15
Q5U3K5	Rab-like protein 6 OS=Mus musculus GN=Rabl6 PE=1 SV=2	9	15	7	12	9	13
Q61235	Beta-2-syntrophin OS=Mus musculus GN=Sntb2 PE=1 SV=2	8	19	9	19	10	23
Q6PAV2	Probable E3 ubiquitin-protein ligase HERC4 OS=Mus musculus GN=Herc4 PE=2 SV=2	6	6	6	7	7	9
Q8BFY9	Transportin-1 OS=Mus musculus GN=Tnpo1 PE=1 SV=2	12	26	13	23	11	20
Q8BRT1	CLIP-associating protein 2 OS=Mus musculus GN=Clasp2 PE=1 SV=1	9	9	10	11	11	12
Q8C2Q3	RNA-binding protein 14 OS=Mus musculus GN=Rbm14 PE=1 SV=1	13	19	16	26	11	17
Q8K3C3	Protein LZIC OS=Mus musculus GN=Lzic PE=1 SV=1	8	25	9	22	8	24
Q8R3V5	Endophilin-B2 OS=Mus musculus GN=Sh3glb2 PE=2 SV=2	11	20	12	21	10	22
Q99NH2	Partitioning defective 3 homolog OS=Mus musculus GN=Pard3 PE=1 SV=2	1	1	1	1	2	2
Q9CPW4	Actin-related protein 2/3 complex subunit 5 OS=Mus musculus GN=Arpc5 PE=2 SV=3	6	17	7	18	5	17
Q9DCM0	Persulfide dioxygenase ETHE1, mitochondrial OS=Mus musculus GN=Ethe1 PE=1 SV=2	7	27	7	27	7	24
Q9EQI8	39S ribosomal protein L46, mitochondrial OS=Mus musculus GN=Mrpl46 PE=1 SV=1	8	23	8	22	9	21
Q9WVL3	Solute carrier family 12 member 7 OS=Mus musculus GN=Slc12a7 PE=1 SV=1	8	8	8	10	5	8
D3YXK2	Scaffold attachment factor B1 OS=Mus musculus GN=Safb PE=1 SV=2	14	28	10	26	13	23
G5E8Q8	MCG115189 OS=Mus musculus GN=Gpr116 PE=4 SV=1	9	17	9	14	8	13
O88343	Electrogenic sodium bicarbonate cotransporter 1 OS=Mus musculus GN=Slc4a4 PE=1 SV=2	5	13	6	10	6	13
P09470	Angiotensin-converting enzyme OS=Mus musculus GN=Ace PE=1 SV=3	7	8	6	6	8	10
P45878	Peptidyl-prolyl cis-trans isomerase FKBP2 OS=Mus musculus GN=Fkbp2 PE=1 SV=1	5	30	4	23	4	27
P53702	Cytochrome c-type heme lyase OS=Mus musculus GN=Hccs PE=1 SV=2	7	16	7	18	8	18
P82349	Beta-sarcoglycan OS=Mus musculus GN=Sgcb PE=1 SV=1	9	18	10	21	10	22
Q3UHX2	28 kDa heat- and acid-stable phosphoprotein OS=Mus musculus GN=Pdap1 PE=1 SV=1	5	23	5	22	5	22
Q61464	Zinc finger protein 638 OS=Mus musculus GN=Znf638 PE=1 SV=2	3	3	1	1	1	1
Q63870	Collagen alpha-1(VII) chain OS=Mus musculus GN=Col7a1 PE=1 SV=3	3	3	4	4	1	1
Q6NXJ0	Protein WWC2 OS=Mus musculus GN=Wwc2 PE=1 SV=1	4	4	2	2	3	3
Q6ZQ82	Rho GTPase-activating protein 26 OS=Mus musculus GN=Arhgap26 PE=1 SV=3	5	5	3	5	4	5
Q7TQE6	Macoilin OS=Mus musculus GN=Tmem57 PE=1 SV=1	3	4	1	2	2	3
Q8BPU7	Engulfment and cell motility protein 1 OS=Mus musculus GN=Elmo1 PE=1 SV=2	2	2	3	3	2	2
Q8BR92	Paralemmin-2 OS=Mus musculus GN=Palm2 PE=1 SV=1	7	16	7	17	7	15
Q8BYM8	Probable cysteine--tRNA ligase, mitochondrial OS=Mus musculus GN=Cars2 PE=2 SV=2	11	21	10	22	12	22
Q8C166	Copine-1 OS=Mus musculus GN=Cpne1 PE=1 SV=1	10	28	9	24	9	25
Q9QWR8	Alpha-N-acetylgalactosaminidase OS=Mus musculus GN=Naga PE=2 SV=2	6	15	7	15	7	17
Q9WUM3	Coronin-1B OS=Mus musculus GN=Coro1b PE=1 SV=1	8	17	8	18	8	20
Q9Z0E6	Interferon-induced guanylate-binding protein 2 OS=Mus musculus GN=Gbp2 PE=1 SV=1	5	8	4	7	5	11
A2ADY9	Protein DDI1 homolog 2 OS=Mus musculus GN=Ddi2 PE=1 SV=1	10	22	9	20	10	22
O70566	Protein diaphanous homolog 2 OS=Mus musculus GN=Diaph2 PE=1 SV=2	3	3	5	5	4	4
P14873	Microtubule-associated protein 1B OS=Mus musculus GN=Map1b PE=1 SV=2	11	12	10	12	8	9
P47791	Glutathione reductase, mitochondrial OS=Mus musculus GN=Gsr PE=1 SV=3	9	18	8	21	9	19
Q1HFZ0	tRNA (cytosine(34)-C(5))-methyltransferase OS=Mus musculus GN=Nsun2 PE=1 SV=2	8	10	5	6	7	8
Q61166	Microtubule-associated protein RP/EB family member 1 OS=Mus musculus GN=Mapre1 PE=1 SV=3	6	20	8	25	7	21
Q61550	Double-strand-break repair protein rad21 homolog OS=Mus musculus GN=Rad21 PE=1 SV=3	7	11	8	9	8	8
Q6PHU5	Sortilin OS=Mus musculus GN=Sort1 PE=1 SV=1	9	12	8	14	8	17
Q7M6Y3	Phosphatidylinositol-binding clathrin assembly protein OS=Mus musculus GN=Picalm PE=1 SV=1	10	18	11	14	12	18
Q8BG95	Protein phosphatase 1 regulatory subunit 12B OS=Mus musculus GN=Ppp1r12b PE=1 SV=2	9	14	9	13	7	14
Q8BWY3	Eukaryotic peptide chain release factor subunit 1 OS=Mus musculus GN=Etf1 PE=1 SV=4	8	12	8	12	9	9
Q8BZR9	Uncharacterized protein C17orf85 homolog OS=Mus musculus PE=2 SV=1	6	7	2	2	4	6
Q8CI08	SLAIN motif-containing protein 2 OS=Mus musculus GN=Slain2 PE=1 SV=2	8	14	8	12	9	13
Q9DC71	28S ribosomal protein S15, mitochondrial OS=Mus musculus GN=Mrps15 PE=2 SV=2	7	14	7	14	9	14
Q9ESZ8	General transcription factor II-I OS=Mus musculus GN=Gtf2i PE=1 SV=3	12	16	13	15	12	17
Q9JHS3	Ragulator complex protein LAMTOR2 OS=Mus musculus GN=Lamtor2 PE=1 SV=1	4	17	4	22	4	17
Q9JIF0	Cluster of Protein arginine N-methyltransferase 1 OS=Mus musculus GN=Prmt1 PE=1 SV=1 (Q9JIF0)	11	21	10	22	11	21
P55012	Solute carrier family 12 member 2 OS=Mus musculus GN=Slc12a2 PE=1 SV=2	7	11	6	12	8	15
P59672	Ankyrin repeat and SAM domain-containing protein 1A OS=Mus musculus GN=Anks1a PE=1 SV=3	12	17	11	18	13	16
P70365	Nuclear receptor coactivator 1 OS=Mus musculus GN=Ncoa1 PE=1 SV=2	4	4	3	4	4	4
Q14CH7	Alanine--tRNA ligase, mitochondrial OS=Mus musculus GN=Aars2 PE=2 SV=1	12	21	10	20	11	17
Q61508	Extracellular matrix protein 1 OS=Mus musculus GN=Ecm1 PE=1 SV=2	12	20	13	21	13	23
Q61545	RNA-binding protein EWS OS=Mus musculus GN=Ewsr1 PE=1 SV=2	7	16	5	14	6	15
Q62384	Zinc finger protein ZPR1 OS=Mus musculus GN=Zpr1 PE=1 SV=1	13	16	8	12	12	19
Q63844	Mitogen-activated protein kinase 3 OS=Mus musculus GN=Mapk3 PE=1 SV=5	11	26	12	28	12	26
Q64324	Syntaxin-binding protein 2 OS=Mus musculus GN=Stxbp2 PE=2 SV=1	8	13	8	13	9	13
Q8BH04	Phosphoenolpyruvate carboxykinase [GTP], mitochondrial OS=Mus musculus GN=Pck2 PE=1 SV=1	13	17	14	19	15	19
Q8CHR6	Dihydropyrimidine dehydrogenase [NADP(+)] OS=Mus musculus GN=Dpyd PE=1 SV=1	12	15	12	16	10	13
Q8K0Q5	Rho GTPase-activating protein 18 OS=Mus musculus GN=Arhgap18 PE=2 SV=1	7	8	9	10	9	10
Q8K4Q0	Regulatory-associated protein of mTOR OS=Mus musculus GN=Rptor PE=1 SV=1	11	13	14	15	11	14
Q8R0P4	Mth938 domain-containing protein OS=Mus musculus GN=Aamdc PE=1 SV=1	8	14	7	16	7	16
Q8R1G2	Carboxymethylenebutenolidase homolog OS=Mus musculus GN=Cmbl PE=2 SV=1	9	21	11	24	10	23
Q99LJ0	CTTNBP2 N-terminal-like protein OS=Mus musculus GN=Cttnbp2nl PE=1 SV=1	8	11	7	8	8	10
Q9CY27	Very-long-chain enoyl-CoA reductase OS=Mus musculus GN=Tecr PE=1 SV=1	7	20	5	16	6	20
Q9D6M3	Cluster of Mitochondrial glutamate carrier 1 OS=Mus musculus GN=Slc25a22 PE=1 SV=1 (Q9D6M3)	7	18	7	13	6	16
Q9D6S7	Ribosome-recycling factor, mitochondrial OS=Mus musculus GN=Mrrf PE=1 SV=1	6	16	6	18	6	16
Q9QZA0	Carbonic anhydrase 5B, mitochondrial OS=Mus musculus GN=Ca5b PE=2 SV=2	7	16	7	21	7	19
Q01320	DNA topoisomerase 2-alpha OS=Mus musculus GN=Top2a PE=1 SV=2	4	5	4	4	2	2
O08739	AMP deaminase 3 OS=Mus musculus GN=Ampd3 PE=2 SV=2	12	20	12	22	10	16
O35435	Dihydroorotate dehydrogenase (quinone), mitochondrial OS=Mus musculus GN=Dhodh PE=2 SV=2	10	16	9	17	9	17
O88851	Putative hydrolase RBBP9 OS=Mus musculus GN=Rbbp9 PE=1 SV=2	6	20	7	19	6	15
O88967	ATP-dependent zinc metalloprotease YME1L1 OS=Mus musculus GN=Yme1l1 PE=2 SV=1	5	8	6	11	7	10
O89032	SH3 and PX domain-containing protein 2A OS=Mus musculus GN=Sh3pxd2a PE=1 SV=2	7	7	8	10	11	12
P03953	Complement factor D OS=Mus musculus GN=Cfd PE=1 SV=1	5	26	5	26	5	25
P04919	Band 3 anion transport protein OS=Mus musculus GN=Slc4a1 PE=1 SV=1	11	15	10	11	10	15
P35282	Ras-related protein Rab-21 OS=Mus musculus GN=Rab21 PE=1 SV=4	5	18	5	17	7	18
Q3UGR5	Haloacid dehalogenase-like hydrolase domain-containing protein 2 OS=Mus musculus GN=Hdhd2 PE=1 SV=2	5	22	4	23	4	23
Q60737	Casein kinase II subunit alpha OS=Mus musculus GN=Csnk2a1 PE=1 SV=2	11	22	13	18	13	19
Q61107	Guanylate-binding protein 4 OS=Mus musculus GN=Gbp4 PE=1 SV=1	3	6	5	5	5	7
Q7TNV0	Protein DEK OS=Mus musculus GN=Dek PE=1 SV=1	8	14	8	13	9	15
Q8BTS4	Nuclear pore complex protein Nup54 OS=Mus musculus GN=Nup54 PE=1 SV=1	9	14	10	13	7	12
Q8CFI0	E3 ubiquitin-protein ligase NEDD4-like OS=Mus musculus GN=Nedd4l PE=1 SV=2	7	18	8	17	8	21
Q8JZX4	Splicing factor 45 OS=Mus musculus GN=Rbm17 PE=1 SV=1	9	21	10	20	9	19
Q8K1N1	Calcium-independent phospholipase A2-gamma OS=Mus musculus GN=Pnpla8 PE=1 SV=1	6	10	7	13	8	12
Q8R2H9	Phosphoethanolamine/phosphocholine phosphatase OS=Mus musculus GN=Phospho1 PE=2 SV=1	5	14	4	15	4	19
Q8VE22	28S ribosomal protein S23, mitochondrial OS=Mus musculus GN=Mrps23 PE=1 SV=1	7	20	7	22	7	20
Q91WP6	Cluster of Serine protease inhibitor A3N OS=Mus musculus GN=Serpina3n PE=1 SV=1 (Q91WP6)	6	40	7	30	6	33
Q99KH8	Cluster of Serine/threonine-protein kinase 24 OS=Mus musculus GN=Stk24 PE=1 SV=1 (Q99KH8)	11	25	10	22	13	26
Q9CRC8	Leucine-rich repeat-containing protein 40 OS=Mus musculus GN=Lrrc40 PE=2 SV=2	5	6	6	6	5	5
Q9D7G0	Cluster of Ribose-phosphate pyrophosphokinase 1 OS=Mus musculus GN=Prps1 PE=1 SV=4 (Q9D7G0)	11	21	11	20	11	16
Q9D8B4	NADH dehydrogenase [ubiquinone] 1 alpha subcomplex subunit 11 OS=Mus musculus GN=Ndufa11 PE=2 SV=2	4	20	4	22	4	36
Q9JIG7	Coiled-coil domain-containing protein 22 OS=Mus musculus GN=Ccdc22 PE=1 SV=1	12	15	14	21	13	19
Q9WUZ5	Troponin I, slow skeletal muscle OS=Mus musculus GN=Tnni1 PE=2 SV=3	6	18	6	16	6	18
Q6NXH9	Keratin, type II cytoskeletal 73 OS=Mus musculus GN=Krt73 PE=1 SV=1	4	22	3	21	5	23
Q6PH08	ERC protein 2 OS=Mus musculus GN=Erc2 PE=2 SV=2	3	3	5	5	3	4
A2BDX3	Adenylyltransferase and sulfurtransferase MOCS3 OS=Mus musculus GN=Mocs3 PE=2 SV=1	7	15	6	15	6	17
O08599	Syntaxin-binding protein 1 OS=Mus musculus GN=Stxbp1 PE=1 SV=2	9	13	8	10	9	11
O35286	Putative pre-mRNA-splicing factor ATP-dependent RNA helicase DHX15 OS=Mus musculus GN=Dhx15 PE=1 SV=2	11	18	8	14	12	15
O55098	Serine/threonine-protein kinase 10 OS=Mus musculus GN=Stk10 PE=1 SV=2	1	1	3	3	3	3
P26883	Peptidyl-prolyl cis-trans isomerase FKBP1A OS=Mus musculus GN=Fkbp1a PE=1 SV=2	2	23	3	26	3	26
P27573	Myelin protein P0 OS=Mus musculus GN=Mpz PE=1 SV=1	4	17	4	17	4	18
P46061	Ran GTPase-activating protein 1 OS=Mus musculus GN=Rangap1 PE=1 SV=2	11	18	10	18	13	20
P49138	Cluster of MAP kinase-activated protein kinase 2 OS=Mus musculus GN=Mapkapk2 PE=1 SV=2 (P49138)	6	10	7	11	5	7
P54823	Probable ATP-dependent RNA helicase DDX6 OS=Mus musculus GN=Ddx6 PE=1 SV=1	10	15	9	12	11	16
P56375	Acylphosphatase-2 OS=Mus musculus GN=Acyp2 PE=2 SV=2	7	21	7	22	8	20
P62242	40S ribosomal protein S8 OS=Mus musculus GN=Rps8 PE=1 SV=2	7	22	7	22	8	24
Q64213	Splicing factor 1 OS=Mus musculus GN=Sf1 PE=1 SV=6	9	18	8	18	8	20
Q80ZI6	E3 ubiquitin-protein ligase LRSAM1 OS=Mus musculus GN=Lrsam1 PE=2 SV=1	1	1	2	2	2	2
Q80ZS3	28S ribosomal protein S26, mitochondrial OS=Mus musculus GN=Mrps26 PE=1 SV=1	4	9	3	10	4	11
Q8BP40	Lysophosphatidic acid phosphatase type 6 OS=Mus musculus GN=Acp6 PE=2 SV=1	10	17	11	22	10	16
Q8CBA2	Schlafen family member 5 OS=Mus musculus GN=Slfn5 PE=2 SV=2	7	10	6	9	5	7
Q8CI32	BAG family molecular chaperone regulator 5 OS=Mus musculus GN=Bag5 PE=1 SV=1	10	19	10	17	9	13
Q8R059	UDP-glucose 4-epimerase OS=Mus musculus GN=Gale PE=2 SV=1	9	17	10	15	10	25
Q91W89	Alpha-mannosidase 2C1 OS=Mus musculus GN=Man2c1 PE=2 SV=1	12	15	12	16	10	15
Q91YM4	Protein TBRG4 OS=Mus musculus GN=Tbrg4 PE=2 SV=1	13	17	12	16	10	16
Q9CXS4	Centromere protein V OS=Mus musculus GN=Cenpv PE=2 SV=2	7	16	7	20	8	18
Q9D0F3	Protein ERGIC-53 OS=Mus musculus GN=Lman1 PE=2 SV=1	8	18	6	13	5	16
Q9DBH5	Vesicular integral-membrane protein VIP36 OS=Mus musculus GN=Lman2 PE=2 SV=2	12	21	10	19	11	23
Q9QYE6	Golgin subfamily A member 5 OS=Mus musculus GN=Golga5 PE=1 SV=2	3	3	1	1	7	7
Q9R112	Sulfide:quinone oxidoreductase, mitochondrial OS=Mus musculus GN=Sqrdl PE=1 SV=3	6	9	6	10	5	10
Q9WU28	Prefoldin subunit 5 OS=Mus musculus GN=Pfdn5 PE=1 SV=1	5	15	6	16	4	16
O55234	Proteasome subunit beta type-5 OS=Mus musculus GN=Psmb5 PE=1 SV=3	8	16	7	13	7	16
P15208	Insulin receptor OS=Mus musculus GN=Insr PE=1 SV=2	14	19	11	14	12	18
P23927	Alpha-crystallin B chain OS=Mus musculus GN=Cryab PE=1 SV=2	7	24	7	22	7	24
P35278	Ras-related protein Rab-5C OS=Mus musculus GN=Rab5c PE=1 SV=2	9	21	8	21	8	24
Q19LI2	Alpha-1B-glycoprotein OS=Mus musculus GN=A1bg PE=1 SV=1	8	15	7	14	8	15
Q3TPX4	Exocyst complex component 5 OS=Mus musculus GN=Exoc5 PE=1 SV=2	7	8	8	9	9	10
Q3U186	Probable arginine--tRNA ligase, mitochondrial OS=Mus musculus GN=Rars2 PE=1 SV=1	8	11	8	13	8	12
Q3ULJ0	Glycerol-3-phosphate dehydrogenase 1-like protein OS=Mus musculus GN=Gpd1l PE=1 SV=2	9	33	9	34	9	27
Q6A028	Switch-associated protein 70 OS=Mus musculus GN=Swap70 PE=1 SV=2	7	8	6	9	9	10
Q6R891	Neurabin-2 OS=Mus musculus GN=Ppp1r9b PE=1 SV=1	12	18	12	20	11	19
Q7TSI3	Serine/threonine-protein phosphatase 6 regulatory subunit 1 OS=Mus musculus GN=Ppp6r1 PE=1 SV=1	9	16	10	14	10	15
Q810B6	Rabankyrin-5 OS=Mus musculus GN=Ankfy1 PE=2 SV=2	7	8	9	10	10	13
Q811I0	ATP synthase mitochondrial F1 complex assembly factor 1 OS=Mus musculus GN=Atpaf1 PE=2 SV=1	6	19	8	20	7	19
Q8BFU3	RING finger protein 214 OS=Mus musculus GN=Rnf214 PE=2 SV=1	8	8	7	8	9	9
Q8BJD1	Inter-alpha-trypsin inhibitor heavy chain H5 OS=Mus musculus GN=Itih5 PE=2 SV=1	9	12	10	14	9	13
Q8C050	Ribosomal protein S6 kinase alpha-5 OS=Mus musculus GN=Rps6ka5 PE=1 SV=2	5	6	5	5	6	6
Q99JX4	Eukaryotic translation initiation factor 3 subunit M OS=Mus musculus GN=Eif3m PE=2 SV=1	8	18	8	14	8	21
Q9CQC7	NADH dehydrogenase [ubiquinone] 1 beta subcomplex subunit 4 OS=Mus musculus GN=Ndufb4 PE=1 SV=3	4	25	5	20	5	26
Q9CQU1	Microfibrillar-associated protein 1 OS=Mus musculus GN=Mfap1 PE=1 SV=1	4	8	3	6	2	6
Q9WTX5	S-phase kinase-associated protein 1 OS=Mus musculus GN=Skp1 PE=1 SV=3	6	20	7	20	5	15
P09242	Alkaline phosphatase, tissue-nonspecific isozyme OS=Mus musculus GN=Alpl PE=1 SV=2	10	12	12	16	14	17
P35980	60S ribosomal protein L18 OS=Mus musculus GN=Rpl18 PE=2 SV=3	5	18	5	18	5	18
P62748	Cluster of Hippocalcin-like protein 1 OS=Mus musculus GN=Hpcal1 PE=2 SV=2 (P62748)	10	15	8	15	11	20
P62918	60S ribosomal protein L8 OS=Mus musculus GN=Rpl8 PE=2 SV=2	5	17	4	22	5	17
Q3THG9	Alanyl-tRNA editing protein Aarsd1 OS=Mus musculus GN=Aarsd1 PE=1 SV=2	13	21	9	15	9	16
Q3U319	E3 ubiquitin-protein ligase BRE1B OS=Mus musculus GN=Rnf40 PE=1 SV=2	4	5	4	4	2	2
Q4LDD4	Arf-GAP with Rho-GAP domain, ANK repeat and PH domain-containing protein 1 OS=Mus musculus GN=Arap1 PE=2 SV=2	7	9	7	8	5	9
Q5FWK3	Rho GTPase-activating protein 1 OS=Mus musculus GN=Arhgap1 PE=1 SV=1	7	7	7	8	8	9
Q5SWT3	Solute carrier family 25 member 35 OS=Mus musculus GN=Slc25a35 PE=2 SV=2	8	18	9	22	9	19
Q61586	Glycerol-3-phosphate acyltransferase 1, mitochondrial OS=Mus musculus GN=Gpam PE=1 SV=2	11	17	12	16	11	14
Q61704	Inter-alpha-trypsin inhibitor heavy chain H3 OS=Mus musculus GN=Itih3 PE=1 SV=3	7	15	6	9	6	10
Q80U44	Zinc finger FYVE domain-containing protein 16 OS=Mus musculus GN=Zfyve16 PE=1 SV=2	6	6	5	6	5	5
Q8BP67	60S ribosomal protein L24 OS=Mus musculus GN=Rpl24 PE=1 SV=2	4	21	4	18	4	19
Q8BT60	Copine-3 OS=Mus musculus GN=Cpne3 PE=2 SV=2	12	30	11	27	10	27
Q8VDG5	Phosphopantothenate--cysteine ligase OS=Mus musculus GN=Ppcs PE=2 SV=1	7	14	7	14	7	13
Q91YE3	Egl nine homolog 1 OS=Mus musculus GN=Egln1 PE=2 SV=2	8	17	8	13	8	19
Q99LD4	COP9 signalosome complex subunit 1 OS=Mus musculus GN=Gps1 PE=1 SV=1	11	16	10	15	11	18
Q9CQC6	Basic leucine zipper and W2 domain-containing protein 1 OS=Mus musculus GN=Bzw1 PE=1 SV=1	9	15	8	14	9	14
Q9D024	Coiled-coil domain-containing protein 47 OS=Mus musculus GN=Ccdc47 PE=2 SV=2	9	13	9	14	8	14
Q9D7X3	Dual specificity protein phosphatase 3 OS=Mus musculus GN=Dusp3 PE=1 SV=1	4	18	4	19	4	20
Q9JK81	UPF0160 protein MYG1, mitochondrial OS=Mus musculus GN=Myg1 PE=1 SV=1	9	20	8	18	8	17
Q9JLH8	Tropomodulin-4 OS=Mus musculus GN=Tmod4 PE=2 SV=1	9	23	8	22	8	23
Q9WUD1	STIP1 homology and U box-containing protein 1 OS=Mus musculus GN=Stub1 PE=1 SV=1	11	19	9	18	12	21
Q9Z315	U4/U6.U5 tri-snRNP-associated protein 1 OS=Mus musculus GN=Sart1 PE=2 SV=1	8	9	8	9	9	10
O54692	Centromere/kinetochore protein zw10 homolog OS=Mus musculus GN=Zw10 PE=2 SV=3	8	8	9	9	8	8
O88543	COP9 signalosome complex subunit 3 OS=Mus musculus GN=Cops3 PE=1 SV=3	8	16	6	13	8	20
P27601	Guanine nucleotide-binding protein subunit alpha-13 OS=Mus musculus GN=Gna13 PE=1 SV=1	8	19	8	20	6	19
P52430	Serum paraoxonase/arylesterase 1 OS=Mus musculus GN=Pon1 PE=1 SV=2	6	20	7	19	6	23
P52760	Ribonuclease UK114 OS=Mus musculus GN=Hrsp12 PE=1 SV=3	6	21	6	23	6	21
P56213	FAD-linked sulfhydryl oxidase ALR OS=Mus musculus GN=Gfer PE=2 SV=2	8	23	8	20	10	21
Q03734	Cluster of Serine protease inhibitor A3M OS=Mus musculus GN=Serpina3m PE=1 SV=2 (Q03734)	10	61	11	51	12	57
Q3SXD3	HD domain-containing protein 2 OS=Mus musculus GN=Hddc2 PE=2 SV=1	6	14	6	14	7	17
Q3THS6	Cluster of S-adenosylmethionine synthase isoform type-2 OS=Mus musculus GN=Mat2a PE=2 SV=2 (Q3THS6)	7	16	8	18	6	18
Q8CJG0	Protein argonaute-2 OS=Mus musculus GN=Ago2 PE=1 SV=3	11	13	10	12	11	13
Q91WK0	Leucine-rich repeat flightless-interacting protein 2 OS=Mus musculus GN=Lrrfip2 PE=1 SV=1	7	12	8	11	7	12
Q91WK5	Glycine cleavage system H protein, mitochondrial OS=Mus musculus GN=Gcsh PE=1 SV=2	3	21	2	21	3	22
Q921T2	Torsin-1A-interacting protein 1 OS=Mus musculus GN=Tor1aip1 PE=1 SV=3	7	16	10	17	11	19
Q922Q8	Leucine-rich repeat-containing protein 59 OS=Mus musculus GN=Lrrc59 PE=1 SV=1	10	19	9	18	8	12
Q9CQN7	39S ribosomal protein L41, mitochondrial OS=Mus musculus GN=Mrpl41 PE=2 SV=1	5	17	5	22	5	25
Q9CR62	Mitochondrial 2-oxoglutarate/malate carrier protein OS=Mus musculus GN=Slc25a11 PE=1 SV=3	10	24	10	24	10	22
Q9DBG6	Dolichyl-diphosphooligosaccharide--protein glycosyltransferase subunit 2 OS=Mus musculus GN=Rpn2 PE=2 SV=1	11	19	10	19	9	19
Q9WU22	Tyrosine-protein phosphatase non-receptor type 4 OS=Mus musculus GN=Ptpn4 PE=1 SV=2	5	5	5	7	6	7
A6H584	Collagen alpha-5(VI) chain OS=Mus musculus GN=Col6a5 PE=1 SV=3	2	2	2	2	0	0
A2BH40	AT-rich interactive domain-containing protein 1A OS=Mus musculus GN=Arid1a PE=1 SV=1	2	2	3	3	5	5
A6H5Y3	Methionine synthase OS=Mus musculus GN=Mtr PE=2 SV=1	6	6	6	8	3	3
P16330	2',3'-cyclic-nucleotide 3'-phosphodiesterase OS=Mus musculus GN=Cnp PE=1 SV=3	7	11	6	9	6	9
P24547	Inosine-5'-monophosphate dehydrogenase 2 OS=Mus musculus GN=Impdh2 PE=1 SV=2	10	15	14	20	10	14
P52332	Tyrosine-protein kinase JAK1 OS=Mus musculus GN=Jak1 PE=1 SV=1	0	0	2	2	2	2
P61087	Ubiquitin-conjugating enzyme E2 K OS=Mus musculus GN=Ube2k PE=1 SV=3	5	19	6	23	6	20
P62852	40S ribosomal protein S25 OS=Mus musculus GN=Rps25 PE=1 SV=1	4	17	4	22	4	21
P97868	E3 ubiquitin-protein ligase RBBP6 OS=Mus musculus GN=Rbbp6 PE=1 SV=5	2	3	4	4	2	3
Q08943	FACT complex subunit SSRP1 OS=Mus musculus GN=Ssrp1 PE=1 SV=2	8	11	9	18	8	13
Q3UHK6	Teneurin-4 OS=Mus musculus GN=Tenm4 PE=1 SV=2	6	8	6	7	4	4
Q62415	Apoptosis-stimulating of p53 protein 1 OS=Mus musculus GN=Ppp1r13b PE=2 SV=2	1	1	2	2	2	3
Q62446	Peptidyl-prolyl cis-trans isomerase FKBP3 OS=Mus musculus GN=Fkbp3 PE=1 SV=2	8	20	7	26	7	13
Q6PNC0	DmX-like protein 1 OS=Mus musculus GN=Dmxl1 PE=1 SV=1	2	3	0	0	1	1
Q6WVG3	BTB/POZ domain-containing protein KCTD12 OS=Mus musculus GN=Kctd12 PE=1 SV=1	8	26	8	24	8	27
Q8BG67	Protein EFR3 homolog A OS=Mus musculus GN=Efr3a PE=1 SV=1	9	10	10	13	10	13
Q8BJS4	SUN domain-containing protein 2 OS=Mus musculus GN=Sun2 PE=1 SV=3	12	14	11	14	10	12
Q8BVQ5	Protein phosphatase methylesterase 1 OS=Mus musculus GN=Ppme1 PE=1 SV=5	6	13	8	18	7	13
Q8C0L8	Conserved oligomeric Golgi complex subunit 5 OS=Mus musculus GN=Cog5 PE=2 SV=3	3	3	2	2	2	2
Q8C0M9	Isoaspartyl peptidase/L-asparaginase OS=Mus musculus GN=Asrgl1 PE=1 SV=1	9	20	9	22	8	20
Q8C8U0	Liprin-beta-1 OS=Mus musculus GN=Ppfibp1 PE=1 SV=3	6	7	8	11	7	9
Q8K0C8	Cytochrome c oxidase assembly protein COX19 OS=Mus musculus GN=Cox19 PE=3 SV=1	5	21	6	21	6	22
Q91VH2	Sorting nexin-9 OS=Mus musculus GN=Snx9 PE=1 SV=1	6	13	5	13	7	13
Q91WM2	Cat eye syndrome critical region protein 5 homolog OS=Mus musculus GN=Cecr5 PE=2 SV=1	8	17	7	16	7	18
Q91YY4	ATP synthase mitochondrial F1 complex assembly factor 2 OS=Mus musculus GN=Atpaf2 PE=1 SV=1	8	23	9	24	9	23
Q99M51	Cytoplasmic protein NCK1 OS=Mus musculus GN=Nck1 PE=1 SV=1	11	18	11	19	10	16
Q9D358	Low molecular weight phosphotyrosine protein phosphatase OS=Mus musculus GN=Acp1 PE=1 SV=3	4	24	4	22	4	22
Q9DAR7	m7GpppX diphosphatase OS=Mus musculus GN=Dcps PE=1 SV=1	6	20	7	20	6	14
Q9JI78	Peptide-N(4)-(N-acetyl-beta-glucosaminyl)asparagine amidase OS=Mus musculus GN=Ngly1 PE=1 SV=2	8	9	9	11	7	9
Q9QZH6	Evolutionarily conserved signaling intermediate in Toll pathway, mitochondrial OS=Mus musculus GN=Ecsit PE=1 SV=2	9	21	7	16	7	16
Q8VI75	Importin-4 OS=Mus musculus GN=Ipo4 PE=1 SV=1	3	3	2	2	1	1
Q69Z37	Sterile alpha motif domain-containing protein 9-like OS=Mus musculus GN=Samd9l PE=1 SV=2	1	1	1	1	2	2
O09044	Synaptosomal-associated protein 23 OS=Mus musculus GN=Snap23 PE=1 SV=1	7	19	8	20	8	23
O35593	26S proteasome non-ATPase regulatory subunit 14 OS=Mus musculus GN=Psmd14 PE=1 SV=2	6	16	6	11	7	15
P02463	Collagen alpha-1(IV) chain OS=Mus musculus GN=Col4a1 PE=2 SV=4	3	7	4	12	4	13
P18872	Guanine nucleotide-binding protein G(o) subunit alpha OS=Mus musculus GN=Gnao1 PE=1 SV=3	11	35	12	33	10	33
P61222	ATP-binding cassette sub-family E member 1 OS=Mus musculus GN=Abce1 PE=2 SV=1	8	9	10	13	10	14
P70362	Ubiquitin fusion degradation protein 1 homolog OS=Mus musculus GN=Ufd1l PE=1 SV=2	6	16	7	17	8	20
Q05CL8	La-related protein 7 OS=Mus musculus GN=Larp7 PE=1 SV=2	8	9	6	8	8	10
Q3B7Z2	Oxysterol-binding protein 1 OS=Mus musculus GN=Osbp PE=1 SV=3	11	15	10	18	9	16
Q3TCJ8	Coiled-coil domain-containing protein 69 OS=Mus musculus GN=Ccdc69 PE=2 SV=1	7	20	8	14	8	15
Q3U962	Collagen alpha-2(V) chain OS=Mus musculus GN=Col5a2 PE=1 SV=1	5	7	5	10	5	7
Q61655	ATP-dependent RNA helicase DDX19A OS=Mus musculus GN=Ddx19a PE=2 SV=2	8	10	9	13	7	10
Q63850	Nuclear pore glycoprotein p62 OS=Mus musculus GN=Nup62 PE=1 SV=2	9	20	8	19	7	14
Q8BMA6	Signal recognition particle subunit SRP68 OS=Mus musculus GN=Srp68 PE=2 SV=2	7	12	7	13	7	13
Q8C0E2	Vacuolar protein sorting-associated protein 26B OS=Mus musculus GN=Vps26b PE=1 SV=1	9	16	8	16	8	13
Q8R326	Paraspeckle component 1 OS=Mus musculus GN=Pspc1 PE=1 SV=1	7	13	8	15	8	11
Q8R3S6	Exocyst complex component 1 OS=Mus musculus GN=Exoc1 PE=1 SV=4	7	9	5	5	6	7
Q8R4E4	Myozenin-3 OS=Mus musculus GN=Myoz3 PE=2 SV=1	5	13	6	12	6	13
Q91VT4	Carbonyl reductase family member 4 OS=Mus musculus GN=Cbr4 PE=1 SV=2	6	18	8	23	8	21
Q91YN5	UDP-N-acetylhexosamine pyrophosphorylase OS=Mus musculus GN=Uap1 PE=1 SV=1	8	11	8	9	6	9
Q91YR7	Pre-mRNA-processing factor 6 OS=Mus musculus GN=Prpf6 PE=2 SV=1	3	3	1	1	4	6
Q99J77	N-acetylneuraminic acid synthase (Sialic acid synthase) OS=Mus musculus GN=Nans PE=1 SV=1	8	12	7	12	6	10
Q9D0L4	Uncharacterized aarF domain-containing protein kinase 1 OS=Mus musculus GN=Adck1 PE=2 SV=1	7	14	6	14	8	19
Q9JHQ5	Leucine zipper transcription factor-like protein 1 OS=Mus musculus GN=Lztfl1 PE=1 SV=1	7	13	8	14	6	13
Q9Z160	Conserved oligomeric Golgi complex subunit 1 OS=Mus musculus GN=Cog1 PE=1 SV=3	3	3	1	1	2	2
A2APY7	NADH dehydrogenase [ubiquinone] 1 alpha subcomplex assembly factor 5 OS=Mus musculus GN=Ndufaf5 PE=2 SV=1	6	17	6	17	7	15
A2AQ19	RNA polymerase-associated protein RTF1 homolog OS=Mus musculus GN=Rtf1 PE=1 SV=1	7	9	5	6	5	6
O88351	Inhibitor of nuclear factor kappa-B kinase subunit beta OS=Mus musculus GN=Ikbkb PE=1 SV=1	6	7	6	6	5	6
P23780	Beta-galactosidase OS=Mus musculus GN=Glb1 PE=2 SV=1	8	17	8	17	7	12
P47856	Glutamine--fructose-6-phosphate aminotransferase [isomerizing] 1 OS=Mus musculus GN=Gfpt1 PE=1 SV=3	6	9	10	12	8	9
P48774	Glutathione S-transferase Mu 5 OS=Mus musculus GN=Gstm5 PE=1 SV=1	8	19	7	20	7	18
P56812	Programmed cell death protein 5 OS=Mus musculus GN=Pdcd5 PE=1 SV=3	4	20	4	15	4	15
P62281	40S ribosomal protein S11 OS=Mus musculus GN=Rps11 PE=1 SV=3	8	18	7	18	7	19
P83940	Transcription elongation factor B polypeptide 1 OS=Mus musculus GN=Tceb1 PE=1 SV=1	5	25	4	23	5	26
P97393	Rho GTPase-activating protein 5 OS=Mus musculus GN=Arhgap5 PE=1 SV=2	2	2	3	3	1	1
Q3UHJ0	AP2-associated protein kinase 1 OS=Mus musculus GN=Aak1 PE=1 SV=2	12	17	11	12	12	16
Q6DFV3	Rho GTPase-activating protein 21 OS=Mus musculus GN=Arhgap21 PE=1 SV=1	3	3	4	4	3	3
Q6IRU5	Clathrin light chain B OS=Mus musculus GN=Cltb PE=1 SV=1	5	19	7	18	7	21
Q6ZWN5	40S ribosomal protein S9 OS=Mus musculus GN=Rps9 PE=1 SV=3	6	19	6	18	6	18
Q80YR5	Scaffold attachment factor B2 OS=Mus musculus GN=Safb2 PE=2 SV=2	10	20	10	23	9	17
Q8C2E4	Pentatricopeptide repeat-containing protein 1, mitochondrial OS=Mus musculus GN=Ptcd1 PE=2 SV=2	4	6	4	6	4	5
Q8CJF7	Protein ELYS OS=Mus musculus GN=Ahctf1 PE=1 SV=1	7	8	6	7	9	11
Q8VBV7	COP9 signalosome complex subunit 8 OS=Mus musculus GN=Cops8 PE=1 SV=1	6	16	6	16	6	17
Q8VH51	RNA-binding protein 39 OS=Mus musculus GN=Rbm39 PE=1 SV=2	9	16	8	18	7	15
Q91YJ5	Translation initiation factor IF-2, mitochondrial OS=Mus musculus GN=Mtif2 PE=1 SV=2	6	11	5	11	6	11
Q923B6	Metalloreductase STEAP4 OS=Mus musculus GN=Steap4 PE=2 SV=1	10	17	9	14	11	23
Q99L04	Dehydrogenase/reductase SDR family member 1 OS=Mus musculus GN=Dhrs1 PE=2 SV=1	10	19	11	21	10	19
Q99N87	28S ribosomal protein S5, mitochondrial OS=Mus musculus GN=Mrps5 PE=2 SV=1	5	10	7	11	7	17
Q9D0A3	Arpin OS=Mus musculus GN=Arpin PE=1 SV=1	7	11	5	7	4	8
Q9D6Y7	Mitochondrial peptide methionine sulfoxide reductase OS=Mus musculus GN=Msra PE=1 SV=1	9	17	10	19	8	18
Q9ERF3	WD repeat-containing protein 61 OS=Mus musculus GN=Wdr61 PE=2 SV=1	8	18	7	12	8	13
Q9Z0P5	Twinfilin-2 OS=Mus musculus GN=Twf2 PE=1 SV=1	9	18	8	20	7	20
O08915	AH receptor-interacting protein OS=Mus musculus GN=Aip PE=1 SV=1	11	20	11	22	11	21
P26369	Splicing factor U2AF 65 kDa subunit OS=Mus musculus GN=U2af2 PE=1 SV=3	7	16	8	21	8	20
P53996	Cellular nucleic acid-binding protein OS=Mus musculus GN=Cnbp PE=1 SV=2	7	25	7	21	7	21
P62869	Transcription elongation factor B polypeptide 2 OS=Mus musculus GN=Tceb2 PE=1 SV=1	4	13	4	11	5	15
Q3TIV5	Zinc finger CCCH domain-containing protein 15 OS=Mus musculus GN=Zc3h15 PE=1 SV=2	7	12	9	15	8	13
Q3URS9	Coiled-coil domain-containing protein 51 OS=Mus musculus GN=Ccdc51 PE=2 SV=1	9	12	6	9	10	13
Q80TM9	Nischarin OS=Mus musculus GN=Nisch PE=1 SV=2	6	8	4	6	6	8
Q80X85	28S ribosomal protein S7, mitochondrial OS=Mus musculus GN=Mrps7 PE=2 SV=1	7	16	7	17	7	12
Q80Y14	Glutaredoxin-related protein 5, mitochondrial OS=Mus musculus GN=Glrx5 PE=1 SV=2	3	17	4	20	4	19
Q8BRN9	Coiled-coil and C2 domain-containing protein 1B OS=Mus musculus GN=Cc2d1b PE=2 SV=1	8	9	6	7	7	9
Q8CBC4	Consortin OS=Mus musculus GN=Cnst PE=1 SV=1	12	21	14	19	13	19
Q8VDI7	Ubiquitin-associated domain-containing protein 1 OS=Mus musculus GN=Ubac1 PE=2 SV=2	8	15	8	16	6	8
Q91ZW3	SWI/SNF-related matrix-associated actin-dependent regulator of chromatin subfamily A member 5 OS=Mus musculus GN=Smarca5 PE=1 SV=1	4	4	2	2	1	1
Q921F4	Heterogeneous nuclear ribonucleoprotein L-like OS=Mus musculus GN=Hnrnpll PE=1 SV=3	11	16	12	19	12	17
Q99MD9	Nuclear autoantigenic sperm protein OS=Mus musculus GN=Nasp PE=1 SV=2	7	12	7	9	8	12
Q9DBB9	Carboxypeptidase N subunit 2 OS=Mus musculus GN=Cpn2 PE=1 SV=2	8	19	9	18	9	16
Q9ERB0	Synaptosomal-associated protein 29 OS=Mus musculus GN=Snap29 PE=2 SV=1	9	15	9	14	9	14
Q9Z1B3	1-phosphatidylinositol 4,5-bisphosphate phosphodiesterase beta-1 OS=Mus musculus GN=Plcb1 PE=2 SV=2	4	5	4	4	4	5
Q9R0Z9	Rho GTPase-activating protein 7 OS=Mus musculus GN=Dlc1 PE=1 SV=2	2	3	2	2	2	2
A2A8L1	Chromodomain-helicase-DNA-binding protein 5 OS=Mus musculus GN=Chd5 PE=1 SV=1	5	8	6	8	3	4
P06795	Cluster of Multidrug resistance protein 1B OS=Mus musculus GN=Abcb1b PE=1 SV=1 (P06795)	1	1	0	0	4	4
P03987	Ig gamma-3 chain C region OS=Mus musculus PE=1 SV=2	8	22	8	23	8	20
P10833	Ras-related protein R-Ras OS=Mus musculus GN=Rras PE=2 SV=1	8	30	8	32	9	26
P28798	Granulins OS=Mus musculus GN=Grn PE=1 SV=2	11	24	11	24	10	21
P36993	Protein phosphatase 1B OS=Mus musculus GN=Ppm1b PE=1 SV=1	10	28	11	32	11	34
P54923	[Protein ADP-ribosylarginine] hydrolase OS=Mus musculus GN=Adprh PE=2 SV=1	9	19	8	16	8	16
P62317	Small nuclear ribonucleoprotein Sm D2 OS=Mus musculus GN=Snrpd2 PE=2 SV=1	7	22	7	13	7	18
Q05186	Reticulocalbin-1 OS=Mus musculus GN=Rcn1 PE=1 SV=1	7	13	8	14	7	13
Q05909	Receptor-type tyrosine-protein phosphatase gamma OS=Mus musculus GN=Ptprg PE=1 SV=1	6	7	6	9	7	11
Q148V7	LisH domain and HEAT repeat-containing protein KIAA1468 OS=Mus musculus GN=Kiaa1468 PE=1 SV=1	6	7	5	7	5	5
Q3TJD7	PDZ and LIM domain protein 7 OS=Mus musculus GN=Pdlim7 PE=2 SV=1	7	15	7	20	6	14
Q62426	Cystatin-B OS=Mus musculus GN=Cstb PE=1 SV=1	5	16	4	14	4	17
Q6NSR8	Probable aminopeptidase NPEPL1 OS=Mus musculus GN=Npepl1 PE=2 SV=1	10	20	10	22	10	20
Q6PD31	Trafficking kinesin-binding protein 1 OS=Mus musculus GN=Trak1 PE=1 SV=1	11	15	10	12	10	13
Q80Y81	Zinc phosphodiesterase ELAC protein 2 OS=Mus musculus GN=Elac2 PE=1 SV=1	13	15	10	13	11	13
Q8BG51	Mitochondrial Rho GTPase 1 OS=Mus musculus GN=Rhot1 PE=2 SV=1	10	21	11	21	12	26
Q8BPB5	EGF-containing fibulin-like extracellular matrix protein 1 OS=Mus musculus GN=Efemp1 PE=2 SV=1	10	15	10	16	10	18
Q8C878	NEDD8-activating enzyme E1 catalytic subunit OS=Mus musculus GN=Uba3 PE=1 SV=2	12	19	9	19	9	17
Q8VCR7	Alpha/beta hydrolase domain-containing protein 14B OS=Mus musculus GN=Abhd14b PE=2 SV=1	7	17	7	19	7	20
Q920E5	Farnesyl pyrophosphate synthase OS=Mus musculus GN=Fdps PE=1 SV=1	10	22	9	17	9	16
Q921U8	Smoothelin OS=Mus musculus GN=Smtn PE=2 SV=2	6	7	5	5	5	7
Q99JR1	Sideroflexin-1 OS=Mus musculus GN=Sfxn1 PE=1 SV=3	7	19	7	17	6	18
Q9CQF0	39S ribosomal protein L11, mitochondrial OS=Mus musculus GN=Mrpl11 PE=2 SV=1	7	18	9	20	7	16
Q9CSN1	SNW domain-containing protein 1 OS=Mus musculus GN=Snw1 PE=1 SV=3	8	8	9	12	10	11
Q9D773	39S ribosomal protein L2, mitochondrial OS=Mus musculus GN=Mrpl2 PE=2 SV=1	7	16	7	14	6	13
Q9DAT5	Mitochondrial tRNA-specific 2-thiouridylase 1 OS=Mus musculus GN=Trmu PE=2 SV=1	10	14	12	15	11	16
Q9EPL9	Peroxisomal acyl-coenzyme A oxidase 3 OS=Mus musculus GN=Acox3 PE=1 SV=2	10	13	11	13	9	12
Q9ERE7	LDLR chaperone MESD OS=Mus musculus GN=Mesdc2 PE=1 SV=1	6	20	6	21	6	17
O88286	Protein Wiz OS=Mus musculus GN=Wiz PE=1 SV=2	2	2	0	0	1	1
A2A4P0	ATP-dependent RNA helicase DHX8 OS=Mus musculus GN=Dhx8 PE=2 SV=1	1	1	2	3	1	2
A2A6A1	G patch domain-containing protein 8 OS=Mus musculus GN=Gpatch8 PE=1 SV=1	3	3	3	3	3	4
[truncated: 2,952 more rows]
