# Supplementary material for: Comprehensive proteomics and functional annotation of mouse brown adipose tissue
Source: PLoS One. 2020 May 6;15(5):e0232084. doi: 10.1371/journal.pone.0232084 (PMC7202602; doi:10.1371/journal.pone.0232084)
Supplement: S2 Table — (XLSX) [file pone.0232084.s002.xlsx]

## Sheet: run1
Table S2 The peptide list in BAT proteome
Protein name	Protein accession numbers	Protein molecular weight (Da)	Protein identification probability	Exclusive unique peptide count	Exclusive unique spectrum count	Total spectrum count	Percentage of total spectra	Percentage sequence coverage	Peptide sequence	Previous amino acid	Next amino acid	Best Peptide identification probability	Best Mascot Ion score	Best Mascot Identity score	Best Mascot Delta Ion score	Number of identified +1H spectra	Number of identified +2H spectra	Number of identified +3H spectra	Number of identified +4H spectra	Number of enzymatic termini	Calculated +1H Peptide Mass (AMU)	Total TIC	Peptide start index	Peptide stop index
Bis(5'-nucleosyl)-tetraphosphatase [asymmetrical] OS=Mus musculus GN=Nudt2 PE=1 SV=3	P56380	16989.8	1	5	7	19	3.51e-05	0.435	ACGLIIFR	R	R	0.99	31.5	35.9	25	0	1	0	0	2	949.529	5295.47	5	12
Bis(5'-nucleosyl)-tetraphosphatase [asymmetrical] OS=Mus musculus GN=Nudt2 PE=1 SV=3	P56380	16989.8	1	5	7	19	3.51e-05	0.435	EETGIEASQLTIIEGFR	R	R	0.997	73.7	35	73.7	0	6	1	0	2	1892.96	58357.5	61	77
Bis(5'-nucleosyl)-tetraphosphatase [asymmetrical] OS=Mus musculus GN=Nudt2 PE=1 SV=3	P56380	16989.8	1	5	7	19	3.51e-05	0.435	GHVDPGENDLETALR	K	E	0.997	76.8	34.7	70.9	0	5	2	0	2	1622.78	118812	43	57
Bis(5'-nucleosyl)-tetraphosphatase [asymmetrical] OS=Mus musculus GN=Nudt2 PE=1 SV=3	P56380	16989.8	1	5	7	19	3.51e-05	0.435	TVIYWLAEVK	K	D	0.997	40.6	34.1	25.5	0	3	0	0	2	1221.69	16213.8	90	99
Bis(5'-nucleosyl)-tetraphosphatase [asymmetrical] OS=Mus musculus GN=Nudt2 PE=1 SV=3	P56380	16989.8	1	5	7	19	3.51e-05	0.435	WLGLEEACQLAQFK	R	E	0.997	98.3	35.4	97.9	0	1	0	0	2	1692.84	11887.7	116	129
Acylphosphatase-1 OS=Mus musculus GN=Acyp1 PE=2 SV=2	P56376	11240.5	1	4	7	20	3.7e-05	0.485	FMQQWLETR	R	G	0.997	73.7	34.8	54.4	0	5	0	0	2	1238.6	123281	61	69
Acylphosphatase-1 OS=Mus musculus GN=Acyp1 PE=2 SV=2	P56376	11240.5	1	4	7	20	3.7e-05	0.485	GTVQGQLQGPVSK	R	V	0.997	77	34.1	63.3	0	8	1	0	2	1298.71	286646	46	58
Acylphosphatase-1 OS=Mus musculus GN=Acyp1 PE=2 SV=2	P56376	11240.5	1	4	7	20	3.7e-05	0.485	LGLVGWVQNTDR	K	G	0.997	66.5	34.9	56.7	0	2	0	0	2	1357.72	77816.4	34	45
Acylphosphatase-1 OS=Mus musculus GN=Acyp1 PE=2 SV=2	P56376	11240.5	1	4	7	20	3.7e-05	0.485	VIANLDYSDFQIVK	K	-	0.997	89.4	34.8	79.9	0	4	0	0	2	1624.86	228970	86	99
Acylphosphatase-2 OS=Mus musculus GN=Acyp2 PE=2 SV=2	P56375	11877.7	1	7	9	21	3.88e-05	0.566	GTVTGQVQGPEEK	K	V	0.997	95	34.6	80.2	0	4	0	0	2	1329.66	259676	53	65
Acylphosphatase-2 OS=Mus musculus GN=Acyp2 PE=2 SV=2	P56375	11877.7	1	7	9	21	3.88e-05	0.566	LAAMTELLK	R	S	0.997	40.8	36.2	39.5	0	1	0	0	2	989.57	6009.62	7	15
Acylphosphatase-2 OS=Mus musculus GN=Acyp2 PE=2 SV=2	P56375	11877.7	1	7	9	21	3.88e-05	0.566	LEYSDFSIR	K	-	0.997	53.2	33.8	40.5	0	2	1	0	2	1129.55	356907	97	105
Acylphosphatase-2 OS=Mus musculus GN=Acyp2 PE=2 SV=2	P56375	11877.7	1	7	9	21	3.88e-05	0.566	MYTEGEAK	R	K	0.99	37.1	30.5	22.4	0	1	0	0	2	928.408	3049.85	32	39
Acylphosphatase-2 OS=Mus musculus GN=Acyp2 PE=2 SV=2	P56375	11877.7	1	7	9	21	3.88e-05	0.566	SVDYEVFGTVQGVCFR	K	M	0.997	86.5	33.7	82.9	0	6	4	0	2	1862.87	292514	16	31
Acylphosphatase-2 OS=Mus musculus GN=Acyp2 PE=2 SV=2	P56375	11877.7	1	7	9	21	3.88e-05	0.566	TISKLEYSDFSIR	K	-	0.997	39.8	35.3	39.3	0	0	1	0	2	1558.81	5177.84	93	105
Acylphosphatase-2 OS=Mus musculus GN=Acyp2 PE=2 SV=2	P56375	11877.7	1	7	9	21	3.88e-05	0.566	TISKLEYSDFSIRY	K	-	0.997	55.5	35.5	55.5	0	0	1	0	2	1721.87	6086.06	93	106
Ras-related protein Rab-4A OS=Mus musculus GN=Rab4a PE=1 SV=2	P56371	24409.5	0.85	0	0	7	1.29e-05	0.0505	LQIWDTAGQER	K	F	0.996	77.6	35.2	0	0	7	0	0	2	1316.66	1061950	64	74
Ferritin heavy chain OS=Mus musculus GN=Fth1 PE=1 SV=2	P09528	21067.2	1	11	19	60	0.000111	0.632	DDWESGLNAMECALHLEK	R	S	0.997	77.2	29.6	77.2	0	0	3	0	2	2133.92	34377.9	92	109
Ferritin heavy chain OS=Mus musculus GN=Fth1 PE=1 SV=2	P09528	21067.2	1	11	19	60	0.000111	0.632	ELGDHVTNLR	K	K	0.997	62.7	34.9	49.3	0	4	3	0	2	1153.6	629427	148	157
Ferritin heavy chain OS=Mus musculus GN=Fth1 PE=1 SV=2	P09528	21067.2	1	11	19	60	0.000111	0.632	HTLGHGDES	K	-	0.997	27.8	31.9	21.4	0	2	0	0	2	952.412	1067.62	174	182
Ferritin heavy chain OS=Mus musculus GN=Fth1 PE=1 SV=2	P09528	21067.2	1	11	19	60	0.000111	0.632	KMGAPEAGMAEYLFDK	R	H	0.997	86.5	33.3	84.2	0	0	2	0	2	1757.82	64391	158	173
Ferritin heavy chain OS=Mus musculus GN=Fth1 PE=1 SV=2	P09528	21067.2	1	11	19	60	0.000111	0.632	KPDRDDWESGLNAMECALHLEK	K	S	0.99	19.2	32	19.2	0	0	0	1	2	2614.2	6409.01	88	109
Ferritin heavy chain OS=Mus musculus GN=Fth1 PE=1 SV=2	P09528	21067.2	1	11	19	60	0.000111	0.632	LATDKNDPHLCDFIETYYLSEQVK	K	S	0.997	46.8	33.5	46.8	0	0	1	4	2	2899.38	78621.2	121	144
Ferritin heavy chain OS=Mus musculus GN=Fth1 PE=1 SV=2	P09528	21067.2	1	11	19	60	0.000111	0.632	MGAPEAGMAEYLFDK	K	H	0.997	92.4	30.6	83.4	0	20	2	0	2	1645.72	1860100	159	173
Ferritin heavy chain OS=Mus musculus GN=Fth1 PE=1 SV=2	P09528	21067.2	1	11	19	60	0.000111	0.632	NDPHLCDFIETYYLSEQVK	K	S	0.997	69.9	32.7	69.9	0	0	5	1	2	2371.09	77812.6	126	144
Ferritin heavy chain OS=Mus musculus GN=Fth1 PE=1 SV=2	P09528	21067.2	1	11	19	60	0.000111	0.632	QNYHQDAEAAINR	R	Q	0.997	68.2	33	67.5	0	1	4	0	2	1529.71	620514	11	23
Ferritin heavy chain OS=Mus musculus GN=Fth1 PE=1 SV=2	P09528	21067.2	1	11	19	60	0.000111	0.632	SVNQSLLELHK	K	L	0.997	80.3	33.6	61.7	0	2	3	0	2	1267.7	897801	110	120
Ferritin heavy chain OS=Mus musculus GN=Fth1 PE=1 SV=2	P09528	21067.2	1	11	19	60	0.000111	0.632	YFLHQSHEER	K	E	0.997	65.5	33	48.8	0	1	1	0	2	1345.63	26906.7	55	64
Proteasome activator complex subunit 4 OS=Mus musculus GN=Psme4 PE=1 SV=1	Q5SSW2	211204	1	2	2	2	3.7e-06	0.0136	CVAEIIAGLIR	R	G	0.971	28.2	34.1	24.6	0	1	0	0	2	1214.69	770.26	1378	1388
Proteasome activator complex subunit 4 OS=Mus musculus GN=Psme4 PE=1 SV=1	Q5SSW2	211204	1	2	2	2	3.7e-06	0.0136	FFVENLNHDAIVVR	R	K	0.983	23.4	35	23.4	0	0	1	0	2	1672.88	4018.14	1188	1201
Methyl-CpG-binding protein 2 OS=Mus musculus GN=Mecp2 PE=1 SV=1	Q9Z2D6	52308.1	1	15	18	28	5.18e-05	0.471	AAASEGVQVK	K	R	0.996	32.9	36	20.3	0	2	0	0	2	959.516	1709.24	201	210
Methyl-CpG-binding protein 2 OS=Mus musculus GN=Mecp2 PE=1 SV=1	Q9Z2D6	52308.1	1	15	18	28	5.18e-05	0.471	AETSESSGSAPAVPEASASPK	K	Q	0.997	59.5	33.1	57.4	0	2	1	0	2	1959.91	28878.6	62	82
Methyl-CpG-binding protein 2 OS=Mus musculus GN=Mecp2 PE=1 SV=1	Q9Z2D6	52308.1	1	15	18	28	5.18e-05	0.471	APMPLLPSPPPPEPESSEDPISPPEPQDLSSSICK	K	E	0.989	26.3	32.4	26.3	0	0	0	1	2	3722.78	5760.93	378	412
Methyl-CpG-binding protein 2 OS=Mus musculus GN=Mecp2 PE=1 SV=1	Q9Z2D6	52308.1	1	15	18	28	5.18e-05	0.471	DRGPMYDDPTLPEGWTR	R	K	0.997	46	32.3	46	0	1	1	0	2	2005.91	19465.3	90	106
Methyl-CpG-binding protein 2 OS=Mus musculus GN=Mecp2 PE=1 SV=1	Q9Z2D6	52308.1	1	15	18	28	5.18e-05	0.471	EVVKPLLVSTLGEK	K	S	0.997	32.2	28.4	32.2	0	1	0	0	2	1511.9	31896.5	318	331
Methyl-CpG-binding protein 2 OS=Mus musculus GN=Mecp2 PE=1 SV=1	Q9Z2D6	52308.1	1	15	18	28	5.18e-05	0.471	GEGGGATTSAQVMVIK	K	R	0.997	83.3	35.7	81.9	0	3	0	0	2	1505.76	30199.3	234	249
Methyl-CpG-binding protein 2 OS=Mus musculus GN=Mecp2 PE=1 SV=1	Q9Z2D6	52308.1	1	15	18	28	5.18e-05	0.471	HEPLQPSAHHSAEPAEAGK	K	A	0.997	58.1	34.5	57.1	0	0	0	1	2	1992.95	3046.39	43	61
Methyl-CpG-binding protein 2 OS=Mus musculus GN=Mecp2 PE=1 SV=1	Q9Z2D6	52308.1	1	15	18	28	5.18e-05	0.471	KPGSVVAAAAAEAK	R	K	0.997	68.2	32.9	61.4	0	2	0	0	2	1269.72	32859.8	271	284
Methyl-CpG-binding protein 2 OS=Mus musculus GN=Mecp2 PE=1 SV=1	Q9Z2D6	52308.1	1	15	18	28	5.18e-05	0.471	MPFQASPGGK	K	G	0.997	49	35.9	32.8	0	2	0	0	2	1019.5	38461.3	224	233
Methyl-CpG-binding protein 2 OS=Mus musculus GN=Mecp2 PE=1 SV=1	Q9Z2D6	52308.1	1	15	18	28	5.18e-05	0.471	SEDQDLQGLR	K	D	0.997	45.7	34.5	34.8	0	2	0	0	2	1160.55	35932	13	22
Methyl-CpG-binding protein 2 OS=Mus musculus GN=Mecp2 PE=1 SV=1	Q9Z2D6	52308.1	1	15	18	28	5.18e-05	0.471	SVHETVLPIK	R	K	0.997	53.3	32.4	53.2	0	0	1	0	2	1122.65	15551.8	295	304
Methyl-CpG-binding protein 2 OS=Mus musculus GN=Mecp2 PE=1 SV=1	Q9Z2D6	52308.1	1	15	18	28	5.18e-05	0.471	TQPMVATTTTVAEK	K	Y	0.997	71.6	35.9	57.5	0	2	1	0	2	1477.76	49564.6	434	447
Methyl-CpG-binding protein 2 OS=Mus musculus GN=Mecp2 PE=1 SV=1	Q9Z2D6	52308.1	1	15	18	28	5.18e-05	0.471	VELIAYFEK	K	V	0.997	48.4	34.1	35.6	0	2	0	0	2	1111.6	11009	136	144
Methyl-CpG-binding protein 2 OS=Mus musculus GN=Mecp2 PE=1 SV=1	Q9Z2D6	52308.1	1	15	18	28	5.18e-05	0.471	VGDTSLDPNDFDFTVTGR	K	G	0.997	85.1	32.7	82.7	0	2	0	0	2	1955.9	24944.5	145	162
Methyl-CpG-binding protein 2 OS=Mus musculus GN=Mecp2 PE=1 SV=1	Q9Z2D6	52308.1	1	15	18	28	5.18e-05	0.471	YDVYLINPQGK	K	A	0.997	43.8	34.4	43.8	0	1	0	0	2	1309.68	13520.3	120	130
Ras-related protein Rab-8B OS=Mus musculus GN=Rab8b PE=1 SV=1	P61028	23604.9	1	2	3	20	3.7e-05	0.343	GAMGIMLVYDITNEK	R	S	0.973	23.7	35	22.7	0	1	0	0	2	1654.82	1594.28	80	94
Ras-related protein Rab-8B OS=Mus musculus GN=Rab8b PE=1 SV=1	P61028	23604.9	1	2	3	20	3.7e-05	0.343	LAIDYGIK	K	F	0.99	40.8	35.1	0	0	2	0	0	2	892.514	32103.3	139	146
Ras-related protein Rab-8B OS=Mus musculus GN=Rab8b PE=1 SV=1	P61028	23604.9	1	2	3	20	3.7e-05	0.343	LLLIGDSGVGK	K	T	0.992	56.9	33.3	0	0	6	0	0	2	1071.64	824022	11	21
Ras-related protein Rab-8B OS=Mus musculus GN=Rab8b PE=1 SV=1	P61028	23604.9	1	2	3	20	3.7e-05	0.343	LQIWDTAGQER	K	F	0.996	77.6	35.2	0	0	7	0	0	2	1316.66	1061950	59	69
Ras-related protein Rab-8B OS=Mus musculus GN=Rab8b PE=1 SV=1	P61028	23604.9	1	2	3	20	3.7e-05	0.343	NIEEHASSDVER	R	M	0.997	65.8	31.9	56.9	0	1	1	0	2	1385.63	41354.2	105	116
Ras-related protein Rab-8B OS=Mus musculus GN=Rab8b PE=1 SV=1	P61028	23604.9	1	2	3	20	3.7e-05	0.343	SSTNVEEAFFTLAR	K	D	0.997	80.3	34.7	70.3	0	2	0	0	2	1571.77	9142.08	154	167
Ras-related protein Rab-10 OS=Mus musculus GN=Rab10 PE=1 SV=1	P61027	22542.1	1	3	4	19	3.51e-05	0.285	EPNSENVDISSGGGVTGWK	K	S	0.997	74.1	33.2	72.2	0	3	1	0	2	1932.89	49703.9	178	196
Ras-related protein Rab-10 OS=Mus musculus GN=Rab10 PE=1 SV=1	P61027	22542.1	1	3	4	19	3.51e-05	0.285	LLLIGDSGVGK	K	T	0.992	56.9	33.3	0	0	6	0	0	2	1071.64	824022	12	22
Ras-related protein Rab-10 OS=Mus musculus GN=Rab10 PE=1 SV=1	P61027	22542.1	1	3	4	19	3.51e-05	0.285	LQIWDTAGQER	K	F	0.996	77.6	35.2	0	0	7	0	0	2	1316.66	1061950	60	70
Ras-related protein Rab-10 OS=Mus musculus GN=Rab10 PE=1 SV=1	P61027	22542.1	1	3	4	19	3.51e-05	0.285	NIDEHANEDVER	R	M	0.997	73.8	31.6	73.2	0	0	1	0	2	1440.63	6416.39	106	117
Ras-related protein Rab-10 OS=Mus musculus GN=Rab10 PE=1 SV=1	P61027	22542.1	1	3	4	19	3.51e-05	0.285	TPVKEPNSENVDISSGGGVTGWK	K	S	0.997	96.1	34.3	85.7	0	0	1	0	2	2358.16	40392.8	174	196
Calcineurin B homologous protein 1 OS=Mus musculus GN=Chp1 PE=1 SV=2	P61022	22433.2	1	10	19	35	6.47e-05	0.651	ASTLLRDEELEEIKK	R	E	0.996	33.4	34.2	20.8	0	1	0	1	2	1773.96	54657.9	5	19
Calcineurin B homologous protein 1 OS=Mus musculus GN=Chp1 PE=1 SV=2	P61022	22433.2	1	10	19	35	6.47e-05	0.651	DELLQVLR	R	M	0.99	50	33.5	21.6	0	4	0	0	2	985.568	267870	133	140
Calcineurin B homologous protein 1 OS=Mus musculus GN=Chp1 PE=1 SV=2	P61022	22433.2	1	10	19	35	6.47e-05	0.651	DVNGPEPLNSR	K	S	0.997	77.5	34.4	72.2	0	5	0	0	2	1197.59	173833	101	111
Calcineurin B homologous protein 1 OS=Mus musculus GN=Chp1 PE=1 SV=2	P61022	22433.2	1	10	19	35	6.47e-05	0.651	ETGFSHSQITR	K	L	0.997	83	35.4	62.3	0	0	1	0	2	1262.61	79820.1	20	30
Calcineurin B homologous protein 1 OS=Mus musculus GN=Chp1 PE=1 SV=2	P61022	22433.2	1	10	19	35	6.47e-05	0.651	FTSLDKGENGTLSR	R	E	0.997	80.8	35	75.9	0	1	4	0	2	1525.75	84011.6	35	48
Calcineurin B homologous protein 1 OS=Mus musculus GN=Chp1 PE=1 SV=2	P61022	22433.2	1	10	19	35	6.47e-05	0.651	IINAFFSEGEDQVNFR	R	G	0.997	85.9	34.5	85.7	0	3	2	0	2	1885.91	234008	66	81
Calcineurin B homologous protein 1 OS=Mus musculus GN=Chp1 PE=1 SV=2	P61022	22433.2	1	10	19	35	6.47e-05	0.651	IPELAINPLGDR	R	I	0.997	75.6	33.7	66.4	0	7	1	0	2	1307.73	1575850	54	65
Calcineurin B homologous protein 1 OS=Mus musculus GN=Chp1 PE=1 SV=2	P61022	22433.2	1	10	19	35	6.47e-05	0.651	LYDLDKDDK	R	I	0.997	50	34.9	29.7	0	1	1	0	2	1124.55	268527	121	129
Calcineurin B homologous protein 1 OS=Mus musculus GN=Chp1 PE=1 SV=2	P61022	22433.2	1	10	19	35	6.47e-05	0.651	MMVGVNISDEQLGSIADR	R	T	0.979	34.3	34.3	0	0	1	0	0	2	1950.93	11421.7	141	158
Calcineurin B homologous protein 1 OS=Mus musculus GN=Chp1 PE=1 SV=2	P61022	22433.2	1	10	19	35	6.47e-05	0.651	TLAHFRPIEDNEK	R	S	0.997	51.1	34.9	45.5	0	1	1	0	2	1569.8	64630.9	86	98
FERM domain-containing protein 8 OS=Mus musculus GN=Frmd8 PE=1 SV=2	Q3UFK8	51827.5	1	3	4	4	7.4e-06	0.0858	FTNASDDDVAMDEPSLQFR	R	R	0.997	53.4	31.9	53.4	0	1	0	0	2	2157.94	5999.57	108	126
FERM domain-containing protein 8 OS=Mus musculus GN=Frmd8 PE=1 SV=2	Q3UFK8	51827.5	1	3	4	4	7.4e-06	0.0858	QWPELLLR	R	F	0.99	25.2	32.6	20.8	0	1	0	0	2	1054.6	5704.17	100	107
FERM domain-containing protein 8 OS=Mus musculus GN=Frmd8 PE=1 SV=2	Q3UFK8	51827.5	1	3	4	4	7.4e-06	0.0858	TGPGEQGLLNAYR	K	Q	0.997	77.8	35.7	71.8	0	2	0	0	2	1375.7	24421.2	223	235
Coiled-coil domain-containing protein 90B, mitochondrial OS=Mus musculus GN=Ccdc90b PE=2 SV=1	Q8C3X2	29598	1	9	11	24	4.44e-05	0.41	AQQEITVQQLMAHLDSIR	K	K	0.997	89.1	34.2	88.4	0	0	7	0	2	2081.08	74490	106	123
Coiled-coil domain-containing protein 90B, mitochondrial OS=Mus musculus GN=Ccdc90b PE=2 SV=1	Q8C3X2	29598	1	9	11	24	4.44e-05	0.41	IDTEIASLK	K	T	0.997	51.8	36.7	32.7	0	2	0	0	2	989.552	88123.5	213	221
Coiled-coil domain-containing protein 90B, mitochondrial OS=Mus musculus GN=Ccdc90b PE=2 SV=1	Q8C3X2	29598	1	9	11	24	4.44e-05	0.41	LTFDTHALVQDLETHGFDK	K	T	0.997	41.8	34.4	41.8	0	0	1	2	2	2187.07	20838.8	59	77
Coiled-coil domain-containing protein 90B, mitochondrial OS=Mus musculus GN=Ccdc90b PE=2 SV=1	Q8C3X2	29598	1	9	11	24	4.44e-05	0.41	MKIELDQVK	K	Q	0.971	31.7	35.8	3.4	0	1	0	0	2	1104.6	8284.48	144	152
Coiled-coil domain-containing protein 90B, mitochondrial OS=Mus musculus GN=Ccdc90b PE=2 SV=1	Q8C3X2	29598	1	9	11	24	4.44e-05	0.41	QLIEATNEFAK	K	K	0.997	62.2	36.1	47.8	0	4	0	0	2	1263.66	101004	187	197
Coiled-coil domain-containing protein 90B, mitochondrial OS=Mus musculus GN=Ccdc90b PE=2 SV=1	Q8C3X2	29598	1	9	11	24	4.44e-05	0.41	QQLTNETSR	K	I	0.997	66.2	36	49.3	0	1	0	0	2	1076.53	1061	153	161
Coiled-coil domain-containing protein 90B, mitochondrial OS=Mus musculus GN=Ccdc90b PE=2 SV=1	Q8C3X2	29598	1	9	11	24	4.44e-05	0.41	RPVDITPLEQR	R	K	0.997	37.2	33.5	37.2	0	3	0	0	2	1323.74	66510.8	47	57
Coiled-coil domain-containing protein 90B, mitochondrial OS=Mus musculus GN=Ccdc90b PE=2 SV=1	Q8C3X2	29598	1	9	11	24	4.44e-05	0.41	SIISETSNK	K	I	0.997	41.4	36.4	27	0	1	0	0	2	978.51	26798.8	204	212
Coiled-coil domain-containing protein 90B, mitochondrial OS=Mus musculus GN=Ccdc90b PE=2 SV=1	Q8C3X2	29598	1	9	11	24	4.44e-05	0.41	VTDMFTDQEK	R	Q	0.997	75.4	31.9	67.7	0	2	0	0	2	1213.54	99720	177	186
Oxysterol-binding protein OS=Mus musculus GN=Osbpl10 PE=3 SV=1	S4R1M9	83856.1	0.871	0	0	3	5.55e-06	0.03	SILTVPWVELGGK	R	V	0.997	52.7	32.6	44	0	1	0	0	2	1398.8	8406.86	600	612
Oxysterol-binding protein OS=Mus musculus GN=Osbpl10 PE=3 SV=1	S4R1M9	83856.1	0.871	0	0	3	5.55e-06	0.03	VVLPTFILEK	K	R	0.997	46.8	31.5	37.3	0	2	0	0	2	1158.71	29527	418	427
Uncharacterized protein C1orf198 homolog OS=Mus musculus PE=2 SV=1	Q8C3W1	35317.1	1	3	3	4	7.4e-06	0.152	APAAAADAGDVRDPAR	R	F	0.996	33.2	35.1	27.6	0	1	0	0	2	1523.76	4363.07	79	94
Uncharacterized protein C1orf198 homolog OS=Mus musculus PE=2 SV=1	Q8C3W1	35317.1	1	3	3	4	7.4e-06	0.152	ATPTESPEKPPPPAVQR	K	D	0.997	87.1	34.7	87.1	0	0	2	0	2	1801.94	111984	273	289
Uncharacterized protein C1orf198 homolog OS=Mus musculus PE=2 SV=1	Q8C3W1	35317.1	1	3	3	4	7.4e-06	0.152	EGPEAEFQSLTPSQIK	R	S	0.954	14.6	34.9	14.6	0	1	0	0	2	1760.87	11861.4	201	216
Chitinase-like protein 3 OS=Mus musculus GN=Chil3 PE=1 SV=2	O35744	44460.3	1	2	2	2	3.7e-06	0.0754	LLLTSTGAGIIDVIK	R	S	0.996	28.7	27.8	25.1	0	1	0	0	2	1513.92	2603.14	178	192
Chitinase-like protein 3 OS=Mus musculus GN=Chil3 PE=1 SV=2	O35744	44460.3	1	2	2	2	3.7e-06	0.0754	TGIGAPTISTGPPGK	K	Y	0.997	88.4	34.2	78.7	0	1	0	0	2	1353.74	23885.1	279	293
Uncharacterized protein C17orf89 homolog OS=Mus musculus PE=4 SV=1	A2AMZ4	7784.9	1	3	4	12	2.22e-05	0.5	AFPEHLAACGAEASAYGK	R	C	0.997	70.1	33.4	70.1	0	2	8	0	2	1849.85	170882	17	34
Uncharacterized protein C17orf89 homolog OS=Mus musculus PE=4 SV=1	A2AMZ4	7784.9	1	3	4	12	2.22e-05	0.5	CVQASTAPGGR	K	L	0.987	38.9	33.5	32	0	1	0	0	2	1103.53	756.91	35	45
Uncharacterized protein C17orf89 homolog OS=Mus musculus PE=4 SV=1	A2AMZ4	7784.9	1	3	4	12	2.22e-05	0.5	SCFAAAAK	R	K	0.982	35	31.3	28.1	0	1	0	0	2	825.392	846.12	60	67
Heterogeneous nuclear ribonucleoprotein H OS=Mus musculus GN=Hnrnph1 PE=1 SV=3	O35737	49199.8	1	6	9	45	8.32e-05	0.374	DLNYCFSGMSDHR	R	Y	0.997	76.3	25	76.3	0	3	1	0	2	1617.64	434005	263	275
Heterogeneous nuclear ribonucleoprotein H OS=Mus musculus GN=Hnrnph1 PE=1 SV=3	O35737	49199.8	1	6	9	45	8.32e-05	0.374	EGRPSGEAFVELESEDEVK	R	L	0.997	50.1	33.5	42.9	0	0	3	0	2	2106.98	83143.5	50	68
Heterogeneous nuclear ribonucleoprotein H OS=Mus musculus GN=Hnrnph1 PE=1 SV=3	O35737	49199.8	1	6	9	45	8.32e-05	0.374	GLPWSCSADEVQR	R	F	0.997	50.7	32.1	50.7	0	1	0	0	2	1504.68	32819.8	17	29
Heterogeneous nuclear ribonucleoprotein H OS=Mus musculus GN=Hnrnph1 PE=1 SV=3	O35737	49199.8	1	6	9	45	8.32e-05	0.374	HTGPNSPDTANDGFVR	K	L	0.997	84.8	33	84.1	0	2	3	1	2	1684.77	1107510	99	114
Heterogeneous nuclear ribonucleoprotein H OS=Mus musculus GN=Hnrnph1 PE=1 SV=3	O35737	49199.8	1	6	9	45	8.32e-05	0.374	IQNGAQGIR	K	F	0.996	42.4	34	19.9	0	2	0	0	2	957.511	1924.13	36	44
Heterogeneous nuclear ribonucleoprotein H OS=Mus musculus GN=Hnrnph1 PE=1 SV=3	O35737	49199.8	1	6	9	45	8.32e-05	0.374	SNNVEMDWVLK	K	H	0.997	53.3	35	46.9	0	6	0	0	2	1334.64	215393	88	98
Heterogeneous nuclear ribonucleoprotein H OS=Mus musculus GN=Hnrnph1 PE=1 SV=3	O35737	49199.8	1	6	9	45	8.32e-05	0.374	STGEAFVQFASQEIAEK	R	A	0.997	77.7	34.5	77.7	0	6	3	0	2	1841.89	860060	151	167
Heterogeneous nuclear ribonucleoprotein H OS=Mus musculus GN=Hnrnph1 PE=1 SV=3	O35737	49199.8	1	6	9	45	8.32e-05	0.374	VHIEIGPDGR	R	V	0.997	43.7	36.3	32.1	0	4	0	0	2	1092.58	426901	317	326
Heterogeneous nuclear ribonucleoprotein H OS=Mus musculus GN=Hnrnph1 PE=1 SV=3	O35737	49199.8	1	6	9	45	8.32e-05	0.374	VTGEADVEFATHEDAVAAMSK	R	D	0.996	63.7	32.9	0	0	0	2	0	2	2178	79615.4	327	347
Heterogeneous nuclear ribonucleoprotein H OS=Mus musculus GN=Hnrnph1 PE=1 SV=3	O35737	49199.8	1	6	9	45	8.32e-05	0.374	YGDGGSTFQSTTGHCVHMR	R	G	0.997	69.9	28.4	69.9	0	0	1	0	2	2097.89	14008	276	294
Heterogeneous nuclear ribonucleoprotein H OS=Mus musculus GN=Hnrnph1 PE=1 SV=3	O35737	49199.8	1	6	9	45	8.32e-05	0.374	YVELFLNSTAGASGGAYEHR	R	Y	0.997	82.3	34.5	74.3	0	3	4	0	2	2142.03	50175.9	356	375
E3 ubiquitin-protein ligase RING1 OS=Mus musculus GN=Ring1 PE=1 SV=2	O35730	42631.1	1	4	5	9	1.66e-05	0.268	FCSDCIVTALR	R	S	0.997	51.2	33.7	51	0	1	0	0	2	1341.63	26497.7	68	78
E3 ubiquitin-protein ligase RING1 OS=Mus musculus GN=Ring1 PE=1 SV=2	O35730	42631.1	1	4	5	9	1.66e-05	0.268	GVAGGGEGPEEPALPSLEGVSEK	R	Q	0.997	38.1	34.7	38.1	0	1	0	0	2	2166.06	19393.1	337	359
E3 ubiquitin-protein ligase RING1 OS=Mus musculus GN=Ring1 PE=1 SV=2	O35730	42631.1	1	4	5	9	1.66e-05	0.268	QQQETTEPGGPGGGASDTGGPDGGGGER	R	G	0.997	36	26.6	36	0	0	1	0	2	2556.08	1811.82	309	336
E3 ubiquitin-protein ligase RING1 OS=Mus musculus GN=Ring1 PE=1 SV=2	O35730	42631.1	1	4	5	9	1.66e-05	0.268	SLHSELMCPICLDMLK	R	N	0.997	51.5	34.1	51.5	0	1	1	0	2	1946.92	19570.4	41	56
E3 ubiquitin-protein ligase RING1 OS=Mus musculus GN=Ring1 PE=1 SV=2	O35730	42631.1	1	4	5	9	1.66e-05	0.268	SLRPDPNFDALISK	R	I	0.997	57.5	35	53.9	0	0	2	0	2	1572.84	48055.6	96	109
E3 ubiquitin-protein ligase RING1 OS=Mus musculus GN=Ring1 PE=1 SV=2	O35730	42631.1	1	4	5	9	1.66e-05	0.268	TPQEAIMDGTEIAVSPR	R	S	0.997	68.8	34.8	65.7	0	1	1	0	2	1814.9	35771.5	24	40
Vacuolar protein sorting-associated protein 18 homolog OS=Mus musculus GN=Vps18 PE=1 SV=2	Q8R307	110221	1	5	5	5	9.24e-06	0.0617	AYNHHIQELQR	K	E	0.997	45.4	35.5	33.9	0	0	1	0	2	1408.71	2600.97	811	821
Vacuolar protein sorting-associated protein 18 homolog OS=Mus musculus GN=Vps18 PE=1 SV=2	Q8R307	110221	1	5	5	5	9.24e-06	0.0617	DSSTGHLWAYTER	K	A	0.997	80.5	33.6	77.7	0	1	0	0	2	1522.69	12345.8	372	384
Vacuolar protein sorting-associated protein 18 homolog OS=Mus musculus GN=Vps18 PE=1 SV=2	Q8R307	110221	1	5	5	5	9.24e-06	0.0617	ERPDCLDTVLAR	R	E	0.997	51.7	35.2	36.4	0	0	1	0	2	1444.72	31569.7	417	428
Vacuolar protein sorting-associated protein 18 homolog OS=Mus musculus GN=Vps18 PE=1 SV=2	Q8R307	110221	1	5	5	5	9.24e-06	0.0617	GQLVESVGWNK	K	A	0.997	30.1	35.6	26.1	0	1	0	0	2	1216.63	8045.26	139	149
Vacuolar protein sorting-associated protein 18 homolog OS=Mus musculus GN=Vps18 PE=1 SV=2	Q8R307	110221	1	5	5	5	9.24e-06	0.0617	QCADLPEEDEELR	K	K	0.997	33.9	29.2	26.2	0	1	0	0	2	1603.69	7109.71	740	752
Glutathione S-transferase A4 OS=Mus musculus GN=Gsta4 PE=1 SV=3	P24472	25565.2	1	5	7	19	3.51e-05	0.225	AILSYLAAK	R	Y	0.993	37.9	32.6	10.7	0	3	0	0	2	949.572	44709.4	70	78
Glutathione S-transferase A4 OS=Mus musculus GN=Gsta4 PE=1 SV=3	P24472	25565.2	1	5	7	19	3.51e-05	0.225	EESYDLILSR	K	A	0.997	66	35.2	59.4	0	1	0	0	2	1224.61	21681.2	118	127
Glutathione S-transferase A4 OS=Mus musculus GN=Gsta4 PE=1 SV=3	P24472	25565.2	1	5	7	19	3.51e-05	0.225	EKEESYDLILSR	K	A	0.993	56.3	35.1	23.8	0	1	2	0	2	1481.75	87739.3	116	127
Glutathione S-transferase A4 OS=Mus musculus GN=Gsta4 PE=1 SV=3	P24472	25565.2	1	5	7	19	3.51e-05	0.225	FLQPGSQR	K	K	0.99	40.4	36.9	5.96	0	1	0	0	2	932.495	12553.1	197	204
Glutathione S-transferase A4 OS=Mus musculus GN=Gsta4 PE=1 SV=3	P24472	25565.2	1	5	7	19	3.51e-05	0.225	ISNIPTIK	R	K	0.99	44	32.2	25.8	0	1	0	0	2	885.54	80725	188	195
Glutathione S-transferase A4 OS=Mus musculus GN=Gsta4 PE=1 SV=3	P24472	25565.2	1	5	7	19	3.51e-05	0.225	KPPPDGPYVEVVR	R	T	0.997	85.5	33.9	82.5	0	5	5	0	2	1452.78	452695	205	217
cTAGE family member 5 OS=Mus musculus GN=Ctage5 PE=1 SV=1	Q8R311	87721.5	0.489	0	0	17	3.14e-05	0.191	AFLSPPTLLEGPLR	R	L	0.997	63.1	31.8	53.3	0	3	0	0	2	1510.86	17156.6	511	524
cTAGE family member 5 OS=Mus musculus GN=Ctage5 PE=1 SV=1	Q8R311	87721.5	0.489	0	0	17	3.14e-05	0.191	DFPGPPLPPFPGR	R	T	0.971	16.4	35.6	16.4	0	1	0	0	2	1393.73	5670.86	715	727
cTAGE family member 5 OS=Mus musculus GN=Ctage5 PE=1 SV=1	Q8R311	87721.5	0.489	0	0	17	3.14e-05	0.191	DPYALDVPNTAFGR	K	E	0.997	43.7	35.1	41.8	0	1	0	0	2	1535.75	7547.38	479	492
cTAGE family member 5 OS=Mus musculus GN=Ctage5 PE=1 SV=1	Q8R311	87721.5	0.489	0	0	17	3.14e-05	0.191	EHSPYGPSPLGRPPSETR	R	A	0.997	49.9	35.1	49.3	0	0	2	0	2	1963.96	14448.5	493	510
cTAGE family member 5 OS=Mus musculus GN=Ctage5 PE=1 SV=1	Q8R311	87721.5	0.489	0	0	17	3.14e-05	0.191	IFEINEER	R	L	0.972	29.3	36.1	8.14	0	2	0	0	2	1049.53	11812.5	174	181
cTAGE family member 5 OS=Mus musculus GN=Ctage5 PE=1 SV=1	Q8R311	87721.5	0.489	0	0	17	3.14e-05	0.191	LSGPAELR	R	S	0.99	40.6	32.5	30.3	0	1	0	0	2	842.473	9631.98	610	617
cTAGE family member 5 OS=Mus musculus GN=Ctage5 PE=1 SV=1	Q8R311	87721.5	0.489	0	0	17	3.14e-05	0.191	LSPLLPGGGGR	R	G	0.996	31.4	32.6	25.7	0	1	0	0	2	1023.59	4487.71	525	535
cTAGE family member 5 OS=Mus musculus GN=Ctage5 PE=1 SV=1	Q8R311	87721.5	0.489	0	0	17	3.14e-05	0.191	NQVYTQLSEVDQVKEDLTEHIK	R	S	0.997	62.6	33.7	62.6	0	0	0	1	2	2616.32	8343.64	312	333
cTAGE family member 5 OS=Mus musculus GN=Ctage5 PE=1 SV=1	Q8R311	87721.5	0.489	0	0	17	3.14e-05	0.191	SGLENTAALDNQPK	K	G	0.997	54.4	34.5	46.4	0	1	0	0	2	1457.72	14769.7	275	288
cTAGE family member 5 OS=Mus musculus GN=Ctage5 PE=1 SV=1	Q8R311	87721.5	0.489	0	0	17	3.14e-05	0.191	SKLEDEILLLEEK	K	L	0.997	64.8	34.4	50	0	1	2	0	2	1558.86	28998	117	129
cTAGE family member 5 OS=Mus musculus GN=Ctage5 PE=1 SV=1	Q8R311	87721.5	0.489	0	0	17	3.14e-05	0.191	TIHSYQGQVISHEK	R	K	0.997	43.8	35.2	38.1	0	0	1	0	2	1626.82	3018.63	423	436
CLIP-associating protein 2 OS=Mus musculus GN=Clasp2 PE=1 SV=1	Q8BRT1	140743	1	8	8	9	1.66e-05	0.0918	ASLLHSMPLHSSPR	K	S	0.997	44.8	35.6	44.8	0	0	0	1	2	1532.8	15983.4	994	1007
CLIP-associating protein 2 OS=Mus musculus GN=Clasp2 PE=1 SV=1	Q8BRT1	140743	1	8	8	9	1.66e-05	0.0918	GVTEAIQNFSFR	R	S	0.997	86.7	35	78.7	0	1	0	0	2	1368.69	13765.4	935	946
CLIP-associating protein 2 OS=Mus musculus GN=Clasp2 PE=1 SV=1	Q8BRT1	140743	1	8	8	9	1.66e-05	0.0918	IALYELMK	K	L	0.99	44.9	34.5	31.2	0	1	0	0	2	980.549	8270.7	1071	1078
CLIP-associating protein 2 OS=Mus musculus GN=Clasp2 PE=1 SV=1	Q8BRT1	140743	1	8	8	9	1.66e-05	0.0918	KEDGDTICSGPGMSDPR	K	A	0.977	20.3	28.8	17.5	0	1	0	0	2	1821.77	3344.08	961	977
CLIP-associating protein 2 OS=Mus musculus GN=Clasp2 PE=1 SV=1	Q8BRT1	140743	1	8	8	9	1.66e-05	0.0918	NYAELTVMK	K	T	0.959	30.8	34.4	22.4	0	1	0	0	2	1068.54	6648.8	1131	1139
CLIP-associating protein 2 OS=Mus musculus GN=Clasp2 PE=1 SV=1	Q8BRT1	140743	1	8	8	9	1.66e-05	0.0918	SAEEAASVLATSISPEQCIK	R	V	0.997	77.8	34.9	68.5	0	1	0	0	2	2091.03	6914.21	1154	1173
CLIP-associating protein 2 OS=Mus musculus GN=Clasp2 PE=1 SV=1	Q8BRT1	140743	1	8	8	9	1.66e-05	0.0918	SQEDMSEPVR	R	R	0.997	62.9	31.3	54.6	0	1	0	0	2	1177.52	2800.35	947	956
CLIP-associating protein 2 OS=Mus musculus GN=Clasp2 PE=1 SV=1	Q8BRT1	140743	1	8	8	9	1.66e-05	0.0918	VITWTTEPK	R	S	0.997	42.5	36.5	30.4	0	1	0	0	2	1074.58	18949.2	817	825
CLIP-associating protein 2 OS=Mus musculus GN=Clasp2 PE=1 SV=1	Q8BRT1	140743	1	8	8	9	1.66e-05	0.0918	VLCPIIQTADYPINLAAIK	K	M	0.997	30.8	30.5	28.9	0	0	1	0	2	2113.17	2869.79	1174	1192
39S ribosomal protein L55, mitochondrial OS=Mus musculus GN=Mrpl55 PE=2 SV=1	Q9CZ83	15122.2	1	5	7	17	3.14e-05	0.378	EEEPEVVDSFDTER	R	Y	0.997	74.3	29.9	72.2	0	2	0	0	2	1680.72	20724.2	104	117
39S ribosomal protein L55, mitochondrial OS=Mus musculus GN=Mrpl55 PE=2 SV=1	Q9CZ83	15122.2	1	5	7	17	3.14e-05	0.378	LYPVLLVK	R	Q	0.99	36	30.3	34	0	5	0	0	2	944.618	102441	50	57
39S ribosomal protein L55, mitochondrial OS=Mus musculus GN=Mrpl55 PE=2 SV=1	Q9CZ83	15122.2	1	5	7	17	3.14e-05	0.378	MLAMPLDLDALSPEER	R	R	0.997	94.2	34.6	36.4	0	6	0	0	2	1816.88	82301.2	73	88
39S ribosomal protein L55, mitochondrial OS=Mus musculus GN=Mrpl55 PE=2 SV=1	Q9CZ83	15122.2	1	5	7	17	3.14e-05	0.378	QDGSTIHIR	K	Y	0.997	65.1	34.4	48	0	1	0	0	2	1026.53	1445.52	58	66
39S ribosomal protein L55, mitochondrial OS=Mus musculus GN=Mrpl55 PE=2 SV=1	Q9CZ83	15122.2	1	5	7	17	3.14e-05	0.378	REEEPEVVDSFDTER	K	Y	0.997	63.7	31.9	59.2	0	1	2	0	2	1836.82	109786	103	117
Nocturnin OS=Mus musculus GN=Ccrn4l PE=1 SV=3	O35710	48302	1	3	3	4	7.4e-06	0.121	DNFVQCPVEALK	K	W	0.997	47.8	35.3	42.8	0	2	0	0	2	1419.69	20611.8	158	169
Nocturnin OS=Mus musculus GN=Ccrn4l PE=1 SV=3	O35710	48302	1	3	3	4	7.4e-06	0.121	HALSVTSALDLLTEEQIGPNR	R	L	0.997	59.7	33.7	59.4	0	0	1	0	2	2264.19	4932.27	382	402
Nocturnin OS=Mus musculus GN=Ccrn4l PE=1 SV=3	O35710	48302	1	3	3	4	7.4e-06	0.121	SAQGCDLLQNLQNITQGAK	R	I	0.997	46.8	34.8	46.8	0	0	1	0	2	2059.02	6489.75	296	314
Macrophage-capping protein OS=Mus musculus GN=Capg PE=1 SV=2	P24452	39241.3	1	5	9	16	2.96e-05	0.185	EGGVESAFHK	R	T	0.997	63.1	34.3	38.7	0	0	1	0	2	1060.51	12141.4	119	128
Macrophage-capping protein OS=Mus musculus GN=Capg PE=1 SV=2	P24452	39241.3	1	5	9	16	2.96e-05	0.185	EVQGNESDLFMSYFPR	R	G	0.997	64.5	31.9	64.5	0	2	3	0	2	1918.86	16901.1	97	112
Macrophage-capping protein OS=Mus musculus GN=Capg PE=1 SV=2	P24452	39241.3	1	5	9	16	2.96e-05	0.185	QAALQVADGFISR	R	M	0.997	87.8	35.8	81.7	0	3	1	0	2	1375.73	88146.5	311	323
Macrophage-capping protein OS=Mus musculus GN=Capg PE=1 SV=2	P24452	39241.3	1	5	9	16	2.96e-05	0.185	VSDATGQMNLTK	K	V	0.997	68.3	34.7	61.9	0	2	0	0	2	1280.62	70173.8	258	269
Macrophage-capping protein OS=Mus musculus GN=Capg PE=1 SV=2	P24452	39241.3	1	5	9	16	2.96e-05	0.185	YSPNTQVEILPQGR	R	E	0.997	84.1	35.2	78.2	0	3	1	0	2	1601.83	137358	326	339
Serine palmitoyltransferase 1 OS=Mus musculus GN=Sptlc1 PE=2 SV=2	O35704	52535.9	0.999	1	1	1	1.85e-06	0.0254	LLQAIVDQCMDK	K	G	0.997	37.8	35.9	37.1	0	1	0	0	2	1433.71	5673.54	411	422
BRCA1-associated ATM activator 1 OS=Mus musculus GN=Brat1 PE=2 SV=1	Q8C3R1	89086.7	1	1	1	1	1.85e-06	0.0182	LSPIQAGPLALGTLK	R	L	0.997	41.2	26.6	41.2	0	1	0	0	2	1478.89	7239.33	290	304
Cytochrome c oxidase subunit 4 isoform 1, mitochondrial OS=Mus musculus GN=Cox4i1 PE=1 SV=2	P19783	19531	1	10	27	231	0.000427	0.538	ADWSSLSR	K	D	0.99	48.1	35.2	38.4	0	8	0	0	2	921.442	3280810	68	75
Cytochrome c oxidase subunit 4 isoform 1, mitochondrial OS=Mus musculus GN=Cox4i1 PE=1 SV=2	P19783	19531	1	10	27	231	0.000427	0.538	ANPIQGFSAK	K	W	0.997	66.6	36.7	64.4	0	12	0	0	2	1032.55	3015410	150	159
Cytochrome c oxidase subunit 4 isoform 1, mitochondrial OS=Mus musculus GN=Cox4i1 PE=1 SV=2	P19783	19531	1	10	27	231	0.000427	0.538	DWVAMQTK	R	R	0.99	41.6	34.8	28.5	0	14	0	0	2	994.466	4887800	136	143
Cytochrome c oxidase subunit 4 isoform 1, mitochondrial OS=Mus musculus GN=Cox4i1 PE=1 SV=2	P19783	19531	1	10	27	231	0.000427	0.538	DYPLPDVAHVTMLSASQK	R	A	0.997	86.6	34.8	85.1	0	14	32	1	2	1971.98	15536100	43	60
Cytochrome c oxidase subunit 4 isoform 1, mitochondrial OS=Mus musculus GN=Cox4i1 PE=1 SV=2	P19783	19531	1	10	27	231	0.000427	0.538	IQFNESFAEMNR	R	G	0.997	92.7	32.5	82.4	0	101	5	0	2	1485.68	9457420	84	95
Cytochrome c oxidase subunit 4 isoform 1, mitochondrial OS=Mus musculus GN=Cox4i1 PE=1 SV=2	P19783	19531	1	10	27	231	0.000427	0.538	RDYPLPDVAHVTMLSASQK	R	A	0.997	64	34.4	64	0	0	6	4	2	2128.09	228748	42	60
Cytochrome c oxidase subunit 4 isoform 1, mitochondrial OS=Mus musculus GN=Cox4i1 PE=1 SV=2	P19783	19531	1	10	27	231	0.000427	0.538	SEDYAFPTYADR	K	R	0.997	58.6	29.9	51.7	0	16	3	0	2	1434.62	7101720	30	41
Cytochrome c oxidase subunit 4 isoform 1, mitochondrial OS=Mus musculus GN=Cox4i1 PE=1 SV=2	P19783	19531	1	10	27	231	0.000427	0.538	SEDYAFPTYADRR	K	D	0.995	23.2	32.2	21.1	0	0	3	0	2	1590.72	99905.3	30	42
Cytochrome c oxidase subunit 4 isoform 1, mitochondrial OS=Mus musculus GN=Cox4i1 PE=1 SV=2	P19783	19531	1	10	27	231	0.000427	0.538	SYVYGPIPHTFDR	K	D	0.997	77	35.1	65.7	0	1	5	0	2	1551.76	394869	123	135
Cytochrome c oxidase subunit 4 isoform 1, mitochondrial OS=Mus musculus GN=Cox4i1 PE=1 SV=2	P19783	19531	1	10	27	231	0.000427	0.538	WDYDKNEWK	K	-	0.997	58.6	31.9	38.2	0	4	2	0	2	1283.57	1648820	160	168
28S ribosomal protein S7, mitochondrial OS=Mus musculus GN=Mrps7 PE=2 SV=1	Q80X85	28063.5	1	7	9	16	2.96e-05	0.401	AAAATETSSVFADPVISK	K	F	0.997	87.3	35.3	87.3	0	3	1	0	2	1764.9	72080	76	93
28S ribosomal protein S7, mitochondrial OS=Mus musculus GN=Mrps7 PE=2 SV=1	Q80X85	28063.5	1	7	9	16	2.96e-05	0.401	AASAEEQATIER	R	N	0.997	85.8	34.9	65.4	0	2	0	0	2	1275.62	36226	128	139
28S ribosomal protein S7, mitochondrial OS=Mus musculus GN=Mrps7 PE=2 SV=1	Q80X85	28063.5	1	7	9	16	2.96e-05	0.401	GGHFYQVPVPLADR	K	R	0.997	54.5	34.9	52.7	0	2	3	0	2	1555.8	61930.4	164	177
28S ribosomal protein S7, mitochondrial OS=Mus musculus GN=Mrps7 PE=2 SV=1	Q80X85	28063.5	1	7	9	16	2.96e-05	0.401	KPVAELTEEEKYDQELK	R	K	0.997	95.2	34.7	91.4	0	0	1	0	2	2049.04	10899.3	53	69
28S ribosomal protein S7, mitochondrial OS=Mus musculus GN=Mrps7 PE=2 SV=1	Q80X85	28063.5	1	7	9	16	2.96e-05	0.401	LSHELLEAFHNR	K	G	0.997	54.8	35.5	49.1	0	0	0	1	2	1465.75	12056.5	205	216
28S ribosomal protein S7, mitochondrial OS=Mus musculus GN=Mrps7 PE=2 SV=1	Q80X85	28063.5	1	7	9	16	2.96e-05	0.401	NCEPVIGLVPILK	K	G	0.997	43.4	31.7	43.4	0	1	0	0	2	1451.83	31016.6	151	163
28S ribosomal protein S7, mitochondrial OS=Mus musculus GN=Mrps7 PE=2 SV=1	Q80X85	28063.5	1	7	9	16	2.96e-05	0.401	SLMAQTLEAVK	R	R	0.997	50.7	36.2	33.2	0	2	0	0	2	1190.64	28428.4	109	119
N6-adenosine-methyltransferase subunit METTL3 OS=Mus musculus GN=Mettl3 PE=1 SV=2	Q8C3P7	64617.4	1	3	3	3	5.55e-06	0.0638	FAAQELIEVK	K	R	0.997	74.4	35.8	56.5	0	1	0	0	2	1147.64	8973.77	123	132
N6-adenosine-methyltransferase subunit METTL3 OS=Mus musculus GN=Mettl3 PE=1 SV=2	Q8C3P7	64617.4	1	3	3	3	5.55e-06	0.0638	GLLQDDAHPTLVTYADHSK	R	L	0.997	59.2	34.6	59.2	0	0	1	0	2	2081.03	5897.96	134	152
N6-adenosine-methyltransferase subunit METTL3 OS=Mus musculus GN=Mettl3 PE=1 SV=2	Q8C3P7	64617.4	1	3	3	3	5.55e-06	0.0638	QLDSLRER	K	L	0.99	41.4	36	26.3	0	1	0	0	2	1016.55	62915.1	14	21
LETM1 and EF-hand domain-containing protein 1, mitochondrial OS=Mus musculus GN=Letm1 PE=2 SV=1	Q9Z2I0	82991.3	1	31	51	176	0.000325	0.407	AKLEATLQEEAAIQQEHLEELK	K	R	0.977	29.7	32.5	29.7	0	0	0	1	2	2521.31	4961.57	463	484
LETM1 and EF-hand domain-containing protein 1, mitochondrial OS=Mus musculus GN=Letm1 PE=2 SV=1	Q9Z2I0	82991.3	1	31	51	176	0.000325	0.407	AKLEATLQEEAAIQQEHLEELKR	K	A	0.997	79.9	31.4	79.9	0	0	0	0	2	2677.42	90694.6	463	485
LETM1 and EF-hand domain-containing protein 1, mitochondrial OS=Mus musculus GN=Letm1 PE=2 SV=1	Q9Z2I0	82991.3	1	31	51	176	0.000325	0.407	ALGVTEDR	R	L	0.99	67.3	36	37.8	0	2	0	0	2	860.447	23430.4	385	392
LETM1 and EF-hand domain-containing protein 1, mitochondrial OS=Mus musculus GN=Letm1 PE=2 SV=1	Q9Z2I0	82991.3	1	31	51	176	0.000325	0.407	AMYLPDTLSPADQLK	R	S	0.997	92.3	35.3	82.3	0	8	3	0	2	1662.84	915132	419	433
LETM1 and EF-hand domain-containing protein 1, mitochondrial OS=Mus musculus GN=Letm1 PE=2 SV=1	Q9Z2I0	82991.3	1	31	51	176	0.000325	0.407	DFSAFFQK	K	I	0.99	39.1	34.3	29.4	0	3	0	0	2	989.473	136834	284	291
LETM1 and EF-hand domain-containing protein 1, mitochondrial OS=Mus musculus GN=Letm1 PE=2 SV=1	Q9Z2I0	82991.3	1	31	51	176	0.000325	0.407	DGNINIDDLVK	K	V	0.997	46.2	34.9	45.4	0	2	0	0	2	1215.62	94291.4	679	689
LETM1 and EF-hand domain-containing protein 1, mitochondrial OS=Mus musculus GN=Letm1 PE=2 SV=1	Q9Z2I0	82991.3	1	31	51	176	0.000325	0.407	EDVQDYSEDLQEIK	K	K	0.997	77.9	32.3	71.3	0	3	1	0	2	1710.77	172493	573	586
LETM1 and EF-hand domain-containing protein 1, mitochondrial OS=Mus musculus GN=Letm1 PE=2 SV=1	Q9Z2I0	82991.3	1	31	51	176	0.000325	0.407	EDVQDYSEDLQEIKK	K	E	0.997	67.3	34.1	65.3	0	2	0	0	2	1838.87	28694.3	573	587
LETM1 and EF-hand domain-containing protein 1, mitochondrial OS=Mus musculus GN=Letm1 PE=2 SV=1	Q9Z2I0	82991.3	1	31	51	176	0.000325	0.407	EEIDILSDACSK	K	L	0.997	81	33.9	71.2	0	7	0	0	2	1379.64	334156	542	553
LETM1 and EF-hand domain-containing protein 1, mitochondrial OS=Mus musculus GN=Letm1 PE=2 SV=1	Q9Z2I0	82991.3	1	31	51	176	0.000325	0.407	EKEELELLK	K	E	0.997	44.7	35.7	24	0	2	2	0	2	1130.63	136538	564	572
LETM1 and EF-hand domain-containing protein 1, mitochondrial OS=Mus musculus GN=Letm1 PE=2 SV=1	Q9Z2I0	82991.3	1	31	51	176	0.000325	0.407	EKEELELLKEDVQDYSEDLQEIK	K	K	0.997	74.6	33.8	71.7	0	0	1	3	2	2822.38	49288.6	564	586
LETM1 and EF-hand domain-containing protein 1, mitochondrial OS=Mus musculus GN=Letm1 PE=2 SV=1	Q9Z2I0	82991.3	1	31	51	176	0.000325	0.407	ETGERPSNEEIMR	R	F	0.997	98.6	33.2	88	0	1	3	0	2	1547.71	313555	294	306
LETM1 and EF-hand domain-containing protein 1, mitochondrial OS=Mus musculus GN=Letm1 PE=2 SV=1	Q9Z2I0	82991.3	1	31	51	176	0.000325	0.407	FLQDTIEEMALK	K	N	0.997	74.6	34.9	59.2	0	6	2	0	2	1453.72	139680	262	273
LETM1 and EF-hand domain-containing protein 1, mitochondrial OS=Mus musculus GN=Letm1 PE=2 SV=1	Q9Z2I0	82991.3	1	31	51	176	0.000325	0.407	GEEITKEEIDILSDACSK	K	L	0.997	83.3	34.2	83.2	0	5	12	0	2	2036.97	332105	536	553
LETM1 and EF-hand domain-containing protein 1, mitochondrial OS=Mus musculus GN=Letm1 PE=2 SV=1	Q9Z2I0	82991.3	1	31	51	176	0.000325	0.407	ILNGHTLTR	R	R	0.997	52.3	33.5	33.6	0	4	0	0	2	1025.57	87648.8	184	192
LETM1 and EF-hand domain-containing protein 1, mitochondrial OS=Mus musculus GN=Letm1 PE=2 SV=1	Q9Z2I0	82991.3	1	31	51	176	0.000325	0.407	KLEEGGPVYSPPAQVVVR	K	K	0.997	65.2	32.2	65.2	0	0	6	0	2	1925.05	222287	132	149
LETM1 and EF-hand domain-containing protein 1, mitochondrial OS=Mus musculus GN=Letm1 PE=2 SV=1	Q9Z2I0	82991.3	1	31	51	176	0.000325	0.407	LEATLQEEAAIQQEHLEELK	K	R	0.997	87.7	34.3	81	0	0	3	0	2	2322.18	268902	465	484
LETM1 and EF-hand domain-containing protein 1, mitochondrial OS=Mus musculus GN=Letm1 PE=2 SV=1	Q9Z2I0	82991.3	1	31	51	176	0.000325	0.407	LEATLQEEAAIQQEHLEELKR	K	A	0.997	87.1	33.5	87.1	0	2	1	17	2	2478.28	1353520	465	485
LETM1 and EF-hand domain-containing protein 1, mitochondrial OS=Mus musculus GN=Letm1 PE=2 SV=1	Q9Z2I0	82991.3	1	31	51	176	0.000325	0.407	LEEGGPVYSPPAQVVVR	K	K	0.997	65.8	34.2	64	0	4	3	0	2	1796.95	232099	133	149
LETM1 and EF-hand domain-containing protein 1, mitochondrial OS=Mus musculus GN=Letm1 PE=2 SV=1	Q9Z2I0	82991.3	1	31	51	176	0.000325	0.407	LFEDELTLDNLTRPQLVALCK	K	L	0.997	72.4	33	72.4	0	1	1	0	2	2488.31	87468.8	310	330
LETM1 and EF-hand domain-containing protein 1, mitochondrial OS=Mus musculus GN=Letm1 PE=2 SV=1	Q9Z2I0	82991.3	1	31	51	176	0.000325	0.407	LGPSQSTPTGESVISITELISAMK	K	Q	0.997	88.7	34	88.7	0	0	5	0	2	2462.27	72745.5	634	657
LETM1 and EF-hand domain-containing protein 1, mitochondrial OS=Mus musculus GN=Letm1 PE=2 SV=1	Q9Z2I0	82991.3	1	31	51	176	0.000325	0.407	LISEEGVDSLTVK	K	E	0.997	90.7	35.4	81.3	0	18	1	0	2	1389.75	442737	360	372
LETM1 and EF-hand domain-containing protein 1, mitochondrial OS=Mus musculus GN=Letm1 PE=2 SV=1	Q9Z2I0	82991.3	1	31	51	176	0.000325	0.407	LISLTSALDDNK	K	D	0.997	61.4	35.8	44.2	0	6	0	0	2	1289.69	149047	667	678
LETM1 and EF-hand domain-containing protein 1, mitochondrial OS=Mus musculus GN=Letm1 PE=2 SV=1	Q9Z2I0	82991.3	1	31	51	176	0.000325	0.407	LISLTSALDDNKDGNINIDDLVK	K	V	0.997	75.3	33.2	75.3	0	2	8	1	2	2486.3	505453	667	689
LETM1 and EF-hand domain-containing protein 1, mitochondrial OS=Mus musculus GN=Letm1 PE=2 SV=1	Q9Z2I0	82991.3	1	31	51	176	0.000325	0.407	LLELQSIGTNNFLR	K	F	0.997	87.1	33.7	80.3	0	5	1	0	2	1617.9	140288	331	344
LETM1 and EF-hand domain-containing protein 1, mitochondrial OS=Mus musculus GN=Letm1 PE=2 SV=1	Q9Z2I0	82991.3	1	31	51	176	0.000325	0.407	RVQQMIGQIDGLITQLETTQQDGK	K	L	0.997	54.5	33.6	54.5	0	0	1	0	2	2716.39	14061.7	610	633
LETM1 and EF-hand domain-containing protein 1, mitochondrial OS=Mus musculus GN=Letm1 PE=2 SV=1	Q9Z2I0	82991.3	1	31	51	176	0.000325	0.407	STLQTLPEIVAK	K	E	0.997	65.2	32.5	56.4	0	7	0	0	2	1299.75	1279620	434	445
LETM1 and EF-hand domain-containing protein 1, mitochondrial OS=Mus musculus GN=Letm1 PE=2 SV=1	Q9Z2I0	82991.3	1	31	51	176	0.000325	0.407	VAEVEGEK	K	V	0.99	39.9	35.2	16.2	0	1	0	0	2	860.436	1021.94	451	458
LETM1 and EF-hand domain-containing protein 1, mitochondrial OS=Mus musculus GN=Letm1 PE=2 SV=1	Q9Z2I0	82991.3	1	31	51	176	0.000325	0.407	VAEVEGEKVDNK	K	A	0.997	78.7	35.4	60.7	0	0	3	0	2	1316.67	43439.6	451	462
LETM1 and EF-hand domain-containing protein 1, mitochondrial OS=Mus musculus GN=Letm1 PE=2 SV=1	Q9Z2I0	82991.3	1	31	51	176	0.000325	0.407	VQQMIGQIDGLITQLETTQQDGK	R	L	0.997	85	33.9	80	0	0	3	0	2	2560.29	41119.8	611	633
LETM1 and EF-hand domain-containing protein 1, mitochondrial OS=Mus musculus GN=Letm1 PE=2 SV=1	Q9Z2I0	82991.3	1	31	51	176	0.000325	0.407	YIEESAASK	K	R	0.997	58.9	34.2	37.4	0	1	0	0	2	997.484	36435.4	597	605
Lupus La protein homolog OS=Mus musculus GN=Ssb PE=1 SV=1	P32067	47758.9	1	10	12	21	3.88e-05	0.253	DTNLLILFK	K	E	0.997	56.8	33.6	41.9	0	2	0	0	2	1076.64	8597.2	177	185
Lupus La protein homolog OS=Mus musculus GN=Ssb PE=1 SV=1	P32067	47758.9	1	10	12	21	3.88e-05	0.253	EDLHFLFSNHGEIK	R	W	0.997	27.6	34.5	27.6	0	0	1	2	2	1685.83	37245.8	246	259
Lupus La protein homolog OS=Mus musculus GN=Ssb PE=1 SV=1	P32067	47758.9	1	10	12	21	3.88e-05	0.253	FSGDLDDQTCR	K	E	0.997	88	28.2	85.3	0	3	0	0	2	1313.54	43450.8	235	245
Lupus La protein homolog OS=Mus musculus GN=Ssb PE=1 SV=1	P32067	47758.9	1	10	12	21	3.88e-05	0.253	FVEIPGQK	K	Y	0.99	37.5	37	23.4	0	2	0	0	2	917.509	36089.4	167	174
Lupus La protein homolog OS=Mus musculus GN=Ssb PE=1 SV=1	P32067	47758.9	1	10	12	21	3.88e-05	0.253	GSIFAVFDSIQSAK	K	K	0.997	71.8	34.7	65.9	0	1	0	0	2	1469.76	31816.4	152	165
Lupus La protein homolog OS=Mus musculus GN=Ssb PE=1 SV=1	P32067	47758.9	1	10	12	21	3.88e-05	0.253	ITDDQQESLNK	K	W	0.997	97.5	34.4	78.5	0	1	0	0	2	1290.62	27587.6	317	327
Lupus La protein homolog OS=Mus musculus GN=Ssb PE=1 SV=1	P32067	47758.9	1	10	12	21	3.88e-05	0.253	KFVEIPGQK	K	Y	0.997	46.8	35.7	30.6	0	2	0	0	2	1045.6	18605.4	166	174
Lupus La protein homolog OS=Mus musculus GN=Ssb PE=1 SV=1	P32067	47758.9	1	10	12	21	3.88e-05	0.253	LDEGWVPLETMIK	K	F	0.997	71.2	35.3	56.1	0	3	1	0	2	1530.79	132575	42	54
Lupus La protein homolog OS=Mus musculus GN=Ssb PE=1 SV=1	P32067	47758.9	1	10	12	21	3.88e-05	0.253	NANNGNLLLR	R	N	0.997	56.3	34	45.7	0	2	0	0	2	1098.6	28866.5	287	296
Lupus La protein homolog OS=Mus musculus GN=Ssb PE=1 SV=1	P32067	47758.9	1	10	12	21	3.88e-05	0.253	SPSRPLPEVTDEYK	R	N	0.993	22.9	35.4	22.9	0	1	0	0	2	1617.81	9761.07	92	105
Diphosphoinositol polyphosphate phosphohydrolase 2 OS=Mus musculus GN=Nudt4 PE=1 SV=1	Q8R2U6	20155.7	1	2	2	4	7.4e-06	0.218	LLGIFENQDR	R	K	0.997	35.8	36.3	29.9	0	1	0	0	2	1204.63	14054.2	79	88
Diphosphoinositol polyphosphate phosphohydrolase 2 OS=Mus musculus GN=Nudt4 PE=1 SV=1	Q8R2U6	20155.7	1	2	2	4	7.4e-06	0.218	SEQEDEVLLVSSSR	R	Y	0.997	69.1	35.2	66.5	0	2	0	0	2	1577.77	35072.7	27	40
Diphosphoinositol polyphosphate phosphohydrolase 2 OS=Mus musculus GN=Nudt4 PE=1 SV=1	Q8R2U6	20155.7	1	2	2	4	7.4e-06	0.218	VLQCHKPVHAEYLEK	K	L	0.994	31.5	34.8	31.5	0	0	0	1	2	1850.96	9004.04	127	141
Active breakpoint cluster region-related protein OS=Mus musculus GN=Abr PE=1 SV=1	Q5SSL4	97670.4	0.998	1	1	1	1.85e-06	0.0105	GIEEVGIYR	R	I	0.979	27.5	36	16.5	0	1	0	0	2	1035.55	9477.03	675	683
Coiled-coil and C2 domain-containing protein 1B OS=Mus musculus GN=Cc2d1b PE=2 SV=1	Q8BRN9	93093.3	1	8	8	9	1.66e-05	0.144	AEEVYAQLQK	K	M	0.997	50.6	36.1	40.6	0	1	0	0	2	1178.61	31195.8	606	615
Coiled-coil and C2 domain-containing protein 1B OS=Mus musculus GN=Cc2d1b PE=2 SV=1	Q8BRN9	93093.3	1	8	8	9	1.66e-05	0.144	EQVTLLEAR	R	K	0.997	40.7	35.6	15.6	0	1	0	0	2	1058.58	10126.8	525	533
Coiled-coil and C2 domain-containing protein 1B OS=Mus musculus GN=Cc2d1b PE=2 SV=1	Q8BRN9	93093.3	1	8	8	9	1.66e-05	0.144	GLQALLEER	R	I	0.997	56	34.1	46.1	0	1	0	0	2	1028.57	11563.6	164	172
Coiled-coil and C2 domain-containing protein 1B OS=Mus musculus GN=Cc2d1b PE=2 SV=1	Q8BRN9	93093.3	1	8	8	9	1.66e-05	0.144	LREPLSSQDVQTVTENWLVLEPR	R	G	0.997	85.4	32.5	75.6	0	0	1	0	2	2709.42	10759.5	824	846
Coiled-coil and C2 domain-containing protein 1B OS=Mus musculus GN=Cc2d1b PE=2 SV=1	Q8BRN9	93093.3	1	8	8	9	1.66e-05	0.144	NTNSPEFEQVFK	K	L	0.997	41.8	34.3	35.1	0	2	0	0	2	1439.68	16497.1	738	749
Coiled-coil and C2 domain-containing protein 1B OS=Mus musculus GN=Cc2d1b PE=2 SV=1	Q8BRN9	93093.3	1	8	8	9	1.66e-05	0.144	TLQSQLATVR	K	K	0.979	29.2	35.3	11.1	0	1	0	0	2	1116.64	10888.8	201	210
Coiled-coil and C2 domain-containing protein 1B OS=Mus musculus GN=Cc2d1b PE=2 SV=1	Q8BRN9	93093.3	1	8	8	9	1.66e-05	0.144	TWDNTELPVEQAACQQAVPAAAQAGGPR	K	G	0.949	17.1	33.4	15.4	0	0	1	0	2	2936.4	3780.93	136	163
Coiled-coil and C2 domain-containing protein 1B OS=Mus musculus GN=Cc2d1b PE=2 SV=1	Q8BRN9	93093.3	1	8	8	9	1.66e-05	0.144	VPSPLTDEEGDFILIHHEDLR	K	L	0.993	30	34.4	28.5	0	0	0	1	2	2432.21	4440.49	581	601
Nucleoside diphosphate kinase B OS=Mus musculus GN=Nme2 PE=1 SV=1	Q01768	17363.3	1	4	7	86	0.000159	0.618	DRPFFPGLVK	K	Y	0.997	44.7	35.6	30.6	0	10	3	0	2	1175.66	819767	57	66
Nucleoside diphosphate kinase B OS=Mus musculus GN=Nme2 PE=1 SV=1	Q01768	17363.3	1	4	7	86	0.000159	0.618	EIHLWFKPEELIDYK	K	S	0.997	66.9	34.5	64.3	0	1	2	2	2	1960.02	294533	129	143
Nucleoside diphosphate kinase B OS=Mus musculus GN=Nme2 PE=1 SV=1	Q01768	17363.3	1	4	7	86	0.000159	0.618	GDFCIQVGR	R	N	0.997	51.2	34.8	47.2	0	12	0	0	2	1051.5	762027	106	114
Nucleoside diphosphate kinase B OS=Mus musculus GN=Nme2 PE=1 SV=1	Q01768	17363.3	1	4	7	86	0.000159	0.618	GLVGEIIK	R	R	0.99	44.7	31.6	11.1	0	5	0	0	2	828.519	1239160	19	26
Nucleoside diphosphate kinase B OS=Mus musculus GN=Nme2 PE=1 SV=1	Q01768	17363.3	1	4	7	86	0.000159	0.618	NIIHGSDSVESAEK	R	E	0.997	62.6	34.2	60.3	0	2	0	0	2	1485.72	285637	115	128
Nucleoside diphosphate kinase B OS=Mus musculus GN=Nme2 PE=1 SV=1	Q01768	17363.3	1	4	7	86	0.000159	0.618	SCAHDWVYE	K	-	0.997	39.3	25	39.3	0	4	0	0	2	1166.46	595328	144	152
Nucleoside diphosphate kinase B OS=Mus musculus GN=Nme2 PE=1 SV=1	Q01768	17363.3	1	4	7	86	0.000159	0.618	TFIAIKPDGVQR	R	G	0.997	81.4	34	63.7	0	2	18	0	2	1344.76	2448350	7	18
Nucleoside diphosphate kinase B OS=Mus musculus GN=Nme2 PE=1 SV=1	Q01768	17363.3	1	4	7	86	0.000159	0.618	VMLGETNPADSKPGTIR	R	G	0.997	88.5	34.8	87.4	0	3	21	1	2	1801.91	4923580	89	105
Transcription elongation factor, mitochondrial OS=Mus musculus GN=Tefm PE=2 SV=1	Q5SSK3	41875	1	5	5	6	1.11e-05	0.181	ADLYILEK	K	S	0.99	51.5	35.5	30.8	0	1	0	0	2	964.535	3085.54	228	235
Transcription elongation factor, mitochondrial OS=Mus musculus GN=Tefm PE=2 SV=1	Q5SSK3	41875	1	5	5	6	1.11e-05	0.181	KFIKPGVEQER	R	L	0.992	42.2	35	18.8	0	0	1	0	2	1330.75	5334.13	155	165
Transcription elongation factor, mitochondrial OS=Mus musculus GN=Tefm PE=2 SV=1	Q5SSK3	41875	1	5	5	6	1.11e-05	0.181	LENLIDVPLIQYK	R	T	0.997	77.8	32.6	64	0	1	0	0	2	1557.89	52617	115	127
Transcription elongation factor, mitochondrial OS=Mus musculus GN=Tefm PE=2 SV=1	Q5SSK3	41875	1	5	5	6	1.11e-05	0.181	RPTVLDWQQTECWK	R	L	0.997	43.2	34.8	43.2	0	0	1	0	2	1846.89	6049.58	190	203
Transcription elongation factor, mitochondrial OS=Mus musculus GN=Tefm PE=2 SV=1	Q5SSK3	41875	1	5	5	6	1.11e-05	0.181	VASVAACDTDGKEPGNPLDR	R	L	0.984	27.4	33.8	27.4	0	0	2	0	2	2071.97	7794.32	47	66
Syntaxin-12 OS=Mus musculus GN=Stx12 PE=1 SV=1	Q9ER00	31195.5	1	5	5	11	2.03e-05	0.263	ELGSLPLPLSASEQR	K	Q	0.997	81.3	34.1	68	0	2	0	0	2	1596.86	48984.9	83	97
Syntaxin-12 OS=Mus musculus GN=Stx12 PE=1 SV=1	Q9ER00	31195.5	1	5	5	11	2.03e-05	0.263	LMNDFSSALNNFQVVQR	R	K	0.997	127	34.7	124	0	1	0	0	2	1982.98	7350.64	106	122
Syntaxin-12 OS=Mus musculus GN=Stx12 PE=1 SV=1	Q9ER00	31195.5	1	5	5	11	2.03e-05	0.263	LQENLQQLQHSTNQLAK	K	E	0.997	72.7	34.1	72.7	0	0	2	0	2	1993.05	74777.2	59	75
Syntaxin-12 OS=Mus musculus GN=Stx12 PE=1 SV=1	Q9ER00	31195.5	1	5	5	11	2.03e-05	0.263	NLMSQLGTK	K	Q	0.997	48.9	36.6	28.1	0	2	0	0	2	991.524	33690.8	45	53
Syntaxin-12 OS=Mus musculus GN=Stx12 PE=1 SV=1	Q9ER00	31195.5	1	5	5	11	2.03e-05	0.263	QLEADILDVNQIFK	R	D	0.997	80.3	34.9	58.3	0	4	0	0	2	1645.88	19818.9	190	203
Platelet endothelial cell adhesion molecule OS=Mus musculus GN=Pecam1 PE=1 SV=1	Q08481	81261.9	1	6	8	9	1.66e-05	0.127	ADNCHSHPAVFSEILR	R	V	0.997	43	34.5	43	0	0	1	1	2	1852.88	29901.3	467	482
Platelet endothelial cell adhesion molecule OS=Mus musculus GN=Pecam1 PE=1 SV=1	Q08481	81261.9	1	6	8	9	1.66e-05	0.127	ATETVYSEIR	R	K	0.997	59.9	34.8	50.5	0	2	0	0	2	1168.58	18438.8	697	706
Platelet endothelial cell adhesion molecule OS=Mus musculus GN=Pecam1 PE=1 SV=1	Q08481	81261.9	1	6	8	9	1.66e-05	0.127	FEIKPPGMIIEGDQLHIR	K	C	0.997	102	33.1	102	0	0	0	1	2	2093.12	14007.6	227	244
Platelet endothelial cell adhesion molecule OS=Mus musculus GN=Pecam1 PE=1 SV=1	Q08481	81261.9	1	6	8	9	1.66e-05	0.127	IAEESDSGEYSCTAGIGK	K	V	0.997	111	29.8	111	0	1	0	0	2	1873.81	7314.35	364	381
Platelet endothelial cell adhesion molecule OS=Mus musculus GN=Pecam1 PE=1 SV=1	Q08481	81261.9	1	6	8	9	1.66e-05	0.127	LQESEPIR	K	S	0.99	30.6	34	18.7	0	1	0	0	2	971.516	11296.4	205	212
Platelet endothelial cell adhesion molecule OS=Mus musculus GN=Pecam1 PE=1 SV=1	Q08481	81261.9	1	6	8	9	1.66e-05	0.127	SDFQTLEVTSNDPATFTDKPTR	K	D	0.997	90.8	33.6	90.8	0	1	1	0	2	2470.17	34161.7	438	459
T-cell activation inhibitor, mitochondrial OS=Mus musculus GN=TCAIM PE=2 SV=1	Q66JZ4	57403.1	1	4	4	5	9.24e-06	0.116	LSVYLENLQKPGFK	R	S	0.997	62.8	33.2	52.3	0	0	1	0	2	1635.91	18983.9	65	78
T-cell activation inhibitor, mitochondrial OS=Mus musculus GN=TCAIM PE=2 SV=1	Q66JZ4	57403.1	1	4	4	5	9.24e-06	0.116	TAQNSSEGQEPISTTGFR	K	A	0.997	42.5	33.6	42.5	0	1	0	0	2	1909.89	6992.31	93	110
T-cell activation inhibitor, mitochondrial OS=Mus musculus GN=TCAIM PE=2 SV=1	Q66JZ4	57403.1	1	4	4	5	9.24e-06	0.116	VETTLTSWLGSNGK	R	G	0.997	48.2	35.5	46.6	0	1	0	0	2	1493.75	2996.16	187	200
T-cell activation inhibitor, mitochondrial OS=Mus musculus GN=TCAIM PE=2 SV=1	Q66JZ4	57403.1	1	4	4	5	9.24e-06	0.116	VMENELIQASTK	K	Q	0.997	84.6	36	74	0	2	0	0	2	1362.69	48896.1	423	434
E3 ubiquitin-protein ligase UBR4 OS=Mus musculus GN=Ubr4 PE=1 SV=1	A2AN08	572291	1	35	38	42	7.77e-05	0.0849	AAPPPPPPPPPLESSPR	K	V	0.997	53.2	35.3	48.5	0	0	1	0	2	1703.91	10267.5	606	622
E3 ubiquitin-protein ligase UBR4 OS=Mus musculus GN=Ubr4 PE=1 SV=1	A2AN08	572291	1	35	38	42	7.77e-05	0.0849	ALGTLGMTTNEK	K	G	0.99	22.1	36.1	19.2	0	2	0	0	2	1235.63	8746.77	4800	4811
E3 ubiquitin-protein ligase UBR4 OS=Mus musculus GN=Ubr4 PE=1 SV=1	A2AN08	572291	1	35	38	42	7.77e-05	0.0849	APSYIEIFGR	R	T	0.997	31	35.2	30.2	0	1	0	0	2	1152.6	5357.62	2362	2371
E3 ubiquitin-protein ligase UBR4 OS=Mus musculus GN=Ubr4 PE=1 SV=1	A2AN08	572291	1	35	38	42	7.77e-05	0.0849	AQQALSELHTVDK	R	G	0.997	83	34.7	72.4	0	1	1	0	2	1439.75	20244.8	1836	1848
E3 ubiquitin-protein ligase UBR4 OS=Mus musculus GN=Ubr4 PE=1 SV=1	A2AN08	572291	1	35	38	42	7.77e-05	0.0849	AVSNINTLLDK	K	A	0.997	59.6	35.3	40.9	0	1	0	0	2	1187.66	4731.36	3732	3742
E3 ubiquitin-protein ligase UBR4 OS=Mus musculus GN=Ubr4 PE=1 SV=1	A2AN08	572291	1	35	38	42	7.77e-05	0.0849	AYLLQNLNEEGSTEKPSQEK	R	L	0.997	81.4	35	77	0	0	1	0	2	2278.12	8636.52	1174	1193
E3 ubiquitin-protein ligase UBR4 OS=Mus musculus GN=Ubr4 PE=1 SV=1	A2AN08	572291	1	35	38	42	7.77e-05	0.0849	DSDQLEVIQENR	K	Q	0.997	69.8	33.8	58.8	0	1	0	0	2	1445.69	18273.9	1477	1488
E3 ubiquitin-protein ligase UBR4 OS=Mus musculus GN=Ubr4 PE=1 SV=1	A2AN08	572291	1	35	38	42	7.77e-05	0.0849	EDYLAVCGLK	K	D	0.972	20.6	35	20.6	0	1	0	0	2	1167.57	9948.45	1962	1971
E3 ubiquitin-protein ligase UBR4 OS=Mus musculus GN=Ubr4 PE=1 SV=1	A2AN08	572291	1	35	38	42	7.77e-05	0.0849	EGESSGSQEDQLCTALVNQLNR	K	F	0.997	46.7	32.8	43.5	0	0	1	0	2	2435.11	3541.18	3377	3398
E3 ubiquitin-protein ligase UBR4 OS=Mus musculus GN=Ubr4 PE=1 SV=1	A2AN08	572291	1	35	38	42	7.77e-05	0.0849	ELASPVSPELR	K	Q	0.997	41	34.2	32.5	0	1	0	0	2	1197.65	10836.8	175	185
E3 ubiquitin-protein ligase UBR4 OS=Mus musculus GN=Ubr4 PE=1 SV=1	A2AN08	572291	1	35	38	42	7.77e-05	0.0849	ELFDYNLR	R	R	0.99	41.1	34.4	16	0	2	0	0	2	1069.53	8492.64	3905	3912
E3 ubiquitin-protein ligase UBR4 OS=Mus musculus GN=Ubr4 PE=1 SV=1	A2AN08	572291	1	35	38	42	7.77e-05	0.0849	GREEWESAALQNANTK	R	C	0.997	32.8	34.2	27.5	0	0	1	0	2	1803.86	9652.82	4897	4912
E3 ubiquitin-protein ligase UBR4 OS=Mus musculus GN=Ubr4 PE=1 SV=1	A2AN08	572291	1	35	38	42	7.77e-05	0.0849	HNDMPIYEAADK	R	A	0.996	32.1	31.3	32.1	0	1	0	0	2	1403.63	11040.8	5126	5137
E3 ubiquitin-protein ligase UBR4 OS=Mus musculus GN=Ubr4 PE=1 SV=1	A2AN08	572291	1	35	38	42	7.77e-05	0.0849	HNTYLQECTGQR	R	E	0.997	66.6	32	66.6	0	1	1	0	2	1506.68	26114.6	4936	4947
E3 ubiquitin-protein ligase UBR4 OS=Mus musculus GN=Ubr4 PE=1 SV=1	A2AN08	572291	1	35	38	42	7.77e-05	0.0849	IIPYLSFGEVEK	R	M	0.99	38.8	34.7	31.4	0	1	0	0	2	1394.76	8313.12	4616	4627
E3 ubiquitin-protein ligase UBR4 OS=Mus musculus GN=Ubr4 PE=1 SV=1	A2AN08	572291	1	35	38	42	7.77e-05	0.0849	IISLDLPVAEVYK	K	K	0.997	57.5	32.7	42.2	0	1	0	0	2	1459.84	12818	4411	4423
E3 ubiquitin-protein ligase UBR4 OS=Mus musculus GN=Ubr4 PE=1 SV=1	A2AN08	572291	1	35	38	42	7.77e-05	0.0849	IQDMVAIR	K	H	0.99	45.5	36.5	29	0	2	0	0	2	945.519	15228.2	2209	2216
E3 ubiquitin-protein ligase UBR4 OS=Mus musculus GN=Ubr4 PE=1 SV=1	A2AN08	572291	1	35	38	42	7.77e-05	0.0849	IQIGTQAIER	R	A	0.997	44.8	34.1	33	0	1	0	0	2	1128.64	10769.6	2352	2361
E3 ubiquitin-protein ligase UBR4 OS=Mus musculus GN=Ubr4 PE=1 SV=1	A2AN08	572291	1	35	38	42	7.77e-05	0.0849	LENPDEACAVSQK	R	H	0.994	26.3	32.6	18.9	0	1	0	0	2	1460.67	30676.2	115	127
E3 ubiquitin-protein ligase UBR4 OS=Mus musculus GN=Ubr4 PE=1 SV=1	A2AN08	572291	1	35	38	42	7.77e-05	0.0849	LLQTLPQLR	R	N	0.997	37.3	28	22.2	0	2	0	0	2	1081.67	30033	2978	2986
E3 ubiquitin-protein ligase UBR4 OS=Mus musculus GN=Ubr4 PE=1 SV=1	A2AN08	572291	1	35	38	42	7.77e-05	0.0849	MNYSGDQGQTIR	R	Q	0.986	31.5	32.8	18.4	0	1	0	0	2	1369.62	3835.68	1873	1884
E3 ubiquitin-protein ligase UBR4 OS=Mus musculus GN=Ubr4 PE=1 SV=1	A2AN08	572291	1	35	38	42	7.77e-05	0.0849	MQSSGIPDGGHIR	K	Q	0.965	20.7	34.6	16.2	0	0	1	0	2	1354.65	17311.5	2738	2750
E3 ubiquitin-protein ligase UBR4 OS=Mus musculus GN=Ubr4 PE=1 SV=1	A2AN08	572291	1	35	38	42	7.77e-05	0.0849	MVDGVGVCTVCAK	K	V	0.997	61.2	34.1	51.1	0	1	0	0	2	1395.64	5889.42	1683	1695
E3 ubiquitin-protein ligase UBR4 OS=Mus musculus GN=Ubr4 PE=1 SV=1	A2AN08	572291	1	35	38	42	7.77e-05	0.0849	NLQGFLEQPK	K	E	0.997	47.6	35.8	34.7	0	1	0	0	2	1173.63	24356.7	5010	5019
E3 ubiquitin-protein ligase UBR4 OS=Mus musculus GN=Ubr4 PE=1 SV=1	A2AN08	572291	1	35	38	42	7.77e-05	0.0849	QVLFTPATQAAR	R	Q	0.993	27.1	35.5	26	0	1	0	0	2	1302.72	12284.7	4128	4139
E3 ubiquitin-protein ligase UBR4 OS=Mus musculus GN=Ubr4 PE=1 SV=1	A2AN08	572291	1	35	38	42	7.77e-05	0.0849	SLLASLHSSR	K	S	0.982	19.1	33.6	16.9	0	1	0	0	2	1070.6	18417.8	2525	2534
E3 ubiquitin-protein ligase UBR4 OS=Mus musculus GN=Ubr4 PE=1 SV=1	A2AN08	572291	1	35	38	42	7.77e-05	0.0849	SNPSVLQGLLR	R	I	0.997	55.1	32.4	47.7	0	1	0	0	2	1183.68	7212.11	4605	4615
E3 ubiquitin-protein ligase UBR4 OS=Mus musculus GN=Ubr4 PE=1 SV=1	A2AN08	572291	1	35	38	42	7.77e-05	0.0849	SVFIAQNVASLQELGGSEK	K	L	0.997	36.4	34.6	36.4	0	1	0	0	2	1977.03	9925.59	237	255
E3 ubiquitin-protein ligase UBR4 OS=Mus musculus GN=Ubr4 PE=1 SV=1	A2AN08	572291	1	35	38	42	7.77e-05	0.0849	TLSDVEDQKELASPVSPELR	K	Q	0.997	50.7	34.2	50.7	0	0	1	0	2	2213.13	7266.79	166	185
E3 ubiquitin-protein ligase UBR4 OS=Mus musculus GN=Ubr4 PE=1 SV=1	A2AN08	572291	1	35	38	42	7.77e-05	0.0849	TPVFIFER	R	L	0.99	54.4	35.2	33.7	0	1	0	0	2	1008.55	11034.1	4324	4331
E3 ubiquitin-protein ligase UBR4 OS=Mus musculus GN=Ubr4 PE=1 SV=1	A2AN08	572291	1	35	38	42	7.77e-05	0.0849	TSPADHGGSVGSESGGSAVDSVAGEHSVSGR	R	S	0.997	110	30.6	110	0	0	0	1	2	2840.27	20873.3	2881	2911
E3 ubiquitin-protein ligase UBR4 OS=Mus musculus GN=Ubr4 PE=1 SV=1	A2AN08	572291	1	35	38	42	7.77e-05	0.0849	VALEEMENKPR	R	K	0.997	73	34.8	67	0	1	1	0	2	1315.67	36015.9	4859	4869
E3 ubiquitin-protein ligase UBR4 OS=Mus musculus GN=Ubr4 PE=1 SV=1	A2AN08	572291	1	35	38	42	7.77e-05	0.0849	VCLNLPYFLR	R	Y	0.978	27	34.5	12.4	0	1	0	0	2	1294.7	3932.47	259	268
E3 ubiquitin-protein ligase UBR4 OS=Mus musculus GN=Ubr4 PE=1 SV=1	A2AN08	572291	1	35	38	42	7.77e-05	0.0849	VFLDCFCK	K	I	0.969	20.8	31.9	20.8	0	1	0	0	2	1088.49	5690.62	4654	4661
E3 ubiquitin-protein ligase UBR4 OS=Mus musculus GN=Ubr4 PE=1 SV=1	A2AN08	572291	1	35	38	42	7.77e-05	0.0849	VWCATNEGEPMR	K	I	0.996	37.9	31.2	37.9	0	1	0	0	2	1449.62	4074.4	4425	4436
Alpha-mannosidase 2x OS=Mus musculus GN=Man2a2 PE=2 SV=2	Q8BRK9	130652	1	2	2	2	3.7e-06	0.0234	SNVLLVPLGDDFR	R	Y	0.949	16.6	35.1	16.4	0	1	0	0	2	1444.78	7763.77	416	428
Alpha-mannosidase 2x OS=Mus musculus GN=Man2a2 PE=2 SV=2	Q8BRK9	130652	1	2	2	2	3.7e-06	0.0234	VVDSGASDFAISNR	R	Y	0.997	44.9	35	44.9	0	1	0	0	2	1437.7	6605.01	755	768
5'-AMP-activated protein kinase catalytic subunit alpha-2 OS=Mus musculus GN=Prkaa2 PE=1 SV=3	Q8BRK8	62023.5	1	4	4	9	1.66e-05	0.127	DLKPENVLLDAQMNAK	R	I	0.967	29.8	34.8	29.8	0	1	0	0	2	1798.94	3900.63	139	154
5'-AMP-activated protein kinase catalytic subunit alpha-2 OS=Mus musculus GN=Prkaa2 PE=1 SV=3	Q8BRK8	62023.5	1	4	4	9	1.66e-05	0.127	IGHYVLGDTLGVGTFGK	K	V	0.997	50.6	34.9	50.6	0	0	2	0	2	1733.92	13475.5	13	29
5'-AMP-activated protein kinase catalytic subunit alpha-2 OS=Mus musculus GN=Prkaa2 PE=1 SV=3	Q8BRK8	62023.5	1	4	4	9	1.66e-05	0.127	MPPLIADSPK	R	A	0.997	47.2	34.4	31.4	0	1	0	0	2	1068.58	16107.2	370	379
5'-AMP-activated protein kinase catalytic subunit alpha-2 OS=Mus musculus GN=Prkaa2 PE=1 SV=3	Q8BRK8	62023.5	1	4	4	9	1.66e-05	0.127	SIDDEVVEQR	K	S	0.997	53.6	34.4	46.2	0	2	0	0	2	1189.57	11679.3	471	480
5'-AMP-activated protein kinase catalytic subunit alpha-2 OS=Mus musculus GN=Prkaa2 PE=1 SV=3	Q8BRK8	62023.5	1	4	4	9	1.66e-05	0.127	TSCGSPNYAAPEVISGR	R	L	0.997	55.6	33.4	55.6	0	3	0	0	2	1765.82	27882	172	188
Peptidyl-tRNA hydrolase 2, mitochondrial OS=Mus musculus GN=Ptrh2 PE=2 SV=1	Q8R2Y8	19526.6	1	6	9	18	3.33e-05	0.47	APDEDTLIQLLTHAK	K	T	0.997	91.6	34.7	85	0	0	6	0	2	1664.89	192539	122	136
Peptidyl-tRNA hydrolase 2, mitochondrial OS=Mus musculus GN=Ptrh2 PE=2 SV=1	Q8R2Y8	19526.6	1	6	9	18	3.33e-05	0.47	DTETGTEASILGESGEYK	R	M	0.997	126	31.8	126	0	2	0	0	2	1886.85	59108.8	51	68
Peptidyl-tRNA hydrolase 2, mitochondrial OS=Mus musculus GN=Ptrh2 PE=2 SV=1	Q8R2Y8	19526.6	1	6	9	18	3.33e-05	0.47	SHLGMFPQNSTSEANR	R	D	0.997	69.3	32.8	67.7	0	1	4	0	2	1775.81	75721.8	35	50
Peptidyl-tRNA hydrolase 2, mitochondrial OS=Mus musculus GN=Ptrh2 PE=2 SV=1	Q8R2Y8	19526.6	1	6	9	18	3.33e-05	0.47	TLGLTVSLIQDAGR	K	T	0.997	60.8	33.7	39.1	0	2	0	0	2	1444.8	53959.2	137	150
Peptidyl-tRNA hydrolase 2, mitochondrial OS=Mus musculus GN=Ptrh2 PE=2 SV=1	Q8R2Y8	19526.6	1	6	9	18	3.33e-05	0.47	TQIEPGSR	R	T	0.99	31.6	34.5	15.2	0	1	0	0	2	887.458	1632.74	151	158
Peptidyl-tRNA hydrolase 2, mitochondrial OS=Mus musculus GN=Ptrh2 PE=2 SV=1	Q8R2Y8	19526.6	1	6	9	18	3.33e-05	0.47	VAAQCSHAAVSAYK	K	Q	0.997	72.8	35	71.2	0	1	1	0	2	1462.71	53139.4	84	97
Ras suppressor protein 1 OS=Mus musculus GN=Rsu1 PE=2 SV=3	Q01730	31552	1	6	9	30	5.55e-05	0.271	ALYLSDNDFEILPPDIGK	R	L	0.997	43.4	34.9	38.3	0	1	2	0	2	2020.03	16275.2	138	155
Ras suppressor protein 1 OS=Mus musculus GN=Rsu1 PE=2 SV=3	Q01730	31552	1	6	9	30	5.55e-05	0.271	DNDLISLPK	R	E	0.997	37.3	34.3	21.9	0	2	0	0	2	1014.55	82952.4	166	174
Ras suppressor protein 1 OS=Mus musculus GN=Rsu1 PE=2 SV=3	Q01730	31552	1	6	9	30	5.55e-05	0.271	EIGELTQLK	K	E	0.997	69.5	35.9	19.5	0	3	0	0	2	1030.58	94586.9	175	183
Ras suppressor protein 1 OS=Mus musculus GN=Rsu1 PE=2 SV=3	Q01730	31552	1	6	9	30	5.55e-05	0.271	LTTVPPNVAELK	K	N	0.997	34.6	31.9	33.9	0	8	0	0	2	1281.74	199999	52	63
Ras suppressor protein 1 OS=Mus musculus GN=Rsu1 PE=2 SV=3	Q01730	31552	1	6	9	30	5.55e-05	0.271	LTVLPPELGNLDLTGQK	R	Q	0.997	70.2	30.7	67.9	0	11	2	0	2	1808.02	284038	192	208
Ras suppressor protein 1 OS=Mus musculus GN=Rsu1 PE=2 SV=3	Q01730	31552	1	6	9	30	5.55e-05	0.271	NQPEVDMSDR	K	G	0.997	40.6	29.9	39.3	0	1	0	0	2	1190.51	64061.9	16	25
Zinc finger ZZ-type and EF-hand domain-containing protein 1 OS=Mus musculus GN=Zzef1 PE=1 SV=2	Q5SSH7	328314	1	5	5	5	9.24e-06	0.0256	ALTELFFVTENR	R	A	0.997	60.7	34.7	49.8	0	1	0	0	2	1439.75	4483.29	2861	2872
Zinc finger ZZ-type and EF-hand domain-containing protein 1 OS=Mus musculus GN=Zzef1 PE=1 SV=2	Q5SSH7	328314	1	5	5	5	9.24e-06	0.0256	EAAAALRPAPPCESLVSR	R	H	0.997	87.7	34.6	87.7	0	0	1	0	2	1894.98	12893.2	58	75
Zinc finger ZZ-type and EF-hand domain-containing protein 1 OS=Mus musculus GN=Zzef1 PE=1 SV=2	Q5SSH7	328314	1	5	5	5	9.24e-06	0.0256	GLEAAEVNPESLAK	R	E	0.997	43.1	34.6	43.1	0	1	0	0	2	1427.74	7427.98	1405	1418
Zinc finger ZZ-type and EF-hand domain-containing protein 1 OS=Mus musculus GN=Zzef1 PE=1 SV=2	Q5SSH7	328314	1	5	5	5	9.24e-06	0.0256	LISSTESELQQSYAK	K	Q	0.997	100	35.1	100	0	1	0	0	2	1683.84	12707	2530	2544
Zinc finger ZZ-type and EF-hand domain-containing protein 1 OS=Mus musculus GN=Zzef1 PE=1 SV=2	Q5SSH7	328314	1	5	5	5	9.24e-06	0.0256	NSSGANLQGELSHVIR	K	Q	0.997	113	35.3	112	0	0	1	0	2	1681.86	7988.28	142	157
FGFR1 oncogene partner OS=Mus musculus GN=Fgfr1op PE=1 SV=1	Q66JX5	42759.6	1	2	2	3	5.55e-06	0.0927	DLLVQTLENSGVLNR	R	I	0.997	58.3	33.9	54.9	0	1	0	0	2	1670.91	3411.03	18	32
FGFR1 oncogene partner OS=Mus musculus GN=Fgfr1op PE=1 SV=1	Q66JX5	42759.6	1	2	2	3	5.55e-06	0.0927	IASFLSSSAVDAR	R	D	0.94	18.6	35.3	12.1	0	1	0	0	2	1323.69	4348.48	226	238
FGFR1 oncogene partner OS=Mus musculus GN=Fgfr1op PE=1 SV=1	Q66JX5	42759.6	1	2	2	3	5.55e-06	0.0927	TPLVNENLK	K	K	0.968	21.2	33.4	16.8	0	1	0	0	2	1027.58	16545.2	55	63
Growth arrest-specific protein 1 OS=Mus musculus GN=Gas1 PE=2 SV=2	Q01721	35695.1	1	4	4	6	1.11e-05	0.175	AIEPCLPR	R	T	0.99	33.4	34	19.2	0	1	0	0	2	955.503	9073.18	139	146
Growth arrest-specific protein 1 OS=Mus musculus GN=Gas1 PE=2 SV=2	Q01721	35695.1	1	4	4	6	1.11e-05	0.175	AVIEDMLAVPK	R	A	0.997	54.8	34.3	36.5	0	2	0	0	2	1185.65	23327	201	211
Growth arrest-specific protein 1 OS=Mus musculus GN=Gas1 PE=2 SV=2	Q01721	35695.1	1	4	4	6	1.11e-05	0.175	GGADAPGPAGAFPASAASSPR	R	W	0.997	38.9	34.3	38.9	0	1	0	0	2	1811.87	8784.41	79	99
Growth arrest-specific protein 1 OS=Mus musculus GN=Gas1 PE=2 SV=2	Q01721	35695.1	1	4	4	6	1.11e-05	0.175	TSSVGPGAGAGSVMGCTEAR	R	R	0.997	58.2	32.2	52.5	0	2	0	0	2	1851.83	8764.27	147	166
Succinate dehydrogenase cytochrome b560 subunit, mitochondrial OS=Mus musculus GN=Sdhc PE=2 SV=1	Q9CZB0	18382.7	1	4	5	18	3.33e-05	0.29	HLLWDLGK	R	G	0.99	48	33.8	30.8	0	9	0	0	2	981.552	230218	134	141
Succinate dehydrogenase cytochrome b560 subunit, mitochondrial OS=Mus musculus GN=Sdhc PE=2 SV=1	Q9CZB0	18382.7	1	4	5	18	3.33e-05	0.29	NTSSNRPLSPHLTIYK	K	W	0.997	50.9	34	49.4	0	0	1	2	2	1827.97	161819	45	60
Succinate dehydrogenase cytochrome b560 subunit, mitochondrial OS=Mus musculus GN=Sdhc PE=2 SV=1	Q9CZB0	18382.7	1	4	5	18	3.33e-05	0.29	SLCLGPTLIYSAK	K	F	0.997	66	34.7	56.1	0	3	0	0	2	1422.77	80586.5	105	117
Succinate dehydrogenase cytochrome b560 subunit, mitochondrial OS=Mus musculus GN=Sdhc PE=2 SV=1	Q9CZB0	18382.7	1	4	5	18	3.33e-05	0.29	WSLPMALSVCHR	K	G	0.997	73.2	34.5	63.7	0	0	3	0	2	1456.72	20023	61	72
Protein HGH1 homolog OS=Mus musculus GN=Hgh1 PE=2 SV=1	Q8C3I8	42916.4	1	4	4	4	7.4e-06	0.13	ALVDLAVAPAPAPSR	R	D	0.997	48.7	33.1	48.7	0	1	0	0	2	1447.83	11218.4	72	86
Protein HGH1 homolog OS=Mus musculus GN=Hgh1 PE=2 SV=1	Q8C3I8	42916.4	1	4	4	4	7.4e-06	0.13	GPGVGSGFSGER	R	G	0.996	24.1	34.9	24.1	0	1	0	0	2	1106.52	6471.5	3	14
Protein HGH1 homolog OS=Mus musculus GN=Hgh1 PE=2 SV=1	Q8C3I8	42916.4	1	4	4	4	7.4e-06	0.13	LLPLTQYTDSSVR	R	R	0.997	56.1	35.3	55	0	1	0	0	2	1492.8	10106.8	211	223
Protein HGH1 homolog OS=Mus musculus GN=Hgh1 PE=2 SV=1	Q8C3I8	42916.4	1	4	4	4	7.4e-06	0.13	TLLAGQPELLR	R	A	0.979	17.8	30.5	17.8	0	1	0	0	2	1210.72	10024.7	61	71
Muscle-related coiled-coil protein OS=Mus musculus GN=Murc PE=2 SV=1	A2AMM0	41008.1	1	6	7	13	2.4e-05	0.229	GGYSPQEGGDPPTPEPLK	K	V	0.997	46.8	34.2	45.6	0	2	0	0	2	1825.86	29531.4	322	339
Muscle-related coiled-coil protein OS=Mus musculus GN=Murc PE=2 SV=1	A2AMM0	41008.1	1	6	7	13	2.4e-05	0.229	LSQSHSNTGYVVNK	K	L	0.997	97.7	35.4	90.9	0	0	1	0	2	1533.77	11760.5	75	88
Muscle-related coiled-coil protein OS=Mus musculus GN=Murc PE=2 SV=1	A2AMM0	41008.1	1	6	7	13	2.4e-05	0.229	SVQIDLLK	K	L	0.99	40.9	34.7	20.3	0	2	0	0	2	915.551	18406.3	67	74
Muscle-related coiled-coil protein OS=Mus musculus GN=Murc PE=2 SV=1	A2AMM0	41008.1	1	6	7	13	2.4e-05	0.229	VASVVDSVQASQK	R	R	0.997	71.7	36.1	53.9	0	1	1	0	2	1317.7	14093.7	40	52
Muscle-related coiled-coil protein OS=Mus musculus GN=Murc PE=2 SV=1	A2AMM0	41008.1	1	6	7	13	2.4e-05	0.229	VEDDESLLLELK	R	Q	0.997	85.2	35.5	70.3	0	2	0	0	2	1402.73	9130.73	348	359
Muscle-related coiled-coil protein OS=Mus musculus GN=Murc PE=2 SV=1	A2AMM0	41008.1	1	6	7	13	2.4e-05	0.229	VVIFQEDIPCPASLSVVK	R	D	0.997	46.9	33.5	46.9	0	4	0	0	2	2001.07	75737.7	132	149
Neurogenic locus notch homolog protein 1 OS=Mus musculus GN=Notch1 PE=1 SV=3	Q01705	270824	1	1	1	2	3.7e-06	0.0083	INEFQCQCPK	K	G	0.997	45	32	31.5	0	1	0	0	2	1323.58	6462.61	509	518
Neurogenic locus notch homolog protein 1 OS=Mus musculus GN=Notch1 PE=1 SV=3	Q01705	270824	1	1	1	2	3.7e-06	0.0083	TGETALHLAAR	R	Y	0.997	84.5	34.2	73.5	0	0	1	0	2	1139.62	25954.8	1917	1927
Ran GTPase-activating protein 1 OS=Mus musculus GN=Rangap1 PE=1 SV=2	P46061	63532.7	1	11	11	18	3.33e-05	0.2	CHWSDMFTGR	R	L	0.958	27.8	30.5	27.8	0	1	0	0	2	1296.52	17557.8	82	91
Ran GTPase-activating protein 1 OS=Mus musculus GN=Rangap1 PE=1 SV=2	P46061	63532.7	1	11	11	18	3.33e-05	0.2	DAALVVAEAVADK	R	A	0.997	73.1	34.9	60.9	0	3	0	0	2	1271.68	35189.2	308	320
Ran GTPase-activating protein 1 OS=Mus musculus GN=Rangap1 PE=1 SV=2	P46061	63532.7	1	11	11	18	3.33e-05	0.2	DAALVVAEAVADKAELEK	R	L	0.997	97.1	33.8	88.3	0	0	2	0	2	1841.99	38981.5	308	325
Ran GTPase-activating protein 1 OS=Mus musculus GN=Rangap1 PE=1 SV=2	P46061	63532.7	1	11	11	18	3.33e-05	0.2	EIEEFDGLEALR	K	L	0.997	71.2	35.5	57.2	0	2	0	0	2	1420.7	44663.7	44	55
Ran GTPase-activating protein 1 OS=Mus musculus GN=Rangap1 PE=1 SV=2	P46061	63532.7	1	11	11	18	3.33e-05	0.2	ELNLSFCEIK	K	R	0.995	31.9	35.3	20	0	1	0	0	2	1252.62	11598.8	297	306
Ran GTPase-activating protein 1 OS=Mus musculus GN=Rangap1 PE=1 SV=2	P46061	63532.7	1	11	11	18	3.33e-05	0.2	GAVAIADAVR	K	G	0.997	51.7	33.6	30.7	0	1	0	0	2	942.537	103816	280	289
Ran GTPase-activating protein 1 OS=Mus musculus GN=Rangap1 PE=1 SV=2	P46061	63532.7	1	11	11	18	3.33e-05	0.2	GSGEEPATPSR	R	K	0.997	64.3	32.5	54.4	0	1	0	0	2	1087.5	1088.21	404	414
Ran GTPase-activating protein 1 OS=Mus musculus GN=Rangap1 PE=1 SV=2	P46061	63532.7	1	11	11	18	3.33e-05	0.2	ILAAALTECHR	K	K	0.997	83.7	34.6	77	0	0	1	0	2	1254.66	23460.6	161	171
Ran GTPase-activating protein 1 OS=Mus musculus GN=Rangap1 PE=1 SV=2	P46061	63532.7	1	11	11	18	3.33e-05	0.2	LNNCGMGIGGGK	K	I	0.997	72.4	33.9	69.5	0	2	0	0	2	1177.55	24566.5	149	160
Ran GTPase-activating protein 1 OS=Mus musculus GN=Rangap1 PE=1 SV=2	P46061	63532.7	1	11	11	18	3.33e-05	0.2	QVEVINFGDCLVR	R	S	0.997	89	35.6	80	0	2	0	0	2	1548.78	46385.5	265	277
Ran GTPase-activating protein 1 OS=Mus musculus GN=Rangap1 PE=1 SV=2	P46061	63532.7	1	11	11	18	3.33e-05	0.2	SPACFTLQELK	K	L	0.997	59.4	35.8	51.4	0	2	0	0	2	1293.65	21666	138	148
Protein SET OS=Mus musculus GN=Set PE=1 SV=1	Q9EQU5	33378.4	1	6	9	23	4.25e-05	0.26	EFHLNESGDPSSK	K	S	0.997	92.2	31.6	86.2	0	1	2	0	2	1446.65	126940	154	166
Protein SET OS=Mus musculus GN=Set PE=1 SV=1	Q9EQU5	33378.4	1	6	9	23	4.25e-05	0.26	EQQEAIEHIDEVQNEIDR	K	L	0.997	88.1	33.3	88.1	0	1	3	0	2	2195.02	116255	39	56
Protein SET OS=Mus musculus GN=Set PE=1 SV=1	Q9EQU5	33378.4	1	6	9	23	4.25e-05	0.26	IDFYFDENPYFENK	R	V	0.997	103	30.5	97.4	0	4	0	0	2	1840.81	83059.8	136	149
Protein SET OS=Mus musculus GN=Set PE=1 SV=1	Q9EQU5	33378.4	1	6	9	23	4.25e-05	0.26	LNEQASEEILK	R	V	0.997	76	35.5	57.3	0	6	0	0	2	1273.66	365596	57	67
Protein SET OS=Mus musculus GN=Set PE=1 SV=1	Q9EQU5	33378.4	1	6	9	23	4.25e-05	0.26	QSAILPQPK	R	K	0.997	40	32.4	36.6	0	2	0	0	2	981.573	18404.5	6	14
Protein SET OS=Mus musculus GN=Set PE=1 SV=1	Q9EQU5	33378.4	1	6	9	23	4.25e-05	0.26	VEVTEFEDIK	R	S	0.997	65.6	35.7	51.8	0	4	0	0	2	1208.6	325132	122	131
Sec1 family domain-containing protein 1 OS=Mus musculus GN=Scfd1 PE=1 SV=1	Q8BRF7	72325.1	1	14	15	25	4.62e-05	0.305	ALTDAGCNLSPLQYIK	K	Q	0.997	69.6	35.3	69.6	0	2	0	0	2	1763.9	36066.2	476	491
Sec1 family domain-containing protein 1 OS=Mus musculus GN=Scfd1 PE=1 SV=1	Q8BRF7	72325.1	1	14	15	25	4.62e-05	0.305	FGQDIISPLLSVK	R	E	0.997	77.6	33.5	69	0	2	0	0	2	1416.81	65334.6	48	60
Sec1 family domain-containing protein 1 OS=Mus musculus GN=Scfd1 PE=1 SV=1	Q8BRF7	72325.1	1	14	15	25	4.62e-05	0.305	GTAAEMVAVK	R	L	0.997	51.7	36.8	38	0	2	0	0	2	976.513	37116.4	212	221
Sec1 family domain-containing protein 1 OS=Mus musculus GN=Scfd1 PE=1 SV=1	Q8BRF7	72325.1	1	14	15	25	4.62e-05	0.305	ILDNLMEMK	R	S	0.997	59.1	36.2	46.9	0	2	0	0	2	1106.56	24287.2	547	555
Sec1 family domain-containing protein 1 OS=Mus musculus GN=Scfd1 PE=1 SV=1	Q8BRF7	72325.1	1	14	15	25	4.62e-05	0.305	LIDLHTNVATAVLEHIK	R	A	0.991	23.6	30.9	23.6	0	0	0	1	2	1887.07	1788.1	395	411
Sec1 family domain-containing protein 1 OS=Mus musculus GN=Scfd1 PE=1 SV=1	Q8BRF7	72325.1	1	14	15	25	4.62e-05	0.305	LTSAVSSLPELLEK	K	K	0.997	50	34	49.1	0	1	0	0	2	1486.84	13950.2	379	392
Sec1 family domain-containing protein 1 OS=Mus musculus GN=Scfd1 PE=1 SV=1	Q8BRF7	72325.1	1	14	15	25	4.62e-05	0.305	MLNFNVPHVK	R	N	0.957	23.9	34.2	9.7	0	0	1	0	2	1198.64	12989.9	23	32
Sec1 family domain-containing protein 1 OS=Mus musculus GN=Scfd1 PE=1 SV=1	Q8BRF7	72325.1	1	14	15	25	4.62e-05	0.305	NSTGEPVWK	K	V	0.997	39.5	35.2	27.9	0	1	0	0	2	1017.5	5513.66	33	41
Sec1 family domain-containing protein 1 OS=Mus musculus GN=Scfd1 PE=1 SV=1	Q8BRF7	72325.1	1	14	15	25	4.62e-05	0.305	SIMGLEGEDEGAISMLSDNTAK	K	L	0.997	65.1	32.7	65.1	0	3	1	0	2	2268.04	18969.7	357	378
Sec1 family domain-containing protein 1 OS=Mus musculus GN=Scfd1 PE=1 SV=1	Q8BRF7	72325.1	1	14	15	25	4.62e-05	0.305	SKLEDIANAALAASAVTQVAK	R	V	0.997	87.8	31.6	87.8	0	0	2	0	2	2071.14	22627.9	122	142
Sec1 family domain-containing protein 1 OS=Mus musculus GN=Scfd1 PE=1 SV=1	Q8BRF7	72325.1	1	14	15	25	4.62e-05	0.305	SLLDVISDPDAGTPEDK	K	M	0.997	84	34.5	74.4	0	3	0	0	2	1771.86	71704.1	434	450
Sec1 family domain-containing protein 1 OS=Mus musculus GN=Scfd1 PE=1 SV=1	Q8BRF7	72325.1	1	14	15	25	4.62e-05	0.305	SNPETDDYR	K	Y	0.977	32.1	29.9	23.2	0	1	0	0	2	1096.45	2320.86	556	564
Sec1 family domain-containing protein 1 OS=Mus musculus GN=Scfd1 PE=1 SV=1	Q8BRF7	72325.1	1	14	15	25	4.62e-05	0.305	SYDLTPVDK	K	F	0.997	46.7	35.5	31.1	0	2	0	0	2	1037.52	35000.5	313	321
Sec1 family domain-containing protein 1 OS=Mus musculus GN=Scfd1 PE=1 SV=1	Q8BRF7	72325.1	1	14	15	25	4.62e-05	0.305	VNLEESTGVENSPAGARPK	R	R	0.997	89.2	34.8	89.2	0	0	1	0	2	1954.98	17774.2	289	307
Constitutive coactivator of PPAR-gamma-like protein 2 OS=Mus musculus GN=Fam120c PE=2 SV=3	Q8C3F2	119718	1	4	4	4	7.4e-06	0.0477	CPGAVVPVDLLK	R	L	0.997	37	33.3	34.3	0	1	0	0	2	1267.71	10379.6	14	25
Constitutive coactivator of PPAR-gamma-like protein 2 OS=Mus musculus GN=Fam120c PE=2 SV=3	Q8C3F2	119718	1	4	4	4	7.4e-06	0.0477	GSFGMQVVSVGGPGK	R	G	0.997	89.3	35.5	85.5	0	1	0	0	2	1406.71	5640.61	973	987
Constitutive coactivator of PPAR-gamma-like protein 2 OS=Mus musculus GN=Fam120c PE=2 SV=3	Q8C3F2	119718	1	4	4	4	7.4e-06	0.0477	LPMEVPSVILK	R	E	0.997	34.7	30.6	32.8	0	1	0	0	2	1225.72	5290.98	679	689
Constitutive coactivator of PPAR-gamma-like protein 2 OS=Mus musculus GN=Fam120c PE=2 SV=3	Q8C3F2	119718	1	4	4	4	7.4e-06	0.0477	SDPLPAPSQCALSR	K	D	0.997	67.8	34.6	67.6	0	1	0	0	2	1498.73	11028.8	1041	1054
ERC protein 2 OS=Mus musculus GN=Erc2 PE=2 SV=2	Q6PH08	110643	1	0	0	3	5.55e-06	0.0293	AAILQTEVDALR	R	L	0.997	65.9	34.2	53.6	0	1	0	0	2	1299.73	89963.5	485	496
ERC protein 2 OS=Mus musculus GN=Erc2 PE=2 SV=2	Q6PH08	110643	1	0	0	3	5.55e-06	0.0293	TFWSPELK	K	K	0.99	43.5	36.1	27.7	0	1	0	0	2	1007.52	23072.1	184	191
ERC protein 2 OS=Mus musculus GN=Erc2 PE=2 SV=2	Q6PH08	110643	1	0	0	3	5.55e-06	0.0293	TLEEMELR	K	I	0.99	41.2	36.1	26.8	0	1	0	0	2	1020.5	7931.49	283	290
Eukaryotic translation initiation factor 3 subunit J-A OS=Mus musculus GN=Eif3j1 PE=2 SV=1	Q3UGC7,Q66JS6	29344.6	1	7	11	32	5.92e-05	0.303	DVCISLEIDDLKK	R	I	0.963	15.7	35.6	15.7	0	0	1	0	2	1547.8	2096.46	189	201
Eukaryotic translation initiation factor 3 subunit J-A OS=Mus musculus GN=Eif3j1 PE=2 SV=1	Q3UGC7,Q66JS6	29344.6	1	7	11	32	5.92e-05	0.303	ETFGVNNTVYGIDAMNPSSR	K	D	0.997	88.3	33	88.3	0	8	0	0	2	2172	178189	137	156
Eukaryotic translation initiation factor 3 subunit J-A OS=Mus musculus GN=Eif3j1 PE=2 SV=1	Q3UGC7,Q66JS6	29344.6	1	7	11	32	5.92e-05	0.303	ITNSLTVLCSEK	K	Q	0.997	67.9	35.7	57.8	0	7	0	0	2	1364.71	281282	202	213
Eukaryotic translation initiation factor 3 subunit J-A OS=Mus musculus GN=Eif3j1 PE=2 SV=1	Q3UGC7,Q66JS6	29344.6	1	7	11	32	5.92e-05	0.303	KLQEESDLELAK	K	E	0.997	58.5	35.6	49.2	0	2	1	0	2	1402.74	35270.6	125	136
Eukaryotic translation initiation factor 3 subunit J-A OS=Mus musculus GN=Eif3j1 PE=2 SV=1	Q3UGC7,Q66JS6	29344.6	1	7	11	32	5.92e-05	0.303	LQEESDLELAK	K	E	0.997	66	35.5	42.3	0	6	0	0	2	1274.65	241348	126	136
Eukaryotic translation initiation factor 3 subunit J-A OS=Mus musculus GN=Eif3j1 PE=2 SV=1	Q3UGC7,Q66JS6	29344.6	1	7	11	32	5.92e-05	0.303	VAGGGTAGGDR	K	W	0.997	61.8	34.6	52.7	0	1	0	0	2	917.444	580.69	31	41
Eukaryotic translation initiation factor 3 subunit J-A OS=Mus musculus GN=Eif3j1 PE=2 SV=1	Q3UGC7,Q66JS6	29344.6	1	7	11	32	5.92e-05	0.303	VLTPEEQLADK	K	L	0.997	65.2	34.5	58.7	0	6	0	0	2	1242.66	432707	110	120
WASH complex subunit FAM21 OS=Mus musculus GN=Fam21 PE=1 SV=1	Q6PGL7	145315	1	15	17	24	4.44e-05	0.196	AEALPAASVSQTHESK	K	T	0.997	79.2	35.1	66.6	0	1	1	0	2	1625.81	83405.9	489	504
WASH complex subunit FAM21 OS=Mus musculus GN=Fam21 PE=1 SV=1	Q6PGL7	145315	1	15	17	24	4.44e-05	0.196	DNDPDVDLFAGTK	K	K	0.997	68.4	33.3	61.3	0	2	0	0	2	1406.64	18910.7	850	862
WASH complex subunit FAM21 OS=Mus musculus GN=Fam21 PE=1 SV=1	Q6PGL7	145315	1	15	17	24	4.44e-05	0.196	GLFSDEEDSEDLFSSQSSSKPK	K	S	0.997	46.4	30.9	46.4	0	0	1	0	2	2419.08	21989.6	530	551
WASH complex subunit FAM21 OS=Mus musculus GN=Fam21 PE=1 SV=1	Q6PGL7	145315	1	15	17	24	4.44e-05	0.196	LAAQESSEAEDVTVDR	R	G	0.997	69.1	33.6	66.5	0	2	0	0	2	1719.8	20530.7	1043	1058
WASH complex subunit FAM21 OS=Mus musculus GN=Fam21 PE=1 SV=1	Q6PGL7	145315	1	15	17	24	4.44e-05	0.196	RPTSFADELAAR	K	I	0.997	34	36	26.6	0	1	1	0	2	1333.69	40522.5	281	292
WASH complex subunit FAM21 OS=Mus musculus GN=Fam21 PE=1 SV=1	Q6PGL7	145315	1	15	17	24	4.44e-05	0.196	SMFDDDTDDIFSSGLQAK	K	A	0.997	75.4	29.1	75.4	0	2	0	0	2	1991.85	9508.6	1282	1299
WASH complex subunit FAM21 OS=Mus musculus GN=Fam21 PE=1 SV=1	Q6PGL7	145315	1	15	17	24	4.44e-05	0.196	SRPQTGNEADLFDSGDIFPK	K	S	0.996	25.6	34	25.6	0	0	1	0	2	2194.04	5354.22	1114	1133
WASH complex subunit FAM21 OS=Mus musculus GN=Fam21 PE=1 SV=1	Q6PGL7	145315	1	15	17	24	4.44e-05	0.196	SSVPSGGSLFGDDEDDDLFSSAK	R	T	0.997	33.5	29.2	33.5	0	1	0	0	2	2332.01	7239.9	866	888
WASH complex subunit FAM21 OS=Mus musculus GN=Fam21 PE=1 SV=1	Q6PGL7	145315	1	15	17	24	4.44e-05	0.196	STAIIFDDDEGDLFK	K	E	0.997	53.5	33.4	53.5	0	2	0	0	2	1685.79	32466.4	472	486
WASH complex subunit FAM21 OS=Mus musculus GN=Fam21 PE=1 SV=1	Q6PGL7	145315	1	15	17	24	4.44e-05	0.196	STGVFQDEELLFSHK	K	L	0.997	38.5	35.2	29.2	0	1	0	0	2	1736.85	3809.92	832	846
WASH complex subunit FAM21 OS=Mus musculus GN=Fam21 PE=1 SV=1	Q6PGL7	145315	1	15	17	24	4.44e-05	0.196	TEPAQDSSGLTPFK	K	S	0.997	72	35.3	66.6	0	1	0	0	2	1477.72	22851.5	928	941
WASH complex subunit FAM21 OS=Mus musculus GN=Fam21 PE=1 SV=1	Q6PGL7	145315	1	15	17	24	4.44e-05	0.196	TVLSLFDEDEDKVEDESSTCAPQDGR	R	E	0.997	50.4	28.3	50.4	0	0	1	0	2	2942.28	5890.28	795	820
WASH complex subunit FAM21 OS=Mus musculus GN=Fam21 PE=1 SV=1	Q6PGL7	145315	1	15	17	24	4.44e-05	0.196	VPLLFSDEEDSEVPSGVKPEDLK	K	V	0.997	36.3	34.1	36.3	0	0	2	0	2	2529.26	16075.7	718	740
WASH complex subunit FAM21 OS=Mus musculus GN=Fam21 PE=1 SV=1	Q6PGL7	145315	1	15	17	24	4.44e-05	0.196	VSPEVGSADVASIAQK	R	E	0.997	76.9	35	64.4	0	2	0	0	2	1557.81	51700.5	746	761
WASH complex subunit FAM21 OS=Mus musculus GN=Fam21 PE=1 SV=1	Q6PGL7	145315	1	15	17	24	4.44e-05	0.196	VYDEEVEEQVLK	R	A	0.997	59	35.7	46.6	0	2	0	0	2	1479.72	34214.3	98	109
Queuine tRNA-ribosyltransferase subunit QTRTD1 OS=Mus musculus GN=Qtrtd1 PE=1 SV=2	B8ZXI1	46288.8	1	3	3	3	5.55e-06	0.106	RPVGGFLLDGFQGDPAVTETR	K	L	0.997	43.8	33.7	43.8	0	0	1	0	2	2232.14	37539.5	212	232
Queuine tRNA-ribosyltransferase subunit QTRTD1 OS=Mus musculus GN=Qtrtd1 PE=1 SV=2	B8ZXI1	46288.8	1	3	3	3	5.55e-06	0.106	TGSAPHLTHQTLR	R	N	0.997	47	35.7	43.5	0	0	0	1	2	1418.75	3073.72	39	51
Queuine tRNA-ribosyltransferase subunit QTRTD1 OS=Mus musculus GN=Qtrtd1 PE=1 SV=2	B8ZXI1	46288.8	1	3	3	3	5.55e-06	0.106	YQEDFDPLVR	K	G	0.977	23.1	34.4	13.9	0	1	0	0	2	1281.61	9433.98	340	349
Malate dehydrogenase, cytoplasmic OS=Mus musculus GN=Mdh1 PE=1 SV=3	P14152	36512.1	1	15	29	177	0.000327	0.434	DLDVAVLVGSMPR	K	R	0.997	93.2	34.8	78.2	0	24	1	0	2	1371.73	1180570	80	92
Malate dehydrogenase, cytoplasmic OS=Mus musculus GN=Mdh1 PE=1 SV=3	P14152	36512.1	1	15	29	177	0.000327	0.434	ELTEEKETAFEFLSSA	K	-	0.997	66.3	33.9	61.1	0	4	0	0	2	1830.86	85492.9	319	334
Malate dehydrogenase, cytoplasmic OS=Mus musculus GN=Mdh1 PE=1 SV=3	P14152	36512.1	1	15	29	177	0.000327	0.434	ENFSCLTR	K	L	0.99	59	33	42.4	0	6	0	0	2	1026.47	1984440	150	157
Malate dehydrogenase, cytoplasmic OS=Mus musculus GN=Mdh1 PE=1 SV=3	P14152	36512.1	1	15	29	177	0.000327	0.434	ETAFEFLSSA	K	-	0.997	48.4	32.2	34.6	0	3	0	0	2	1101.51	738916	325	334
Malate dehydrogenase, cytoplasmic OS=Mus musculus GN=Mdh1 PE=1 SV=3	P14152	36512.1	1	15	29	177	0.000327	0.434	EVGVYEALK	K	D	0.997	48.7	35.9	33.5	0	11	0	0	2	1007.54	305371	206	214
Malate dehydrogenase, cytoplasmic OS=Mus musculus GN=Mdh1 PE=1 SV=3	P14152	36512.1	1	15	29	177	0.000327	0.434	EVGVYEALKDDSWLK	K	G	0.997	78.8	35.1	75.3	0	2	12	0	2	1751.89	1145200	206	220
Malate dehydrogenase, cytoplasmic OS=Mus musculus GN=Mdh1 PE=1 SV=3	P14152	36512.1	1	15	29	177	0.000327	0.434	FVEGLPINDFSR	K	E	0.997	76.4	35.7	71.4	0	31	2	0	2	1393.71	4616450	299	310
Malate dehydrogenase, cytoplasmic OS=Mus musculus GN=Mdh1 PE=1 SV=3	P14152	36512.1	1	15	29	177	0.000327	0.434	GEFITTVQQR	K	G	0.997	71.8	36	42.6	0	11	1	0	2	1178.62	3631240	221	230
Malate dehydrogenase, cytoplasmic OS=Mus musculus GN=Mdh1 PE=1 SV=3	P14152	36512.1	1	15	29	177	0.000327	0.434	KLSSAMSAAK	R	A	0.962	26.2	35.6	12.5	0	1	0	0	2	993.54	365.01	239	248
Malate dehydrogenase, cytoplasmic OS=Mus musculus GN=Mdh1 PE=1 SV=3	P14152	36512.1	1	15	29	177	0.000327	0.434	LGVTADDVK	K	N	0.997	54.2	36.9	35.2	0	6	0	0	2	917.494	3363730	171	179
Malate dehydrogenase, cytoplasmic OS=Mus musculus GN=Mdh1 PE=1 SV=3	P14152	36512.1	1	15	29	177	0.000327	0.434	LSSAMSAAK	K	A	0.997	62	35.4	42.4	0	3	0	0	2	865.445	16451.6	240	248
Malate dehydrogenase, cytoplasmic OS=Mus musculus GN=Mdh1 PE=1 SV=3	P14152	36512.1	1	15	29	177	0.000327	0.434	NVIIWGNHSSTQYPDVNHAK	K	V	0.997	87.2	34.6	57.4	0	0	4	10	2	2281.1	1329180	180	199
Malate dehydrogenase, cytoplasmic OS=Mus musculus GN=Mdh1 PE=1 SV=3	P14152	36512.1	1	15	29	177	0.000327	0.434	SAPSIPKENFSCLTR	K	L	0.997	58.7	35.3	58.2	0	1	1	0	2	1706.85	26319.5	143	157
Malate dehydrogenase, cytoplasmic OS=Mus musculus GN=Mdh1 PE=1 SV=3	P14152	36512.1	1	15	29	177	0.000327	0.434	SQGTALEK	K	Y	0.99	42.7	36.1	23.4	0	3	0	0	2	833.436	8841.81	111	118
Malate dehydrogenase, cytoplasmic OS=Mus musculus GN=Mdh1 PE=1 SV=3	P14152	36512.1	1	15	29	177	0.000327	0.434	VIVVGNPANTNCLTASK	K	S	0.997	86	34.6	86	0	31	8	0	2	1757.92	4597110	126	142
60S ribosomal protein L7 OS=Mus musculus GN=Rpl7 PE=1 SV=2	P14148	31421.6	1	11	13	32	5.92e-05	0.374	AGNFYVPAEPK	K	L	0.997	29.2	36	19.9	0	3	0	0	2	1192.6	150222	100	110
60S ribosomal protein L7 OS=Mus musculus GN=Rpl7 PE=1 SV=2	P14148	31421.6	1	11	13	32	5.92e-05	0.374	EANNFLWPFK	K	L	0.997	65.3	35.7	58.1	0	4	0	0	2	1265.63	86581.9	225	234
60S ribosomal protein L7 OS=Mus musculus GN=Rpl7 PE=1 SV=2	P14148	31421.6	1	11	13	32	5.92e-05	0.374	IALTDNSLIAR	R	S	0.997	90.7	34.4	77.9	0	6	0	0	2	1186.68	233607	189	199
60S ribosomal protein L7 OS=Mus musculus GN=Rpl7 PE=1 SV=2	P14148	31421.6	1	11	13	32	5.92e-05	0.374	IVEPYIAWGYPNLK	R	S	0.997	72.2	34.7	63.7	0	2	0	0	2	1662.89	7203.57	157	170
60S ribosomal protein L7 OS=Mus musculus GN=Rpl7 PE=1 SV=2	P14148	31421.6	1	11	13	32	5.92e-05	0.374	KVPAVPETLK	K	K	0.997	45.7	29.2	29.4	0	5	0	0	2	1081.66	68780.4	32	41
60S ribosomal protein L7 OS=Mus musculus GN=Rpl7 PE=1 SV=2	P14148	31421.6	1	11	13	32	5.92e-05	0.374	QIFNGTFVK	R	L	0.997	35.9	34.1	20.1	0	3	0	0	2	1053.57	105391	138	146
60S ribosomal protein L7 OS=Mus musculus GN=Rpl7 PE=1 SV=2	P14148	31421.6	1	11	13	32	5.92e-05	0.374	SVNELIYK	K	R	0.99	48.1	35.3	37	0	2	0	0	2	965.53	97293.9	171	178
60S ribosomal protein L7 OS=Mus musculus GN=Rpl7 PE=1 SV=2	P14148	31421.6	1	11	13	32	5.92e-05	0.374	TTHFVEGGDAGNR	K	E	0.997	72.6	32.8	66.6	0	0	1	0	2	1360.62	19824.9	246	258
60S ribosomal protein L7 OS=Mus musculus GN=Rpl7 PE=1 SV=2	P14148	31421.6	1	11	13	32	5.92e-05	0.374	TTHFVEGGDAGNREDQINR	K	L	0.997	45.3	33.4	45.3	0	1	0	0	2	2115.98	11879.5	246	264
60S ribosomal protein L7 OS=Mus musculus GN=Rpl7 PE=1 SV=2	P14148	31421.6	1	11	13	32	5.92e-05	0.374	VATVPGTLK	K	K	0.995	34.5	32.2	24.9	0	2	0	0	2	885.54	61055.9	11	19
60S ribosomal protein L7 OS=Mus musculus GN=Rpl7 PE=1 SV=2	P14148	31421.6	1	11	13	32	5.92e-05	0.374	VPAVPETLK	K	K	0.997	45.5	31.5	37.3	0	3	0	0	2	953.567	49712.7	33	41
Solute carrier family 2, facilitated glucose transporter member 4 OS=Mus musculus GN=Slc2a4 PE=1 SV=3	P14142	54757.6	1	5	6	13	2.4e-05	0.114	ERPMSLLQLLGSR	R	T	0.997	50.5	33.2	40.5	0	0	1	0	2	1499.84	19565.8	270	282
Solute carrier family 2, facilitated glucose transporter member 4 OS=Mus musculus GN=Slc2a4 PE=1 SV=3	P14142	54757.6	1	5	6	13	2.4e-05	0.114	LTGWADVSDALAELKDEK	R	R	0.997	81.5	34.8	81.5	0	0	2	0	2	1960.99	28817.5	247	264
Solute carrier family 2, facilitated glucose transporter member 4 OS=Mus musculus GN=Slc2a4 PE=1 SV=3	P14142	54757.6	1	5	6	13	2.4e-05	0.114	PSGFQQIGSDDGEPPR	M	Q	0.997	111	32.5	111	0	4	0	0	1	1686.77	54872.6	2	17
Solute carrier family 2, facilitated glucose transporter member 4 OS=Mus musculus GN=Slc2a4 PE=1 SV=3	P14142	54757.6	1	5	6	13	2.4e-05	0.114	RLTGWADVSDALAELKDEK	K	R	0.997	39.7	34.6	37.4	0	0	1	1	2	2117.09	7466.09	246	264
Solute carrier family 2, facilitated glucose transporter member 4 OS=Mus musculus GN=Slc2a4 PE=1 SV=3	P14142	54757.6	1	5	6	13	2.4e-05	0.114	TFDQISAAFR	R	R	0.997	64.2	34.5	56	0	4	0	0	2	1155.58	141715	475	484
Alpha-1B-glycoprotein OS=Mus musculus GN=A1bg PE=1 SV=1	Q19LI2	56554.2	1	8	8	15	2.77e-05	0.174	DAILYYVNLK	R	E	0.997	46	34	32.4	0	1	0	0	2	1211.67	4639.23	273	282
Alpha-1B-glycoprotein OS=Mus musculus GN=A1bg PE=1 SV=1	Q19LI2	56554.2	1	8	8	15	2.77e-05	0.174	DLEPGSTVQLR	R	C	0.991	28.8	34.6	20.9	0	1	0	0	2	1214.64	26846.7	332	342
Alpha-1B-glycoprotein OS=Mus musculus GN=A1bg PE=1 SV=1	Q19LI2	56554.2	1	8	8	15	2.77e-05	0.174	ELDNPGPFTCR	K	Y	0.987	30.1	31.9	30.1	0	1	0	0	2	1305.59	23436.1	283	293
Alpha-1B-glycoprotein OS=Mus musculus GN=A1bg PE=1 SV=1	Q19LI2	56554.2	1	8	8	15	2.77e-05	0.174	LETQVLSYR	R	F	0.997	67.8	35.2	49.4	0	3	0	0	2	1108.6	42806.3	72	80
Alpha-1B-glycoprotein OS=Mus musculus GN=A1bg PE=1 SV=1	Q19LI2	56554.2	1	8	8	15	2.77e-05	0.174	NAAEFQLR	R	Q	0.99	46.3	36.8	33.3	0	5	0	0	2	948.49	42375.6	250	257
Alpha-1B-glycoprotein OS=Mus musculus GN=A1bg PE=1 SV=1	Q19LI2	56554.2	1	8	8	15	2.77e-05	0.174	QEGVDGVQKPDVQHK	R	G	0.983	19.7	35.4	19.6	0	0	1	0	2	1663.84	2575.64	166	180
Alpha-1B-glycoprotein OS=Mus musculus GN=A1bg PE=1 SV=1	Q19LI2	56554.2	1	8	8	15	2.77e-05	0.174	STVHLGQEAIFR	K	C	0.997	66.1	34.9	66.1	0	0	2	0	2	1357.72	33086.9	429	440
Alpha-1B-glycoprotein OS=Mus musculus GN=A1bg PE=1 SV=1	Q19LI2	56554.2	1	8	8	15	2.77e-05	0.174	WTMLSNAVEVTGK	K	E	0.957	31.7	35.3	21.8	0	1	0	0	2	1435.72	7020.11	114	126
40S ribosomal protein S16 OS=Mus musculus GN=Rps16 PE=2 SV=4	P14131	16445.9	1	7	8	17	3.14e-05	0.438	DILIQYDR	K	T	0.99	30.7	36.2	17.6	0	2	0	0	2	1035.55	92123	110	117
40S ribosomal protein S16 OS=Mus musculus GN=Rps16 PE=2 SV=4	P14131	16445.9	1	7	8	17	3.14e-05	0.438	EIKDILIQYDR	K	T	0.997	67.7	34.6	41	0	1	0	0	2	1405.77	19895.1	107	117
40S ribosomal protein S16 OS=Mus musculus GN=Rps16 PE=2 SV=4	P14131	16445.9	1	7	8	17	3.14e-05	0.438	GGGHVAQIYAIR	K	Q	0.992	21.6	34.1	21.6	0	1	0	0	2	1241.67	13612.9	74	85
40S ribosomal protein S16 OS=Mus musculus GN=Rps16 PE=2 SV=4	P14131	16445.9	1	7	8	17	3.14e-05	0.438	GPLQSVQVFGR	K	K	0.997	75.7	35.5	50	0	2	0	0	2	1187.65	98449.6	5	15
40S ribosomal protein S16 OS=Mus musculus GN=Rps16 PE=2 SV=4	P14131	16445.9	1	7	8	17	3.14e-05	0.438	LLEPVLLLGK	K	E	0.997	65.2	25	52	0	6	0	0	2	1094.72	151881	51	60
40S ribosomal protein S16 OS=Mus musculus GN=Rps16 PE=2 SV=4	P14131	16445.9	1	7	8	17	3.14e-05	0.438	TLLVADPR	R	R	0.99	55	32.1	26.2	0	2	0	0	2	884.52	75518.3	118	125
40S ribosomal protein S16 OS=Mus musculus GN=Rps16 PE=2 SV=4	P14131	16445.9	1	7	8	17	3.14e-05	0.438	VNGRPLEMIEPR	K	T	0.997	65.1	34.5	56.3	0	0	3	0	2	1410.75	26943.6	34	45
Hematological and neurological expressed 1-like protein OS=Mus musculus GN=Hn1l PE=1 SV=1	Q6PGH2	20020.6	1	3	3	3	5.55e-06	0.263	GSGIFDESTPVQTR	K	Q	0.997	36.7	35.1	36.1	0	1	0	0	2	1493.72	6565.53	68	81
Hematological and neurological expressed 1-like protein OS=Mus musculus GN=Hn1l PE=1 SV=1	Q6PGH2	20020.6	1	3	3	3	5.55e-06	0.263	IPEPTPTVDSHEPR	K	L	0.952	21.3	35.5	21.3	0	0	1	0	2	1574.78	12718.3	153	166
Hematological and neurological expressed 1-like protein OS=Mus musculus GN=Hn1l PE=1 SV=1	Q6PGH2	20020.6	1	3	3	3	5.55e-06	0.263	TSDIFGSPVTATAPLAHPNKPK	K	D	0.997	36.4	33.1	36.4	0	0	0	1	2	2249.19	10977	91	112
Double-strand-break repair protein rad21 homolog OS=Mus musculus GN=Rad21 PE=1 SV=3	Q61550	72085.2	1	7	8	11	2.03e-05	0.159	AQLSDYSDIVTTLDLAPPTK	R	K	0.997	44.6	34.5	44.6	0	1	0	0	2	2148.11	2085.02	339	358
Double-strand-break repair protein rad21 homolog OS=Mus musculus GN=Rad21 PE=1 SV=3	Q61550	72085.2	1	7	8	11	2.03e-05	0.159	CLTPLVPEDLR	R	K	0.997	44.8	34.6	38.7	0	3	0	0	2	1312.69	28830.7	392	402
Double-strand-break repair protein rad21 homolog OS=Mus musculus GN=Rad21 PE=1 SV=3	Q61550	72085.2	1	7	8	11	2.03e-05	0.159	EFENPEVPREEQQPQQQQPQPQR	K	D	0.961	14.9	33.2	14.9	0	0	1	0	2	2846.35	4711.55	419	441
Double-strand-break repair protein rad21 homolog OS=Mus musculus GN=Rad21 PE=1 SV=3	Q61550	72085.2	1	7	8	11	2.03e-05	0.159	GGEADNLDEFLK	K	E	0.997	36.2	34.3	30.3	0	1	0	0	2	1307.61	8438.66	407	418
Double-strand-break repair protein rad21 homolog OS=Mus musculus GN=Rad21 PE=1 SV=3	Q61550	72085.2	1	7	8	11	2.03e-05	0.159	LQDSVMEASR	R	T	0.997	73.1	35.1	33.2	0	2	0	0	2	1135.54	18234.4	455	464
Double-strand-break repair protein rad21 homolog OS=Mus musculus GN=Rad21 PE=1 SV=3	Q61550	72085.2	1	7	8	11	2.03e-05	0.159	MAFRPGVVDLPEENR	K	E	0.994	26.5	35	18	0	1	1	0	2	1729.87	14197.4	87	101
Double-strand-break repair protein rad21 homolog OS=Mus musculus GN=Rad21 PE=1 SV=3	Q61550	72085.2	1	7	8	11	2.03e-05	0.159	TQQMLHGLQR	R	A	0.997	50.5	35	41.9	0	0	1	0	2	1211.63	28909.3	564	573
Fibrillin-2 OS=Mus musculus GN=Fbn2 PE=1 SV=2	Q61555	313804	1	1	1	14	2.59e-05	0.0158	GPNVCGSR	R	F	0.99	53.5	31	52.5	0	1	0	0	2	846.389	760.94	85	92
Fibrillin-2 OS=Mus musculus GN=Fbn2 PE=1 SV=2	Q61555	313804	1	1	1	14	2.59e-05	0.0158	NCMDIDECERNPLLCR	K	G	0.964	35.5	25.8	0	0	0	1	0	2	2110.88	5985.09	1148	1163
Fibrillin-2 OS=Mus musculus GN=Fbn2 PE=1 SV=2	Q61555	313804	1	1	1	14	2.59e-05	0.0158	TLPGGNQCIVPICR	K	N	0.997	91.8	34.9	78	0	9	2	0	2	1584.8	796010	103	116
Fibrillin-2 OS=Mus musculus GN=Fbn2 PE=1 SV=2	Q61555	313804	1	1	1	14	2.59e-05	0.0158	VCVDTHMR	R	S	0.99	53.7	31.9	36.5	0	1	0	0	2	1017.46	25361.7	689	696
Pinin OS=Mus musculus GN=Pnn PE=1 SV=4	O35691	82435.2	1	8	8	11	2.03e-05	0.15	DFPLESIK	K	L	0.95	24.3	36.8	9.27	0	1	0	0	2	948.504	5494.99	537	544
Pinin OS=Mus musculus GN=Pnn PE=1 SV=4	O35691	82435.2	1	8	8	11	2.03e-05	0.15	DLIQDQNMDEK	R	G	0.997	63.7	32.2	59.2	0	2	0	0	2	1348.61	18052.7	126	136
Pinin OS=Mus musculus GN=Pnn PE=1 SV=4	O35691	82435.2	1	8	8	11	2.03e-05	0.15	ELEPEMEFDVEPDKECK	K	S	0.997	38.5	29	38.5	0	1	0	0	2	2123.92	4924.25	423	439
Pinin OS=Mus musculus GN=Pnn PE=1 SV=4	O35691	82435.2	1	8	8	11	2.03e-05	0.15	FKQESTVATER	K	Q	0.997	62.8	35.5	48.2	0	0	1	0	2	1295.66	22677.2	155	165
Pinin OS=Mus musculus GN=Pnn PE=1 SV=4	O35691	82435.2	1	8	8	11	2.03e-05	0.15	HVIAEQEVMETNQVESIEPSENETSK	K	E	0.997	83.6	32.5	81.9	0	0	1	0	2	2957.37	6921.92	397	422
Pinin OS=Mus musculus GN=Pnn PE=1 SV=4	O35691	82435.2	1	8	8	11	2.03e-05	0.15	IFGLLMGTLQK	R	F	0.997	46	33.3	27.2	0	2	0	0	2	1220.71	13405.1	144	154
Pinin OS=Mus musculus GN=Pnn PE=1 SV=4	O35691	82435.2	1	8	8	11	2.03e-05	0.15	LEVQAEEER	K	K	0.997	66.7	34.2	43.7	0	1	0	0	2	1102.54	74083.3	176	184
Pinin OS=Mus musculus GN=Pnn PE=1 SV=4	O35691	82435.2	1	8	8	11	2.03e-05	0.15	VELAQLQEEWNEHNAK	K	I	0.997	81.2	34.6	81.2	0	0	2	0	2	1937.94	53869.7	212	227
Complement C1q subcomponent subunit B OS=Mus musculus GN=C1qb PE=1 SV=2	P14106	26717.5	0.999	1	1	1	1.85e-06	0.0474	VITNANENYEPR	K	N	0.997	90.2	34.9	83.9	0	1	0	0	2	1419.69	32940.9	143	154
Exocyst complex component 8 OS=Mus musculus GN=Exoc8 PE=1 SV=1	Q6PGF7	81036.3	1	9	10	11	2.03e-05	0.168	DFEGAVDLLDK	R	L	0.997	41.8	35.6	25.4	0	2	0	0	2	1221.6	13960.1	343	353
Exocyst complex component 8 OS=Mus musculus GN=Exoc8 PE=1 SV=1	Q6PGF7	81036.3	1	9	10	11	2.03e-05	0.168	ESLSTAAECVK	K	V	0.997	47.2	35.3	41.4	0	1	0	0	2	1194.57	44336.5	504	514
Exocyst complex component 8 OS=Mus musculus GN=Exoc8 PE=1 SV=1	Q6PGF7	81036.3	1	9	10	11	2.03e-05	0.168	EWLEVLEETK	R	R	0.946	15.8	35.8	13	0	1	0	0	2	1275.65	3024.22	263	272
Exocyst complex component 8 OS=Mus musculus GN=Exoc8 PE=1 SV=1	Q6PGF7	81036.3	1	9	10	11	2.03e-05	0.168	IFQAENAKIK	R	R	0.963	49.1	35.8	15.6	0	1	0	0	2	1162.65	7212.97	252	261
Exocyst complex component 8 OS=Mus musculus GN=Exoc8 PE=1 SV=1	Q6PGF7	81036.3	1	9	10	11	2.03e-05	0.168	LLMFPESR	K	I	0.99	41.1	36	26.8	0	1	0	0	2	992.523	6028.55	244	251
Exocyst complex component 8 OS=Mus musculus GN=Exoc8 PE=1 SV=1	Q6PGF7	81036.3	1	9	10	11	2.03e-05	0.168	MNLMTPEALGK	R	L	0.997	48.8	36	41.4	0	1	0	0	2	1204.61	8959.62	569	579
Exocyst complex component 8 OS=Mus musculus GN=Exoc8 PE=1 SV=1	Q6PGF7	81036.3	1	9	10	11	2.03e-05	0.168	QNASFLYETVLPVVER	R	R	0.997	64.7	34.9	64.7	0	1	1	0	2	1864.98	10698.5	667	682
Exocyst complex component 8 OS=Mus musculus GN=Exoc8 PE=1 SV=1	Q6PGF7	81036.3	1	9	10	11	2.03e-05	0.168	SSLESIPLALLPAAAAGASAGEDTAGAGPR	K	E	0.993	21.6	32.7	21.6	0	0	1	0	2	2721.41	2425.01	92	121
Exocyst complex component 8 OS=Mus musculus GN=Exoc8 PE=1 SV=1	Q6PGF7	81036.3	1	9	10	11	2.03e-05	0.168	VQALAEETAQNLK	R	R	0.997	93.2	34.7	79.4	0	1	0	0	2	1414.75	20260.8	44	56
Nuclear migration protein nudC OS=Mus musculus GN=Nudc PE=1 SV=1	O35685	38358.6	1	15	20	41	7.58e-05	0.494	AETPGPQIK	K	E	0.991	30.4	33.7	21.8	0	1	0	0	2	940.51	6176.84	97	105
Nuclear migration protein nudC OS=Mus musculus GN=Nudc PE=1 SV=1	O35685	38358.6	1	15	20	41	7.58e-05	0.494	DVVVDIQR	K	R	0.99	39.8	34.6	20	0	3	0	0	2	943.521	55542.6	198	205
Nuclear migration protein nudC OS=Mus musculus GN=Nudc PE=1 SV=1	O35685	38358.6	1	15	20	41	7.58e-05	0.494	FMDQHPEMDFSK	K	A	0.997	63.4	28.3	63.3	0	0	1	0	2	1511.63	231204	317	328
Nuclear migration protein nudC OS=Mus musculus GN=Nudc PE=1 SV=1	O35685	38358.6	1	15	20	41	7.58e-05	0.494	GKDVVVDIQR	K	R	0.997	64.8	34.1	50.5	0	1	0	0	2	1128.64	24923.6	196	205
Nuclear migration protein nudC OS=Mus musculus GN=Nudc PE=1 SV=1	O35685	38358.6	1	15	20	41	7.58e-05	0.494	GQPPVVDGELYNEVK	K	V	0.997	56.9	34.7	51.7	0	5	2	0	2	1643.83	211789	214	228
Nuclear migration protein nudC OS=Mus musculus GN=Nudc PE=1 SV=1	O35685	38358.6	1	15	20	41	7.58e-05	0.494	LITQTFNHHNQLAQK	K	A	0.997	102	34.5	95.6	0	1	0	1	2	1792.95	59485.8	54	68
Nuclear migration protein nudC OS=Mus musculus GN=Nudc PE=1 SV=1	O35685	38358.6	1	15	20	41	7.58e-05	0.494	LKPNLGNGADLPNYR	K	W	0.997	58.5	34.2	58.3	0	2	3	0	2	1641.87	56494.7	160	174
Nuclear migration protein nudC OS=Mus musculus GN=Nudc PE=1 SV=1	O35685	38358.6	1	15	20	41	7.58e-05	0.494	LQLEIDQK	R	K	0.99	57.6	34.8	13.1	0	4	0	0	2	986.552	102399	115	122
Nuclear migration protein nudC OS=Mus musculus GN=Nudc PE=1 SV=1	O35685	38358.6	1	15	20	41	7.58e-05	0.494	LSDLDSETR	K	S	0.997	45.8	35	28.3	0	1	0	0	2	1035.5	22528.5	277	285
Nuclear migration protein nudC OS=Mus musculus GN=Nudc PE=1 SV=1	O35685	38358.6	1	15	20	41	7.58e-05	0.494	LVTSDPEINTK	R	K	0.997	74.5	35.7	64.1	0	3	0	0	2	1216.64	131099	258	268
Nuclear migration protein nudC OS=Mus musculus GN=Nudc PE=1 SV=1	O35685	38358.6	1	15	20	41	7.58e-05	0.494	SMGLPTSDEQK	K	K	0.997	35	34.1	27.3	0	2	0	0	2	1192.55	69961	299	309
Nuclear migration protein nudC OS=Mus musculus GN=Nudc PE=1 SV=1	O35685	38358.6	1	15	20	41	7.58e-05	0.494	TDFFIGGEEGMAEK	K	L	0.997	60.9	31	60.2	0	5	0	0	2	1530.68	97145.5	40	53
Nuclear migration protein nudC OS=Mus musculus GN=Nudc PE=1 SV=1	O35685	38358.6	1	15	20	41	7.58e-05	0.494	VEESSWLIEDGK	K	V	0.997	86.2	34.9	77.7	0	3	0	0	2	1391.67	122281	229	240
Nuclear migration protein nudC OS=Mus musculus GN=Nudc PE=1 SV=1	O35685	38358.6	1	15	20	41	7.58e-05	0.494	VVTVHLEK	K	I	0.939	17.8	31.6	14.2	0	1	0	0	2	924.551	32263	241	248
Nuclear migration protein nudC OS=Mus musculus GN=Nudc PE=1 SV=1	O35685	38358.6	1	15	20	41	7.58e-05	0.494	WTQTLAELDLAVPFR	R	V	0.997	85.9	34.7	85.9	0	2	0	0	2	1759.94	7401.16	175	189
28S ribosomal protein S12, mitochondrial OS=Mus musculus GN=Mrps12 PE=2 SV=1	O35680	15437.3	1	2	2	3	5.55e-06	0.259	EAVCFIPGEGHTLQEHHVVLVEGGR	K	T	0.997	52.8	33.9	52.8	0	0	0	1	2	2770.37	11511.3	90	114
28S ribosomal protein S12, mitochondrial OS=Mus musculus GN=Mrps12 PE=2 SV=1	O35680	15437.3	1	2	2	3	5.55e-06	0.259	LGPTEGRPQLK	R	G	0.997	41.7	32.8	39.7	0	2	0	0	2	1195.68	22804	49	59
TOM1-like protein 2 OS=Mus musculus GN=Tom1l2 PE=2 SV=1	Q5SRX1	55663.1	1	9	12	24	4.44e-05	0.237	AAETVPDLPSPPTEAPAPASNTSTR	K	K	0.997	84.4	34.4	84.1	0	0	3	0	2	2477.22	33710.8	470	494
TOM1-like protein 2 OS=Mus musculus GN=Tom1l2 PE=2 SV=1	Q5SRX1	55663.1	1	9	12	24	4.44e-05	0.237	DFIDSVLVK	R	I	0.985	32.3	35.4	12.6	0	3	0	0	2	1035.57	65850.6	93	101
TOM1-like protein 2 OS=Mus musculus GN=Tom1l2 PE=2 SV=1	Q5SRX1	55663.1	1	9	12	24	4.44e-05	0.237	GDDLEEGVTSEEFDK	K	F	0.997	56.7	28.6	51.2	0	2	0	0	2	1669.71	25305.7	448	462
TOM1-like protein 2 OS=Mus musculus GN=Tom1l2 PE=2 SV=1	Q5SRX1	55663.1	1	9	12	24	4.44e-05	0.237	GIEFPMADLDALSPIHTPQR	R	S	0.997	92.9	34.7	92.9	0	0	3	0	2	2208.11	97811.5	148	167
TOM1-like protein 2 OS=Mus musculus GN=Tom1l2 PE=2 SV=1	Q5SRX1	55663.1	1	9	12	24	4.44e-05	0.237	KTVTYEDPQAVGGLASALDNR	R	K	0.997	48.2	34.6	48.2	0	0	1	0	2	2205.11	28799.2	400	420
TOM1-like protein 2 OS=Mus musculus GN=Tom1l2 PE=2 SV=1	Q5SRX1	55663.1	1	9	12	24	4.44e-05	0.237	SSPDLTGVVHIYEELK	R	R	0.997	81.6	34.9	81	0	0	4	0	2	1786.92	41758.4	130	145
TOM1-like protein 2 OS=Mus musculus GN=Tom1l2 PE=2 SV=1	Q5SRX1	55663.1	1	9	12	24	4.44e-05	0.237	SSPDLTGVVHIYEELKR	R	R	0.997	43.6	34.3	40.9	0	0	0	1	2	1943.02	10136.2	130	146
TOM1-like protein 2 OS=Mus musculus GN=Tom1l2 PE=2 SV=1	Q5SRX1	55663.1	1	9	12	24	4.44e-05	0.237	SVPEMDPAATIPR	R	S	0.997	73.3	34.9	68.6	0	3	1	0	2	1383.69	119351	168	180
TOM1-like protein 2 OS=Mus musculus GN=Tom1l2 PE=2 SV=1	Q5SRX1	55663.1	1	9	12	24	4.44e-05	0.237	TVTYEDPQAVGGLASALDNR	K	K	0.997	70.8	34.9	59.6	0	1	2	0	2	2077.02	48259.3	401	420
Exocyst complex component 3 OS=Mus musculus GN=Exoc3 PE=1 SV=2	Q6KAR6	86456.9	1	6	6	10	1.85e-05	0.0993	DAVVQHSQLAAAVENLK	K	N	0.997	86.2	34.5	86.2	0	2	0	0	2	1792.96	17463.5	111	127
Exocyst complex component 3 OS=Mus musculus GN=Exoc3 PE=1 SV=2	Q6KAR6	86456.9	1	6	6	10	1.85e-05	0.0993	DIQQSLADVSK	K	D	0.997	51.8	36.1	40.3	0	1	0	0	2	1203.62	6809.64	84	94
Exocyst complex component 3 OS=Mus musculus GN=Exoc3 PE=1 SV=2	Q6KAR6	86456.9	1	6	6	10	1.85e-05	0.0993	ETDLEAVATAVQR	K	V	0.997	63.1	35.5	60.2	0	1	0	0	2	1402.72	5361.11	13	25
Exocyst complex component 3 OS=Mus musculus GN=Exoc3 PE=1 SV=2	Q6KAR6	86456.9	1	6	6	10	1.85e-05	0.0993	LMDLECSR	K	D	0.983	24.5	33.3	16.5	0	1	0	0	2	1023.46	5804.18	155	162
Exocyst complex component 3 OS=Mus musculus GN=Exoc3 PE=1 SV=2	Q6KAR6	86456.9	1	6	6	10	1.85e-05	0.0993	NLLSMYHQALSTR	K	M	0.997	67.9	35.6	63.4	0	0	3	0	2	1533.78	14891	320	332
Exocyst complex component 3 OS=Mus musculus GN=Exoc3 PE=1 SV=2	Q6KAR6	86456.9	1	6	6	10	1.85e-05	0.0993	VAGMLQRPDQLDK	R	V	0.997	38	34.6	33.5	0	2	0	0	2	1470.77	6964.45	26	38
Ral GTPase-activating protein subunit beta OS=Mus musculus GN=Ralgapb PE=1 SV=2	Q8BQZ4	165203	1	3	3	3	5.55e-06	0.0243	ADLSIPDLHEIVTEELEER	K	H	0.997	54.9	34.6	52.9	0	0	1	0	2	2208.1	4804.35	1029	1047
Ral GTPase-activating protein subunit beta OS=Mus musculus GN=Ralgapb PE=1 SV=2	Q8BQZ4	165203	1	3	3	3	5.55e-06	0.0243	SYVNPTELR	K	R	0.965	26.8	36.4	21.3	0	1	0	0	2	1078.55	5753.88	593	601
Ral GTPase-activating protein subunit beta OS=Mus musculus GN=Ralgapb PE=1 SV=2	Q8BQZ4	165203	1	3	3	3	5.55e-06	0.0243	VSVVWVER	R	Y	0.99	45.2	36	29	0	1	0	0	2	973.546	9260.23	1333	1340
UMP-CMP kinase 2, mitochondrial OS=Mus musculus GN=Cmpk2 PE=2 SV=2	Q3U5Q7	50036.4	1	15	17	36	6.66e-05	0.49	AVLDLVDQCPK	R	E	0.997	53.7	34.6	30.4	0	4	0	0	2	1257.65	163030	235	245
UMP-CMP kinase 2, mitochondrial OS=Mus musculus GN=Cmpk2 PE=2 SV=2	Q3U5Q7	50036.4	1	15	17	36	6.66e-05	0.49	AVLEECTSFIPEAR	R	A	0.997	84	35.3	75.4	0	4	0	0	2	1621.79	87168.7	221	234
UMP-CMP kinase 2, mitochondrial OS=Mus musculus GN=Cmpk2 PE=2 SV=2	Q3U5Q7	50036.4	1	15	17	36	6.66e-05	0.49	AVLLQSPPPCISQWR	K	K	0.997	48.7	34.4	31.4	0	1	0	0	2	1751.93	11316.8	278	292
UMP-CMP kinase 2, mitochondrial OS=Mus musculus GN=Cmpk2 PE=2 SV=2	Q3U5Q7	50036.4	1	15	17	36	6.66e-05	0.49	ESTNFPVIVDR	K	Y	0.997	64.1	36.2	59	0	4	0	0	2	1276.65	96887.5	321	331
UMP-CMP kinase 2, mitochondrial OS=Mus musculus GN=Cmpk2 PE=2 SV=2	Q3U5Q7	50036.4	1	15	17	36	6.66e-05	0.49	FQVIAIEGLDATGK	K	T	0.997	65.1	35.3	47.8	0	1	0	0	2	1461.8	9007.94	252	265
UMP-CMP kinase 2, mitochondrial OS=Mus musculus GN=Cmpk2 PE=2 SV=2	Q3U5Q7	50036.4	1	15	17	36	6.66e-05	0.49	FTVELPDCSLTHFVLGDATDHR	R	D	0.997	30.3	33.6	30.3	0	0	1	2	2	2530.2	29490.8	37	58
UMP-CMP kinase 2, mitochondrial OS=Mus musculus GN=Cmpk2 PE=2 SV=2	Q3U5Q7	50036.4	1	15	17	36	6.66e-05	0.49	IFDDEPTIIR	K	R	0.997	61.2	36.3	50.4	0	3	0	0	2	1218.64	66958.8	294	303
UMP-CMP kinase 2, mitochondrial OS=Mus musculus GN=Cmpk2 PE=2 SV=2	Q3U5Q7	50036.4	1	15	17	36	6.66e-05	0.49	LAELLGPPGR	R	S	0.997	44	34.6	39.6	0	1	0	0	2	1022.6	6091.76	62	71
UMP-CMP kinase 2, mitochondrial OS=Mus musculus GN=Cmpk2 PE=2 SV=2	Q3U5Q7	50036.4	1	15	17	36	6.66e-05	0.49	LLGYGPGDQAGEAQHGFLLR	K	D	0.997	71.3	34.5	71.3	0	0	3	0	2	2099.07	37946.3	115	134
UMP-CMP kinase 2, mitochondrial OS=Mus musculus GN=Cmpk2 PE=2 SV=2	Q3U5Q7	50036.4	1	15	17	36	6.66e-05	0.49	LWELQGDR	R	Q	0.99	37.3	35.1	25.7	0	2	0	0	2	1016.52	28562.7	176	183
UMP-CMP kinase 2, mitochondrial OS=Mus musculus GN=Cmpk2 PE=2 SV=2	Q3U5Q7	50036.4	1	15	17	36	6.66e-05	0.49	MENPSCHLVDASPSR	R	E	0.997	82.1	31.8	78.6	0	0	4	0	2	1699.75	65315.3	417	431
UMP-CMP kinase 2, mitochondrial OS=Mus musculus GN=Cmpk2 PE=2 SV=2	Q3U5Q7	50036.4	1	15	17	36	6.66e-05	0.49	QKVEMTYQR	R	M	0.983	27	34.9	24.9	0	0	1	0	2	1182.59	4834.96	408	416
UMP-CMP kinase 2, mitochondrial OS=Mus musculus GN=Cmpk2 PE=2 SV=2	Q3U5Q7	50036.4	1	15	17	36	6.66e-05	0.49	QVQVDCACVLPAQEPHLHPLLPDLLNSAVFQDR	R	D	0.977	19.8	31.9	19.8	0	0	0	2	2	3779.9	80555.7	184	216
UMP-CMP kinase 2, mitochondrial OS=Mus musculus GN=Cmpk2 PE=2 SV=2	Q3U5Q7	50036.4	1	15	17	36	6.66e-05	0.49	SYALCVPLAPGEGCGPR	R	V	0.997	57.5	33.8	57.5	0	2	0	0	2	1803.85	47560.2	72	88
UMP-CMP kinase 2, mitochondrial OS=Mus musculus GN=Cmpk2 PE=2 SV=2	Q3U5Q7	50036.4	1	15	17	36	6.66e-05	0.49	VLELIQSSGR	K	-	0.997	57.2	35.3	36.7	0	1	0	0	2	1101.63	127848	438	447
Pentatricopeptide repeat-containing protein 2, mitochondrial OS=Mus musculus GN=Ptcd2 PE=2 SV=1	Q8R3K3	43845.7	1	5	5	6	1.11e-05	0.134	HTFSEEVLAK	R	V	0.997	29.3	36	21.9	0	1	0	0	2	1160.59	15455.8	301	310
Pentatricopeptide repeat-containing protein 2, mitochondrial OS=Mus musculus GN=Ptcd2 PE=2 SV=1	Q8R3K3	43845.7	1	5	5	6	1.11e-05	0.134	IAIAYNLPGTK	K	E	0.997	46.6	35.3	43.7	0	1	0	0	2	1160.67	12154.3	56	66
Pentatricopeptide repeat-containing protein 2, mitochondrial OS=Mus musculus GN=Ptcd2 PE=2 SV=1	Q8R3K3	43845.7	1	5	5	6	1.11e-05	0.134	ILEDSLDTNLSK	K	F	0.997	44.8	36.1	36	0	2	0	0	2	1347.7	16896.6	285	296
Pentatricopeptide repeat-containing protein 2, mitochondrial OS=Mus musculus GN=Ptcd2 PE=2 SV=1	Q8R3K3	43845.7	1	5	5	6	1.11e-05	0.134	LKDSPALIAR	K	F	0.978	23.6	30.5	16.5	0	0	1	0	2	1083.65	15046.9	315	324
Pentatricopeptide repeat-containing protein 2, mitochondrial OS=Mus musculus GN=Ptcd2 PE=2 SV=1	Q8R3K3	43845.7	1	5	5	6	1.11e-05	0.134	LNTLESLK	K	I	0.99	41.4	36.1	23.5	0	1	0	0	2	917.53	5888.75	206	213
Phosphoglycerate kinase 1 OS=Mus musculus GN=Pgk1 PE=1 SV=4	P09411	44551.1	1	18	43	377	0.000697	0.707	AHSSMVGVNLPQK	R	A	0.997	88.3	35.1	83.1	0	14	14	0	2	1367.71	2457630	172	184
Phosphoglycerate kinase 1 OS=Mus musculus GN=Pgk1 PE=1 SV=4	P09411	44551.1	1	18	43	377	0.000697	0.707	ALESPERPFLAILGGAK	K	V	0.997	77.8	30.9	68.7	0	3	16	1	2	1769	3638980	200	216
Phosphoglycerate kinase 1 OS=Mus musculus GN=Pgk1 PE=1 SV=4	P09411	44551.1	1	18	43	377	0.000697	0.707	DCVGPEVENACANPAAGTVILLENLR	K	F	0.997	53.6	33.8	53.6	0	0	1	0	2	2782.35	1905.18	98	123
Phosphoglycerate kinase 1 OS=Mus musculus GN=Pgk1 PE=1 SV=4	P09411	44551.1	1	18	43	377	0.000697	0.707	FCLDNGAK	K	S	0.99	48.5	32	29.7	0	10	0	0	2	925.409	725404	49	56
Phosphoglycerate kinase 1 OS=Mus musculus GN=Pgk1 PE=1 SV=4	P09411	44551.1	1	18	43	377	0.000697	0.707	FHVEEEGKGK	R	D	0.997	40.5	34.7	24.1	0	0	1	0	2	1159.57	1060.75	124	133
Phosphoglycerate kinase 1 OS=Mus musculus GN=Pgk1 PE=1 SV=4	P09411	44551.1	1	18	43	377	0.000697	0.707	GCITIIGGGDTATCCAK	R	W	0.997	88.8	32.2	88.8	0	36	2	0	2	1754.79	1499930	366	382
Phosphoglycerate kinase 1 OS=Mus musculus GN=Pgk1 PE=1 SV=4	P09411	44551.1	1	18	43	377	0.000697	0.707	IQLINNMLDK	K	V	0.997	85.2	36.1	69.8	0	22	0	0	2	1217.66	2075080	221	230
Phosphoglycerate kinase 1 OS=Mus musculus GN=Pgk1 PE=1 SV=4	P09411	44551.1	1	18	43	377	0.000697	0.707	ITLPVDFVTADK	K	F	0.997	77.1	35.4	72.4	0	6	0	0	2	1318.73	472881	280	291
Phosphoglycerate kinase 1 OS=Mus musculus GN=Pgk1 PE=1 SV=4	P09411	44551.1	1	18	43	377	0.000697	0.707	ITLPVDFVTADKFDENAK	K	T	0.997	82.5	34.5	82.5	0	3	22	3	2	2023.04	2708950	280	297
Phosphoglycerate kinase 1 OS=Mus musculus GN=Pgk1 PE=1 SV=4	P09411	44551.1	1	18	43	377	0.000697	0.707	KELNYFAK	K	A	0.99	36.9	33.9	21.8	0	3	0	0	2	1012.55	64845.3	192	199
Phosphoglycerate kinase 1 OS=Mus musculus GN=Pgk1 PE=1 SV=4	P09411	44551.1	1	18	43	377	0.000697	0.707	LGDVYVNDAFGTAHR	K	A	0.997	90	35.2	84.4	0	4	21	2	2	1634.79	2774100	157	171
Phosphoglycerate kinase 1 OS=Mus musculus GN=Pgk1 PE=1 SV=4	P09411	44551.1	1	18	43	377	0.000697	0.707	LTLDKLDVK	K	G	0.995	42.1	34.2	20.5	0	1	0	0	2	1044.63	23242.7	7	15
Phosphoglycerate kinase 1 OS=Mus musculus GN=Pgk1 PE=1 SV=4	P09411	44551.1	1	18	43	377	0.000697	0.707	NNQITNNQR	K	I	0.997	48.4	33.6	36.6	0	4	0	0	2	1101.54	6741.18	31	39
Phosphoglycerate kinase 1 OS=Mus musculus GN=Pgk1 PE=1 SV=4	P09411	44551.1	1	18	43	377	0.000697	0.707	SLMDEVVK	K	A	0.99	41	36.6	16.7	0	9	0	0	2	920.476	1396030	354	361
Phosphoglycerate kinase 1 OS=Mus musculus GN=Pgk1 PE=1 SV=4	P09411	44551.1	1	18	43	377	0.000697	0.707	SVVLMSHLGRPDGVPMPDK	K	Y	0.997	79	34.7	74.2	0	1	4	7	2	2035.05	2404710	57	75
Phosphoglycerate kinase 1 OS=Mus musculus GN=Pgk1 PE=1 SV=4	P09411	44551.1	1	18	43	377	0.000697	0.707	TGQATVASGIPAGWMGLDCGTESSK	K	K	0.997	89.5	32.7	89.5	0	3	18	2	2	2481.14	1961730	298	322
Phosphoglycerate kinase 1 OS=Mus musculus GN=Pgk1 PE=1 SV=4	P09411	44551.1	1	18	43	377	0.000697	0.707	TGQATVASGIPAGWMGLDCGTESSKK	K	Y	0.997	86.3	33.3	86.3	0	0	4	0	2	2609.23	258826	298	323
Phosphoglycerate kinase 1 OS=Mus musculus GN=Pgk1 PE=1 SV=4	P09411	44551.1	1	18	43	377	0.000697	0.707	VDFNVPMK	R	N	0.99	67.5	36.5	50.9	0	20	0	0	2	949.481	2448780	23	30
Phosphoglycerate kinase 1 OS=Mus musculus GN=Pgk1 PE=1 SV=4	P09411	44551.1	1	18	43	377	0.000697	0.707	VDFNVPMKNNQITNNQR	R	I	0.994	64.8	34.5	0.28	0	0	1	0	2	2032.99	16775.2	23	39
Phosphoglycerate kinase 1 OS=Mus musculus GN=Pgk1 PE=1 SV=4	P09411	44551.1	1	18	43	377	0.000697	0.707	VLNNMEIGTSLYDEEGAK	K	I	0.997	88.2	34.1	88.2	0	29	6	0	2	1982.94	1901360	247	264
Phosphoglycerate kinase 1 OS=Mus musculus GN=Pgk1 PE=1 SV=4	P09411	44551.1	1	18	43	377	0.000697	0.707	VLPGVDALSNV	K	-	0.996	28	33.2	20.1	0	9	0	0	2	1083.6	1843660	407	417
Phosphoglycerate kinase 1 OS=Mus musculus GN=Pgk1 PE=1 SV=4	P09411	44551.1	1	18	43	377	0.000697	0.707	VNEMIIGGGMAFTFLK	K	V	0.997	56.3	34.9	45.3	0	4	0	0	2	1743.88	14394.3	231	246
Phosphoglycerate kinase 1 OS=Mus musculus GN=Pgk1 PE=1 SV=4	P09411	44551.1	1	18	43	377	0.000697	0.707	VSHVSTGGGASLELLEGK	K	V	0.997	92.6	34.4	84	0	7	52	0	2	1740.91	2001480	389	406
Phosphoglycerate kinase 1 OS=Mus musculus GN=Pgk1 PE=1 SV=4	P09411	44551.1	1	18	43	377	0.000697	0.707	YSLEPVAAELK	K	S	0.997	68.2	35.9	54.8	0	12	0	0	2	1219.66	3120240	76	86
Paralemmin-2 OS=Mus musculus GN=Palm2 PE=1 SV=1	Q8BR92	42095	1	7	8	16	2.96e-05	0.245	AELVLIDEDDEK	K	S	0.997	56.4	34.7	56.4	0	2	0	0	2	1388.68	32144.2	303	314
Paralemmin-2 OS=Mus musculus GN=Palm2 PE=1 SV=1	Q8BR92	42095	1	7	8	16	2.96e-05	0.245	ILSASTIGPEGVHQR	K	G	0.997	67.3	34.4	67.3	0	0	2	0	2	1564.84	23583.4	151	165
Paralemmin-2 OS=Mus musculus GN=Palm2 PE=1 SV=1	Q8BR92	42095	1	7	8	16	2.96e-05	0.245	LEQEIQALESEESQISAK	R	E	0.997	57.8	34.8	57.8	0	1	3	0	2	2032.01	86506.2	87	104
Paralemmin-2 OS=Mus musculus GN=Palm2 PE=1 SV=1	Q8BR92	42095	1	7	8	16	2.96e-05	0.245	QLDEQVLLLQHSK	R	S	0.997	37.5	33.7	33	0	0	1	0	2	1550.85	14119.5	30	42
Paralemmin-2 OS=Mus musculus GN=Palm2 PE=1 SV=1	Q8BR92	42095	1	7	8	16	2.96e-05	0.245	QLEDNIQR	K	L	0.99	34.2	34.4	26.8	0	1	0	0	2	1015.52	12473.7	79	86
Paralemmin-2 OS=Mus musculus GN=Palm2 PE=1 SV=1	Q8BR92	42095	1	7	8	16	2.96e-05	0.245	VLGYDETIK	K	A	0.99	28.2	35.5	26.5	0	1	0	0	2	1037.55	15234.4	294	302
Paralemmin-2 OS=Mus musculus GN=Palm2 PE=1 SV=1	Q8BR92	42095	1	7	8	16	2.96e-05	0.245	WLLQGVPAGTAEEEEAR	K	R	0.997	75.5	34.7	75.5	0	5	0	0	2	1855.92	63292.1	50	66
Rab GDP dissociation inhibitor beta OS=Mus musculus GN=Gdi2 PE=1 SV=1	Q61598	50539.1	1	20	36	114	0.000211	0.598	AYDATTHFETTCDDIK	R	D	0.997	69.3	28.9	69.3	0	0	2	0	2	1887.81	104311	403	418
Rab GDP dissociation inhibitor beta OS=Mus musculus GN=Gdi2 PE=1 SV=1	Q61598	50539.1	1	20	36	114	0.000211	0.598	AYDATTHFETTCDDIKDIYK	R	R	0.997	62.1	31.2	62	0	1	3	1	2	2407.08	183866	403	422
Rab GDP dissociation inhibitor beta OS=Mus musculus GN=Gdi2 PE=1 SV=1	Q61598	50539.1	1	20	36	114	0.000211	0.598	DLGTDSQIFISR	K	A	0.997	87	35.7	76.4	0	6	1	0	2	1351.69	535687	391	402
Rab GDP dissociation inhibitor beta OS=Mus musculus GN=Gdi2 PE=1 SV=1	Q61598	50539.1	1	20	36	114	0.000211	0.598	DWNVDLIPK	R	F	0.997	55.8	34.4	45.8	0	6	0	0	2	1099.58	507273	71	79
Rab GDP dissociation inhibitor beta OS=Mus musculus GN=Gdi2 PE=1 SV=1	Q61598	50539.1	1	20	36	114	0.000211	0.598	EIRPALELLEPIEQK	K	F	0.997	77.4	30.5	70.5	0	2	5	1	2	1778.01	651026	365	379
Rab GDP dissociation inhibitor beta OS=Mus musculus GN=Gdi2 PE=1 SV=1	Q61598	50539.1	1	20	36	114	0.000211	0.598	FKLPGQPPASMGR	R	G	0.997	46.9	34.7	33.3	0	1	2	0	2	1385.74	104131	56	68
Rab GDP dissociation inhibitor beta OS=Mus musculus GN=Gdi2 PE=1 SV=1	Q61598	50539.1	1	20	36	114	0.000211	0.598	FLMANGQLVK	K	M	0.997	49.6	35.3	30	0	6	0	0	2	1120.62	367604	80	89
Rab GDP dissociation inhibitor beta OS=Mus musculus GN=Gdi2 PE=1 SV=1	Q61598	50539.1	1	20	36	114	0.000211	0.598	FLVYVANFDEK	K	D	0.997	54.1	35.3	38.2	0	2	0	0	2	1344.68	116101	143	153
Rab GDP dissociation inhibitor beta OS=Mus musculus GN=Gdi2 PE=1 SV=1	Q61598	50539.1	1	20	36	114	0.000211	0.598	FLVYVANFDEKDPR	K	T	0.997	60.9	34.8	54.2	0	0	3	0	2	1712.86	696370	143	156
Rab GDP dissociation inhibitor beta OS=Mus musculus GN=Gdi2 PE=1 SV=1	Q61598	50539.1	1	20	36	114	0.000211	0.598	FVSISDLFVPK	K	D	0.997	58.8	33.8	49.9	0	4	0	0	2	1251.7	337227	380	390
Rab GDP dissociation inhibitor beta OS=Mus musculus GN=Gdi2 PE=1 SV=1	Q61598	50539.1	1	20	36	114	0.000211	0.598	KNDIYGED	K	-	0.989	33.2	32.1	30.8	0	1	0	0	2	953.421	1579.66	438	445
Rab GDP dissociation inhibitor beta OS=Mus musculus GN=Gdi2 PE=1 SV=1	Q61598	50539.1	1	20	36	114	0.000211	0.598	LPGQPPASMGR	K	G	0.997	52.5	35	47.6	0	5	0	0	2	1110.57	245163	58	68
Rab GDP dissociation inhibitor beta OS=Mus musculus GN=Gdi2 PE=1 SV=1	Q61598	50539.1	1	20	36	114	0.000211	0.598	LSAIYGGTYMLNKPIEEIIVQNGK	R	V	0.997	28.9	31.9	28.9	0	0	2	1	2	2667.41	22466.4	241	264
Rab GDP dissociation inhibitor beta OS=Mus musculus GN=Gdi2 PE=1 SV=1	Q61598	50539.1	1	20	36	114	0.000211	0.598	LYSESLAR	K	Y	0.99	42.9	34.9	21.3	0	5	0	0	2	938.494	655750	211	218
Rab GDP dissociation inhibitor beta OS=Mus musculus GN=Gdi2 PE=1 SV=1	Q61598	50539.1	1	20	36	114	0.000211	0.598	MLLFTEVTR	K	Y	0.997	63.8	34.7	37.7	0	6	0	0	2	1109.6	76608.4	90	98
Rab GDP dissociation inhibitor beta OS=Mus musculus GN=Gdi2 PE=1 SV=1	Q61598	50539.1	1	20	36	114	0.000211	0.598	MTGSEFDFEEMK	R	R	0.997	85.6	25.9	78.7	0	7	0	0	2	1450.59	200929	424	435
Rab GDP dissociation inhibitor beta OS=Mus musculus GN=Gdi2 PE=1 SV=1	Q61598	50539.1	1	20	36	114	0.000211	0.598	MTGSEFDFEEMKR	R	K	0.997	77.6	28.2	77.1	0	2	3	0	2	1622.68	137593	424	436
Rab GDP dissociation inhibitor beta OS=Mus musculus GN=Gdi2 PE=1 SV=1	Q61598	50539.1	1	20	36	114	0.000211	0.598	NTNDANSCQIIIPQNQVNR	K	K	0.997	58.8	34.1	55.2	0	5	0	0	2	2199.06	290360	310	328
Rab GDP dissociation inhibitor beta OS=Mus musculus GN=Gdi2 PE=1 SV=1	Q61598	50539.1	1	20	36	114	0.000211	0.598	QLICDPSYVK	K	D	0.997	49.9	35.7	41.5	0	6	0	0	2	1222.61	390972	279	288
Rab GDP dissociation inhibitor beta OS=Mus musculus GN=Gdi2 PE=1 SV=1	Q61598	50539.1	1	20	36	114	0.000211	0.598	TDDYLDQPCCETINR	R	I	0.997	72.9	26.2	72.9	0	4	2	0	2	1899.79	262120	194	208
Rab GDP dissociation inhibitor beta OS=Mus musculus GN=Gdi2 PE=1 SV=1	Q61598	50539.1	1	20	36	114	0.000211	0.598	VICILSHPIK	R	N	0.997	56	31.8	38.8	0	1	1	0	2	1179.69	39020.4	300	309
Rab GDP dissociation inhibitor beta OS=Mus musculus GN=Gdi2 PE=1 SV=1	Q61598	50539.1	1	20	36	114	0.000211	0.598	VIEGSFVYK	K	G	0.997	50.7	34	35.7	0	3	0	0	2	1041.56	202189	104	112
Rab GDP dissociation inhibitor beta OS=Mus musculus GN=Gdi2 PE=1 SV=1	Q61598	50539.1	1	20	36	114	0.000211	0.598	VLHMDQNPYYGGESASITPLEDLYK	K	R	0.997	84.4	33.5	84.4	0	0	3	0	2	2840.34	112360	30	54
Rab GDP dissociation inhibitor beta OS=Mus musculus GN=Gdi2 PE=1 SV=1	Q61598	50539.1	1	20	36	114	0.000211	0.598	YIAIVSTTVETK	K	E	0.997	57.5	33.5	48.9	0	11	0	0	2	1324.74	171019	349	360
Complement component 1 Q subcomponent-binding protein, mitochondrial OS=Mus musculus GN=C1qbp PE=1 SV=1	O35658	31013.4	1	5	11	128	0.000237	0.248	AFVEFLTDEIK	K	E	0.997	73.7	34.8	62.1	0	3	0	0	2	1311.68	352947	78	88
Complement component 1 Q subcomponent-binding protein, mitochondrial OS=Mus musculus GN=C1qbp PE=1 SV=1	O35658	31013.4	1	5	11	128	0.000237	0.248	AFVEFLTDEIKEEK	K	K	0.997	91.8	35	83.8	0	2	11	0	2	1697.86	2407920	78	91
Complement component 1 Q subcomponent-binding protein, mitochondrial OS=Mus musculus GN=C1qbp PE=1 SV=1	O35658	31013.4	1	5	11	128	0.000237	0.248	EVSFQATGDSEWR	K	D	0.997	89.8	31.8	83.5	0	45	1	0	2	1511.68	1768070	204	216
Complement component 1 Q subcomponent-binding protein, mitochondrial OS=Mus musculus GN=C1qbp PE=1 SV=1	O35658	31013.4	1	5	11	128	0.000237	0.248	MSGDWELEVNGTEAK	K	L	0.997	89	30.3	81	0	48	0	0	2	1666.73	1118860	102	116
Complement component 1 Q subcomponent-binding protein, mitochondrial OS=Mus musculus GN=C1qbp PE=1 SV=1	O35658	31013.4	1	5	11	128	0.000237	0.248	TLVLDCHYPEDEIGHEDEAESDIFSIK	K	E	0.997	57.8	30.7	57.8	0	0	5	13	2	3161.43	617049	177	203
Sialidase-1 OS=Mus musculus GN=Neu1 PE=1 SV=1	O35657	44591.6	0.999	1	1	1	1.85e-06	0.0244	DDGISWSPPR	K	N	0.992	22.1	32.6	22.1	0	1	0	0	2	1129.53	4147.35	170	179
N-alpha-acetyltransferase 50 OS=Mus musculus GN=Naa50 PE=1 SV=1	Q6PGB6	19414.9	1	5	5	6	1.11e-05	0.331	FGFEIIETK	K	K	0.997	34	34.5	25.9	0	1	0	0	2	1083.57	2964.55	127	135
N-alpha-acetyltransferase 50 OS=Mus musculus GN=Naa50 PE=1 SV=1	Q6PGB6	19414.9	1	5	5	6	1.11e-05	0.331	IELGDVTPHNIK	R	Q	0.997	65.9	35.2	60.5	0	1	0	0	2	1335.73	16565	6	17
N-alpha-acetyltransferase 50 OS=Mus musculus GN=Naa50 PE=1 SV=1	Q6PGB6	19414.9	1	5	5	6	1.11e-05	0.331	IEPADAHVLQK	R	N	0.997	34.2	35.7	33.9	0	1	0	0	2	1220.66	6587.54	142	152
N-alpha-acetyltransferase 50 OS=Mus musculus GN=Naa50 PE=1 SV=1	Q6PGB6	19414.9	1	5	5	6	1.11e-05	0.331	LNQVIFPVSYNDK	R	F	0.997	61.8	35.3	52.4	0	2	0	0	2	1536.81	40671.1	22	34
N-alpha-acetyltransferase 50 OS=Mus musculus GN=Naa50 PE=1 SV=1	Q6PGB6	19414.9	1	5	5	6	1.11e-05	0.331	MLNHVLNICEK	K	D	0.997	37	34.7	35.3	0	1	0	0	2	1370.69	14456.8	92	102
Nucleolin OS=Mus musculus GN=Ncl PE=1 SV=2	P09405	76724.4	1	23	28	74	0.000137	0.334	AAVPTPAK	K	K	0.99	28.8	25.2	18.7	0	1	0	0	2	754.446	1965.61	72	79
Nucleolin OS=Mus musculus GN=Ncl PE=1 SV=2	P09405	76724.4	1	23	28	74	0.000137	0.334	ALELTGLK	K	V	0.99	54.2	34.8	27.3	0	4	0	0	2	844.514	78837.5	365	372
Nucleolin OS=Mus musculus GN=Ncl PE=1 SV=2	P09405	76724.4	1	23	28	74	0.000137	0.334	ALVPTPGK	K	K	0.99	46.5	25.9	27.7	0	2	0	0	2	782.477	118793	117	124
Nucleolin OS=Mus musculus GN=Ncl PE=1 SV=2	P09405	76724.4	1	23	28	74	0.000137	0.334	EALNSCNK	K	M	0.99	56.4	33.9	41.9	0	1	0	0	2	935.425	875.71	539	546
Nucleolin OS=Mus musculus GN=Ncl PE=1 SV=2	P09405	76724.4	1	23	28	74	0.000137	0.334	EAMEDGEIDGNK	K	V	0.997	35.5	27.8	35.5	0	3	0	0	2	1307.54	21289.9	625	636
Nucleolin OS=Mus musculus GN=Ncl PE=1 SV=2	P09405	76724.4	1	23	28	74	0.000137	0.334	ETLEEVFEK	K	A	0.997	56.9	35.4	20	0	4	0	0	2	1123.55	289039	501	509
Nucleolin OS=Mus musculus GN=Ncl PE=1 SV=2	P09405	76724.4	1	23	28	74	0.000137	0.334	EVFEDAMEIR	K	L	0.997	78.8	33.7	49.3	0	8	1	0	2	1238.57	432162	413	422
Nucleolin OS=Mus musculus GN=Ncl PE=1 SV=2	P09405	76724.4	1	23	28	74	0.000137	0.334	FAISELFAK	K	N	0.997	64.5	33.9	36.5	0	10	0	0	2	1025.57	280582	327	335
Nucleolin OS=Mus musculus GN=Ncl PE=1 SV=2	P09405	76724.4	1	23	28	74	0.000137	0.334	FGYVDFESAEDLEK	K	A	0.997	105	32	87.6	0	4	0	0	2	1648.74	242398	351	364
Nucleolin OS=Mus musculus GN=Ncl PE=1 SV=2	P09405	76724.4	1	23	28	74	0.000137	0.334	GFGFVDFNSEEDAK	K	A	0.997	83.6	29.9	74.1	0	4	0	0	2	1561.68	330772	608	621
Nucleolin OS=Mus musculus GN=Ncl PE=1 SV=2	P09405	76724.4	1	23	28	74	0.000137	0.334	GIAYIEFK	K	S	0.99	51.7	33.5	34.5	0	4	0	0	2	940.514	135189	432	439
Nucleolin OS=Mus musculus GN=Ncl PE=1 SV=2	P09405	76724.4	1	23	28	74	0.000137	0.334	GLSEDTTEETLK	K	E	0.997	75.1	34.8	66.9	0	3	0	0	2	1322.63	249952	575	586
Nucleolin OS=Mus musculus GN=Ncl PE=1 SV=2	P09405	76724.4	1	23	28	74	0.000137	0.334	GLSEDTTEETLKESFEGSVR	K	A	0.997	39.5	33.7	34.9	0	1	0	0	2	2214.04	9928.08	575	594
Nucleolin OS=Mus musculus GN=Ncl PE=1 SV=2	P09405	76724.4	1	23	28	74	0.000137	0.334	GYAFIEFASFEDAK	K	E	0.997	34.2	33.9	33.1	0	0	1	0	2	1594.74	1664.36	525	538
Nucleolin OS=Mus musculus GN=Ncl PE=1 SV=2	P09405	76724.4	1	23	28	74	0.000137	0.334	KFGYVDFESAEDLEK	R	A	0.997	72.4	33.9	66.4	0	1	1	0	2	1776.83	76281.3	350	364
Nucleolin OS=Mus musculus GN=Ncl PE=1 SV=2	P09405	76724.4	1	23	28	74	0.000137	0.334	LELQGSNSR	R	S	0.997	57	36.4	33.2	0	2	0	0	2	1003.52	36147.3	556	564
Nucleolin OS=Mus musculus GN=Ncl PE=1 SV=2	P09405	76724.4	1	23	28	74	0.000137	0.334	NDLAVVDVR	K	T	0.997	62.9	34.5	39.9	0	4	0	0	2	1000.54	170601	336	344
Nucleolin OS=Mus musculus GN=Ncl PE=1 SV=2	P09405	76724.4	1	23	28	74	0.000137	0.334	NLSFNITEDELK	K	E	0.997	70.9	35.5	59.9	0	2	0	0	2	1422.71	220962	401	412
Nucleolin OS=Mus musculus GN=Ncl PE=1 SV=2	P09405	76724.4	1	23	28	74	0.000137	0.334	QGAEIDGR	K	S	0.99	54.3	32.7	33	0	2	0	0	2	845.411	2089.48	452	459
Nucleolin OS=Mus musculus GN=Ncl PE=1 SV=2	P09405	76724.4	1	23	28	74	0.000137	0.334	QKVEGSEPTTPFNLFIGNLNPNK	K	S	0.997	57.3	33.8	46.3	0	0	2	0	2	2544.31	6936.42	298	320
Nucleolin OS=Mus musculus GN=Ncl PE=1 SV=2	P09405	76724.4	1	23	28	74	0.000137	0.334	SVSLYYTGEK	R	G	0.997	68.5	35.4	52.5	0	3	0	0	2	1146.57	211704	460	469
Nucleolin OS=Mus musculus GN=Ncl PE=1 SV=2	P09405	76724.4	1	23	28	74	0.000137	0.334	TLVLSNLSYSATK	K	E	0.997	91	33.8	81.6	0	5	0	0	2	1396.77	95365.3	488	500
Nucleolin OS=Mus musculus GN=Ncl PE=1 SV=2	P09405	76724.4	1	23	28	74	0.000137	0.334	VTLDWAKPK	K	G	0.997	42	34.4	28.7	0	0	1	0	2	1057.6	65514.6	637	645
WD repeat-containing protein 7 OS=Mus musculus GN=Wdr7 PE=1 SV=3	Q920I9	163453	1	3	3	3	5.55e-06	0.0349	LKPCPAGIIDQLSVIPNSNEPLK	K	V	0.993	21.5	30.6	21.5	0	0	1	0	2	2503.36	10391.6	386	408
WD repeat-containing protein 7 OS=Mus musculus GN=Wdr7 PE=1 SV=3	Q920I9	163453	1	3	3	3	5.55e-06	0.0349	LPASCLPASDSFR	K	S	0.997	65.8	35.3	59.4	0	1	0	0	2	1420.69	17874.7	285	297
WD repeat-containing protein 7 OS=Mus musculus GN=Wdr7 PE=1 SV=3	Q920I9	163453	1	3	3	3	5.55e-06	0.0349	LQTLATNLLASEASDK	K	G	0.995	24.8	35.1	24.8	0	1	0	0	2	1674.89	3917.53	648	663
Protein FAM63A OS=Mus musculus GN=Fam63a PE=1 SV=1	Q76LS9	51225.4	1	4	4	9	1.66e-05	0.126	ATSAETVESENHEALSGPEK	K	H	0.997	67.5	32.8	67.5	0	0	2	0	2	2085.96	25805	14	33
Protein FAM63A OS=Mus musculus GN=Fam63a PE=1 SV=1	Q76LS9	51225.4	1	4	4	9	1.66e-05	0.126	IQQPELDFYCVK	R	W	0.997	56.2	34.7	55.4	0	3	0	0	2	1539.75	27471	106	117
Protein FAM63A OS=Mus musculus GN=Fam63a PE=1 SV=1	Q76LS9	51225.4	1	4	4	9	1.66e-05	0.126	LSYNQLVEK	K	I	0.997	56.9	35.9	43.9	0	3	0	0	2	1093.59	25276.1	256	264
Protein FAM63A OS=Mus musculus GN=Fam63a PE=1 SV=1	Q76LS9	51225.4	1	4	4	9	1.66e-05	0.126	VETAEVCSRPQELPQSPR	K	I	0.997	53.3	34.6	53.3	0	0	1	0	2	2083.02	54392	88	105
AP-1 complex subunit beta-1 OS=Mus musculus GN=Ap1b1 PE=2 SV=2	O35643	103938	1	15	18	87	0.000161	0.356	AAMIWIVGEYAER	R	I	0.997	48	35.3	44.3	0	3	0	0	2	1508.76	18825.7	446	458
AP-1 complex subunit beta-1 OS=Mus musculus GN=Ap1b1 PE=2 SV=2	O35643	103938	1	15	18	87	0.000161	0.356	APEVSQHVYQAYETILK	R	-	0.997	73.2	34.9	73.2	0	1	2	0	2	1976.01	104970	926	942
AP-1 complex subunit beta-1 OS=Mus musculus GN=Ap1b1 PE=2 SV=2	O35643	103938	1	15	18	87	0.000161	0.356	AVWLPAMK	K	A	0.99	55.2	35.1	36.8	0	2	0	0	2	915.512	37161.6	718	725
AP-1 complex subunit beta-1 OS=Mus musculus GN=Ap1b1 PE=2 SV=2	O35643	103938	1	15	18	87	0.000161	0.356	CLKDEDPYVR	K	K	0.997	39.1	34.6	30.6	0	2	1	0	2	1294.61	111746	129	138
AP-1 complex subunit beta-1 OS=Mus musculus GN=Ap1b1 PE=2 SV=2	O35643	103938	1	15	18	87	0.000161	0.356	CVSTLLDLIQTK	R	V	0.997	64.3	35.2	56	0	3	0	0	2	1390.76	39671	391	402
AP-1 complex subunit beta-1 OS=Mus musculus GN=Ap1b1 PE=2 SV=2	O35643	103938	1	15	18	87	0.000161	0.356	DCEDPNPLIR	K	A	0.997	56.2	32.6	56.2	0	3	0	0	2	1228.56	232953	94	103
AP-1 complex subunit beta-1 OS=Mus musculus GN=Ap1b1 PE=2 SV=2	O35643	103938	1	15	18	87	0.000161	0.356	DCPLNTEAASNK	R	L	0.997	85.6	31.7	65.8	0	1	0	0	2	1319.59	43222.5	862	873
AP-1 complex subunit beta-1 OS=Mus musculus GN=Ap1b1 PE=2 SV=2	O35643	103938	1	15	18	87	0.000161	0.356	DIANENEAQFQIR	K	D	0.997	83.2	34.5	77.8	0	8	0	0	2	1547.74	148687	849	861
AP-1 complex subunit beta-1 OS=Mus musculus GN=Ap1b1 PE=2 SV=2	O35643	103938	1	15	18	87	0.000161	0.356	DLDYYATLLK	K	K	0.997	34.3	34.6	19.7	0	1	0	0	2	1214.63	9387.34	273	282
AP-1 complex subunit beta-1 OS=Mus musculus GN=Ap1b1 PE=2 SV=2	O35643	103938	1	15	18	87	0.000161	0.356	DVSALFPDVVNCMQTDNLELKK	K	L	0.997	41.6	34.3	41.5	0	0	1	0	2	2536.24	8663.59	46	67
AP-1 complex subunit beta-1 OS=Mus musculus GN=Ap1b1 PE=2 SV=2	O35643	103938	1	15	18	87	0.000161	0.356	EAQSICER	R	V	0.957	33	33.4	0	0	1	0	0	2	992.447	1533.85	236	243
AP-1 complex subunit beta-1 OS=Mus musculus GN=Ap1b1 PE=2 SV=2	O35643	103938	1	15	18	87	0.000161	0.356	EYATEVDVDFVR	K	K	0.997	59.5	33.6	49.4	0	3	0	0	2	1442.68	77096.3	360	371
AP-1 complex subunit beta-1 OS=Mus musculus GN=Ap1b1 PE=2 SV=2	O35643	103938	1	15	18	87	0.000161	0.356	GLEISGTFTR	K	Q	0.997	59.6	35.5	50.5	0	3	0	0	2	1080.57	48581.9	728	737
AP-1 complex subunit beta-1 OS=Mus musculus GN=Ap1b1 PE=2 SV=2	O35643	103938	1	15	18	87	0.000161	0.356	IQPGNPSFTLSLK	R	C	0.997	49.6	34.8	48.4	0	2	0	0	2	1401.77	52136.2	911	923
AP-1 complex subunit beta-1 OS=Mus musculus GN=Ap1b1 PE=2 SV=2	O35643	103938	1	15	18	87	0.000161	0.356	ITEYLCEPLR	K	K	0.997	69.2	35.8	59.8	0	2	0	0	2	1293.65	127901	118	127
AP-1 complex subunit beta-1 OS=Mus musculus GN=Ap1b1 PE=2 SV=2	O35643	103938	1	15	18	87	0.000161	0.356	ITEYLCEPLRK	K	C	0.997	34.9	35.4	24.9	0	1	2	0	2	1421.75	59816.1	118	128
AP-1 complex subunit beta-1 OS=Mus musculus GN=Ap1b1 PE=2 SV=2	O35643	103938	1	15	18	87	0.000161	0.356	LASQANIAQVLAELK	R	E	0.997	45.6	31.1	42.4	0	5	0	0	2	1568.9	104492	345	359
AP-1 complex subunit beta-1 OS=Mus musculus GN=Ap1b1 PE=2 SV=2	O35643	103938	1	15	18	87	0.000161	0.356	LHDINAQLVEDQGFLDTLK	K	D	0.997	58	34.3	57.8	0	1	5	0	2	2169.12	77230.1	148	166
AP-1 complex subunit beta-1 OS=Mus musculus GN=Ap1b1 PE=2 SV=2	O35643	103938	1	15	18	87	0.000161	0.356	LLSTDPVAAK	R	E	0.997	54.3	34.1	41.2	0	3	0	0	2	1014.58	350168	529	538
AP-1 complex subunit beta-1 OS=Mus musculus GN=Ap1b1 PE=2 SV=2	O35643	103938	1	15	18	87	0.000161	0.356	LQSSNIFTVAK	K	R	0.997	69.7	35	58.8	0	3	0	0	2	1207.67	105971	874	884
AP-1 complex subunit beta-1 OS=Mus musculus GN=Ap1b1 PE=2 SV=2	O35643	103938	1	15	18	87	0.000161	0.356	LSHANSAVVLSAVK	R	V	0.997	46.3	32	41.8	0	1	1	0	2	1395.8	55984.3	248	261
AP-1 complex subunit beta-1 OS=Mus musculus GN=Ap1b1 PE=2 SV=2	O35643	103938	1	15	18	87	0.000161	0.356	MEPLNNLQVAVK	K	N	0.997	70.5	34.2	69.7	0	7	0	0	2	1355.74	148386	803	814
AP-1 complex subunit beta-1 OS=Mus musculus GN=Ap1b1 PE=2 SV=2	O35643	103938	1	15	18	87	0.000161	0.356	NINLIVQK	R	R	0.95	29	30.8	8.71	0	1	0	0	2	941.578	68314.6	305	312
AP-1 complex subunit beta-1 OS=Mus musculus GN=Ap1b1 PE=2 SV=2	O35643	103938	1	15	18	87	0.000161	0.356	NVEGQDMLYQSLK	R	L	0.997	85.7	34.8	85.7	0	10	0	0	2	1524.74	160114	886	898
AP-1 complex subunit beta-1 OS=Mus musculus GN=Ap1b1 PE=2 SV=2	O35643	103938	1	15	18	87	0.000161	0.356	QMFLATWK	R	D	0.99	58.5	35.1	43.6	0	2	0	0	2	1024.53	17433.3	841	848
AP-1 complex subunit beta-1 OS=Mus musculus GN=Ap1b1 PE=2 SV=2	O35643	103938	1	15	18	87	0.000161	0.356	SQPDMAIMAVNTFVK	K	D	0.997	83.1	35.3	83.1	0	2	0	0	2	1651.82	45401.2	79	93
AP-1 complex subunit beta-1 OS=Mus musculus GN=Ap1b1 PE=2 SV=2	O35643	103938	1	15	18	87	0.000161	0.356	VIASMTVGK	K	D	0.94	28.4	36	0	0	1	0	0	2	905.513	25129.1	37	45
AP-1 complex subunit beta-1 OS=Mus musculus GN=Ap1b1 PE=2 SV=2	O35643	103938	1	15	18	87	0.000161	0.356	VNYVVQEAIVVIK	K	D	0.997	71.3	31.1	68.6	0	1	0	0	2	1473.87	14802.6	403	415
AP-1 complex subunit beta-1 OS=Mus musculus GN=Ap1b1 PE=2 SV=2	O35643	103938	1	15	18	87	0.000161	0.356	YNDPIYVK	K	L	0.99	37.6	34.7	31.1	0	2	0	0	2	1011.51	37197.8	328	335
Annexin A3 OS=Mus musculus GN=Anxa3 PE=1 SV=4	O35639	36386.1	1	14	16	43	7.95e-05	0.418	ALLTLADGR	K	R	0.997	58.2	34.6	39.9	0	1	0	0	2	929.542	31738.8	155	163
Annexin A3 OS=Mus musculus GN=Anxa3 PE=1 SV=4	O35639	36386.1	1	14	16	43	7.95e-05	0.418	DAQILYNAGENK	K	W	0.997	71.2	35.5	53.2	0	4	0	0	2	1335.65	126637	178	189
Annexin A3 OS=Mus musculus GN=Anxa3 PE=1 SV=4	O35639	36386.1	1	14	16	43	7.95e-05	0.418	DESLKVDEHLAK	R	K	0.977	18.1	34.9	18.1	0	1	0	0	2	1383.71	11586.7	165	176
Annexin A3 OS=Mus musculus GN=Anxa3 PE=1 SV=4	O35639	36386.1	1	14	16	43	7.95e-05	0.418	DYPGFSPSVDAEAIR	K	K	0.997	83	34	82.4	0	3	0	0	2	1623.77	254018	14	28
Annexin A3 OS=Mus musculus GN=Anxa3 PE=1 SV=4	O35639	36386.1	1	14	16	43	7.95e-05	0.418	EISQAYYTVYK	K	K	0.997	65.3	35.6	57.1	0	6	0	0	2	1364.67	169878	127	137
Annexin A3 OS=Mus musculus GN=Anxa3 PE=1 SV=4	O35639	36386.1	1	14	16	43	7.95e-05	0.418	GAGTDEFTLNR	K	I	0.997	81.4	34.8	61.8	0	1	0	0	2	1180.56	129419	264	274
Annexin A3 OS=Mus musculus GN=Anxa3 PE=1 SV=4	O35639	36386.1	1	14	16	43	7.95e-05	0.418	KDAQILYNAGENK	K	W	0.997	106	35.8	97.6	0	1	0	0	2	1463.75	18540.6	177	189
Annexin A3 OS=Mus musculus GN=Anxa3 PE=1 SV=4	O35639	36386.1	1	14	16	43	7.95e-05	0.418	NTPAFLAER	R	L	0.997	59	36.9	44.2	0	4	0	0	2	1018.53	177095	249	257
Annexin A3 OS=Mus musculus GN=Anxa3 PE=1 SV=4	O35639	36386.1	1	14	16	43	7.95e-05	0.418	QYQAAYEQELK	K	D	0.997	52.3	34.4	47.9	0	3	0	0	2	1370.66	103396	59	69
Annexin A3 OS=Mus musculus GN=Anxa3 PE=1 SV=4	O35639	36386.1	1	14	16	43	7.95e-05	0.418	QYQAAYEQELKDDLK	K	G	0.997	52	34.6	51.5	0	2	2	0	2	1841.89	57678.7	59	73
Annexin A3 OS=Mus musculus GN=Anxa3 PE=1 SV=4	O35639	36386.1	1	14	16	43	7.95e-05	0.418	SLGDDISSETSGDFR	K	K	0.997	90.1	31.2	85.7	0	6	0	0	2	1585.7	165830	139	153
Annexin A3 OS=Mus musculus GN=Anxa3 PE=1 SV=4	O35639	36386.1	1	14	16	43	7.95e-05	0.418	SLGDDISSETSGDFRK	K	A	0.997	48.1	33.4	41.6	0	0	2	0	2	1713.79	25574	139	154
Annexin A3 OS=Mus musculus GN=Anxa3 PE=1 SV=4	O35639	36386.1	1	14	16	43	7.95e-05	0.418	TLINILTER	K	S	0.997	63.9	34.1	41.7	0	4	0	0	2	1072.64	269789	40	48
Annexin A3 OS=Mus musculus GN=Anxa3 PE=1 SV=4	O35639	36386.1	1	14	16	43	7.95e-05	0.418	WGTDEDKFTEVLCLR	K	S	0.997	77.9	34.3	76.7	0	2	1	0	2	1868.88	28960.7	190	204
Ras-related protein Rap-1A OS=Mus musculus GN=Rap1a PE=2 SV=1	P62835	20987.3	1	3	4	17	3.14e-05	0.31	DTEDVPMILVGNK	K	C	0.997	45.7	35	45.7	0	1	0	0	2	1430.72	13985.8	105	117
Ras-related protein Rap-1A OS=Mus musculus GN=Rap1a PE=2 SV=1	P62835	20987.3	1	3	4	17	3.14e-05	0.31	EQGQNLAR	K	Q	0.99	46.1	33.7	18.4	0	1	0	0	2	915.464	561.44	129	136
Ras-related protein Rap-1A OS=Mus musculus GN=Rap1a PE=2 SV=1	P62835	20987.3	1	3	4	17	3.14e-05	0.31	LVVLGSGGVGK	K	S	0.997	72	32	46.8	0	7	0	0	2	985.604	127927	6	16
Ras-related protein Rap-1A OS=Mus musculus GN=Rap1a PE=2 SV=1	P62835	20987.3	1	3	4	17	3.14e-05	0.31	QWCNCAFLESSAK	R	S	0.997	39.1	29.5	39.1	0	3	0	0	2	1600.69	35044.7	137	149
Ras-related protein Rap-1A OS=Mus musculus GN=Rap1a PE=2 SV=1	P62835	20987.3	1	3	4	17	3.14e-05	0.31	VKDTEDVPMILVGNK	R	C	0.997	58.6	34.5	47.8	0	2	2	0	2	1657.88	155831	103	117
Ras-related protein Rap-1A OS=Mus musculus GN=Rap1a PE=2 SV=1	P62835	20987.3	1	3	4	17	3.14e-05	0.31	YDPTIEDSYR	K	K	0.997	60.3	31.1	53.1	0	1	0	0	2	1258.56	45494.4	32	41
Sin3 histone deacetylase corepressor complex component SDS3 OS=Mus musculus GN=Suds3 PE=1 SV=1	Q8BR65	38108.5	1	2	2	2	3.7e-06	0.0762	ENLIAELEEK	K	K	0.997	31	35.3	20.9	0	1	0	0	2	1187.62	8226.4	148	157
Sin3 histone deacetylase corepressor complex component SDS3 OS=Mus musculus GN=Suds3 PE=1 SV=1	Q8BR65	38108.5	1	2	2	2	3.7e-06	0.0762	QLQQLQEGTLQEYQK	R	R	0.989	31.7	35.1	28.6	0	1	0	0	2	1833.93	6975.28	83	97
Protein ACN9 homolog, mitochondrial OS=Mus musculus GN=Acn9 PE=2 SV=1	Q8BQU3	14468.7	1	4	5	7	1.29e-05	0.376	ACFGTSLPEEK	K	L	0.997	33.7	33.9	25.6	0	1	0	0	2	1238.57	15025.4	79	89
Protein ACN9 homolog, mitochondrial OS=Mus musculus GN=Acn9 PE=2 SV=1	Q8BQU3	14468.7	1	4	5	7	1.29e-05	0.376	DEQIGQLQELMQEATKPNR	R	Q	0.997	92	34.4	88.5	0	0	1	0	2	2228.1	34361.1	95	113
Protein ACN9 homolog, mitochondrial OS=Mus musculus GN=Acn9 PE=2 SV=1	Q8BQU3	14468.7	1	4	5	7	1.29e-05	0.376	LNDFRDEQIGQLQELMQEATKPNR	K	Q	0.997	55.1	33.8	53.7	0	0	1	3	2	2873.42	27074.5	90	113
Protein ACN9 homolog, mitochondrial OS=Mus musculus GN=Acn9 PE=2 SV=1	Q8BQU3	14468.7	1	4	5	7	1.29e-05	0.376	QFSITESTKPQL	R	-	0.995	31.6	35.9	31.6	0	1	0	0	2	1378.72	18687.3	114	125
Protein HEXIM1 OS=Mus musculus GN=Hexim1 PE=1 SV=1	Q8R409	40243.4	1	5	6	8	1.48e-05	0.222	AENLQLLTENELHR	R	Q	0.997	44.2	35.2	42.6	0	2	1	0	2	1679.87	93579.7	331	344
Protein HEXIM1 OS=Mus musculus GN=Hexim1 PE=1 SV=1	Q8R409	40243.4	1	5	6	8	1.48e-05	0.222	ASLQSGSRPGQEGEGGLK	R	H	0.997	46.6	34.9	36.4	0	0	2	0	2	1757.88	34441.8	51	68
Protein HEXIM1 OS=Mus musculus GN=Hexim1 PE=1 SV=1	Q8R409	40243.4	1	5	6	8	1.48e-05	0.222	HQLPPLQTNACPELSSLEK	K	G	0.997	81.9	35	81.9	0	0	1	0	2	2162.09	35428.2	69	87
Protein HEXIM1 OS=Mus musculus GN=Hexim1 PE=1 SV=1	Q8R409	40243.4	1	5	6	8	1.48e-05	0.222	QEAPAAGGEEPWGQQQR	K	Q	0.997	124	32.9	124	0	1	0	0	2	1838.84	22199.6	127	143
Protein HEXIM1 OS=Mus musculus GN=Hexim1 PE=1 SV=1	Q8R409	40243.4	1	5	6	8	1.48e-05	0.222	YHAESLQNMSK	R	Q	0.997	53.8	33.6	49.3	0	1	0	0	2	1307.6	48020.4	271	281
Axin-1 OS=Mus musculus GN=Axin1 PE=1 SV=3	O35625	96276	1	1	1	1	1.85e-06	0.0174	NANAEVPSTTEDAEK	K	N	0.997	37.6	31.5	33.4	0	1	0	0	2	1575.71	3168.34	610	624
Phosphomannomutase 1 OS=Mus musculus GN=Pmm1 PE=1 SV=1	O35621	29775.6	1	5	5	15	2.77e-05	0.294	IAEQLGEGDEVIEK	K	F	0.997	62.4	34.8	44.2	0	1	0	0	2	1529.77	6467.68	59	72
Phosphomannomutase 1 OS=Mus musculus GN=Pmm1 PE=1 SV=1	O35621	29775.6	1	5	5	15	2.77e-05	0.294	IEFSELDKK	R	E	0.994	52.4	35.7	30.2	0	0	1	0	2	1108.59	5595.63	151	159
Phosphomannomutase 1 OS=Mus musculus GN=Pmm1 PE=1 SV=1	O35621	29775.6	1	5	5	15	2.77e-05	0.294	ILCLFDVDGTLTPAR	R	Q	0.997	57.3	35.5	45.5	0	1	0	0	2	1690.88	5222.85	14	28
Phosphomannomutase 1 OS=Mus musculus GN=Pmm1 PE=1 SV=1	O35621	29775.6	1	5	5	15	2.77e-05	0.294	NGMLNVSPIGR	R	S	0.997	60.5	34.6	48.7	0	10	0	0	2	1157.61	130009	133	143
Phosphomannomutase 1 OS=Mus musculus GN=Pmm1 PE=1 SV=1	O35621	29775.6	1	5	5	15	2.77e-05	0.294	TVGHSVVSPQDTVQR	R	C	0.997	74.6	35.3	66.9	0	0	1	0	2	1609.83	27158.5	235	249
Phosphomannomutase 1 OS=Mus musculus GN=Pmm1 PE=1 SV=1	O35621	29775.6	1	5	5	15	2.77e-05	0.294	VQIGVVGGSDYSK	R	I	0.997	35.7	35.4	30.2	0	1	0	0	2	1308.68	3387.35	46	58
Myc target protein 1 OS=Mus musculus GN=Myct1 PE=1 SV=1	Q8R411	21079.7	0.954	1	1	1	1.85e-06	0.0638	ASAPISQWSPTR	R	R	0.997	81.9	34.8	74.7	0	1	0	0	2	1300.66	4122.9	51	62
40S ribosomal protein S24 OS=Mus musculus GN=Rps24 PE=2 SV=1	P62849	15423.8	1	3	5	11	2.03e-05	0.203	KQMVIDVLHPGK	R	A	0.997	43.6	33	43	0	0	1	0	2	1364.77	10142.3	21	32
40S ribosomal protein S24 OS=Mus musculus GN=Rps24 PE=2 SV=1	P62849	15423.8	1	3	5	11	2.03e-05	0.203	QMVIDVLHPGK	K	A	0.997	57.5	34.9	48.5	0	0	2	0	2	1236.68	57747.1	22	32
40S ribosomal protein S24 OS=Mus musculus GN=Rps24 PE=2 SV=1	P62849	15423.8	1	3	5	11	2.03e-05	0.203	TTGFGMIYDSLDYAK	K	K	0.997	84.6	33.4	84.6	0	7	1	0	2	1681.78	162985	69	83
Peptidyl-prolyl cis-trans isomerase B OS=Mus musculus GN=Ppib PE=1 SV=2	P24369	23713.8	1	9	13	31	5.73e-05	0.431	DFMIQGGDFTR	K	G	0.997	63.1	31.9	53.4	0	5	0	0	2	1286.58	203128	99	109
Peptidyl-prolyl cis-trans isomerase B OS=Mus musculus GN=Ppib PE=1 SV=2	P24369	23713.8	1	9	13	31	5.73e-05	0.431	DKPLKDVIIVDSGK	R	I	0.997	60.9	31.6	57.5	0	0	1	0	2	1526.88	18389	191	204
Peptidyl-prolyl cis-trans isomerase B OS=Mus musculus GN=Ppib PE=1 SV=2	P24369	23713.8	1	9	13	31	5.73e-05	0.431	DTNGSQFFITTVK	K	T	0.997	93	34.6	79.7	0	7	0	0	2	1457.73	228685	146	158
Peptidyl-prolyl cis-trans isomerase B OS=Mus musculus GN=Ppib PE=1 SV=2	P24369	23713.8	1	9	13	31	5.73e-05	0.431	DVIIVDSGK	K	I	0.997	42	36.6	32	0	2	0	0	2	945.525	205141	196	204
Peptidyl-prolyl cis-trans isomerase B OS=Mus musculus GN=Ppib PE=1 SV=2	P24369	23713.8	1	9	13	31	5.73e-05	0.431	HYGPGWVSMANAGK	K	D	0.997	76.8	33.4	74.3	0	2	0	0	2	1474.69	30003.2	132	145
Peptidyl-prolyl cis-trans isomerase B OS=Mus musculus GN=Ppib PE=1 SV=2	P24369	23713.8	1	9	13	31	5.73e-05	0.431	IEVEKPFAIAK	K	-	0.997	53.9	33.6	42.1	0	2	2	0	2	1244.72	121125	205	215
Peptidyl-prolyl cis-trans isomerase B OS=Mus musculus GN=Ppib PE=1 SV=2	P24369	23713.8	1	9	13	31	5.73e-05	0.431	TVDNFVALATGEK	K	G	0.997	85	35.8	63.4	0	4	0	0	2	1364.71	161635	72	84
Peptidyl-prolyl cis-trans isomerase B OS=Mus musculus GN=Ppib PE=1 SV=2	P24369	23713.8	1	9	13	31	5.73e-05	0.431	VLEGMDVVR	K	K	0.997	65	36.7	49.3	0	4	0	0	2	1017.54	92024.6	172	180
Peptidyl-prolyl cis-trans isomerase B OS=Mus musculus GN=Ppib PE=1 SV=2	P24369	23713.8	1	9	13	31	5.73e-05	0.431	VVFGLFGK	R	T	0.99	49.3	32.2	39.8	0	2	0	0	2	866.514	40562.5	60	67
60S ribosomal protein L7a OS=Mus musculus GN=Rpl7a PE=2 SV=2	P12970	29977.2	1	11	14	29	5.36e-05	0.387	AGVNTVTTLVENK	R	K	0.997	82.7	35.5	76.1	0	5	1	0	2	1345.73	340263	138	150
60S ribosomal protein L7a OS=Mus musculus GN=Rpl7a PE=2 SV=2	P12970	29977.2	1	11	14	29	5.36e-05	0.387	HWGGNVLGPK	R	S	0.996	33.1	36.2	30.3	0	1	0	0	2	1064.56	93460.3	236	245
60S ribosomal protein L7a OS=Mus musculus GN=Rpl7a PE=2 SV=2	P12970	29977.2	1	11	14	29	5.36e-05	0.387	KVVNPLFEK	K	R	0.997	38.3	34.6	27.6	0	2	1	0	2	1073.64	42215.1	26	34
60S ribosomal protein L7a OS=Mus musculus GN=Rpl7a PE=2 SV=2	P12970	29977.2	1	11	14	29	5.36e-05	0.387	MGVPYCIIK	K	G	0.986	23.8	35.7	17.5	0	2	0	0	2	1080.56	19554.5	177	185
60S ribosomal protein L7a OS=Mus musculus GN=Rpl7a PE=2 SV=2	P12970	29977.2	1	11	14	29	5.36e-05	0.387	NFGIGQDIQPK	K	R	0.997	42	35.6	33.1	0	4	0	0	2	1216.63	96890.2	38	48
60S ribosomal protein L7a OS=Mus musculus GN=Rpl7a PE=2 SV=2	P12970	29977.2	1	11	14	29	5.36e-05	0.387	QTATQLLK	R	L	0.99	37.1	36.1	24.4	0	1	0	0	2	902.531	64046.9	90	97
60S ribosomal protein L7a OS=Mus musculus GN=Rpl7a PE=2 SV=2	P12970	29977.2	1	11	14	29	5.36e-05	0.387	TCTTVAFTQVNSEDK	K	G	0.997	73.9	32.8	67.9	0	3	0	0	2	1700.78	59118.8	198	212
60S ribosomal protein L7a OS=Mus musculus GN=Rpl7a PE=2 SV=2	P12970	29977.2	1	11	14	29	5.36e-05	0.387	TCTTVAFTQVNSEDKGALAK	K	L	0.997	70.9	34.8	70.9	0	0	1	0	2	2141.05	63375.4	198	217
60S ribosomal protein L7a OS=Mus musculus GN=Rpl7a PE=2 SV=2	P12970	29977.2	1	11	14	29	5.36e-05	0.387	VAPAPAVVK	K	K	0.997	38.9	28.7	25.3	0	1	0	0	2	851.535	7872.28	12	20
60S ribosomal protein L7a OS=Mus musculus GN=Rpl7a PE=2 SV=2	P12970	29977.2	1	11	14	29	5.36e-05	0.387	VPPAINQFTQALDR	K	Q	0.997	68.1	34.4	49.6	0	3	2	0	2	1569.84	241508	76	89
60S ribosomal protein L7a OS=Mus musculus GN=Rpl7a PE=2 SV=2	P12970	29977.2	1	11	14	29	5.36e-05	0.387	VVNPLFEK	K	R	0.99	43.9	36.5	37.7	0	2	0	0	2	945.54	78684.8	27	34
cAMP-regulated phosphoprotein 19 OS=Mus musculus GN=Arpp19 PE=1 SV=2	P56212	12293.3	1	2	3	5	9.24e-06	0.33	QLPAAAPDKTEVTGDHIPTPQDLPQR	K	K	0.997	66.9	33	66.9	0	0	1	1	2	2795.43	86700.4	76	101
cAMP-regulated phosphoprotein 19 OS=Mus musculus GN=Arpp19 PE=1 SV=2	P56212	12293.3	1	2	3	5	9.24e-06	0.33	TEVTGDHIPTPQDLPQR	K	K	0.993	45.5	34.9	5	0	0	1	0	2	1903.95	11744.8	85	101
cAMP-regulated phosphoprotein 19 OS=Mus musculus GN=Arpp19 PE=1 SV=2	P56212	12293.3	1	2	3	5	9.24e-06	0.33	YFDSGDYNMAK	K	A	0.997	53.3	27.6	53.3	0	2	0	0	2	1310.54	41848.1	59	69
Store-operated calcium entry-associated regulatory factor OS=Mus musculus GN=Saraf PE=2 SV=2	Q8R3Q0	35857.2	1	4	4	4	7.4e-06	0.168	ALTLYSDR	K	Y	0.99	48.6	34.9	39.6	0	1	0	0	2	938.494	29643.5	45	52
Store-operated calcium entry-associated regulatory factor OS=Mus musculus GN=Saraf PE=2 SV=2	Q8R3Q0	35857.2	1	4	4	4	7.4e-06	0.168	AYSPLGGGAGSYCASSNADSR	R	T	0.997	50.7	29.3	49.7	0	1	0	0	2	2047.88	2900.93	301	321
Store-operated calcium entry-associated regulatory factor OS=Mus musculus GN=Saraf PE=2 SV=2	Q8R3Q0	35857.2	1	4	4	4	7.4e-06	0.168	CVGGTAGCEAYTPR	K	V	0.997	59.1	30.3	59.1	0	1	0	0	2	1498.64	10986.2	67	80
Store-operated calcium entry-associated regulatory factor OS=Mus musculus GN=Saraf PE=2 SV=2	Q8R3Q0	35857.2	1	4	4	4	7.4e-06	0.168	FASAAGAPPPGFK	R	S	0.997	49.8	35.7	41.8	0	1	0	0	2	1217.63	17533.7	212	224
Serine/threonine-protein phosphatase 6 regulatory subunit 2 OS=Mus musculus GN=Ppp6r2 PE=1 SV=1	Q8R3Q2	100460	1	4	4	4	7.4e-06	0.0672	AAGAVEAVCTGHTGK	K	V	0.997	34	34.2	34	0	0	1	0	2	1428.69	3017.06	804	818
Serine/threonine-protein phosphatase 6 regulatory subunit 2 OS=Mus musculus GN=Ppp6r2 PE=1 SV=1	Q8R3Q2	100460	1	4	4	4	7.4e-06	0.0672	AILTTIGVLEEPLGNAR	K	L	0.997	34.9	30.6	33.9	0	0	1	0	2	1767	6732.71	327	343
Serine/threonine-protein phosphatase 6 regulatory subunit 2 OS=Mus musculus GN=Ppp6r2 PE=1 SV=1	Q8R3Q2	100460	1	4	4	4	7.4e-06	0.0672	DVGSSAWAAGPSVVEEK	R	G	0.997	49.6	34.5	46.5	0	1	0	0	2	1688.81	16849.3	708	724
Serine/threonine-protein phosphatase 6 regulatory subunit 2 OS=Mus musculus GN=Ppp6r2 PE=1 SV=1	Q8R3Q2	100460	1	4	4	4	7.4e-06	0.0672	LVALIHPHQDEDR	R	Q	0.977	20.8	35	19.8	0	0	1	0	2	1542.8	7360.43	195	207
Secretory carrier-associated membrane protein 3 OS=Mus musculus GN=Scamp3 PE=1 SV=3	O35609	38458.6	1	4	4	4	7.4e-06	0.186	AQQEFAAGVFSNPAVR	K	T	0.997	62.3	35.5	54.2	0	1	0	0	2	1691.85	8047.6	316	331
Secretory carrier-associated membrane protein 3 OS=Mus musculus GN=Scamp3 PE=1 SV=3	O35609	38458.6	1	4	4	4	7.4e-06	0.186	ELQHVALGGAGTR	R	Q	0.997	40.2	35	39.4	0	1	0	0	2	1308.7	7728.32	121	133
Secretory carrier-associated membrane protein 3 OS=Mus musculus GN=Scamp3 PE=1 SV=3	O35609	38458.6	1	4	4	4	7.4e-06	0.186	NYGSYSTQASAAAATAELLK	R	K	0.997	34.4	34.6	34.4	0	0	1	0	2	2016.99	3773.53	84	103
Secretory carrier-associated membrane protein 3 OS=Mus musculus GN=Scamp3 PE=1 SV=3	O35609	38458.6	1	4	4	4	7.4e-06	0.186	TAAANAAAGAAENAFR	R	A	0.997	48.2	35.1	42	0	0	1	0	2	1476.72	14450.3	332	347
Niemann-Pick C1 protein OS=Mus musculus GN=Npc1 PE=1 SV=2	O35604	142888	1	4	4	5	9.24e-06	0.0352	ALGLLCGR	K	D	0.964	19.4	36.3	16.4	0	1	0	0	2	859.482	3672.55	172	179
Niemann-Pick C1 protein OS=Mus musculus GN=Npc1 PE=1 SV=2	O35604	142888	1	4	4	5	9.24e-06	0.0352	FLPMFLSDNPNPK	K	C	0.997	57.5	35.6	48.6	0	1	0	0	2	1519.76	6723.49	998	1010
Niemann-Pick C1 protein OS=Mus musculus GN=Npc1 PE=1 SV=2	O35604	142888	1	4	4	5	9.24e-06	0.0352	LQEETLDQQLGR	R	I	0.997	55.5	35	43.1	0	2	0	0	2	1429.73	19599.1	715	726
Niemann-Pick C1 protein OS=Mus musculus GN=Npc1 PE=1 SV=2	O35604	142888	1	4	4	5	9.24e-06	0.0352	SNLQLPLQFLSR	K	C	0.997	28.6	33.8	19.4	0	1	0	0	2	1415.8	10441	85	96
ER membrane protein complex subunit 4 OS=Mus musculus GN=Emc4 PE=2 SV=1	Q9CZX9	20117.6	1	3	3	5	9.24e-06	0.208	GSGQGDSLYPVGYLDK	R	Q	0.997	55.7	34.5	55.7	0	3	0	0	2	1655.79	27532.9	35	50
ER membrane protein complex subunit 4 OS=Mus musculus GN=Emc4 PE=2 SV=1	Q9CZX9	20117.6	1	3	3	5	9.24e-06	0.208	MEFSGGGLLL	R	-	0.997	43.7	35.7	31.2	0	1	0	0	2	1023.52	1338.61	174	183
ER membrane protein complex subunit 4 OS=Mus musculus GN=Emc4 PE=2 SV=1	Q9CZX9	20117.6	1	3	3	5	9.24e-06	0.208	QVPDTSVQETDR	K	I	0.997	73.1	33.8	62.3	0	1	0	0	2	1374.65	16897.5	51	62
RNA-binding protein 14 OS=Mus musculus GN=Rbm14 PE=1 SV=1	Q8C2Q3	69449.3	1	13	13	19	3.51e-05	0.223	AIEALHGHELRPGR	R	A	0.979	17	33.9	17	0	1	0	0	2	1555.85	4812.55	51	64
RNA-binding protein 14 OS=Mus musculus GN=Rbm14 PE=1 SV=1	Q8C2Q3	69449.3	1	13	13	19	3.51e-05	0.223	AQPSASLGVGYR	R	T	0.995	23.8	36.3	20.6	0	1	0	0	2	1205.63	9705.34	251	262
RNA-binding protein 14 OS=Mus musculus GN=Rbm14 PE=1 SV=1	Q8C2Q3	69449.3	1	13	13	19	3.51e-05	0.223	AQPSVSLGAAYR	R	A	0.995	29.5	36.2	27	0	1	0	0	2	1219.64	24181.7	239	250
RNA-binding protein 14 OS=Mus musculus GN=Rbm14 PE=1 SV=1	Q8C2Q3	69449.3	1	13	13	19	3.51e-05	0.223	AQPSVSLGAPYR	R	G	0.997	68.2	35.7	68.2	0	2	0	0	2	1245.66	26270.6	275	286
RNA-binding protein 14 OS=Mus musculus GN=Rbm14 PE=1 SV=1	Q8C2Q3	69449.3	1	13	13	19	3.51e-05	0.223	ASYVAPLTAQPATYR	R	A	0.997	37	35.2	36.6	0	2	0	0	2	1608.84	66598.6	224	238
RNA-binding protein 14 OS=Mus musculus GN=Rbm14 PE=1 SV=1	Q8C2Q3	69449.3	1	13	13	19	3.51e-05	0.223	DYAFVHMEK	K	E	0.997	36.8	33.5	32.3	0	2	0	0	2	1139.52	25343.5	113	121
RNA-binding protein 14 OS=Mus musculus GN=Rbm14 PE=1 SV=1	Q8C2Q3	69449.3	1	13	13	19	3.51e-05	0.223	IFVGNVSAACTSQELR	K	S	0.997	87.2	35.1	85.2	0	2	0	0	2	1751.87	20080.5	81	96
RNA-binding protein 14 OS=Mus musculus GN=Rbm14 PE=1 SV=1	Q8C2Q3	69449.3	1	13	13	19	3.51e-05	0.223	INVELSTK	R	G	0.99	51.5	36.9	25.1	0	1	0	0	2	903.515	17693.2	142	149
RNA-binding protein 14 OS=Mus musculus GN=Rbm14 PE=1 SV=1	Q8C2Q3	69449.3	1	13	13	19	3.51e-05	0.223	KGPALAIQSGDK	K	T	0.997	40.5	33.6	35.7	0	0	1	0	2	1184.66	10558.7	153	164
RNA-binding protein 14 OS=Mus musculus GN=Rbm14 PE=1 SV=1	Q8C2Q3	69449.3	1	13	13	19	3.51e-05	0.223	LAELSDYR	R	R	0.99	66.8	35.5	49	0	2	0	0	2	966.489	37420.4	608	615
RNA-binding protein 14 OS=Mus musculus GN=Rbm14 PE=1 SV=1	Q8C2Q3	69449.3	1	13	13	19	3.51e-05	0.223	LSESQLSFR	R	R	0.997	44.2	35.6	33.9	0	1	0	0	2	1066.55	52805.2	617	625
RNA-binding protein 14 OS=Mus musculus GN=Rbm14 PE=1 SV=1	Q8C2Q3	69449.3	1	13	13	19	3.51e-05	0.223	TQPMAAQAASYR	R	A	0.997	64.8	35	61.9	0	1	0	0	2	1294.62	9943.34	263	274
RNA-binding protein 14 OS=Mus musculus GN=Rbm14 PE=1 SV=1	Q8C2Q3	69449.3	1	13	13	19	3.51e-05	0.223	YSGSYNDYLR	R	A	0.997	56.1	32.1	51.7	0	2	0	0	2	1237.55	11651.9	648	657
Ankyrin repeat and SAM domain-containing protein 1A OS=Mus musculus GN=Anks1a PE=1 SV=3	P59672	125245	1	11	11	17	3.14e-05	0.144	FLGSNVMEEQDLR	R	E	0.997	87.5	34.5	68.7	0	2	0	0	2	1537.73	50389.1	743	755
Ankyrin repeat and SAM domain-containing protein 1A OS=Mus musculus GN=Anks1a PE=1 SV=3	P59672	125245	1	11	11	17	3.14e-05	0.144	GLTALDTVR	R	D	0.997	44.2	36.5	28.3	0	1	0	0	2	945.537	12101.7	297	305
Ankyrin repeat and SAM domain-containing protein 1A OS=Mus musculus GN=Anks1a PE=1 SV=3	P59672	125245	1	11	11	17	3.14e-05	0.144	IIASLADRPYEEPPQKPPR	R	F	0.997	44.6	32.8	44.6	0	0	0	1	2	2177.17	40170.1	841	859
Ankyrin repeat and SAM domain-containing protein 1A OS=Mus musculus GN=Anks1a PE=1 SV=3	P59672	125245	1	11	11	17	3.14e-05	0.144	KHTPLHLAAR	R	N	0.993	25.4	33.6	22.5	0	0	2	0	2	1143.67	6443.02	232	241
Ankyrin repeat and SAM domain-containing protein 1A OS=Mus musculus GN=Anks1a PE=1 SV=3	P59672	125245	1	11	11	17	3.14e-05	0.144	LLLNGFDDVR	K	F	0.997	73.7	36.4	60.5	0	2	0	0	2	1161.63	26618.8	733	742
Ankyrin repeat and SAM domain-containing protein 1A OS=Mus musculus GN=Anks1a PE=1 SV=3	P59672	125245	1	11	11	17	3.14e-05	0.144	NISCAAQDPEDLCTFAYITK	R	D	0.988	25.1	32.1	25.1	0	1	0	0	2	2317.05	3069.49	1024	1043
Ankyrin repeat and SAM domain-containing protein 1A OS=Mus musculus GN=Anks1a PE=1 SV=3	P59672	125245	1	11	11	17	3.14e-05	0.144	NVIAEHEIR	K	N	0.997	52.9	35.2	39.3	0	0	1	0	2	1080.58	49143.4	1015	1023
Ankyrin repeat and SAM domain-containing protein 1A OS=Mus musculus GN=Anks1a PE=1 SV=3	P59672	125245	1	11	11	17	3.14e-05	0.144	SADLLLPSADTSR	R	R	0.997	26.5	35.7	26.5	0	1	0	0	2	1345.7	18487.6	886	898
Ankyrin repeat and SAM domain-containing protein 1A OS=Mus musculus GN=Anks1a PE=1 SV=3	P59672	125245	1	11	11	17	3.14e-05	0.144	SESLSNCSIGK	R	K	0.997	43.1	33.8	25.9	0	1	0	0	2	1181.55	13308.8	661	671
Ankyrin repeat and SAM domain-containing protein 1A OS=Mus musculus GN=Anks1a PE=1 SV=3	P59672	125245	1	11	11	17	3.14e-05	0.144	TMAASAASMIETK	R	S	0.941	13.8	34.3	13.8	0	1	0	0	2	1311.63	9984.5	1089	1101
Ankyrin repeat and SAM domain-containing protein 1A OS=Mus musculus GN=Anks1a PE=1 SV=3	P59672	125245	1	11	11	17	3.14e-05	0.144	TYLDALTHTVPLRPAGAEEEDQSGPR	R	S	0.997	52.3	33.9	48.4	0	0	0	1	2	2823.39	19697.1	595	620
Ankyrin repeat and SAM domain-containing protein 1A OS=Mus musculus GN=Anks1a PE=1 SV=3	P59672	125245	1	11	11	17	3.14e-05	0.144	VGLPAGLTALASR	R	T	0.997	91.4	30.4	81.2	0	3	0	0	2	1225.73	23744.8	582	594
26S proteasome non-ATPase regulatory subunit 10 OS=Mus musculus GN=Psmd10 PE=1 SV=3	Q9Z2X2	25084	1	4	5	7	1.29e-05	0.303	ASTNIQDTEGNTPLHLACDEER	K	V	0.997	78.7	31.2	78.7	0	0	3	0	2	2471.11	77399	163	184
26S proteasome non-ATPase regulatory subunit 10 OS=Mus musculus GN=Psmd10 PE=1 SV=3	Q9Z2X2	25084	1	4	5	7	1.29e-05	0.303	DHYDATAMHR	K	A	0.995	35.6	28.4	35.6	0	0	1	0	2	1216.52	1947.19	136	145
26S proteasome non-ATPase regulatory subunit 10 OS=Mus musculus GN=Psmd10 PE=1 SV=3	Q9Z2X2	25084	1	4	5	7	1.29e-05	0.303	GAHVNAVNQNGCTPLHYAASK	K	N	0.977	40.2	34.1	9.1	0	0	0	1	2	2210.04	18423.2	96	116
26S proteasome non-ATPase regulatory subunit 10 OS=Mus musculus GN=Psmd10 PE=1 SV=3	Q9Z2X2	25084	1	4	5	7	1.29e-05	0.303	HEIAVMLLEGGANPDAK	R	D	0.997	90.9	35.4	90.9	0	1	1	0	2	1764.9	12350.4	119	135
Roundabout homolog 4 OS=Mus musculus GN=Robo4 PE=1 SV=2	Q8C310	108500	1	4	4	4	7.4e-06	0.0573	DGKPLVLQPGR	K	R	0.946	23.5	32.8	17.9	0	1	0	0	2	1179.68	3254.92	175	185
Roundabout homolog 4 OS=Mus musculus GN=Robo4 PE=1 SV=2	Q8C310	108500	1	4	4	4	7.4e-06	0.0573	LGGLHWGQDYEFK	K	V	0.986	23.5	34.9	19.1	0	0	1	0	2	1549.74	2854.36	311	323
Roundabout homolog 4 OS=Mus musculus GN=Robo4 PE=1 SV=2	Q8C310	108500	1	4	4	4	7.4e-06	0.0573	NLSQSPGPNSGSPGEAPR	K	A	0.997	52	34.6	51.3	0	1	0	0	2	1751.83	6970.42	681	698
Roundabout homolog 4 OS=Mus musculus GN=Robo4 PE=1 SV=2	Q8C310	108500	1	4	4	4	7.4e-06	0.0573	VSGPAAPAESYTALFR	K	T	0.997	76	35.5	75.2	0	1	0	0	2	1636.83	12393.1	271	286
Poly(U)-binding-splicing factor PUF60 OS=Mus musculus GN=Puf60 PE=2 SV=2	Q3UEB3	60249	1	13	14	19	3.51e-05	0.319	AQSSQDAVSSMNLFDLGGQYLR	K	V	0.94	19.5	33.8	19.5	0	1	0	0	2	2387.13	4082.02	282	303
Poly(U)-binding-splicing factor PUF60 OS=Mus musculus GN=Puf60 PE=2 SV=2	Q3UEB3	60249	1	13	14	19	3.51e-05	0.319	AVTPPMPLLTPATPGGLPPAAAVAAAAATAK	K	I	0.997	58.9	27.8	58.9	0	0	2	2	2	2810.55	27439.9	307	337
Poly(U)-binding-splicing factor PUF60 OS=Mus musculus GN=Puf60 PE=2 SV=2	Q3UEB3	60249	1	13	14	19	3.51e-05	0.319	GYGFIEYEK	K	A	0.997	45	34.6	34.5	0	1	0	0	2	1105.52	50170.9	273	281
Poly(U)-binding-splicing factor PUF60 OS=Mus musculus GN=Puf60 PE=2 SV=2	Q3UEB3	60249	1	13	14	19	3.51e-05	0.319	IYVASVHQDLSDDDIK	R	S	0.997	41.4	34.9	41.4	0	2	0	0	2	1817.89	15674.6	233	248
Poly(U)-binding-splicing factor PUF60 OS=Mus musculus GN=Puf60 PE=2 SV=2	Q3UEB3	60249	1	13	14	19	3.51e-05	0.319	KVVAEVYDQER	R	F	0.996	29.5	35.8	27.2	0	0	1	0	2	1335.69	82138.1	546	556
Poly(U)-binding-splicing factor PUF60 OS=Mus musculus GN=Puf60 PE=2 SV=2	Q3UEB3	60249	1	13	14	19	3.51e-05	0.319	LGLPPLTPEQQEALQK	K	A	0.997	37.5	33.1	37.5	0	2	0	0	2	1761.97	46308.9	59	74
Poly(U)-binding-splicing factor PUF60 OS=Mus musculus GN=Puf60 PE=2 SV=2	Q3UEB3	60249	1	13	14	19	3.51e-05	0.319	QAFAPFGPIK	R	S	0.996	33.4	36.5	25.6	0	1	0	0	2	1075.59	3377.37	152	161
Poly(U)-binding-splicing factor PUF60 OS=Mus musculus GN=Puf60 PE=2 SV=2	Q3UEB3	60249	1	13	14	19	3.51e-05	0.319	QGEEEDAEIIVK	K	I	0.982	28.7	35	20.5	0	1	0	0	2	1359.66	4447.31	508	519
Poly(U)-binding-splicing factor PUF60 OS=Mus musculus GN=Puf60 PE=2 SV=2	Q3UEB3	60249	1	13	14	19	3.51e-05	0.319	SIDMSWDSVTMK	K	H	0.997	40.2	31.1	39	0	1	0	0	2	1415.62	12397.4	162	173
Poly(U)-binding-splicing factor PUF60 OS=Mus musculus GN=Puf60 PE=2 SV=2	Q3UEB3	60249	1	13	14	19	3.51e-05	0.319	SVFEAFGK	K	I	0.99	43.8	33.3	24.8	0	1	0	0	2	884.451	38921.3	249	256
Poly(U)-binding-splicing factor PUF60 OS=Mus musculus GN=Puf60 PE=2 SV=2	Q3UEB3	60249	1	13	14	19	3.51e-05	0.319	VGRPSNIGQAQPIIDQLAEEAR	K	A	0.997	53.1	33.2	42.5	0	0	2	0	2	2362.25	19243.6	207	228
Poly(U)-binding-splicing factor PUF60 OS=Mus musculus GN=Puf60 PE=2 SV=2	Q3UEB3	60249	1	13	14	19	3.51e-05	0.319	VVAEVYDQER	K	F	0.997	55.3	35.7	37	0	1	0	0	2	1207.6	78971.6	547	556
Poly(U)-binding-splicing factor PUF60 OS=Mus musculus GN=Puf60 PE=2 SV=2	Q3UEB3	60249	1	13	14	19	3.51e-05	0.319	WKPPQGTESIK	K	M	0.997	46.9	34.5	43.8	0	0	1	0	2	1270.68	30578.3	38	48
Thiopurine S-methyltransferase OS=Mus musculus GN=Tpmt PE=1 SV=1	O55060	27586.6	1	8	9	12	2.22e-05	0.446	AWGLDYLFEK	K	L	0.997	50	34.6	38.9	0	1	0	0	2	1241.62	6441.62	224	233
Thiopurine S-methyltransferase OS=Mus musculus GN=Tpmt PE=1 SV=1	O55060	27586.6	1	8	9	12	2.22e-05	0.446	CSMQCLEEVDALEER	K	H	0.997	130	28	117	0	1	0	0	2	1868.78	8827.41	207	221
Thiopurine S-methyltransferase OS=Mus musculus GN=Tpmt PE=1 SV=1	O55060	27586.6	1	8	9	12	2.22e-05	0.446	EFFAEQNLSYTEEPLAEIAGAK	R	V	0.997	74.8	33.9	73.2	0	1	1	0	2	2457.18	14087	93	114
Thiopurine S-methyltransferase OS=Mus musculus GN=Tpmt PE=1 SV=1	O55060	27586.6	1	8	9	12	2.22e-05	0.446	GALVAINPGDHDR	R	Y	0.997	53.3	36	53.3	0	0	1	0	2	1334.68	20880.4	148	160
Thiopurine S-methyltransferase OS=Mus musculus GN=Tpmt PE=1 SV=1	O55060	27586.6	1	8	9	12	2.22e-05	0.446	GHTVVGVEISEIGIR	R	E	0.997	42.4	33.1	42.4	0	0	1	0	2	1565.86	6454.93	78	92
Thiopurine S-methyltransferase OS=Mus musculus GN=Tpmt PE=1 SV=1	O55060	27586.6	1	8	9	12	2.22e-05	0.446	HAGPPFYVPSAELK	K	R	0.997	34.1	34.7	27	0	0	2	0	2	1512.78	22470.4	187	200
Thiopurine S-methyltransferase OS=Mus musculus GN=Tpmt PE=1 SV=1	O55060	27586.6	1	8	9	12	2.22e-05	0.446	NQVLTLEDWK	K	E	0.997	57.5	35.5	44.5	0	2	0	0	2	1245.65	18563.1	16	25
Thiopurine S-methyltransferase OS=Mus musculus GN=Tpmt PE=1 SV=1	O55060	27586.6	1	8	9	12	2.22e-05	0.446	VFFPLCGK	R	A	0.99	38.9	34.9	32.2	0	2	0	0	2	967.507	16798.2	60	67
HEAT repeat-containing protein 3 OS=Mus musculus GN=Heatr3 PE=2 SV=1	Q8BQM4	74307.3	0.989	1	1	1	1.85e-06	0.0147	FIAYQETVEK	R	R	0.975	22.4	34.5	14	0	1	0	0	2	1227.63	19811.9	666	675
Glutathione S-transferase Mu 3 OS=Mus musculus GN=Gstm3 PE=1 SV=2	P19639	25703.1	0.764	0	0	12	2.22e-05	0.165	CLDAFPNLR	K	D	0.997	44.2	35.8	32.4	0	4	0	0	2	1105.55	327216	174	182
Glutathione S-transferase Mu 3 OS=Mus musculus GN=Gstm3 PE=1 SV=2	P19639	25703.1	0.764	0	0	12	2.22e-05	0.165	HNLCGETEEER	K	I	0.997	58.3	28.5	44	0	0	1	0	2	1373.58	8179.18	84	94
Glutathione S-transferase Mu 3 OS=Mus musculus GN=Gstm3 PE=1 SV=2	P19639	25703.1	0.764	0	0	12	2.22e-05	0.165	LYSEFLGK	K	R	0.99	42.5	33.9	24.6	0	4	0	0	2	956.509	588676	137	144
Glutathione S-transferase Mu 3 OS=Mus musculus GN=Gstm3 PE=1 SV=2	P19639	25703.1	0.764	0	0	12	2.22e-05	0.165	RPWFAGDK	K	V	0.99	52.5	36.5	30.1	0	3	0	0	2	976.5	150439	145	152
Vezatin OS=Mus musculus GN=Vezt PE=1 SV=2	Q3ZK22	87988.4	0.999	1	1	1	1.85e-06	0.0205	SPQAAAAGATAPPTPR	K	D	0.997	49.5	35.6	37.4	0	1	0	0	2	1463.76	10422.7	701	716
LanC-like protein 1 OS=Mus musculus GN=Lancl1 PE=1 SV=1	O89112	45342.8	1	4	4	6	1.11e-05	0.135	AFPNPYADYNK	R	S	0.997	59.5	33.1	57.9	0	2	0	0	2	1299.6	20271.4	5	15
LanC-like protein 1 OS=Mus musculus GN=Lancl1 PE=1 SV=1	O89112	45342.8	1	4	4	6	1.11e-05	0.135	ELLQQMER	R	G	0.99	29.3	35.9	22.2	0	2	0	0	2	1046.53	21248.8	42	49
LanC-like protein 1 OS=Mus musculus GN=Lancl1 PE=1 SV=1	O89112	45342.8	1	4	4	6	1.11e-05	0.135	IDPHVPNEMLYGR	K	I	0.946	15.6	34.8	13.9	0	1	0	0	2	1540.76	9354	143	155
LanC-like protein 1 OS=Mus musculus GN=Lancl1 PE=1 SV=1	O89112	45342.8	1	4	4	6	1.11e-05	0.135	IPQSHIQQICENILTSGENLSR	K	K	0.961	28.8	34.2	28.8	0	0	1	0	2	2537.28	12421.9	174	195
Caspase-8 OS=Mus musculus GN=Casp8 PE=1 SV=1	O89110	55359.3	1	4	4	5	9.24e-06	0.0958	DCFICCILSHGDK	K	G	0.997	41	29.3	33.2	0	0	1	0	2	1624.69	5037.33	310	322
Caspase-8 OS=Mus musculus GN=Casp8 PE=1 SV=1	O89110	55359.3	1	4	4	5	9.24e-06	0.0958	LSEEVSELELR	K	S	0.997	77	35.9	61.7	0	2	0	0	2	1303.67	22692.1	108	118
Caspase-8 OS=Mus musculus GN=Casp8 PE=1 SV=1	O89110	55359.3	1	4	4	5	9.24e-06	0.0958	QMPQPTFTLR	K	K	0.995	24.7	36.3	19.7	0	1	0	0	2	1218.63	21989	464	473
Caspase-8 OS=Mus musculus GN=Casp8 PE=1 SV=1	O89110	55359.3	1	4	4	5	9.24e-06	0.0958	TMLAENNLETLK	R	S	0.997	57.9	36	48.4	0	1	0	0	2	1376.71	22159.9	150	161
Bis(5'-adenosyl)-triphosphatase OS=Mus musculus GN=Fhit PE=2 SV=3	O89106	17234	1	2	2	5	9.24e-06	0.173	DLHPDEVADLFQVTQR	R	V	0.997	54.7	34.8	49.7	0	0	2	0	2	1882.93	56819.2	49	64
Bis(5'-adenosyl)-triphosphatase OS=Mus musculus GN=Fhit PE=2 SV=3	O89106	17234	1	2	2	5	9.24e-06	0.173	EMAAEAEALR	K	V	0.997	50.3	33.8	35.9	0	3	0	0	2	1090.52	29041.3	136	145
Complement component C1q receptor OS=Mus musculus GN=Cd93 PE=1 SV=1	O89103	69353.7	1	8	11	14	2.59e-05	0.186	CGCPPGWELAPNGVFCSR	R	G	0.996	36.8	29.8	36.8	0	1	0	0	2	2063.89	9297.04	449	466
Complement component C1q receptor OS=Mus musculus GN=Cd93 PE=1 SV=1	O89103	69353.7	1	8	11	14	2.59e-05	0.186	GTVFSELPARPPQK	R	E	0.997	48.6	33.9	37.4	0	1	2	0	2	1526.83	80615	467	480
Complement component C1q receptor OS=Mus musculus GN=Cd93 PE=1 SV=1	O89103	69353.7	1	8	11	14	2.59e-05	0.186	HVQQALTQLLK	R	T	0.997	49.6	31.6	35.7	0	1	0	0	2	1278.75	8405.39	70	80
Complement component C1q receptor OS=Mus musculus GN=Cd93 PE=1 SV=1	O89103	69353.7	1	8	11	14	2.59e-05	0.186	KPQNAADSYSWVPER	K	A	0.997	35	34.7	30.6	0	0	1	0	2	1747.84	8791.25	612	626
Complement component C1q receptor OS=Mus musculus GN=Cd93 PE=1 SV=1	O89103	69353.7	1	8	11	14	2.59e-05	0.186	LLDDLVTCASR	R	N	0.997	61.5	36.1	52.4	0	2	0	0	2	1262.64	110954	290	300
Complement component C1q receptor OS=Mus musculus GN=Cd93 PE=1 SV=1	O89103	69353.7	1	8	11	14	2.59e-05	0.186	SETHYFLCNEK	K	T	0.995	23	31.6	23	0	1	2	0	2	1427.63	63855.2	230	240
Complement component C1q receptor OS=Mus musculus GN=Cd93 PE=1 SV=1	O89103	69353.7	1	8	11	14	2.59e-05	0.186	TPGIFHWGSSGPLCVSPK	K	F	0.997	95	35	95	0	0	1	0	2	1926.95	25727.4	241	258
Complement component C1q receptor OS=Mus musculus GN=Cd93 PE=1 SV=1	O89103	69353.7	1	8	11	14	2.59e-05	0.186	WHESPCGTPEAPGNSIEGFLCK	K	F	0.997	64.8	29.9	64.8	0	1	1	0	2	2473.09	54292.9	159	180
Rho guanine nucleotide exchange factor 7 OS=Mus musculus GN=Arhgef7 PE=1 SV=2	Q9ES28	97058	1	7	7	17	3.14e-05	0.108	ELELQILTEPIR	K	S	0.997	71.2	31.9	58.4	0	2	0	0	2	1453.83	7935.3	435	446
Rho guanine nucleotide exchange factor 7 OS=Mus musculus GN=Arhgef7 PE=1 SV=2	Q9ES28	97058	1	7	7	17	3.14e-05	0.108	ESAPQVLLPEEEK	K	I	0.997	61.1	34.8	57.7	0	3	0	0	2	1468.75	26992.7	775	787
Rho guanine nucleotide exchange factor 7 OS=Mus musculus GN=Arhgef7 PE=1 SV=2	Q9ES28	97058	1	7	7	17	3.14e-05	0.108	GFDTTAINK	K	S	0.997	45.7	35.5	37.5	0	1	0	0	2	966.489	14601	240	248
Rho guanine nucleotide exchange factor 7 OS=Mus musculus GN=Arhgef7 PE=1 SV=2	Q9ES28	97058	1	7	7	17	3.14e-05	0.108	KSTAALEEDAQILK	R	V	0.996	33.2	35	25.5	0	1	0	0	2	1516.82	9489.04	681	694
Rho guanine nucleotide exchange factor 7 OS=Mus musculus GN=Arhgef7 PE=1 SV=2	Q9ES28	97058	1	7	7	17	3.14e-05	0.108	LPTTGMTITK	K	L	0.993	38.2	36.3	30.3	0	1	0	0	2	1062.59	32240.7	505	514
Rho guanine nucleotide exchange factor 7 OS=Mus musculus GN=Arhgef7 PE=1 SV=2	Q9ES28	97058	1	7	7	17	3.14e-05	0.108	NAFEISGSMIER	R	I	0.997	55	34.5	47.8	0	1	0	0	2	1353.65	21202.2	523	534
Rho guanine nucleotide exchange factor 7 OS=Mus musculus GN=Arhgef7 PE=1 SV=2	Q9ES28	97058	1	7	7	17	3.14e-05	0.108	STAALEEDAQILK	K	V	0.997	86	35.6	77.3	0	4	0	0	2	1388.73	64395.5	682	694
Rho guanine nucleotide exchange factor 7 OS=Mus musculus GN=Arhgef7 PE=1 SV=2	Q9ES28	97058	1	7	7	17	3.14e-05	0.108	VGGCFLSLMPQMR	R	T	0.997	40.4	34.8	32.1	0	3	0	0	2	1495.72	10144.9	325	337
Rho guanine nucleotide exchange factor 7 OS=Mus musculus GN=Arhgef7 PE=1 SV=2	Q9ES28	97058	1	7	7	17	3.14e-05	0.108	VIEAYCTSAK	K	T	0.997	53.7	34.2	42.8	0	1	0	0	2	1141.56	16689.3	695	704
Glucose-6-phosphate isomerase OS=Mus musculus GN=Gpi PE=1 SV=4	P06745	62768.8	1	20	50	314	0.000581	0.427	AVLHVALR	R	N	0.99	42.9	28.9	42.9	0	5	0	0	2	878.557	130169	97	104
Glucose-6-phosphate isomerase OS=Mus musculus GN=Gpi PE=1 SV=4	P06745	62768.8	1	20	50	314	0.000581	0.427	DNMFSGSK	R	I	0.99	24.7	26.8	24.7	0	2	0	0	2	901.372	1260.57	82	89
Glucose-6-phosphate isomerase OS=Mus musculus GN=Gpi PE=1 SV=4	P06745	62768.8	1	20	50	314	0.000581	0.427	DVMPEVNR	K	V	0.99	34.7	33.6	18.7	0	10	0	0	2	959.462	1574520	117	124
Glucose-6-phosphate isomerase OS=Mus musculus GN=Gpi PE=1 SV=4	P06745	62768.8	1	20	50	314	0.000581	0.427	ELFEADPER	R	F	0.997	59.4	33.8	35.3	0	6	0	0	2	1105.52	1923030	28	36
Glucose-6-phosphate isomerase OS=Mus musculus GN=Gpi PE=1 SV=4	P06745	62768.8	1	20	50	314	0.000581	0.427	EVMQMLVELAK	K	S	0.997	69.3	36	58.4	0	28	0	0	2	1290.68	1317820	63	73
Glucose-6-phosphate isomerase OS=Mus musculus GN=Gpi PE=1 SV=4	P06745	62768.8	1	20	50	314	0.000581	0.427	EWFLEAAK	K	D	0.99	42.3	36.1	28.8	0	10	0	0	2	993.504	1757800	227	234
Glucose-6-phosphate isomerase OS=Mus musculus GN=Gpi PE=1 SV=4	P06745	62768.8	1	20	50	314	0.000581	0.427	FAAYFQQGDMESNGK	R	Y	0.997	92.8	28.4	63.8	0	42	1	0	2	1693.72	1939320	348	362
Glucose-6-phosphate isomerase OS=Mus musculus GN=Gpi PE=1 SV=4	P06745	62768.8	1	20	50	314	0.000581	0.427	GKLPEEAR	K	K	0.99	30.1	33.2	24.9	0	1	0	0	2	899.495	1829.33	439	446
Glucose-6-phosphate isomerase OS=Mus musculus GN=Gpi PE=1 SV=4	P06745	62768.8	1	20	50	314	0.000581	0.427	HFVALSTNTAK	K	V	0.997	68.9	36.1	62.9	0	16	2	0	2	1188.64	1009960	242	252
Glucose-6-phosphate isomerase OS=Mus musculus GN=Gpi PE=1 SV=4	P06745	62768.8	1	20	50	314	0.000581	0.427	IEPELEGSSAVTSHDSSTNGLISFIK	K	Q	0.997	92.9	33.7	74	0	0	12	5	2	2719.33	446410	525	550
Glucose-6-phosphate isomerase OS=Mus musculus GN=Gpi PE=1 SV=4	P06745	62768.8	1	20	50	314	0.000581	0.427	ILLANFLAQTEALMK	K	G	0.997	93.6	32.1	84.5	0	15	7	0	2	1675.95	101968	424	438
Glucose-6-phosphate isomerase OS=Mus musculus GN=Gpi PE=1 SV=4	P06745	62768.8	1	20	50	314	0.000581	0.427	KIEPELEGSSAVTSHDSSTNGLISFIK	K	Q	0.997	74.6	33.1	74.6	0	0	4	14	2	2846.44	2709120	524	550
Glucose-6-phosphate isomerase OS=Mus musculus GN=Gpi PE=1 SV=4	P06745	62768.8	1	20	50	314	0.000581	0.427	LRELFEADPER	K	F	0.997	40.9	35.7	19.9	0	0	3	0	2	1374.7	55035.2	26	36
Glucose-6-phosphate isomerase OS=Mus musculus GN=Gpi PE=1 SV=4	P06745	62768.8	1	20	50	314	0.000581	0.427	MIPCDFLIPVQTQHPIR	K	K	0.997	85.3	34.2	85.3	0	4	19	4	2	2065.07	4907870	401	417
Glucose-6-phosphate isomerase OS=Mus musculus GN=Gpi PE=1 SV=4	P06745	62768.8	1	20	50	314	0.000581	0.427	TFTTQETITNAETAK	K	E	0.997	91.8	34.9	82.5	0	56	7	0	2	1655.81	2048710	212	226
Glucose-6-phosphate isomerase OS=Mus musculus GN=Gpi PE=1 SV=4	P06745	62768.8	1	20	50	314	0.000581	0.427	TFTTQETITNAETAKEWFLEAAK	K	D	0.997	27.6	33.9	27.6	0	0	1	0	2	2630.3	7936.91	212	234
Glucose-6-phosphate isomerase OS=Mus musculus GN=Gpi PE=1 SV=4	P06745	62768.8	1	20	50	314	0.000581	0.427	TLASLSPETSLFIIASK	K	T	0.997	86	31.3	85.2	0	7	2	0	2	1777.99	854836	195	211
Glucose-6-phosphate isomerase OS=Mus musculus GN=Gpi PE=1 SV=4	P06745	62768.8	1	20	50	314	0.000581	0.427	VDHQTGPIVWGEPGTNGQHAFYQLIHQGTK	R	M	0.997	77.6	33.1	77.6	0	0	1	7	2	3315.63	1719130	371	400
Glucose-6-phosphate isomerase OS=Mus musculus GN=Gpi PE=1 SV=4	P06745	62768.8	1	20	50	314	0.000581	0.427	VFEGNRPTNSIVFTK	K	L	0.997	27.5	34.5	23	0	2	3	0	2	1708.9	908350	467	481
Glucose-6-phosphate isomerase OS=Mus musculus GN=Gpi PE=1 SV=4	P06745	62768.8	1	20	50	314	0.000581	0.427	VWFVSNIDGTHIAK	R	T	0.997	71.6	35	67.9	0	2	7	0	2	1586.83	2013540	181	194
Transformer-2 protein homolog alpha OS=Mus musculus GN=Tra2a PE=1 SV=1	Q6PFR5	32316.9	1	2	4	10	1.85e-05	0.114	ANGMELDGR	R	R	0.997	43.9	31.8	12.4	0	2	0	0	2	963.42	45198.1	178	186
Transformer-2 protein homolog alpha OS=Mus musculus GN=Tra2a PE=1 SV=1	Q6PFR5	32316.9	1	2	4	10	1.85e-05	0.114	GFAFVYFER	R	I	0.997	37.8	35.6	24.8	0	2	0	0	2	1135.56	15219.8	159	167
Transformer-2 protein homolog alpha OS=Mus musculus GN=Tra2a PE=1 SV=1	Q6PFR5	32316.9	1	2	4	10	1.85e-05	0.114	YGPLSGVNVVYDQR	R	T	0.997	87.8	35.3	78.2	0	5	1	0	2	1566.79	69327.5	140	153
E3 SUMO-protein ligase RanBP2 OS=Mus musculus GN=Ranbp2 PE=1 SV=2	Q9ERU9	341121	1	46	50	70	0.000129	0.197	ALGTNTSTAPNHTLR	K	I	0.997	92.5	35.1	92.5	0	1	0	0	2	1553.8	8557.28	1301	1315
E3 SUMO-protein ligase RanBP2 OS=Mus musculus GN=Ranbp2 PE=1 SV=2	Q9ERU9	341121	1	46	50	70	0.000129	0.197	CVACNNPVTPSLSTAPPSFK	K	F	0.976	33.5	33.3	33.5	0	1	0	0	2	2147.03	7154.49	1518	1537
E3 SUMO-protein ligase RanBP2 OS=Mus musculus GN=Ranbp2 PE=1 SV=2	Q9ERU9	341121	1	46	50	70	0.000129	0.197	DGFSFCIPVSADGFK	K	F	0.996	33.2	32.8	33.2	0	2	0	0	2	1646.75	8538.7	1722	1736
E3 SUMO-protein ligase RanBP2 OS=Mus musculus GN=Ranbp2 PE=1 SV=2	Q9ERU9	341121	1	46	50	70	0.000129	0.197	ECVIVWEK	K	K	0.99	50.8	36.3	31.7	0	1	0	0	2	1062.53	5621.18	2544	2551
E3 SUMO-protein ligase RanBP2 OS=Mus musculus GN=Ranbp2 PE=1 SV=2	Q9ERU9	341121	1	46	50	70	0.000129	0.197	EGHWDCSVCLVR	K	N	0.996	29.2	30.5	28.6	0	0	1	0	2	1517.66	11963.4	1411	1422
E3 SUMO-protein ligase RanBP2 OS=Mus musculus GN=Ranbp2 PE=1 SV=2	Q9ERU9	341121	1	46	50	70	0.000129	0.197	ELLESFDSALQSVK	R	S	0.997	74.8	35.2	66.9	0	1	0	0	2	1565.81	8979.81	257	270
E3 SUMO-protein ligase RanBP2 OS=Mus musculus GN=Ranbp2 PE=1 SV=2	Q9ERU9	341121	1	46	50	70	0.000129	0.197	ELLGPPLVENGFAPK	K	T	0.997	66.8	34.1	66.8	0	4	0	0	2	1581.85	15166.9	1379	1393
E3 SUMO-protein ligase RanBP2 OS=Mus musculus GN=Ranbp2 PE=1 SV=2	Q9ERU9	341121	1	46	50	70	0.000129	0.197	ENSSTSYTFK	K	T	0.997	51.3	32.4	41.1	0	1	0	0	2	1163.52	5767.77	2440	2449
E3 SUMO-protein ligase RanBP2 OS=Mus musculus GN=Ranbp2 PE=1 SV=2	Q9ERU9	341121	1	46	50	70	0.000129	0.197	ETDMEFPSK	K	G	0.997	43.1	31.2	30.8	0	2	0	0	2	1083.47	8566.48	2658	2666
E3 SUMO-protein ligase RanBP2 OS=Mus musculus GN=Ranbp2 PE=1 SV=2	Q9ERU9	341121	1	46	50	70	0.000129	0.197	EWHCSLCSVK	K	N	0.996	25.2	31	24.4	0	1	0	0	2	1305.57	8658.36	1501	1510
E3 SUMO-protein ligase RanBP2 OS=Mus musculus GN=Ranbp2 PE=1 SV=2	Q9ERU9	341121	1	46	50	70	0.000129	0.197	EYLESLQCLDSDK	K	S	0.997	62	32.2	62	0	1	0	0	2	1599.72	7225.43	213	225
E3 SUMO-protein ligase RanBP2 OS=Mus musculus GN=Ranbp2 PE=1 SV=2	Q9ERU9	341121	1	46	50	70	0.000129	0.197	FDAEISQWK	R	E	0.997	52.7	35.2	35.2	0	2	0	0	2	1123.54	36891.3	1882	1890
E3 SUMO-protein ligase RanBP2 OS=Mus musculus GN=Ranbp2 PE=1 SV=2	Q9ERU9	341121	1	46	50	70	0.000129	0.197	FEECQQNIIK	K	L	0.995	33.6	34.8	28.9	0	1	0	0	2	1308.63	4419.44	2866	2875
E3 SUMO-protein ligase RanBP2 OS=Mus musculus GN=Ranbp2 PE=1 SV=2	Q9ERU9	341121	1	46	50	70	0.000129	0.197	FGESTTGFNFSFK	R	S	0.997	38.7	32.9	32	0	1	0	0	2	1468.67	10685.5	2097	2109
E3 SUMO-protein ligase RanBP2 OS=Mus musculus GN=Ranbp2 PE=1 SV=2	Q9ERU9	341121	1	46	50	70	0.000129	0.197	FVFGSESVK	K	S	0.997	38.5	34.1	31.4	0	2	0	0	2	999.514	20624.5	2352	2360
E3 SUMO-protein ligase RanBP2 OS=Mus musculus GN=Ranbp2 PE=1 SV=2	Q9ERU9	341121	1	46	50	70	0.000129	0.197	GEAGQNLLETMAHDR	K	L	0.997	105	33.6	105	0	0	1	0	2	1641.77	14241.1	336	350
E3 SUMO-protein ligase RanBP2 OS=Mus musculus GN=Ranbp2 PE=1 SV=2	Q9ERU9	341121	1	46	50	70	0.000129	0.197	HSSSSPVSGTMDKPVDLSTR	K	K	0.997	63.9	34.3	63.9	0	0	1	0	2	2088	9033.92	2637	2656
E3 SUMO-protein ligase RanBP2 OS=Mus musculus GN=Ranbp2 PE=1 SV=2	Q9ERU9	341121	1	46	50	70	0.000129	0.197	IAIAVLEETTR	K	E	0.997	65.1	34.3	45.9	0	2	0	0	2	1215.69	20373.5	2304	2314
E3 SUMO-protein ligase RanBP2 OS=Mus musculus GN=Ranbp2 PE=1 SV=2	Q9ERU9	341121	1	46	50	70	0.000129	0.197	IGFEGMFAK	R	K	0.997	54.3	33.9	28.8	0	2	0	0	2	999.497	19722.4	1549	1557
E3 SUMO-protein ligase RanBP2 OS=Mus musculus GN=Ranbp2 PE=1 SV=2	Q9ERU9	341121	1	46	50	70	0.000129	0.197	ILDDSDSNTSVVQK	R	L	0.997	104	35.3	100	0	1	0	0	2	1520.74	12280.1	721	734
E3 SUMO-protein ligase RanBP2 OS=Mus musculus GN=Ranbp2 PE=1 SV=2	Q9ERU9	341121	1	46	50	70	0.000129	0.197	ILQNYDNK	K	Q	0.99	43.1	36.1	27.6	0	1	0	0	2	1007.52	4407.08	2196	2203
E3 SUMO-protein ligase RanBP2 OS=Mus musculus GN=Ranbp2 PE=1 SV=2	Q9ERU9	341121	1	46	50	70	0.000129	0.197	ITPDMTLQTMK	R	G	0.997	26.7	35.5	20.3	0	2	0	0	2	1294.64	39898.2	2223	2233
E3 SUMO-protein ligase RanBP2 OS=Mus musculus GN=Ranbp2 PE=1 SV=2	Q9ERU9	341121	1	46	50	70	0.000129	0.197	LFPGSPAIYK	K	L	0.967	26.9	35.4	15.4	0	1	0	0	2	1092.61	6880.35	124	133
E3 SUMO-protein ligase RanBP2 OS=Mus musculus GN=Ranbp2 PE=1 SV=2	Q9ERU9	341121	1	46	50	70	0.000129	0.197	LLLDIPLQTPHK	R	L	0.997	81.9	29.7	78.9	0	0	2	0	2	1387.83	28963.7	1982	1993
E3 SUMO-protein ligase RanBP2 OS=Mus musculus GN=Ranbp2 PE=1 SV=2	Q9ERU9	341121	1	46	50	70	0.000129	0.197	LNQSGASVGTDEESDVTQEEER	K	D	0.997	47.5	30.5	47.5	0	1	0	0	2	2380.04	4687.71	2121	2142
E3 SUMO-protein ligase RanBP2 OS=Mus musculus GN=Ranbp2 PE=1 SV=2	Q9ERU9	341121	1	46	50	70	0.000129	0.197	LPVPLESVK	K	E	0.993	34.3	30.5	17.6	0	1	0	0	2	981.598	7224.39	735	743
E3 SUMO-protein ligase RanBP2 OS=Mus musculus GN=Ranbp2 PE=1 SV=2	Q9ERU9	341121	1	46	50	70	0.000129	0.197	MICQQVEAIK	K	K	0.997	51.4	36.1	44.8	0	1	0	0	2	1219.62	12255.7	813	822
E3 SUMO-protein ligase RanBP2 OS=Mus musculus GN=Ranbp2 PE=1 SV=2	Q9ERU9	341121	1	46	50	70	0.000129	0.197	NEASATHCIACQYPNK	R	Q	0.997	48.4	29.9	48.4	0	0	1	0	2	1863.81	23740.3	1571	1586
E3 SUMO-protein ligase RanBP2 OS=Mus musculus GN=Ranbp2 PE=1 SV=2	Q9ERU9	341121	1	46	50	70	0.000129	0.197	NSIPEPIDPLFK	K	H	0.997	41.5	34.3	36.5	0	3	0	0	2	1369.74	28894.4	620	631
E3 SUMO-protein ligase RanBP2 OS=Mus musculus GN=Ranbp2 PE=1 SV=2	Q9ERU9	341121	1	46	50	70	0.000129	0.197	QNQPTSCVSAPASSETSR	K	S	0.997	97.3	32.5	97.3	0	1	1	0	2	1906.86	15828.3	1587	1604
E3 SUMO-protein ligase RanBP2 OS=Mus musculus GN=Ranbp2 PE=1 SV=2	Q9ERU9	341121	1	46	50	70	0.000129	0.197	SASSFVQTSFK	K	F	0.997	46.9	35	31.5	0	2	0	0	2	1188.59	13593.2	1438	1448
E3 SUMO-protein ligase RanBP2 OS=Mus musculus GN=Ranbp2 PE=1 SV=2	Q9ERU9	341121	1	46	50	70	0.000129	0.197	SGEEDEEVLFK	K	E	0.997	61.6	33	58.8	0	1	0	0	2	1281.58	13624.9	2754	2764
E3 SUMO-protein ligase RanBP2 OS=Mus musculus GN=Ranbp2 PE=1 SV=2	Q9ERU9	341121	1	46	50	70	0.000129	0.197	SGFEGLFPK	K	K	0.997	43.5	35.2	36.2	0	3	0	0	2	981.504	7729.92	1608	1616
E3 SUMO-protein ligase RanBP2 OS=Mus musculus GN=Ranbp2 PE=1 SV=2	Q9ERU9	341121	1	46	50	70	0.000129	0.197	SKPEDLPSDNDILIVYELTPTPEQK	K	A	0.997	56.4	33	56.4	0	0	2	0	2	2841.44	12159.4	2458	2482
E3 SUMO-protein ligase RanBP2 OS=Mus musculus GN=Ranbp2 PE=1 SV=2	Q9ERU9	341121	1	46	50	70	0.000129	0.197	SQSNESAGSQVGTEFK	K	S	0.997	78.9	31.9	74.5	0	1	0	0	2	1655.75	11722.4	1662	1677
E3 SUMO-protein ligase RanBP2 OS=Mus musculus GN=Ranbp2 PE=1 SV=2	Q9ERU9	341121	1	46	50	70	0.000129	0.197	SVFTTAASELANK	K	S	0.997	76.3	35.3	55.1	0	0	1	0	2	1338.69	18834.6	1134	1146
E3 SUMO-protein ligase RanBP2 OS=Mus musculus GN=Ranbp2 PE=1 SV=2	Q9ERU9	341121	1	46	50	70	0.000129	0.197	TEDSDDIHFEPVVQMPEK	K	V	0.997	40.8	32.2	40.5	0	0	1	0	2	2115.95	12669	1842	1859
E3 SUMO-protein ligase RanBP2 OS=Mus musculus GN=Ranbp2 PE=1 SV=2	Q9ERU9	341121	1	46	50	70	0.000129	0.197	TFLTNDQVK	K	V	0.976	35.6	35.6	21.5	0	1	0	0	2	1065.56	31423.3	2019	2027
E3 SUMO-protein ligase RanBP2 OS=Mus musculus GN=Ranbp2 PE=1 SV=2	Q9ERU9	341121	1	46	50	70	0.000129	0.197	TGEEDEEEFFCNR	K	A	0.997	72.1	25	72.1	0	1	0	0	2	1661.64	8796.76	1180	1192
E3 SUMO-protein ligase RanBP2 OS=Mus musculus GN=Ranbp2 PE=1 SV=2	Q9ERU9	341121	1	46	50	70	0.000129	0.197	TPEEAALFK	K	C	0.994	26	36.5	18.6	0	1	0	0	2	1005.53	4421.96	1281	1289
E3 SUMO-protein ligase RanBP2 OS=Mus musculus GN=Ranbp2 PE=1 SV=2	Q9ERU9	341121	1	46	50	70	0.000129	0.197	TPELAEEFK	K	Q	0.997	79.1	36.1	53.8	0	2	0	0	2	1063.53	99994	1965	1973
E3 SUMO-protein ligase RanBP2 OS=Mus musculus GN=Ranbp2 PE=1 SV=2	Q9ERU9	341121	1	46	50	70	0.000129	0.197	VELVTGEEDEK	K	V	0.997	68.6	34.8	61	0	2	0	0	2	1247.6	37503	1860	1870
E3 SUMO-protein ligase RanBP2 OS=Mus musculus GN=Ranbp2 PE=1 SV=2	Q9ERU9	341121	1	46	50	70	0.000129	0.197	VGIEHIGETEVTNPVGCK	R	S	0.997	48.1	34.7	48.1	0	0	1	0	2	1938.96	20791.2	2610	2627
E3 SUMO-protein ligase RanBP2 OS=Mus musculus GN=Ranbp2 PE=1 SV=2	Q9ERU9	341121	1	46	50	70	0.000129	0.197	VTDEENASSGADAPSASDTTAK	K	Q	0.997	100	29.6	100	0	1	2	0	2	2123.92	35080.1	2028	2049
E3 SUMO-protein ligase RanBP2 OS=Mus musculus GN=Ranbp2 PE=1 SV=2	Q9ERU9	341121	1	46	50	70	0.000129	0.197	VVPDFICQGGDITK	R	Y	0.985	30.6	35.4	30.6	0	3	0	0	2	1548.77	43969.4	2945	2958
E3 SUMO-protein ligase RanBP2 OS=Mus musculus GN=Ranbp2 PE=1 SV=2	Q9ERU9	341121	1	46	50	70	0.000129	0.197	YIASVQGSAPSPR	R	E	0.997	77.5	36	62	0	1	0	0	2	1332.69	4794.04	11	23
Q9JLC8-DECOY	Q9JLC8-DECOY	0	1	2	2	2	3.7e-06	0	ATHDLVKCGKLK	?	?	0.977	24.1	33.2	21.4	0	1	0	0	2	1369.76	21486.6	0	0
Q9JLC8-DECOY	Q9JLC8-DECOY	0	1	2	2	2	3.7e-06	0	LIQGGEPYR	?	?	0.963	27.6	36.6	12.1	0	1	0	0	2	1033.53	116110	0	0
Heparan-alpha-glucosaminide N-acetyltransferase OS=Mus musculus GN=Hgsnat PE=1 SV=2	Q3UDW8	72506.6	1	2	2	2	3.7e-06	0.0366	ADPLSADYQPETR	R	R	0.995	36.9	34	34.3	0	1	0	0	2	1462.68	9279.79	242	254
Heparan-alpha-glucosaminide N-acetyltransferase OS=Mus musculus GN=Hgsnat PE=1 SV=2	Q3UDW8	72506.6	1	2	2	2	3.7e-06	0.0366	LINSELGSPSR	R	A	0.997	41	35.2	38.4	0	1	0	0	2	1172.63	3206.06	231	241
Sodium/potassium-transporting ATPase subunit beta-1 OS=Mus musculus GN=Atp1b1 PE=1 SV=1	P14094	35196.4	1	7	7	11	2.03e-05	0.28	AYGENIGYSEK	K	D	0.997	54.5	32.2	47.4	0	1	0	0	2	1230.56	55007.3	279	289
Sodium/potassium-transporting ATPase subunit beta-1 OS=Mus musculus GN=Atp1b1 PE=1 SV=1	P14094	35196.4	1	7	7	11	2.03e-05	0.28	DDMIFEDCGNVPSEPK	K	E	0.997	39.5	28.2	39.5	0	2	0	0	2	1852.77	12124.8	119	134
Sodium/potassium-transporting ATPase subunit beta-1 OS=Mus musculus GN=Atp1b1 PE=1 SV=1	P14094	35196.4	1	7	7	11	2.03e-05	0.28	EGKPCIIIK	R	L	0.987	36.4	34.3	11.6	0	1	0	0	2	1057.61	20993.8	171	179
Sodium/potassium-transporting ATPase subunit beta-1 OS=Mus musculus GN=Atp1b1 PE=1 SV=1	P14094	35196.4	1	7	7	11	2.03e-05	0.28	SYEAYVLNIIR	K	F	0.997	51.9	34.4	49.6	0	1	0	0	2	1340.72	9849.06	97	107
Sodium/potassium-transporting ATPase subunit beta-1 OS=Mus musculus GN=Atp1b1 PE=1 SV=1	P14094	35196.4	1	7	7	11	2.03e-05	0.28	TEISFRPNDPK	K	S	0.995	28.8	35.9	25.8	0	1	0	0	2	1303.66	7953.52	86	96
Sodium/potassium-transporting ATPase subunit beta-1 OS=Mus musculus GN=Atp1b1 PE=1 SV=1	P14094	35196.4	1	7	7	11	2.03e-05	0.28	VAPPGLTQIPQIQK	R	T	0.997	35.5	30.4	28.7	0	0	2	0	2	1489.87	30351.1	72	85
Sodium/potassium-transporting ATPase subunit beta-1 OS=Mus musculus GN=Atp1b1 PE=1 SV=1	P14094	35196.4	1	7	7	11	2.03e-05	0.28	YNPNVLPVQCTGK	K	R	0.997	55.9	35.4	46.9	0	3	0	0	2	1489.75	49018.5	205	217
WASH complex subunit strumpellin OS=Mus musculus GN=Kiaa0196 PE=2 SV=2	Q8C2E7	134118	1	2	2	2	3.7e-06	0.0181	LASALDLPLLR	K	I	0.997	51.4	28.6	51.4	0	1	0	0	2	1181.73	3072.51	589	599
WASH complex subunit strumpellin OS=Mus musculus GN=Kiaa0196 PE=2 SV=2	Q8C2E7	134118	1	2	2	2	3.7e-06	0.0181	MLMSAVNPLK	K	S	0.997	47.6	36.4	37.9	0	1	0	0	2	1103.6	4820.71	911	920
Transcription elongation factor A protein-like 5 OS=Mus musculus GN=Tceal5 PE=1 SV=1	Q8CCT4	22037.9	0.995	1	1	2	3.7e-06	0.115	DAQDALVPR	R	G	0.997	40.3	33.9	28.2	0	1	0	0	2	984.511	4579.05	167	175
Transcription elongation factor A protein-like 5 OS=Mus musculus GN=Tceal5 PE=1 SV=1	Q8CCT4	22037.9	0.995	1	1	2	3.7e-06	0.115	LEVEGGPGEQAQQK	K	G	0.941	14.1	34.5	13.4	0	1	0	0	2	1469.72	10093.8	47	60
Pentatricopeptide repeat-containing protein 1, mitochondrial OS=Mus musculus GN=Ptcd1 PE=2 SV=2	Q8C2E4	77597.1	1	4	4	6	1.11e-05	0.0676	DGMQLLADMK	R	K	0.997	34.5	35.1	25.9	0	1	0	0	2	1121.53	2730.76	568	577
Pentatricopeptide repeat-containing protein 1, mitochondrial OS=Mus musculus GN=Ptcd1 PE=2 SV=2	Q8C2E4	77597.1	1	4	4	6	1.11e-05	0.0676	LAEALDLFER	K	Q	0.997	68.8	36.3	47.9	0	2	0	0	2	1176.63	9709.1	150	159
Pentatricopeptide repeat-containing protein 1, mitochondrial OS=Mus musculus GN=Ptcd1 PE=2 SV=2	Q8C2E4	77597.1	1	4	4	6	1.11e-05	0.0676	LEGPPALPEAR	K	V	0.997	51.2	35.5	39.9	0	2	0	0	2	1149.63	28781.5	393	403
Pentatricopeptide repeat-containing protein 1, mitochondrial OS=Mus musculus GN=Ptcd1 PE=2 SV=2	Q8C2E4	77597.1	1	4	4	6	1.11e-05	0.0676	LLLTSQEETILLPPPK	R	G	0.997	47.1	27	47.1	0	1	0	0	2	1792.05	8022.65	341	356
Vesicle-trafficking protein SEC22b OS=Mus musculus GN=Sec22b PE=1 SV=3	O08547	24741.4	1	7	9	15	2.77e-05	0.423	ANNLSSLSK	K	K	0.939	31.1	36.6	16.4	0	1	0	0	2	933.5	8445.58	170	178
Vesicle-trafficking protein SEC22b OS=Mus musculus GN=Sec22b PE=1 SV=3	O08547	24741.4	1	7	9	15	2.77e-05	0.423	DLQQYQSQAK	R	Q	0.997	47.9	35.4	36.6	0	2	0	0	2	1208.59	76685.5	29	38
Vesicle-trafficking protein SEC22b OS=Mus musculus GN=Sec22b PE=1 SV=3	O08547	24741.4	1	7	9	15	2.77e-05	0.423	IMVANIEEVLQR	R	G	0.997	94.1	33	63.5	0	1	0	0	2	1414.77	405842	148	159
Vesicle-trafficking protein SEC22b OS=Mus musculus GN=Sec22b PE=1 SV=3	O08547	24741.4	1	7	9	15	2.77e-05	0.423	LAFAYLEDLHSEFDEQHGK	K	K	0.997	42.3	33.8	34.2	0	0	0	1	2	2249.05	6998.62	83	101
Vesicle-trafficking protein SEC22b OS=Mus musculus GN=Sec22b PE=1 SV=3	O08547	24741.4	1	7	9	15	2.77e-05	0.423	NLGSINTELQDVQR	R	I	0.997	108	35.1	103	0	1	1	0	2	1586.81	82267.8	134	147
Vesicle-trafficking protein SEC22b OS=Mus musculus GN=Sec22b PE=1 SV=3	O08547	24741.4	1	7	9	15	2.77e-05	0.423	VADGLPLAASMQEDEQSGR	R	D	0.997	80.6	33.4	78.3	0	7	0	0	2	1973.92	194473	10	28
Vesicle-trafficking protein SEC22b OS=Mus musculus GN=Sec22b PE=1 SV=3	O08547	24741.4	1	7	9	15	2.77e-05	0.423	VLLTMIAR	M	V	0.99	46.7	34.5	28.2	0	1	0	0	1	916.565	4953.25	2	9
Histone deacetylase 7 OS=Mus musculus GN=Hdac7 PE=1 SV=2	Q8C2B3	101287	0.994	1	1	1	1.85e-06	0.0128	TLEPLDTEGAAR	R	S	0.994	30.3	34.7	22.6	0	1	0	0	2	1272.64	14192.9	139	150
Ubiquitin-conjugating enzyme E2 Z OS=Mus musculus GN=Ube2z PE=2 SV=2	Q3UE37	38368.7	1	4	5	7	1.29e-05	0.14	EPPPGMFVVPDTVDMTK	K	I	0.997	79.3	34.2	79.3	0	2	1	0	2	1859.89	34766.8	116	132
Ubiquitin-conjugating enzyme E2 Z OS=Mus musculus GN=Ube2z PE=2 SV=2	Q3UE37	38368.7	1	4	5	7	1.29e-05	0.14	LHLQGQTMQDPFGEK	R	R	0.997	73.1	34.7	68.8	0	0	2	0	2	1728.84	14487.9	292	306
Ubiquitin-conjugating enzyme E2 Z OS=Mus musculus GN=Ube2z PE=2 SV=2	Q3UE37	38368.7	1	4	5	7	1.29e-05	0.14	LMTTGNNTVR	K	F	0.997	52.7	36.3	33.8	0	1	0	0	2	1106.56	7082.72	169	178
Ubiquitin-conjugating enzyme E2 Z OS=Mus musculus GN=Ube2z PE=2 SV=2	Q3UE37	38368.7	1	4	5	7	1.29e-05	0.14	TAPQCLLR	R	I	0.99	37.5	35	23.8	0	1	0	0	2	958.514	15405.6	98	105
Zinc finger protein 148 OS=Mus musculus GN=Znf148 PE=1 SV=2	Q61624	88751.2	1	3	3	3	5.55e-06	0.0542	ANMLQEYSK	K	F	0.997	36.7	34	36.7	0	1	0	0	2	1083.51	8666.61	599	607
Zinc finger protein 148 OS=Mus musculus GN=Znf148 PE=1 SV=2	Q61624	88751.2	1	3	3	3	5.55e-06	0.0542	GPGTSAEFSEFPLVNVNDNR	R	A	0.993	21.3	33.9	21.3	0	0	1	0	2	2150.01	6461.38	759	778
Zinc finger protein 148 OS=Mus musculus GN=Znf148 PE=1 SV=2	Q61624	88751.2	1	3	3	3	5.55e-06	0.0542	QEITFTDVSEQLMR	K	D	0.992	26.6	35	17.5	0	0	1	0	2	1696.82	2103.51	116	129
Nodal modulator 1 OS=Mus musculus GN=Nomo1 PE=1 SV=1	Q6GQT9	133422	1	18	19	30	5.55e-05	0.205	ALGQAASDSSGPEDMKR	R	Q	0.997	96.8	33.4	96.8	0	0	1	0	2	1719.8	16329.2	1188	1204
Nodal modulator 1 OS=Mus musculus GN=Nomo1 PE=1 SV=1	Q6GQT9	133422	1	18	19	30	5.55e-05	0.205	DGENYVVLLDTTLPR	R	S	0.997	67.2	35.6	60	0	3	0	0	2	1704.88	10790.6	1098	1112
Nodal modulator 1 OS=Mus musculus GN=Nomo1 PE=1 SV=1	Q6GQT9	133422	1	18	19	30	5.55e-05	0.205	EHLYFEMVTIK	K	I	0.996	29.3	35.3	26.7	0	1	0	0	2	1409.71	7976.32	374	384
Nodal modulator 1 OS=Mus musculus GN=Nomo1 PE=1 SV=1	Q6GQT9	133422	1	18	19	30	5.55e-05	0.205	EQQLAEIETR	R	R	0.997	44.8	35.4	35.9	0	1	0	0	2	1216.62	10951.1	700	709
Nodal modulator 1 OS=Mus musculus GN=Nomo1 PE=1 SV=1	Q6GQT9	133422	1	18	19	30	5.55e-05	0.205	FEPSSQMIEVQEGQNLR	R	I	0.997	74.9	34.4	62.8	0	2	0	0	2	1991.95	18989.9	927	943
Nodal modulator 1 OS=Mus musculus GN=Nomo1 PE=1 SV=1	Q6GQT9	133422	1	18	19	30	5.55e-05	0.205	GASSPLITVFTDDK	K	G	0.997	97.2	35.6	90.7	0	3	0	0	2	1450.74	67551.9	814	827
Nodal modulator 1 OS=Mus musculus GN=Nomo1 PE=1 SV=1	Q6GQT9	133422	1	18	19	30	5.55e-05	0.205	GAYSVGPLHSDLEYTVNSQK	K	E	0.997	62.1	34.8	62.1	0	0	1	0	2	2165.05	7196.44	828	847
Nodal modulator 1 OS=Mus musculus GN=Nomo1 PE=1 SV=1	Q6GQT9	133422	1	18	19	30	5.55e-05	0.205	GLLPGCMYHVQLK	R	A	0.995	23.8	35.2	23.8	0	0	1	0	2	1515.78	14954.2	999	1011
Nodal modulator 1 OS=Mus musculus GN=Nomo1 PE=1 SV=1	Q6GQT9	133422	1	18	19	30	5.55e-05	0.205	GQPLGPAGVQVSLR	K	S	0.997	42.1	33.5	42.1	0	1	0	0	2	1378.78	17932.2	131	144
Nodal modulator 1 OS=Mus musculus GN=Nomo1 PE=1 SV=1	Q6GQT9	133422	1	18	19	30	5.55e-05	0.205	HHVLGTIITDK	R	M	0.997	46.6	34.8	36	0	0	1	0	2	1233.7	60684.6	658	668
Nodal modulator 1 OS=Mus musculus GN=Nomo1 PE=1 SV=1	Q6GQT9	133422	1	18	19	30	5.55e-05	0.205	IQSTVTQPGGK	K	F	0.997	64.4	35.2	51.6	0	1	0	0	2	1115.61	1036.57	152	162
Nodal modulator 1 OS=Mus musculus GN=Nomo1 PE=1 SV=1	Q6GQT9	133422	1	18	19	30	5.55e-05	0.205	ITFDVAPSR	R	L	0.997	57.5	36.5	45.3	0	2	0	0	2	1005.54	27964.9	292	300
Nodal modulator 1 OS=Mus musculus GN=Nomo1 PE=1 SV=1	Q6GQT9	133422	1	18	19	30	5.55e-05	0.205	LDFTVEHDSLR	R	I	0.997	58.7	35	49.4	0	1	1	0	2	1331.66	37098.7	301	311
Nodal modulator 1 OS=Mus musculus GN=Nomo1 PE=1 SV=1	Q6GQT9	133422	1	18	19	30	5.55e-05	0.205	SSIDSEPALVLGPLK	K	S	0.997	78.7	33.1	77.6	0	4	0	0	2	1525.85	54173	678	692
Nodal modulator 1 OS=Mus musculus GN=Nomo1 PE=1 SV=1	Q6GQT9	133422	1	18	19	30	5.55e-05	0.205	VDGVSDICTK	R	G	0.997	77.8	34.8	58.8	0	1	0	0	2	1093.52	39002.6	101	110
Nodal modulator 1 OS=Mus musculus GN=Nomo1 PE=1 SV=1	Q6GQT9	133422	1	18	19	30	5.55e-05	0.205	VLNGPDGEGVPEAVVTLNNQIK	R	V	0.997	51.6	33.5	51.6	0	2	0	0	2	2263.19	9975.43	327	348
Nodal modulator 1 OS=Mus musculus GN=Nomo1 PE=1 SV=1	Q6GQT9	133422	1	18	19	30	5.55e-05	0.205	VLPGDYEILATHPTWALK	K	E	0.997	31	33.3	21.1	0	0	1	0	2	2024.09	14202.2	168	185
Nodal modulator 1 OS=Mus musculus GN=Nomo1 PE=1 SV=1	Q6GQT9	133422	1	18	19	30	5.55e-05	0.205	VQVVVPEAETR	K	A	0.997	54.8	33.8	47.3	0	2	0	0	2	1226.67	34684.1	456	466
Alpha-2-macroglobulin-P OS=Mus musculus GN=A2mp PE=2 SV=2	Q6GQT1	164354	0.998	1	1	7	1.29e-05	0.0142	IQEEGTGVEETGK	K	G	0.953	33.2	34.8	11	0	1	0	0	2	1376.65	1161.84	332	344
Alpha-2-macroglobulin-P OS=Mus musculus GN=A2mp PE=2 SV=2	Q6GQT1	164354	0.998	1	1	7	1.29e-05	0.0142	YGAATFTR	K	A	0.99	52	32.6	44.7	0	6	0	0	2	886.442	498033	1264	1271
WD repeat-containing protein 41 OS=Mus musculus GN=Wdr41 PE=2 SV=1	Q3UDP0	51511.2	1	5	6	7	1.29e-05	0.161	AALQTIGEDQGQNPYTELLVLEAHR	K	D	0.997	100	33.3	100	0	0	1	1	2	2766.41	12858.9	19	43
WD repeat-containing protein 41 OS=Mus musculus GN=Wdr41 PE=2 SV=1	Q3UDP0	51511.2	1	5	6	7	1.29e-05	0.161	QLISCSEDGAVR	R	M	0.997	67.1	35	55.2	0	2	0	0	2	1334.64	22864.1	336	347
WD repeat-containing protein 41 OS=Mus musculus GN=Wdr41 PE=2 SV=1	Q3UDP0	51511.2	1	5	6	7	1.29e-05	0.161	TAHDSNILHIDK	K	L	0.993	30.6	36	25.6	0	1	0	0	2	1363.7	11119.8	320	331
WD repeat-containing protein 41 OS=Mus musculus GN=Wdr41 PE=2 SV=1	Q3UDP0	51511.2	1	5	6	7	1.29e-05	0.161	TFWSPTAQLDAQQEIK	R	L	0.997	44.5	35.2	44.1	0	1	0	0	2	1862.93	4160.01	261	276
WD repeat-containing protein 41 OS=Mus musculus GN=Wdr41 PE=2 SV=1	Q3UDP0	51511.2	1	5	6	7	1.29e-05	0.161	VTCFQSTVK	R	C	0.966	32.4	33.3	32.4	0	1	0	0	2	1069.53	6609.66	129	137
Haptoglobin OS=Mus musculus GN=Hp PE=1 SV=1	Q61646	38752	1	11	13	35	6.47e-05	0.352	AEGDGVYTLNDEK	R	Q	0.997	81.6	32.8	77.4	0	3	0	0	2	1410.64	51346.4	60	72
Haptoglobin OS=Mus musculus GN=Hp PE=1 SV=1	Q61646	38752	1	11	13	35	6.47e-05	0.352	DITPTLTLYVGK	K	N	0.997	49.5	34	42.3	0	3	0	0	2	1320.74	75018.6	157	168
Haptoglobin OS=Mus musculus GN=Hp PE=1 SV=1	Q61646	38752	1	11	13	35	6.47e-05	0.352	DWVQETMAK	K	-	0.979	22.4	34.3	16.5	0	2	0	0	2	1107.51	54990.4	338	346
Haptoglobin OS=Mus musculus GN=Hp PE=1 SV=1	Q61646	38752	1	11	13	35	6.47e-05	0.352	HGLTTGATLISDQWLLTTAK	R	N	0.997	86.8	32.6	86.8	0	1	3	0	2	2127.14	35872	124	143
Haptoglobin OS=Mus musculus GN=Hp PE=1 SV=1	Q61646	38752	1	11	13	35	6.47e-05	0.352	IIGGSMDAK	R	G	0.997	42.9	36.7	33.4	0	2	0	0	2	891.461	64864.4	103	111
Haptoglobin OS=Mus musculus GN=Hp PE=1 SV=1	Q61646	38752	1	11	13	35	6.47e-05	0.352	NQLVEIEK	K	V	0.99	46.1	35.1	20.1	0	2	0	0	2	972.536	68121.4	169	176
Haptoglobin OS=Mus musculus GN=Hp PE=1 SV=1	Q61646	38752	1	11	13	35	6.47e-05	0.352	QWVNTVAGEK	K	L	0.997	42.8	35.8	30.8	0	2	0	0	2	1131.58	104592	73	82
Haptoglobin OS=Mus musculus GN=Hp PE=1 SV=1	Q61646	38752	1	11	13	35	6.47e-05	0.352	SCAVAEYGVYVR	K	A	0.997	62.2	33.7	61.5	0	4	0	0	2	1373.65	49544.5	321	332
Haptoglobin OS=Mus musculus GN=Hp PE=1 SV=1	Q61646	38752	1	11	13	35	6.47e-05	0.352	VGYVSGWGR	R	N	0.997	40.9	35.6	26	0	4	0	0	2	980.495	66816.5	219	227
Haptoglobin OS=Mus musculus GN=Hp PE=1 SV=1	Q61646	38752	1	11	13	35	6.47e-05	0.352	VMPICLPSK	R	D	0.996	34.7	35.4	18.5	0	3	0	0	2	1044.56	36846	203	211
Haptoglobin OS=Mus musculus GN=Hp PE=1 SV=1	Q61646	38752	1	11	13	35	6.47e-05	0.352	YVMLPVADQDK	K	C	0.997	74.7	35.9	71.4	0	6	0	0	2	1278.64	206962	239	249
Arf-GAP with coiled-coil, ANK repeat and PH domain-containing protein 2 OS=Mus musculus GN=Acap2 PE=1 SV=2	Q6ZQK5	87212.1	1	3	3	4	7.4e-06	0.0506	AALEEVEGDVAELELK	R	L	0.997	36.4	35	31.3	0	0	1	0	2	1714.87	3815.52	19	34
Arf-GAP with coiled-coil, ANK repeat and PH domain-containing protein 2 OS=Mus musculus GN=Acap2 PE=1 SV=2	Q6ZQK5	87212.1	1	3	3	4	7.4e-06	0.0506	AVQTSIATAYR	K	E	0.997	75	35.4	66.8	0	1	0	0	2	1180.63	7976.44	355	365
Arf-GAP with coiled-coil, ANK repeat and PH domain-containing protein 2 OS=Mus musculus GN=Acap2 PE=1 SV=2	Q6ZQK5	87212.1	1	3	3	4	7.4e-06	0.0506	LMCELGNDVINR	K	V	0.997	38	34.8	32.6	0	2	0	0	2	1433.69	10238.6	466	477
26S proteasome non-ATPase regulatory subunit 14 OS=Mus musculus GN=Psmd14 PE=1 SV=2	O35593	34576.6	1	6	9	16	2.96e-05	0.303	AVAVVVDPIQSVK	R	G	0.997	51.1	29.6	43.4	0	3	1	0	2	1324.78	230233	140	152
26S proteasome non-ATPase regulatory subunit 14 OS=Mus musculus GN=Psmd14 PE=1 SV=2	O35593	34576.6	1	6	9	16	2.96e-05	0.303	AVEEEDKMTPEQLAIK	K	N	0.997	80.8	35	71.3	0	1	3	0	2	1830.92	112136	258	273
26S proteasome non-ATPase regulatory subunit 14 OS=Mus musculus GN=Psmd14 PE=1 SV=2	O35593	34576.6	1	6	9	16	2.96e-05	0.303	MTPEQLAIK	K	N	0.988	29.7	35.9	20.2	0	2	0	0	2	1030.56	39492.9	265	273
26S proteasome non-ATPase regulatory subunit 14 OS=Mus musculus GN=Psmd14 PE=1 SV=2	O35593	34576.6	1	6	9	16	2.96e-05	0.303	QTTSNLGHLNKPSIQALIHGLNR	R	H	0.994	34.8	29	34.8	0	0	0	1	2	2512.37	6837	176	198
26S proteasome non-ATPase regulatory subunit 14 OS=Mus musculus GN=Psmd14 PE=1 SV=2	O35593	34576.6	1	6	9	16	2.96e-05	0.303	SWMEGLTLQDYSEHCK	K	H	0.997	77.6	29.2	77.6	0	0	3	0	2	1983.86	64420	224	239
26S proteasome non-ATPase regulatory subunit 14 OS=Mus musculus GN=Psmd14 PE=1 SV=2	O35593	34576.6	1	6	9	16	2.96e-05	0.303	VIDVFAMPQSGTGVSVEAVDPVFQAK	R	M	0.997	60	33.5	54.5	0	0	2	0	2	2691.37	11429.1	69	94
Biorientation of chromosomes in cell division protein 1 OS=Mus musculus GN=Bod1 PE=2 SV=1	Q5SQY2	18363.6	1	2	2	3	5.55e-06	0.237	AIHEFLAAQK	R	K	0.997	34.4	34	29.6	0	0	1	0	2	1127.62	20021.3	140	149
Biorientation of chromosomes in cell division protein 1 OS=Mus musculus GN=Bod1 PE=2 SV=1	Q5SQY2	18363.6	1	2	2	3	5.55e-06	0.237	DCLADVDTKPAYQNLR	R	Q	0.997	74.9	34.6	74.9	0	1	0	0	2	1878.9	6095.2	59	74
Biorientation of chromosomes in cell division protein 1 OS=Mus musculus GN=Bod1 PE=2 SV=1	Q5SQY2	18363.6	1	2	2	3	5.55e-06	0.237	QSVVQSGMLEAGVDR	R	I	0.997	32.1	35.4	24.5	0	1	0	0	2	1575.78	8993.17	105	119
Cytoplasmic FMR1-interacting protein 2 OS=Mus musculus GN=Cyfip2 PE=1 SV=2	Q5SQX6	145664	0.931	0	0	10	1.85e-05	0.0503	AVGPSSTQLYMVR	R	T	0.997	44.8	35.4	39	0	1	0	0	2	1408.73	22696.1	550	562
Cytoplasmic FMR1-interacting protein 2 OS=Mus musculus GN=Cyfip2 PE=1 SV=2	Q5SQX6	145664	0.931	0	0	10	1.85e-05	0.0503	GLQVLMGR	K	M	0.99	42.1	36	28.8	0	1	0	0	2	873.498	22299	459	466
Cytoplasmic FMR1-interacting protein 2 OS=Mus musculus GN=Cyfip2 PE=1 SV=2	Q5SQX6	145664	0.931	0	0	10	1.85e-05	0.0503	LADQIFAYYK	K	A	0.997	34.6	35.9	18.3	0	1	0	0	2	1231.64	2479.12	705	714
Cytoplasmic FMR1-interacting protein 2 OS=Mus musculus GN=Cyfip2 PE=1 SV=2	Q5SQX6	145664	0.931	0	0	10	1.85e-05	0.0503	LGTPQQIAIAR	R	E	0.997	69.7	31.4	56.8	0	2	0	0	2	1167.68	32963.5	1065	1075
Cytoplasmic FMR1-interacting protein 2 OS=Mus musculus GN=Cyfip2 PE=1 SV=2	Q5SQX6	145664	0.931	0	0	10	1.85e-05	0.0503	TMLESLIADK	R	S	0.997	69.4	36.2	51.5	0	3	0	0	2	1120.59	13735.4	563	572
Cytoplasmic FMR1-interacting protein 2 OS=Mus musculus GN=Cyfip2 PE=1 SV=2	Q5SQX6	145664	0.931	0	0	10	1.85e-05	0.0503	TVEVLEPEVTK	K	L	0.994	37.5	34.9	17	0	2	0	0	2	1243.68	49647.1	111	121
Malectin OS=Mus musculus GN=Mlec PE=2 SV=2	Q6ZQI3	32342.5	1	5	6	10	1.85e-05	0.22	EEGDYVLVLK	K	F	0.997	49.9	35.8	43.8	0	1	0	0	2	1164.61	8169.88	116	125
Malectin OS=Mus musculus GN=Mlec PE=2 SV=2	Q6ZQI3	32342.5	1	5	6	10	1.85e-05	0.22	FAEVYFAQSQQK	K	V	0.997	59.7	34.6	59.7	0	2	0	0	2	1445.71	50243	126	137
Malectin OS=Mus musculus GN=Mlec PE=2 SV=2	Q6ZQI3	32342.5	1	5	6	10	1.85e-05	0.22	STPEDQILYQTER	R	Y	0.997	82	35	73.5	0	4	0	0	2	1579.76	65620.6	90	102
Malectin OS=Mus musculus GN=Mlec PE=2 SV=2	Q6ZQI3	32342.5	1	5	6	10	1.85e-05	0.22	VCALYILAGTVDDVPK	K	L	0.997	45.3	34.9	41.6	0	1	1	0	2	1733.91	13312.1	204	219
Malectin OS=Mus musculus GN=Mlec PE=2 SV=2	Q6ZQI3	32342.5	1	5	6	10	1.85e-05	0.22	YNEETFGYEVPVK	R	E	0.997	67.8	33.5	67.8	0	1	0	0	2	1574.74	13758.5	103	115
Uridine-cytidine kinase 2 OS=Mus musculus GN=Uck2 PE=1 SV=1	Q99PM9	29404.6	0.917	1	1	4	7.4e-06	0.0766	QVVILSQDSFYR	K	V	0.994	39.6	34.8	39.6	0	1	0	0	2	1454.76	14043.5	55	66
Uridine-cytidine kinase 2 OS=Mus musculus GN=Uck2 PE=1 SV=1	Q99PM9	29404.6	0.917	1	1	4	7.4e-06	0.0766	YADVIIPR	K	G	0.99	58.1	36.7	50.2	0	3	0	0	2	946.536	166258	203	210
Nuclear pore complex protein Nup98-Nup96 OS=Mus musculus GN=Nup98 PE=1 SV=2	Q6PFD9	197244	1	22	23	31	5.73e-05	0.161	AGVSTNISTK	K	H	0.997	70.5	36.5	63.1	0	1	0	0	2	977.526	6658.6	176	185
Nuclear pore complex protein Nup98-Nup96 OS=Mus musculus GN=Nup98 PE=1 SV=2	Q6PFD9	197244	1	22	23	31	5.73e-05	0.161	ALSMYEEAFQNTPEGDK	R	Y	0.997	49.7	31	49.7	0	1	0	0	2	1929.85	9378.31	1444	1460
Nuclear pore complex protein Nup98-Nup96 OS=Mus musculus GN=Nup98 PE=1 SV=2	Q6PFD9	197244	1	22	23	31	5.73e-05	0.161	ALTTPTHYK	K	L	0.997	49.4	36.3	32	0	1	0	0	2	1031.55	6348.23	543	551
Nuclear pore complex protein Nup98-Nup96 OS=Mus musculus GN=Nup98 PE=1 SV=2	Q6PFD9	197244	1	22	23	31	5.73e-05	0.161	ASLLVDEEDVDAMDQR	K	F	0.997	84	32.4	78.8	0	1	0	0	2	1805.82	5491.13	996	1011
Nuclear pore complex protein Nup98-Nup96 OS=Mus musculus GN=Nup98 PE=1 SV=2	Q6PFD9	197244	1	22	23	31	5.73e-05	0.161	EVIVYVDDNQKPPVGEGLNR	K	K	0.997	48.4	34.1	48.2	0	0	2	0	2	2241.15	21529.7	798	817
Nuclear pore complex protein Nup98-Nup96 OS=Mus musculus GN=Nup98 PE=1 SV=2	Q6PFD9	197244	1	22	23	31	5.73e-05	0.161	FASGTFLSPSASVQECR	K	T	0.997	86.3	33.5	74	0	1	0	0	2	1843.86	7727.21	1052	1068
Nuclear pore complex protein Nup98-Nup96 OS=Mus musculus GN=Nup98 PE=1 SV=2	Q6PFD9	197244	1	22	23	31	5.73e-05	0.161	FNPPTGTDTMVK	K	A	0.994	34.8	35.1	13.2	0	2	0	0	2	1307.63	51719.7	164	175
Nuclear pore complex protein Nup98-Nup96 OS=Mus musculus GN=Nup98 PE=1 SV=2	Q6PFD9	197244	1	22	23	31	5.73e-05	0.161	GECIVSDFTIGR	K	K	0.997	61.3	34.6	41.6	0	2	0	0	2	1353.65	22330.1	758	769
Nuclear pore complex protein Nup98-Nup96 OS=Mus musculus GN=Nup98 PE=1 SV=2	Q6PFD9	197244	1	22	23	31	5.73e-05	0.161	GETVQEICSPR	K	L	0.997	55.8	34.5	33.1	0	1	0	0	2	1275.6	13439.8	1019	1029
Nuclear pore complex protein Nup98-Nup96 OS=Mus musculus GN=Nup98 PE=1 SV=2	Q6PFD9	197244	1	22	23	31	5.73e-05	0.161	GFLEDLAPPER	K	S	0.997	47.3	34.6	38.4	0	2	0	0	2	1243.63	17301.6	1668	1678
Nuclear pore complex protein Nup98-Nup96 OS=Mus musculus GN=Nup98 PE=1 SV=2	Q6PFD9	197244	1	22	23	31	5.73e-05	0.161	GLTQSYLR	R	E	0.99	45.9	35.2	30.6	0	1	0	0	2	937.51	4900.34	1802	1809
Nuclear pore complex protein Nup98-Nup96 OS=Mus musculus GN=Nup98 PE=1 SV=2	Q6PFD9	197244	1	22	23	31	5.73e-05	0.161	HCQLSETPESWAK	R	E	0.997	58.4	32.1	58.4	0	1	0	0	2	1572.71	13150.2	1588	1600
Nuclear pore complex protein Nup98-Nup96 OS=Mus musculus GN=Nup98 PE=1 SV=2	Q6PFD9	197244	1	22	23	31	5.73e-05	0.161	HLASDAIINENYDYLK	R	G	0.951	19.1	35	17.1	0	0	1	0	2	1878.92	6053.97	1652	1667
Nuclear pore complex protein Nup98-Nup96 OS=Mus musculus GN=Nup98 PE=1 SV=2	Q6PFD9	197244	1	22	23	31	5.73e-05	0.161	KAEVTLDGVWPTDK	R	T	0.997	64.9	35.3	58.7	0	1	1	0	2	1558.81	17671	818	831
Nuclear pore complex protein Nup98-Nup96 OS=Mus musculus GN=Nup98 PE=1 SV=2	Q6PFD9	197244	1	22	23	31	5.73e-05	0.161	LADINYEGR	R	L	0.997	52.8	35.9	43.3	0	1	0	0	2	1050.52	47011.4	843	851
Nuclear pore complex protein Nup98-Nup96 OS=Mus musculus GN=Nup98 PE=1 SV=2	Q6PFD9	197244	1	22	23	31	5.73e-05	0.161	LALLLSQLVGSQSVR	R	E	0.997	62.2	28.9	57.1	0	1	0	0	2	1583.95	8920.17	1357	1371
Nuclear pore complex protein Nup98-Nup96 OS=Mus musculus GN=Nup98 PE=1 SV=2	Q6PFD9	197244	1	22	23	31	5.73e-05	0.161	LPMPEDYALEELR	R	G	0.997	48.1	35.6	46.1	0	2	0	0	2	1575.77	11459.9	1789	1801
Nuclear pore complex protein Nup98-Nup96 OS=Mus musculus GN=Nup98 PE=1 SV=2	Q6PFD9	197244	1	22	23	31	5.73e-05	0.161	NNSSSNVEDTIVALNMR	K	A	0.997	118	34.5	117	0	1	0	0	2	1863.89	11082.7	678	694
Nuclear pore complex protein Nup98-Nup96 OS=Mus musculus GN=Nup98 PE=1 SV=2	Q6PFD9	197244	1	22	23	31	5.73e-05	0.161	SITADPLDYR	R	L	0.997	56.5	35.8	44.1	0	4	0	0	2	1150.57	19319.6	1513	1522
Nuclear pore complex protein Nup98-Nup96 OS=Mus musculus GN=Nup98 PE=1 SV=2	Q6PFD9	197244	1	22	23	31	5.73e-05	0.161	SLSESPFK	K	V	0.99	54.4	35.6	35	0	1	0	0	2	894.457	17426.8	1187	1194
Nuclear pore complex protein Nup98-Nup96 OS=Mus musculus GN=Nup98 PE=1 SV=2	Q6PFD9	197244	1	22	23	31	5.73e-05	0.161	VGYYTIPSMDDLAK	K	I	0.997	43	34.8	43	0	1	0	0	2	1572.76	34866	739	752
Nuclear pore complex protein Nup98-Nup96 OS=Mus musculus GN=Nup98 PE=1 SV=2	Q6PFD9	197244	1	22	23	31	5.73e-05	0.161	VVLSLQHAPDATSNSTPDPQR	R	V	0.957	24.5	34.7	11.1	0	0	1	0	2	2234.11	12786.2	1756	1776
Interleukin-1 receptor-associated kinase 4 OS=Mus musculus GN=Irak4 PE=1 SV=1	Q8R4K2	50872.7	1	3	3	3	5.55e-06	0.1	EAATVAQTHGPCQEK	R	D	0.997	36.3	33.6	35.3	0	0	1	0	2	1626.75	1294.74	116	130
Interleukin-1 receptor-associated kinase 4 OS=Mus musculus GN=Irak4 PE=1 SV=1	Q8R4K2	50872.7	1	3	3	3	5.55e-06	0.1	ISDFGLAR	K	A	0.99	34.7	36	17.6	0	1	0	0	2	878.473	5657.47	327	334
Interleukin-1 receptor-associated kinase 4 OS=Mus musculus GN=Irak4 PE=1 SV=1	Q8R4K2	50872.7	1	3	3	3	5.55e-06	0.1	MSDADPASVEAMYSAASQCLHEK	K	K	0.997	70.7	28.9	70.1	0	0	1	0	2	2498.06	5640.03	418	440
Vacuolar fusion protein CCZ1 homolog OS=Mus musculus GN=Ccz1 PE=1 SV=1	Q8C1Y8	55506.8	1	4	4	5	9.24e-06	0.108	AEMPGNLQHYGR	R	F	0.997	39.5	33.6	32.8	0	0	1	0	2	1372.64	15773.4	268	279
Vacuolar fusion protein CCZ1 homolog OS=Mus musculus GN=Ccz1 PE=1 SV=1	Q8C1Y8	55506.8	1	4	4	5	9.24e-06	0.108	FLTGPLNLNDPEAK	R	C	0.997	45.5	34.6	40.5	0	2	0	0	2	1528.8	20520.1	280	293
Vacuolar fusion protein CCZ1 homolog OS=Mus musculus GN=Ccz1 PE=1 SV=1	Q8C1Y8	55506.8	1	4	4	5	9.24e-06	0.108	ILFYHPNEVEK	K	N	0.992	21.8	35.6	21	0	0	1	0	2	1388.72	3228.24	43	53
Vacuolar fusion protein CCZ1 homolog OS=Mus musculus GN=Ccz1 PE=1 SV=1	Q8C1Y8	55506.8	1	4	4	5	9.24e-06	0.108	TPSVSLTSVHPDLMK	K	I	0.997	43.8	34.7	40.1	0	0	1	0	2	1611.84	40480.7	395	409
CD151 antigen OS=Mus musculus GN=Cd151 PE=2 SV=2	O35566	28246.3	1	2	2	2	3.7e-06	0.0949	ATCGTVCLK	K	Y	0.997	53.9	34.8	51.5	0	1	0	0	2	1009.48	10730.3	9	17
CD151 antigen OS=Mus musculus GN=Cd151 PE=2 SV=2	O35566	28246.3	1	2	2	2	3.7e-06	0.0949	YHQSGHEGVSSAVDK	R	L	0.997	65.8	32.7	65.8	0	0	1	0	2	1600.73	8814.31	134	148
TRAF-type zinc finger domain-containing protein 1 OS=Mus musculus GN=Trafd1 PE=1 SV=1	Q3UDK1	64282.1	1	4	4	6	1.11e-05	0.081	AGPTSLGDIK	R	G	0.997	76.4	35.2	64.4	0	2	0	0	2	958.521	10561.7	274	283
TRAF-type zinc finger domain-containing protein 1 OS=Mus musculus GN=Trafd1 PE=1 SV=1	Q3UDK1	64282.1	1	4	4	6	1.11e-05	0.081	GPTYSMSPNR	K	T	0.997	53.9	33.6	48.1	0	2	0	0	2	1109.5	14616.4	444	453
TRAF-type zinc finger domain-containing protein 1 OS=Mus musculus GN=Trafd1 PE=1 SV=1	Q3UDK1	64282.1	1	4	4	6	1.11e-05	0.081	NIGVCPVCK	R	E	0.996	27.1	35.1	19.8	0	1	0	0	2	1046.51	37646.2	35	43
TRAF-type zinc finger domain-containing protein 1 OS=Mus musculus GN=Trafd1 PE=1 SV=1	Q3UDK1	64282.1	1	4	4	6	1.11e-05	0.081	SMAAQFPVQNNLFEEQER	R	Q	0.997	49.8	33.5	45.9	0	0	1	0	2	2138	3266.73	203	220
Rab GTPase-binding effector protein 1 OS=Mus musculus GN=Rabep1 PE=1 SV=2	O35551	99524.7	1	12	12	17	3.14e-05	0.167	AIATVSENTK	K	Q	0.957	31.9	36.6	20.4	0	1	0	0	2	1033.55	5619.05	90	99
Rab GTPase-binding effector protein 1 OS=Mus musculus GN=Rabep1 PE=1 SV=2	O35551	99524.7	1	12	12	17	3.14e-05	0.167	ANDQFLESQR	K	L	0.997	50.4	34.8	32.6	0	2	0	0	2	1207.57	25196.3	283	292
Rab GTPase-binding effector protein 1 OS=Mus musculus GN=Rabep1 PE=1 SV=2	O35551	99524.7	1	12	12	17	3.14e-05	0.167	AQQQLEQEFNQK	R	R	0.997	63.4	34.9	63.4	0	2	0	0	2	1490.72	27934.7	31	42
Rab GTPase-binding effector protein 1 OS=Mus musculus GN=Rabep1 PE=1 SV=2	O35551	99524.7	1	12	12	17	3.14e-05	0.167	ATVEQLMFEEK	K	N	0.997	74.8	35	58.2	0	1	0	0	2	1324.65	41344.1	791	801
Rab GTPase-binding effector protein 1 OS=Mus musculus GN=Rabep1 PE=1 SV=2	O35551	99524.7	1	12	12	17	3.14e-05	0.167	EEIASISSLK	K	A	0.991	24.5	36.4	19.6	0	1	0	0	2	1076.58	7294.55	736	745
Rab GTPase-binding effector protein 1 OS=Mus musculus GN=Rabep1 PE=1 SV=2	O35551	99524.7	1	12	12	17	3.14e-05	0.167	EEVASLQAIMK	R	E	0.997	85.4	36.3	71.5	0	2	0	0	2	1218.64	23228.2	112	122
Rab GTPase-binding effector protein 1 OS=Mus musculus GN=Rabep1 PE=1 SV=2	O35551	99524.7	1	12	12	17	3.14e-05	0.167	LSEGQEEENLENEMK	R	K	0.997	57.3	30.8	56.5	0	1	0	0	2	1778.78	4015.01	161	175
Rab GTPase-binding effector protein 1 OS=Mus musculus GN=Rabep1 PE=1 SV=2	O35551	99524.7	1	12	12	17	3.14e-05	0.167	QLQGIQIQEAETR	K	D	0.997	68.7	34.6	60.8	0	2	0	0	2	1513.8	22184.9	542	554
Rab GTPase-binding effector protein 1 OS=Mus musculus GN=Rabep1 PE=1 SV=2	O35551	99524.7	1	12	12	17	3.14e-05	0.167	QNAVLQAAQDDLGHLR	R	T	0.997	68.5	35.3	68.5	0	0	2	0	2	1748.9	24316	60	75
Rab GTPase-binding effector protein 1 OS=Mus musculus GN=Rabep1 PE=1 SV=2	O35551	99524.7	1	12	12	17	3.14e-05	0.167	QSAEDSSHQISALVLR	K	A	0.983	19.2	34.8	19.2	0	1	0	0	2	1740.89	3886.51	587	602
Rab GTPase-binding effector protein 1 OS=Mus musculus GN=Rabep1 PE=1 SV=2	O35551	99524.7	1	12	12	17	3.14e-05	0.167	SQQLESLQEMK	K	V	0.997	59.1	35.3	49.3	0	1	0	0	2	1320.65	17373	766	776
Rab GTPase-binding effector protein 1 OS=Mus musculus GN=Rabep1 PE=1 SV=2	O35551	99524.7	1	12	12	17	3.14e-05	0.167	SVLQEDAEK	K	L	0.962	31.1	36	6.02	0	1	0	0	2	1018.51	3748.07	246	254
Engulfment and cell motility protein 1 OS=Mus musculus GN=Elmo1 PE=1 SV=2	Q8BPU7	83939.4	1	1	1	2	3.7e-06	0.0344	IQPEILELIK	K	Q	0.997	38.7	28.6	29.4	0	1	0	0	2	1195.73	12467.8	540	549
Engulfment and cell motility protein 1 OS=Mus musculus GN=Elmo1 PE=1 SV=2	Q8BPU7	83939.4	1	1	1	2	3.7e-06	0.0344	LTTSPAQNAQQLHER	R	I	0.997	99.2	35.4	96.1	0	0	1	0	2	1693.86	8943.22	77	91
Catalase OS=Mus musculus GN=Cat PE=1 SV=4	P24270	59795.9	1	25	49	166	0.000307	0.541	ASQRPDVLTTGGGNPIGDK	R	L	0.997	81.5	34.5	81	0	4	9	0	2	1882.96	865751	20	38
Catalase OS=Mus musculus GN=Cat PE=1 SV=4	P24270	59795.9	1	25	49	166	0.000307	0.541	ASQRPDVLTTGGGNPIGDKLNIMTAGSR	R	G	0.997	85.3	32.4	82.5	0	0	0	1	2	2826.45	18207	20	47
Catalase OS=Mus musculus GN=Cat PE=1 SV=4	P24270	59795.9	1	25	49	166	0.000307	0.541	DAILFPSFIHSQK	R	R	0.997	77.1	35.2	61.8	0	4	5	0	2	1502.8	519977	157	169
Catalase OS=Mus musculus GN=Cat PE=1 SV=4	P24270	59795.9	1	25	49	166	0.000307	0.541	DAQLFIQK	K	K	0.99	37.8	36.5	16.3	0	2	0	0	2	962.531	1174840	469	476
Catalase OS=Mus musculus GN=Cat PE=1 SV=4	P24270	59795.9	1	25	49	166	0.000307	0.541	DGPMCMHDNQGGAPNYYPNSFSAPEQQR	R	S	0.997	79.8	25	79.8	0	0	8	5	2	3168.3	188061	389	416
Catalase OS=Mus musculus GN=Cat PE=1 SV=4	P24270	59795.9	1	25	49	166	0.000307	0.541	DPASDQMK	R	Q	0.99	24.4	31.4	24.4	0	1	0	0	2	891.388	7573.65	6	13
Catalase OS=Mus musculus GN=Cat PE=1 SV=4	P24270	59795.9	1	25	49	166	0.000307	0.541	DYPLIPVGK	K	L	0.997	41.1	35.7	23.6	0	3	0	0	2	1001.57	436068	307	315
Catalase OS=Mus musculus GN=Cat PE=1 SV=4	P24270	59795.9	1	25	49	166	0.000307	0.541	EAETFPFNPFDLTK	K	V	0.997	60	34.6	44	0	3	0	0	2	1655.8	931592	288	301
Catalase OS=Mus musculus GN=Cat PE=1 SV=4	P24270	59795.9	1	25	49	166	0.000307	0.541	FNSANEDNVTQVR	R	T	0.997	88	34	69.4	0	8	1	0	2	1493.7	1112080	432	444
Catalase OS=Mus musculus GN=Cat PE=1 SV=4	P24270	59795.9	1	25	49	166	0.000307	0.541	FSTVTGESGSADTVR	R	D	0.997	87.5	33.6	87.5	0	27	2	0	2	1513.71	705357	113	127
Catalase OS=Mus musculus GN=Cat PE=1 SV=4	P24270	59795.9	1	25	49	166	0.000307	0.541	FSTVTGESGSADTVRDPR	R	G	0.946	20.2	34.5	13.9	0	0	1	0	2	1881.89	173139	113	130
Catalase OS=Mus musculus GN=Cat PE=1 SV=4	P24270	59795.9	1	25	49	166	0.000307	0.541	GAGAFGYFEVTHDITR	K	Y	0.997	77.5	34.6	70	0	1	8	0	2	1740.83	329779	78	93
Catalase OS=Mus musculus GN=Cat PE=1 SV=4	P24270	59795.9	1	25	49	166	0.000307	0.541	GPLLVQDVVFTDEMAHFDR	R	E	0.997	82.8	34.5	82.8	0	1	16	2	2	2189.07	1308050	48	66
Catalase OS=Mus musculus GN=Cat PE=1 SV=4	P24270	59795.9	1	25	49	166	0.000307	0.541	GPLLVQDVVFTDEMAHFDRER	R	I	0.977	20.9	34.3	20.9	0	0	0	1	2	2474.21	4033.96	48	68
Catalase OS=Mus musculus GN=Cat PE=1 SV=4	P24270	59795.9	1	25	49	166	0.000307	0.541	LAQEDPDYGLR	R	D	0.997	83.8	35.3	60.5	0	7	1	0	2	1276.62	589197	253	263
Catalase OS=Mus musculus GN=Cat PE=1 SV=4	P24270	59795.9	1	25	49	166	0.000307	0.541	LCENIAGHLK	R	D	0.997	53	34.7	41.3	0	3	2	0	2	1154.6	236998	459	468
Catalase OS=Mus musculus GN=Cat PE=1 SV=4	P24270	59795.9	1	25	49	166	0.000307	0.541	LFAYPDTHR	R	H	0.997	44.5	36	33.8	0	1	2	0	2	1119.56	312291	355	363
Catalase OS=Mus musculus GN=Cat PE=1 SV=4	P24270	59795.9	1	25	49	166	0.000307	0.541	LGPNYLQIPVNCPYR	R	A	0.997	79.9	35.2	66.6	0	7	0	0	2	1803.92	418376	366	380
Catalase OS=Mus musculus GN=Cat PE=1 SV=4	P24270	59795.9	1	25	49	166	0.000307	0.541	LNIMTAGSR	K	G	0.997	54.9	36.9	20.3	0	3	0	0	2	962.509	557205	39	47
Catalase OS=Mus musculus GN=Cat PE=1 SV=4	P24270	59795.9	1	25	49	166	0.000307	0.541	LVNADGEAVYCK	K	F	0.997	77.2	34.5	61.8	0	10	0	0	2	1338.64	575199	222	233
Catalase OS=Mus musculus GN=Cat PE=1 SV=4	P24270	59795.9	1	25	49	166	0.000307	0.541	NAIHTYTQAGSHMAAK	K	G	0.997	88.3	33.8	88.3	0	1	4	2	2	1716.81	116559	507	522
Catalase OS=Mus musculus GN=Cat PE=1 SV=4	P24270	59795.9	1	25	49	166	0.000307	0.541	NFTDVHPDYGAR	K	I	0.997	75.5	33.1	63.9	0	2	2	0	2	1391.63	1006040	481	492
Catalase OS=Mus musculus GN=Cat PE=1 SV=4	P24270	59795.9	1	25	49	166	0.000307	0.541	NLPVGEAGR	K	L	0.997	42.3	33.7	19.8	0	1	0	0	2	912.49	87376.3	244	252
Catalase OS=Mus musculus GN=Cat PE=1 SV=4	P24270	59795.9	1	25	49	166	0.000307	0.541	RFNSANEDNVTQVR	K	T	0.966	17.5	35.1	14.5	0	1	0	0	2	1649.8	8332.62	431	444
Catalase OS=Mus musculus GN=Cat PE=1 SV=4	P24270	59795.9	1	25	49	166	0.000307	0.541	SALEHSVQCAVDVK	R	R	0.997	60.2	34.8	60.2	0	1	3	0	2	1542.76	124537	417	430
Proteasome subunit beta type-9 OS=Mus musculus GN=Psmb9 PE=1 SV=1	O35522,P28076	23396.7	1	3	4	7	1.29e-05	0.192	DGSSGGVIYLVTITAAGVDHR	R	V	0.997	69.8	34.7	69.8	0	2	2	0	2	2088.07	19651.9	186	206
Proteasome subunit beta type-9 OS=Mus musculus GN=Psmb9 PE=1 SV=1	O35522,P28076	23396.7	1	3	4	7	1.29e-05	0.192	FTTNAITLAMNR	R	D	0.997	86.6	35.2	55.5	0	2	0	0	2	1353.68	27190.4	174	185
Proteasome subunit beta type-9 OS=Mus musculus GN=Psmb9 PE=1 SV=1	O35522,P28076	23396.7	1	3	4	7	1.29e-05	0.192	VILGDELPK	R	F	0.993	31.7	31.9	16.5	0	1	0	0	2	983.577	22249.2	207	215
Serine/threonine-protein kinase SBK2 OS=Mus musculus GN=Sbk2 PE=3 SV=2	P0C5K1	39699.6	1	3	4	7	1.29e-05	0.11	DLKPENVLVCDPACQR	R	V	0.997	36.3	34.5	23.1	0	2	1	0	2	1913.92	49217	183	198
Serine/threonine-protein kinase SBK2 OS=Mus musculus GN=Sbk2 PE=3 SV=2	P0C5K1	39699.6	1	3	4	7	1.29e-05	0.11	QREGEAEELATELR	K	E	0.99	34.4	35.1	25	0	0	1	0	2	1630.8	7409.95	331	344
Serine/threonine-protein kinase SBK2 OS=Mus musculus GN=Sbk2 PE=3 SV=2	P0C5K1	39699.6	1	3	4	7	1.29e-05	0.11	VGLPQPAAQR	K	C	0.997	50.2	34.1	41.8	0	3	0	0	2	1036.59	34079.4	153	162
Mitochondrial inner membrane protease subunit 2 OS=Mus musculus GN=Immp2l PE=2 SV=1	Q8BPT6	19599.9	0.998	1	1	1	1.85e-06	0.0571	GDIVSLVSPK	R	N	0.997	30.8	34.2	23.3	0	1	0	0	2	1014.58	9814.17	74	83
Neurogenic locus notch homolog protein 2 OS=Mus musculus GN=Notch2 PE=1 SV=1	O35516	265318	1	1	1	1	1.85e-06	0.00486	VASFSCLCPEGK	R	A	0.997	49.6	32.8	43.5	0	1	0	0	2	1354.61	5364.65	355	366
Protein canopy homolog 4 OS=Mus musculus GN=Cnpy4 PE=1 SV=1	Q8BQ47	28093.8	1	7	9	14	2.59e-05	0.282	EVLELGQVLDTGK	R	R	0.997	78.3	34.8	68.8	0	3	0	0	2	1400.76	39920.5	66	78
Protein canopy homolog 4 OS=Mus musculus GN=Cnpy4 PE=1 SV=1	Q8BQ47	28093.8	1	7	9	14	2.59e-05	0.282	EVLELGQVLDTGKR	R	K	0.997	89.3	33.6	73.3	0	0	1	0	2	1556.86	17465.3	66	79
Protein canopy homolog 4 OS=Mus musculus GN=Cnpy4 PE=1 SV=1	Q8BQ47	28093.8	1	7	9	14	2.59e-05	0.282	HVLPASETACLR	R	E	0.997	35.6	35.2	27.6	0	1	1	0	2	1353.69	44875.9	193	204
Protein canopy homolog 4 OS=Mus musculus GN=Cnpy4 PE=1 SV=1	Q8BQ47	28093.8	1	7	9	14	2.59e-05	0.282	HVPYSLSETR	R	L	0.991	25.5	35.6	19.5	0	1	0	0	2	1188.6	8262.37	82	91
Protein canopy homolog 4 OS=Mus musculus GN=Cnpy4 PE=1 SV=1	Q8BQ47	28093.8	1	7	9	14	2.59e-05	0.282	ILDYNVHAER	R	K	0.996	41	34.8	26.1	0	0	1	0	2	1229.63	33051.8	103	112
Protein canopy homolog 4 OS=Mus musculus GN=Cnpy4 PE=1 SV=1	Q8BQ47	28093.8	1	7	9	14	2.59e-05	0.282	LEEALENLCER	R	I	0.997	90.2	34.3	59.8	0	3	0	0	2	1375.65	101270	92	102
Protein canopy homolog 4 OS=Mus musculus GN=Cnpy4 PE=1 SV=1	Q8BQ47	28093.8	1	7	9	14	2.59e-05	0.282	LLSMELQEALSR	K	T	0.997	89.4	35.7	76.6	0	3	0	0	2	1389.74	50542.2	49	60
Putative RNA-binding protein 3 OS=Mus musculus GN=Rbm3 PE=2 SV=1	O89086	16605	1	4	8	10	1.85e-05	0.346	AMNGESLDGR	R	Q	0.997	51.2	33.1	43.7	0	4	0	0	2	1049.47	190951	66	75
Putative RNA-binding protein 3 OS=Mus musculus GN=Rbm3 PE=2 SV=1	O89086	16605	1	4	8	10	1.85e-05	0.346	DYSGSQGGYDR	R	Y	0.997	47.4	26.1	43.4	0	1	0	0	2	1204.49	5448.18	131	141
Putative RNA-binding protein 3 OS=Mus musculus GN=Rbm3 PE=2 SV=1	O89086	16605	1	4	8	10	1.85e-05	0.346	GFGFITFTNPEHASDAMR	R	A	0.997	85.3	32.8	85.2	0	2	2	0	2	1997.92	86712.8	48	65
Putative RNA-binding protein 3 OS=Mus musculus GN=Rbm3 PE=2 SV=1	O89086	16605	1	4	8	10	1.85e-05	0.346	YDSRPGGYGYGYGR	R	S	0.997	58.6	31.6	58.6	0	0	1	0	2	1567.69	15747.1	115	128
cAMP-specific 3',5'-cyclic phosphodiesterase 4A OS=Mus musculus GN=Pde4a PE=2 SV=2	O89084	93558.9	1	2	2	8	1.48e-05	0.0841	GQSPAVVEVAESLK	K	Q	0.997	36.2	34.4	31.5	0	2	0	0	2	1413.76	7540.34	738	751
cAMP-specific 3',5'-cyclic phosphodiesterase 4A OS=Mus musculus GN=Pde4a PE=2 SV=2	O89084	93558.9	1	2	2	8	1.48e-05	0.0841	IMAEFFQQGDR	R	E	0.997	48.2	33.4	45.2	0	1	0	0	2	1341.63	11584.7	595	605
cAMP-specific 3',5'-cyclic phosphodiesterase 4A OS=Mus musculus GN=Pde4a PE=2 SV=2	O89084	93558.9	1	2	2	8	1.48e-05	0.0841	SGNQVSEYISNTFLDK	R	Q	0.997	87.5	34.1	73.2	0	2	1	0	2	1801.86	19912	274	289
cAMP-specific 3',5'-cyclic phosphodiesterase 4A OS=Mus musculus GN=Pde4a PE=2 SV=2	O89084	93558.9	1	2	2	8	1.48e-05	0.0841	SNFSLLTNVPIPSNK	R	R	0.997	37.5	34.7	37.5	0	1	0	0	2	1630.88	9534.9	188	202
cAMP-specific 3',5'-cyclic phosphodiesterase 4A OS=Mus musculus GN=Pde4a PE=2 SV=2	O89084	93558.9	1	2	2	8	1.48e-05	0.0841	VTSSGVLLLDNYSDR	K	I	0.996	32	35.3	32	0	1	0	0	2	1638.83	7124.29	551	565
Inositol hexakisphosphate and diphosphoinositol-pentakisphosphate kinase 2 OS=Mus musculus GN=Ppip5k2 PE=1 SV=3	Q6ZQB6	128431	0.976	0	0	2	3.7e-06	0.0213	QTVCGFDLLR	K	A	0.997	38	35.8	29.5	0	1	0	0	2	1208.61	12265.2	309	318
Inositol hexakisphosphate and diphosphoinositol-pentakisphosphate kinase 2 OS=Mus musculus GN=Ppip5k2 PE=1 SV=3	Q6ZQB6	128431	0.976	0	0	2	3.7e-06	0.0213	VYTVGPDYAHAEAR	K	K	0.997	87.6	34.8	80.4	0	0	1	0	2	1548.74	28391.2	255	268
Tubulin--tyrosine ligase-like protein 12 OS=Mus musculus GN=Ttll12 PE=2 SV=1	Q3UDE2	74043.8	1	9	9	13	2.4e-05	0.183	ADDPNSIFLIDHAWTCR	R	V	0.997	68.2	33.2	68.2	0	0	1	0	2	2030.94	4324.26	106	122
Tubulin--tyrosine ligase-like protein 12 OS=Mus musculus GN=Ttll12 PE=2 SV=1	Q3UDE2	74043.8	1	9	9	13	2.4e-05	0.183	FNQTYQLAHGTAEEK	K	V	0.997	63.3	34.4	56.3	0	0	1	0	2	1736.82	22127.1	168	182
Tubulin--tyrosine ligase-like protein 12 OS=Mus musculus GN=Ttll12 PE=2 SV=1	Q3UDE2	74043.8	1	9	9	13	2.4e-05	0.183	HFTVMNYDPDVVLK	K	Q	0.997	44.1	35.1	44.1	0	1	0	0	2	1677.83	9461.4	506	519
Tubulin--tyrosine ligase-like protein 12 OS=Mus musculus GN=Ttll12 PE=2 SV=1	Q3UDE2	74043.8	1	9	9	13	2.4e-05	0.183	LLDEFVSLHGPTLR	R	A	0.997	50.3	33.3	38.8	0	0	3	0	2	1596.87	24714.8	22	35
Tubulin--tyrosine ligase-like protein 12 OS=Mus musculus GN=Ttll12 PE=2 SV=1	Q3UDE2	74043.8	1	9	9	13	2.4e-05	0.183	LSQESPQVLLNQFPCENLLTVK	K	D	0.997	43.4	32.9	41.5	0	0	2	0	2	2557.33	8577.37	342	363
Tubulin--tyrosine ligase-like protein 12 OS=Mus musculus GN=Ttll12 PE=2 SV=1	Q3UDE2	74043.8	1	9	9	13	2.4e-05	0.183	TELPQFVSYFQHR	R	E	0.997	53.1	35.4	51.9	0	0	1	0	2	1651.82	3193.6	390	402
Tubulin--tyrosine ligase-like protein 12 OS=Mus musculus GN=Ttll12 PE=2 SV=1	Q3UDE2	74043.8	1	9	9	13	2.4e-05	0.183	YIESPVLFLR	K	E	0.997	75.7	34	59.3	0	2	0	0	2	1236.7	41255.8	447	456
Tubulin--tyrosine ligase-like protein 12 OS=Mus musculus GN=Ttll12 PE=2 SV=1	Q3UDE2	74043.8	1	9	9	13	2.4e-05	0.183	YYQAILEENK	K	E	0.993	20.6	34.7	20.6	0	1	0	0	2	1270.63	6385.55	273	282
Tubulin--tyrosine ligase-like protein 12 OS=Mus musculus GN=Ttll12 PE=2 SV=1	Q3UDE2	74043.8	1	9	9	13	2.4e-05	0.183	YYQAILEENKEK	K	L	0.997	40.5	34.9	32.9	0	1	0	0	2	1527.77	8774.57	273	284
Nucleoporin NUP53 OS=Mus musculus GN=Nup35 PE=1 SV=2	Q8R4R6	34786.5	1	3	4	5	9.24e-06	0.138	SISGPSVGVMEMR	R	S	0.997	75.2	35.3	68.6	0	1	0	0	2	1349.66	18651.5	53	65
Nucleoporin NUP53 OS=Mus musculus GN=Nup35 PE=1 SV=2	Q8R4R6	34786.5	1	3	4	5	9.24e-06	0.138	SIYDDISSPGLGSTPLTSR	R	R	0.997	85.1	35	83.9	0	2	1	0	2	1965.98	13822.9	93	111
Nucleoporin NUP53 OS=Mus musculus GN=Nup35 PE=1 SV=2	Q8R4R6	34786.5	1	3	4	5	9.24e-06	0.138	TLGTPTQSGSTPR	R	V	0.997	83.3	35.6	58.3	0	1	0	0	2	1302.66	2501.83	269	281
Coatomer subunit epsilon OS=Mus musculus GN=Cope PE=2 SV=3	O89079	34567.8	1	9	14	24	4.44e-05	0.435	CSPTLLLLNGQAACHSAQGR	K	W	0.997	99.6	34.8	99.6	0	0	5	0	2	2154.05	122276	212	231
Coatomer subunit epsilon OS=Mus musculus GN=Cope PE=2 SV=3	O89079	34567.8	1	9	14	24	4.44e-05	0.435	DSGHPETLINLIVLSQHLGKPPEVTNR	K	Y	0.997	86.9	29.6	86.9	0	0	0	3	2	2964.59	122538	246	272
Coatomer subunit epsilon OS=Mus musculus GN=Cope PE=2 SV=3	O89079	34567.8	1	9	14	24	4.44e-05	0.435	DSIVLELDR	R	E	0.985	36.1	36.1	26.8	0	1	0	0	2	1059.57	3943.87	98	106
Coatomer subunit epsilon OS=Mus musculus GN=Cope PE=2 SV=3	O89079	34567.8	1	9	14	24	4.44e-05	0.435	KYGVVLDEIKPSSAPELQAVR	R	M	0.997	46.6	30.5	46.6	0	0	1	0	2	2299.27	38308.2	65	85
Coatomer subunit epsilon OS=Mus musculus GN=Cope PE=2 SV=3	O89079	34567.8	1	9	14	24	4.44e-05	0.435	LQEAYYIFQELADK	K	C	0.997	63.9	35.1	50.7	0	2	1	0	2	1730.86	28712.7	198	211
Coatomer subunit epsilon OS=Mus musculus GN=Cope PE=2 SV=3	O89079	34567.8	1	9	14	24	4.44e-05	0.435	MFAEYLASENQR	R	D	0.997	84.6	32.9	68.3	0	4	0	0	2	1458.67	126065	86	97
Coatomer subunit epsilon OS=Mus musculus GN=Cope PE=2 SV=3	O89079	34567.8	1	9	14	24	4.44e-05	0.435	NAFYIGSYQQCINEAQR	K	V	0.997	74.7	32.5	73.1	0	1	0	0	2	2061.94	14378.9	24	40
Coatomer subunit epsilon OS=Mus musculus GN=Cope PE=2 SV=3	O89079	34567.8	1	9	14	24	4.44e-05	0.435	WETAEGVLQEALDK	R	D	0.997	91.8	35.2	87.5	0	2	0	0	2	1588.79	167864	232	245
Coatomer subunit epsilon OS=Mus musculus GN=Cope PE=2 SV=3	O89079	34567.8	1	9	14	24	4.44e-05	0.435	YGVVLDEIKPSSAPELQAVR	K	M	0.997	73.9	32.7	73.9	0	1	1	0	2	2171.17	390977	66	85
Phostensin OS=Mus musculus GN=Ppp1r18 PE=1 SV=1	Q8BQ30	65630.1	1	4	4	5	9.24e-06	0.109	CAPPASPAPPVNPATADAAGSGSGK	R	K	0.948	15.6	34.1	15.6	0	1	0	0	2	2248.07	4624.5	459	483
Phostensin OS=Mus musculus GN=Ppp1r18 PE=1 SV=1	Q8BQ30	65630.1	1	4	4	5	9.24e-06	0.109	EVLESILSPGEPGDQK	K	A	0.997	38.3	35.1	38.3	0	2	0	0	2	1697.86	26148.1	217	232
Phostensin OS=Mus musculus GN=Ppp1r18 PE=1 SV=1	Q8BQ30	65630.1	1	4	4	5	9.24e-06	0.109	LVIGGAQESSSR	R	S	0.997	48.3	36.1	38.6	0	1	0	0	2	1203.63	11415.9	155	166
Phostensin OS=Mus musculus GN=Ppp1r18 PE=1 SV=1	Q8BQ30	65630.1	1	4	4	5	9.24e-06	0.109	QSLIQLEATEWR	K	L	0.997	46.6	35.4	38.8	0	1	0	0	2	1473.77	7153.14	251	262
cAMP-dependent protein kinase type I-beta regulatory subunit OS=Mus musculus GN=Prkar1b PE=2 SV=2	P12849	43224.4	0.14	0	0	6	1.11e-05	0.0735	ILMGSTLR	R	K	0.99	41.1	36.5	20	0	3	0	0	2	890.513	158405	234	241
cAMP-dependent protein kinase type I-beta regulatory subunit OS=Mus musculus GN=Prkar1b PE=2 SV=2	P12849	43224.4	0.14	0	0	6	1.11e-05	0.0735	MYEEFLSK	K	V	0.99	28	33.1	24.6	0	1	0	0	2	1046.49	38310	245	252
cAMP-dependent protein kinase type I-beta regulatory subunit OS=Mus musculus GN=Prkar1b PE=2 SV=2	P12849	43224.4	0.14	0	0	6	1.11e-05	0.0735	NVLFSHLDDNER	K	S	0.997	68.1	34.1	55.3	0	0	2	0	2	1458.7	66023.5	135	146
Ubiquitin-60S ribosomal protein L40 OS=Mus musculus GN=Uba52 PE=1 SV=2	P62984	14728.9	0.808	0	0	68	0.000126	0.367	EGIPPDQQR	K	L	0.997	60.7	34.7	39.5	0	14	0	0	2	1039.52	214193	34	42
Ubiquitin-60S ribosomal protein L40 OS=Mus musculus GN=Uba52 PE=1 SV=2	P62984	14728.9	0.808	0	0	68	0.000126	0.367	ESTLHLVLR	K	L	0.997	64.3	32.1	52.9	0	5	1	0	2	1067.62	652189	64	72
Ubiquitin-60S ribosomal protein L40 OS=Mus musculus GN=Uba52 PE=1 SV=2	P62984	14728.9	0.808	0	0	68	0.000126	0.367	IQDKEGIPPDQQR	K	L	0.997	70	35.3	58	0	5	10	0	2	1523.78	191599	30	42
Ubiquitin-60S ribosomal protein L40 OS=Mus musculus GN=Uba52 PE=1 SV=2	P62984	14728.9	0.808	0	0	68	0.000126	0.367	TITLEVEPSDTIENVK	K	A	0.997	80.5	35.1	75.8	0	25	0	0	2	1787.93	4415120	12	27
Ubiquitin-60S ribosomal protein L40 OS=Mus musculus GN=Uba52 PE=1 SV=2	P62984	14728.9	0.808	0	0	68	0.000126	0.367	TLSDYNIQK	R	E	0.997	57.4	35.2	45.2	0	6	1	0	2	1081.55	1342960	55	63
Ubiquitin-60S ribosomal protein L40 OS=Mus musculus GN=Uba52 PE=1 SV=2	P62984	14728.9	0.808	0	0	68	0.000126	0.367	TLSDYNIQKESTLHLVLR	R	L	0.997	47.4	32.2	47.4	0	0	0	1	2	2130.16	21827.2	55	72
Coronin-1A OS=Mus musculus GN=Coro1a PE=1 SV=5	O89053	50988.9	1	7	7	10	1.85e-05	0.167	ADQCYEDVR	K	V	0.997	62.8	28.8	56.4	0	1	0	0	2	1155.47	62444.9	21	29
Coronin-1A OS=Mus musculus GN=Coro1a PE=1 SV=5	O89053	50988.9	1	7	7	10	1.85e-05	0.167	ATPEPSGTPSSDTVSR	R	L	0.997	91.6	33.4	84.6	0	2	0	0	2	1588.74	60563	417	432
Coronin-1A OS=Mus musculus GN=Coro1a PE=1 SV=5	O89053	50988.9	1	7	7	10	1.85e-05	0.167	DAGPLLISLK	R	D	0.997	58.2	30.8	44.1	0	2	0	0	2	1026.62	32695	384	393
Coronin-1A OS=Mus musculus GN=Coro1a PE=1 SV=5	O89053	50988.9	1	7	7	10	1.85e-05	0.167	DGALICTSCR	R	D	0.997	51.4	32.8	47.8	0	2	0	0	2	1152.51	30368.6	187	196
Coronin-1A OS=Mus musculus GN=Coro1a PE=1 SV=5	O89053	50988.9	1	7	7	10	1.85e-05	0.167	ILTTGFSR	K	M	0.99	36.6	34.4	32.9	0	1	0	0	2	894.504	3475.72	234	241
Coronin-1A OS=Mus musculus GN=Coro1a PE=1 SV=5	O89053	50988.9	1	7	7	10	1.85e-05	0.167	QVALWDTK	R	H	0.99	32.7	36.6	21.6	0	1	0	0	2	960.515	31551.4	246	253
Coronin-1A OS=Mus musculus GN=Coro1a PE=1 SV=5	O89053	50988.9	1	7	7	10	1.85e-05	0.167	VSQTTWDSGFCAVNPK	R	F	0.997	89.2	33.4	88.8	0	1	0	0	2	1796.83	27616.8	30	45
Integral membrane protein 2B OS=Mus musculus GN=Itm2b PE=2 SV=1	O89051	30260.8	1	5	5	7	1.29e-05	0.271	DPGDVVPVGQR	K	R	0.997	37.9	35.3	30.5	0	1	0	0	2	1138.59	8688.87	40	50
Integral membrane protein 2B OS=Mus musculus GN=Itm2b PE=2 SV=1	O89051	30260.8	1	5	5	7	1.29e-05	0.271	SSEEALIVPPDAVAVDCK	K	D	0.987	24.5	34.6	24	0	2	0	0	2	1899.94	29511.8	22	39
Integral membrane protein 2B OS=Mus musculus GN=Itm2b PE=2 SV=1	O89051	30260.8	1	5	5	7	1.29e-05	0.271	YFALQPDDVYYCGLK	K	Y	0.95	19.6	33.6	19.6	0	1	0	0	2	1851.86	4465.89	78	92
Integral membrane protein 2B OS=Mus musculus GN=Itm2b PE=2 SV=1	O89051	30260.8	1	5	5	7	1.29e-05	0.271	YIKDDVILNEPSADAPAAR	K	Y	0.997	32.1	34.6	26.8	0	0	2	0	2	2058.05	28977	93	111
Integral membrane protein 2B OS=Mus musculus GN=Itm2b PE=2 SV=1	O89051	30260.8	1	5	5	7	1.29e-05	0.271	YQTIEENIK	R	I	0.939	22.6	35.6	16.9	0	1	0	0	2	1137.58	16575.6	112	120
Phosphatidylinositol 3-kinase catalytic subunit type 3 OS=Mus musculus GN=Pik3c3 PE=1 SV=1	Q6PF93	101491	1	2	2	2	3.7e-06	0.0259	QALELLGK	K	W	0.981	34	33	16.2	0	1	0	0	2	871.525	9501.49	347	354
Phosphatidylinositol 3-kinase catalytic subunit type 3 OS=Mus musculus GN=Pik3c3 PE=1 SV=1	Q6PF93	101491	1	2	2	2	3.7e-06	0.0259	VPDPQMSMENLVESK	K	H	0.991	27.3	33.7	25.9	0	1	0	0	2	1703.8	3894.94	255	269
SH3 and PX domain-containing protein 2A OS=Mus musculus GN=Sh3pxd2a PE=1 SV=2	O89032	124203	1	7	7	7	1.29e-05	0.0907	AASQGSESPLLPTQR	R	K	0.993	27.8	35	27.8	0	1	0	0	2	1541.79	13244.2	1027	1041
SH3 and PX domain-containing protein 2A OS=Mus musculus GN=Sh3pxd2a PE=1 SV=2	O89032	124203	1	7	7	7	1.29e-05	0.0907	AQISSPNLR	R	T	0.965	25.5	33.8	10.4	0	1	0	0	2	985.543	7395.67	416	424
SH3 and PX domain-containing protein 2A OS=Mus musculus GN=Sh3pxd2a PE=1 SV=2	O89032	124203	1	7	7	7	1.29e-05	0.0907	ASGDKEAPAEGEGSEAPITK	K	K	0.997	65.1	33.8	63.2	0	0	1	0	2	1943.92	12102.6	355	374
SH3 and PX domain-containing protein 2A OS=Mus musculus GN=Sh3pxd2a PE=1 SV=2	O89032	124203	1	7	7	7	1.29e-05	0.0907	FGELEGWAPSHYLVAEENQQPDTASK	R	E	0.997	43.7	32.6	42	0	0	1	0	2	2903.35	4797.24	875	900
SH3 and PX domain-containing protein 2A OS=Mus musculus GN=Sh3pxd2a PE=1 SV=2	O89032	124203	1	7	7	7	1.29e-05	0.0907	LAQGSPAVAR	K	I	0.997	47.2	33.1	35.2	0	1	0	0	2	969.548	1551.87	401	410
SH3 and PX domain-containing protein 2A OS=Mus musculus GN=Sh3pxd2a PE=1 SV=2	O89032	124203	1	7	7	7	1.29e-05	0.0907	NESLTATDSLR	R	G	0.997	62.1	35.8	52.5	0	1	0	0	2	1206.6	9278.05	991	1001
SH3 and PX domain-containing protein 2A OS=Mus musculus GN=Sh3pxd2a PE=1 SV=2	O89032	124203	1	7	7	7	1.29e-05	0.0907	VQALNTVNQSK	R	R	0.996	29.4	35.5	26.9	0	1	0	0	2	1201.65	11596.6	924	934
Programmed cell death protein 6 OS=Mus musculus GN=Pdcd6 PE=1 SV=2	P12815	21868	1	6	7	16	2.96e-05	0.33	AGVNFSEFTGVWK	K	Y	0.997	68.9	34.7	57.4	0	3	0	0	2	1441.71	53871.7	78	90
Programmed cell death protein 6 OS=Mus musculus GN=Pdcd6 PE=1 SV=2	P12815	21868	1	6	7	16	2.96e-05	0.33	DNSGMIDKNELK	R	Q	0.997	62.3	35	52.2	0	1	0	0	2	1363.65	47620.6	105	116
Programmed cell death protein 6 OS=Mus musculus GN=Pdcd6 PE=1 SV=2	P12815	21868	1	6	7	16	2.96e-05	0.33	LSDQFHDILIR	R	K	0.997	57.8	34.6	53.7	0	2	2	0	2	1356.73	227155	126	136
Programmed cell death protein 6 OS=Mus musculus GN=Pdcd6 PE=1 SV=2	P12815	21868	1	6	7	16	2.96e-05	0.33	QALSGFGYR	K	L	0.997	50.2	34.1	37.6	0	2	0	0	2	998.505	40607.6	117	125
Programmed cell death protein 6 OS=Mus musculus GN=Pdcd6 PE=1 SV=2	P12815	21868	1	6	7	16	2.96e-05	0.33	SIISMFDR	R	E	0.99	51	34.5	29.1	0	4	0	0	2	968.487	44537.4	67	74
Programmed cell death protein 6 OS=Mus musculus GN=Pdcd6 PE=1 SV=2	P12815	21868	1	6	7	16	2.96e-05	0.33	YITDWQNVFR	K	T	0.997	81.5	34.5	75	0	2	0	0	2	1341.66	30926	91	100
Cell growth-regulating nucleolar protein OS=Mus musculus GN=Lyar PE=1 SV=2	Q08288	43735.8	1	2	3	3	5.55e-06	0.0928	ELLQQISAFDNVPR	R	K	0.997	80.4	35	70.9	0	1	1	0	2	1629.86	9161.57	96	109
Cell growth-regulating nucleolar protein OS=Mus musculus GN=Lyar PE=1 SV=2	Q08288	43735.8	1	2	3	3	5.55e-06	0.0928	NQEAGHEAAGEEAAEASGPPEK	K	K	0.997	90	30	90	0	0	1	0	2	2178.95	17937.7	223	244
Tripeptidyl-peptidase 1 OS=Mus musculus GN=Tpp1 PE=1 SV=2	O89023	61342.1	1	3	6	17	3.14e-05	0.0872	FRPSFPASSPYVTTVGGTSFK	K	N	0.997	83.3	34.7	83.3	0	1	1	0	2	2233.13	38420.1	373	393
Tripeptidyl-peptidase 1 OS=Mus musculus GN=Tpp1 PE=1 SV=2	O89023	61342.1	1	3	6	17	3.14e-05	0.0872	ILNGRPPLGFLNPR	R	L	0.997	63.7	31	31.8	0	0	11	0	2	1564.9	78165.4	492	505
Tripeptidyl-peptidase 1 OS=Mus musculus GN=Tpp1 PE=1 SV=2	O89023	61342.1	1	3	6	17	3.14e-05	0.0872	LFGGSFTHQASVAK	R	V	0.997	80.3	35.8	70.8	0	1	3	0	2	1449.75	159102	245	258
Afamin OS=Mus musculus GN=Afm PE=1 SV=2	O89020	69379.3	1	16	21	39	7.21e-05	0.294	AAPITQYLK	K	A	0.984	18.5	35.5	18.5	0	1	0	0	2	1004.58	17557.8	206	214
Afamin OS=Mus musculus GN=Afm PE=1 SV=2	O89020	69379.3	1	16	21	39	7.21e-05	0.294	AAPQLPMEELVSLSK	K	E	0.997	77.2	34.5	77.2	0	5	1	0	2	1612.86	187246	438	452
Afamin OS=Mus musculus GN=Afm PE=1 SV=2	O89020	69379.3	1	16	21	39	7.21e-05	0.294	ANVGFLPPFPTLDPEEK	K	C	0.997	65.7	34.7	58.1	0	4	0	0	2	1870.96	119463	131	147
Afamin OS=Mus musculus GN=Afm PE=1 SV=2	O89020	69379.3	1	16	21	39	7.21e-05	0.294	CWADNTLPECSK	R	T	0.997	59.1	28.7	43.5	0	3	0	0	2	1480.62	60104.7	77	88
Afamin OS=Mus musculus GN=Afm PE=1 SV=2	O89020	69379.3	1	16	21	39	7.21e-05	0.294	DDRPEGLSLR	K	E	0.997	46.5	34.4	37.7	0	0	1	0	2	1157.59	24854.6	320	329
Afamin OS=Mus musculus GN=Afm PE=1 SV=2	O89020	69379.3	1	16	21	39	7.21e-05	0.294	EACIINANKDDRPEGLSLR	R	E	0.997	70.1	34.6	63.6	0	0	1	2	2	2171.09	282051	311	329
Afamin OS=Mus musculus GN=Afm PE=1 SV=2	O89020	69379.3	1	16	21	39	7.21e-05	0.294	EECSEVQEPESCFSPESSK	R	T	0.997	75.5	25	75.5	0	2	0	0	2	2244.89	25038.3	578	596
Afamin OS=Mus musculus GN=Afm PE=1 SV=2	O89020	69379.3	1	16	21	39	7.21e-05	0.294	FTESENVCQER	K	D	0.997	83.4	29.6	72	0	1	0	0	2	1398.6	166633	333	343
Afamin OS=Mus musculus GN=Afm PE=1 SV=2	O89020	69379.3	1	16	21	39	7.21e-05	0.294	HPDLSTPELLR	R	I	0.986	35.3	35.8	21.7	0	1	0	0	2	1277.68	8178.31	362	372
Afamin OS=Mus musculus GN=Afm PE=1 SV=2	O89020	69379.3	1	16	21	39	7.21e-05	0.294	NVCGALIK	R	F	0.964	25	36.7	14.9	0	2	0	0	2	874.482	36685.4	222	229
Afamin OS=Mus musculus GN=Afm PE=1 SV=2	O89020	69379.3	1	16	21	39	7.21e-05	0.294	RHPDLSTPELLR	R	I	0.997	59.5	35	51.1	0	2	2	1	2	1433.79	59069.3	361	372
Afamin OS=Mus musculus GN=Afm PE=1 SV=2	O89020	69379.3	1	16	21	39	7.21e-05	0.294	SLAMVQQECK	R	Q	0.997	71.9	34.8	58.2	0	3	0	0	2	1193.57	110927	408	417
Afamin OS=Mus musculus GN=Afm PE=1 SV=2	O89020	69379.3	1	16	21	39	7.21e-05	0.294	SQSQVVNHICSK	R	Q	0.997	49	34.5	37.7	0	1	2	0	2	1386.68	9069.63	280	291
Afamin OS=Mus musculus GN=Afm PE=1 SV=2	O89020	69379.3	1	16	21	39	7.21e-05	0.294	TINPAVDHCCK	R	T	0.995	25.5	31.9	25.5	0	0	1	0	2	1314.59	625.17	490	500
Afamin OS=Mus musculus GN=Afm PE=1 SV=2	O89020	69379.3	1	16	21	39	7.21e-05	0.294	VLNSINVAVFSK	K	K	0.997	60.4	33.3	60.4	0	1	0	0	2	1290.74	26971.8	234	245
Afamin OS=Mus musculus GN=Afm PE=1 SV=2	O89020	69379.3	1	16	21	39	7.21e-05	0.294	VYMDFLEDCCSR	K	E	0.997	81.5	25	81.5	0	2	0	0	2	1594.63	61789.3	376	387
Cytochrome c oxidase subunit 5B, mitochondrial OS=Mus musculus GN=Cox5b PE=1 SV=1	P19536	13812.8	1	10	26	494	0.000913	0.633	AASGTKEDPNLVPSISNK	K	R	0.997	64.6	34.7	58.6	0	1	2	0	2	1827.94	101625	68	85
Cytochrome c oxidase subunit 5B, mitochondrial OS=Mus musculus GN=Cox5b PE=1 SV=1	P19536	13812.8	1	10	26	494	0.000913	0.633	AASGTKEDPNLVPSISNKR	K	I	0.997	87.4	33.9	87.4	0	0	1	2	2	1984.05	194062	68	86
Cytochrome c oxidase subunit 5B, mitochondrial OS=Mus musculus GN=Cox5b PE=1 SV=1	P19536	13812.8	1	10	26	494	0.000913	0.633	CPNCGTHYK	R	L	0.997	73.4	26.6	71.4	0	0	8	0	2	1136.46	16263.2	112	120
Cytochrome c oxidase subunit 5B, mitochondrial OS=Mus musculus GN=Cox5b PE=1 SV=1	P19536	13812.8	1	10	26	494	0.000913	0.633	EDPNLVPSISNK	K	R	0.997	81.7	34.8	72.2	0	60	6	0	2	1312.67	37810100	74	85
Cytochrome c oxidase subunit 5B, mitochondrial OS=Mus musculus GN=Cox5b PE=1 SV=1	P19536	13812.8	1	10	26	494	0.000913	0.633	EDPNLVPSISNKR	K	I	0.997	79.6	34.7	72.1	0	2	6	0	2	1469.76	265225	74	86
Cytochrome c oxidase subunit 5B, mitochondrial OS=Mus musculus GN=Cox5b PE=1 SV=1	P19536	13812.8	1	10	26	494	0.000913	0.633	EIMIAAQK	R	G	0.99	58.7	36.9	30.9	0	18	0	0	2	903.497	8089590	49	56
Cytochrome c oxidase subunit 5B, mitochondrial OS=Mus musculus GN=Cox5b PE=1 SV=1	P19536	13812.8	1	10	26	494	0.000913	0.633	GAAVTRSMASGGGVPTDEEQATGLER	R	E	0.978	31.4	33.9	30.4	0	0	1	0	2	2563.21	8919.09	23	48
Cytochrome c oxidase subunit 5B, mitochondrial OS=Mus musculus GN=Cox5b PE=1 SV=1	P19536	13812.8	1	10	26	494	0.000913	0.633	GLDPYNMLPPK	K	A	0.997	65.4	34.6	60.8	0	360	15	0	2	1245.62	37844100	57	67
Cytochrome c oxidase subunit 5B, mitochondrial OS=Mus musculus GN=Cox5b PE=1 SV=1	P19536	13812.8	1	10	26	494	0.000913	0.633	LVPHQMAH	K	-	0.99	34.6	36.4	21.6	0	2	0	0	2	932.477	20157.6	121	128
Cytochrome c oxidase subunit 5B, mitochondrial OS=Mus musculus GN=Cox5b PE=1 SV=1	P19536	13812.8	1	10	26	494	0.000913	0.633	SMASGGGVPTDEEQATGLER	R	E	0.997	84.5	32	84.2	0	8	2	0	2	1991.9	348157	29	48
Legumain OS=Mus musculus GN=Lgmn PE=1 SV=1	O89017	49372.7	1	3	3	4	7.4e-06	0.0782	ESSYACYYDEER	K	G	0.997	75.7	25	75.7	0	2	0	0	2	1571.6	23412.2	216	227
Legumain OS=Mus musculus GN=Lgmn PE=1 SV=1	O89017	49372.7	1	3	3	4	7.4e-06	0.0782	HQADACHAYQIIHR	R	N	0.997	42.6	34.7	42.6	0	1	0	0	2	1719.81	4480.54	47	60
Legumain OS=Mus musculus GN=Lgmn PE=1 SV=1	O89017	49372.7	1	3	3	4	7.4e-06	0.0782	VMQFQGMK	K	H	0.99	56.6	34.2	33.7	0	1	0	0	2	968.469	14697.8	282	289
Zinc finger CCCH domain-containing protein 4 OS=Mus musculus GN=Zc3h4 PE=1 SV=2	Q6ZPZ3	140970	1	3	4	5	9.24e-06	0.0406	AVNIPLDPLPGHPLR	K	D	0.966	25.7	29.4	25.7	0	0	1	0	2	1608.92	4402.08	943	957
Zinc finger CCCH domain-containing protein 4 OS=Mus musculus GN=Zc3h4 PE=1 SV=2	Q6ZPZ3	140970	1	3	4	5	9.24e-06	0.0406	HAETSGGSGPGDSGPSDPR	R	L	0.997	46.8	28.9	46.2	0	0	1	0	2	1767.75	772.58	882	900
Zinc finger CCCH domain-containing protein 4 OS=Mus musculus GN=Zc3h4 PE=1 SV=2	Q6ZPZ3	140970	1	3	4	5	9.24e-06	0.0406	QDVPPVPAALQSLPALDPR	K	L	0.997	29.9	32.4	29.4	0	1	2	0	2	1984.09	16890.4	999	1017
Lysine-specific demethylase 3B OS=Mus musculus GN=Kdm3b PE=2 SV=2	Q6ZPY7	170876	1	4	4	4	7.4e-06	0.0333	EEPSNPFLAFVEK	R	V	0.949	14.1	35.5	14	0	1	0	0	2	1506.75	3330.2	432	444
Lysine-specific demethylase 3B OS=Mus musculus GN=Kdm3b PE=2 SV=2	Q6ZPY7	170876	1	4	4	4	7.4e-06	0.0333	LGLGSVVPVEYLVDR	K	E	0.991	37.3	34.5	35.2	0	1	0	0	2	1615.91	9025.65	130	144
Lysine-specific demethylase 3B OS=Mus musculus GN=Kdm3b PE=2 SV=2	Q6ZPY7	170876	1	4	4	4	7.4e-06	0.0333	SVLGADTQPGPK	R	A	0.997	67.1	34.5	61.1	0	1	0	0	2	1169.62	10351.8	374	385
Lysine-specific demethylase 3B OS=Mus musculus GN=Kdm3b PE=2 SV=2	Q6ZPY7	170876	1	4	4	4	7.4e-06	0.0333	VSESVADDSSSR	R	D	0.997	65	31.9	57.8	0	1	0	0	2	1238.55	1442.49	344	355
Carboxypeptidase D OS=Mus musculus GN=Cpd PE=1 SV=2	O89001	152407	1	2	2	2	3.7e-06	0.016	ESLITLIEK	R	V	0.982	34.4	34.8	14.4	0	1	0	0	2	1045.61	2754.71	370	378
Carboxypeptidase D OS=Mus musculus GN=Cpd PE=1 SV=2	O89001	152407	1	2	2	2	3.7e-06	0.016	YIGNMHGNEVVGR	K	E	0.988	28.1	33.9	25	0	1	0	0	2	1445.7	5266.72	558	570
Lysine-specific histone demethylase 1A OS=Mus musculus GN=Kdm1a PE=1 SV=2	Q6ZQ88	92851.7	1	3	3	3	5.55e-06	0.0445	EYDELAETQGK	K	L	0.997	40.4	32.5	35.5	0	1	0	0	2	1282.58	7984.61	494	504
Lysine-specific histone demethylase 1A OS=Mus musculus GN=Kdm1a PE=1 SV=2	Q6ZQ88	92851.7	1	3	3	3	5.55e-06	0.0445	LFFAGEHTIR	R	N	0.997	69.5	36.3	58.9	0	0	1	0	2	1190.63	14198.9	797	806
Lysine-specific histone demethylase 1A OS=Mus musculus GN=Kdm1a PE=1 SV=2	Q6ZQ88	92851.7	1	3	3	3	5.55e-06	0.0445	LQELEANPPSDVYLSSR	K	D	0.993	38.7	34.7	38.4	0	1	0	0	2	1917.96	7408.32	509	525
Rho GTPase-activating protein 26 OS=Mus musculus GN=Arhgap26 PE=1 SV=3	Q6ZQ82	92072.4	1	5	5	5	9.24e-06	0.0823	ESQLQEADSQVDLVR	K	Q	0.994	30.3	34.6	27.6	0	1	0	0	2	1716.84	6430.09	157	171
Rho GTPase-activating protein 26 OS=Mus musculus GN=Arhgap26 PE=1 SV=3	Q6ZQ82	92072.4	1	5	5	5	9.24e-06	0.0823	GINEQGLYR	R	I	0.986	38.4	36.3	26.6	0	1	0	0	2	1049.54	7846.19	404	412
Rho GTPase-activating protein 26 OS=Mus musculus GN=Arhgap26 PE=1 SV=3	Q6ZQ82	92072.4	1	5	5	5	9.24e-06	0.0823	GLPALEFSDCCLDSPHFR	M	E	0.997	72	31.8	72	0	0	1	0	1	2120.95	15004.4	2	19
Rho GTPase-activating protein 26 OS=Mus musculus GN=Arhgap26 PE=1 SV=3	Q6ZQ82	92072.4	1	5	5	5	9.24e-06	0.0823	MIENASEVLITPLEK	R	F	0.997	68	34.7	57.2	0	1	0	0	2	1686.9	5690.75	104	118
Rho GTPase-activating protein 26 OS=Mus musculus GN=Arhgap26 PE=1 SV=3	Q6ZQ82	92072.4	1	5	5	5	9.24e-06	0.0823	VSEIHSLVHR	R	L	0.997	51.8	35.5	50	0	0	1	0	2	1176.65	35645.1	486	495
Ataxin-1 OS=Mus musculus GN=Atxn1 PE=1 SV=2	P54254	83792.5	1	2	2	2	3.7e-06	0.0544	IEESHSPGVAVIQFAVGEHR	R	A	0.97	22.5	34.7	21.2	0	0	0	1	2	2162.1	3955.36	594	613
Ataxin-1 OS=Mus musculus GN=Atxn1 PE=1 SV=2	P54254	83792.5	1	2	2	2	3.7e-06	0.0544	SQLEAYSTLLANMGSLSQAPGHK	R	V	0.96	18.5	34.4	18.5	0	0	1	0	2	2403.2	3911.03	171	193
Microtubule-associated protein RP/EB family member 3 OS=Mus musculus GN=Mapre3 PE=1 SV=1	Q6PER3	31966.9	1	4	5	16	2.96e-05	0.306	FFDANYDGK	K	D	0.997	46.3	30.5	35.5	0	5	0	0	2	1076.47	155581	114	122
Microtubule-associated protein RP/EB family member 3 OS=Mus musculus GN=Mapre3 PE=1 SV=1	Q6PER3	31966.9	1	4	5	16	2.96e-05	0.306	HDMLAWVNDSLHLNYTK	R	I	0.994	24.7	34.4	24.7	0	0	1	0	2	2056.99	3578.49	18	34
Microtubule-associated protein RP/EB family member 3 OS=Mus musculus GN=Mapre3 PE=1 SV=1	Q6PER3	31966.9	1	4	5	16	2.96e-05	0.306	LEHEYIHNFK	K	V	0.961	27.1	34.6	7.05	0	0	1	0	2	1329.66	16414.4	67	76
Microtubule-associated protein RP/EB family member 3 OS=Mus musculus GN=Mapre3 PE=1 SV=1	Q6PER3	31966.9	1	4	5	16	2.96e-05	0.306	LSNVAPPCILR	R	K	0.997	34.5	33.4	26.8	0	2	0	0	2	1239.69	99725	175	185
Microtubule-associated protein RP/EB family member 3 OS=Mus musculus GN=Mapre3 PE=1 SV=1	Q6PER3	31966.9	1	4	5	16	2.96e-05	0.306	NGGHEADAQILELNQQLLDLK	R	L	0.997	101	34.5	51.9	0	0	5	0	2	2320.18	59220.7	193	213
Microtubule-associated protein RP/EB family member 3 OS=Mus musculus GN=Mapre3 PE=1 SV=1	Q6PER3	31966.9	1	4	5	16	2.96e-05	0.306	QGQDVAPPPNPGDQIFNK	R	S	0.997	62	34.9	62	0	2	0	0	2	1921.94	43264.6	131	148
Cullin-associated NEDD8-dissociated protein 2 OS=Mus musculus GN=Cand2 PE=1 SV=2	Q6ZQ73	135636	1	1	1	1	1.85e-06	0.00972	AVAALLTNPEVR	R	K	0.997	61.7	31.8	57.8	0	1	0	0	2	1253.72	9464.05	1183	1194
Q8BIV3-DECOY	Q8BIV3-DECOY	0	1	2	2	2	3.7e-06	0	VADLLFTTK	?	?	0.976	40.2	35.2	27.4	0	1	0	0	2	1007.58	2971.79	0	0
Q8BIV3-DECOY	Q8BIV3-DECOY	0	1	2	2	2	3.7e-06	0	VALILEIK	?	?	0.99	46.9	26.8	33.7	0	1	0	0	2	898.597	30947.6	0	0
Major facilitator superfamily domain-containing protein 8 OS=Mus musculus GN=Mfsd8 PE=2 SV=1	Q8BH31	57570.4	1	2	3	3	5.55e-06	0.0501	EWSEIETQEHYK	R	S	0.997	55.2	32.6	50.6	0	1	1	0	2	1578.71	25552.1	23	34
Major facilitator superfamily domain-containing protein 8 OS=Mus musculus GN=Mfsd8 PE=2 SV=1	Q8BH31	57570.4	1	2	3	3	5.55e-06	0.0501	GLVGFGAGNVAVVR	R	S	0.997	37.6	34.5	36.3	0	1	0	0	2	1315.75	14299.7	141	154
Sulfatase-modifying factor 2 OS=Mus musculus GN=Sumf2 PE=2 SV=2	Q8BPG6	34737.3	1	5	6	7	1.29e-05	0.175	FLMGTDAPDGR	R	D	0.997	55.2	34.3	41.9	0	1	0	0	2	1179.55	15119.9	46	56
Sulfatase-modifying factor 2 OS=Mus musculus GN=Sumf2 PE=2 SV=2	Q8BPG6	34737.3	1	5	6	7	1.29e-05	0.175	GASWIDTADGSANHR	R	A	0.997	79.1	32.8	79.1	0	0	1	0	2	1557.7	23349	261	275
Sulfatase-modifying factor 2 OS=Mus musculus GN=Sumf2 PE=2 SV=2	Q8BPG6	34737.3	1	5	6	7	1.29e-05	0.175	LPTEEEWEFAAR	R	G	0.997	71.7	34.3	67.3	0	1	0	0	2	1477.7	28431.9	170	181
Sulfatase-modifying factor 2 OS=Mus musculus GN=Sumf2 PE=2 SV=2	Q8BPG6	34737.3	1	5	6	7	1.29e-05	0.175	MGNTPDSASDNLGFR	R	C	0.997	83	31.6	83	0	3	0	0	2	1581.7	35302.6	282	296
Sulfatase-modifying factor 2 OS=Mus musculus GN=Sumf2 PE=2 SV=2	Q8BPG6	34737.3	1	5	6	7	1.29e-05	0.175	RLPTEEEWEFAAR	R	G	0.992	20.8	35.2	20.7	0	0	1	0	2	1633.8	6937.84	169	181
KIF1-binding protein OS=Mus musculus GN=Kbp PE=2 SV=2	Q6ZPU9	71054	1	6	7	10	1.85e-05	0.123	AVQFGTGELCDAISAVEEK	R	V	0.997	52.2	34.3	48.2	0	1	1	0	2	2023.96	38794.2	358	376
KIF1-binding protein OS=Mus musculus GN=Kbp PE=2 SV=2	Q6ZPU9	71054	1	6	7	10	1.85e-05	0.123	ELENLATSLEHYK	K	F	0.997	50.6	35.5	38.1	0	0	1	0	2	1546.77	13950.9	561	573
KIF1-binding protein OS=Mus musculus GN=Kbp PE=2 SV=2	Q6ZPU9	71054	1	6	7	10	1.85e-05	0.123	IPATEDTPEVEGDVPELYHQR	K	K	0.997	27.1	33.9	27.1	0	0	1	0	2	2395.14	17798.1	282	302
KIF1-binding protein OS=Mus musculus GN=Kbp PE=2 SV=2	Q6ZPU9	71054	1	6	7	10	1.85e-05	0.123	KELENLATSLEHYK	K	F	0.997	35.4	35.5	35	0	0	1	0	2	1674.87	10295.8	560	573
KIF1-binding protein OS=Mus musculus GN=Kbp PE=2 SV=2	Q6ZPU9	71054	1	6	7	10	1.85e-05	0.123	VLSFFEADMER	K	R	0.997	55.2	33.7	47.6	0	3	0	0	2	1343.63	19590.2	428	438
KIF1-binding protein OS=Mus musculus GN=Kbp PE=2 SV=2	Q6ZPU9	71054	1	6	7	10	1.85e-05	0.123	YLRPLDFEEAR	R	E	0.997	38.1	35.4	26.6	0	0	2	0	2	1408.72	13186.6	379	389
Bromodomain-containing protein 4 OS=Mus musculus GN=Brd4 PE=1 SV=2	Q9ESU6	155893	1	3	3	7	1.29e-05	0.0443	LAELQEQLK	R	A	0.988	40.1	34.2	5.32	0	2	0	0	2	1071.6	18123.8	512	520
Bromodomain-containing protein 4 OS=Mus musculus GN=Brd4 PE=1 SV=2	Q9ESU6	155893	1	3	3	7	1.29e-05	0.0443	LNLPDYYK	K	I	0.99	31.7	34.8	26	0	1	0	0	2	1025.53	8131.88	92	99
Bromodomain-containing protein 4 OS=Mus musculus GN=Brd4 PE=1 SV=2	Q9ESU6	155893	1	3	3	7	1.29e-05	0.0443	NSNPDEIEIDFETLKPSTLR	K	E	0.997	73.8	34.5	73.8	0	0	1	0	2	2318.15	7513.64	647	666
Bromodomain-containing protein 4 OS=Mus musculus GN=Brd4 PE=1 SV=2	Q9ESU6	155893	1	3	3	7	1.29e-05	0.0443	VQPPTPLLPSVK	K	V	0.997	34.3	30.6	33.5	0	1	0	0	2	1275.77	8226.87	940	951
Bromodomain-containing protein 4 OS=Mus musculus GN=Brd4 PE=1 SV=2	Q9ESU6	155893	1	3	3	7	1.29e-05	0.0443	YNPPDHEVVAMAR	K	K	0.996	27.2	33.9	19.3	0	1	1	0	2	1498.71	13173.2	433	445
Gamma-taxilin OS=Mus musculus GN=Txlng PE=1 SV=1	Q8BHN1	60309.3	1	4	4	5	9.24e-06	0.103	AADGDLVSPATQPCAVLDSFK	K	E	0.997	90.8	34.7	74	0	0	1	0	2	2162.04	20952.3	463	483
Gamma-taxilin OS=Mus musculus GN=Txlng PE=1 SV=1	Q8BHN1	60309.3	1	4	4	5	9.24e-06	0.103	ALLQMAEEK	K	T	0.995	61.4	36.5	0	0	2	0	0	2	1033.52	38008.1	409	417
Gamma-taxilin OS=Mus musculus GN=Txlng PE=1 SV=1	Q8BHN1	60309.3	1	4	4	5	9.24e-06	0.103	ELQQQLVDAK	K	L	0.995	51.2	34.5	3.07	0	1	0	0	2	1171.63	10958.2	298	307
Gamma-taxilin OS=Mus musculus GN=Txlng PE=1 SV=1	Q8BHN1	60309.3	1	4	4	5	9.24e-06	0.103	TGPPDGQQDSECSR	R	N	0.997	94.4	25.5	83.2	0	1	0	0	2	1533.62	704.15	116	129
La-related protein 1 OS=Mus musculus GN=Larp1 PE=1 SV=3	Q6ZQ58	121127	1	8	8	8	1.48e-05	0.115	DYEAGQLYGLEK	K	F	0.997	40.2	34	34.2	0	1	0	0	2	1385.66	6487.64	958	969
La-related protein 1 OS=Mus musculus GN=Larp1 PE=1 SV=3	Q6ZQ58	121127	1	8	8	8	1.48e-05	0.115	ESPRPPAAAEAPAGSDGEDGGRR	R	D	0.997	36.5	33.1	32	0	0	0	1	2	2250.05	15311.8	67	89
La-related protein 1 OS=Mus musculus GN=Larp1 PE=1 SV=3	Q6ZQ58	121127	1	8	8	8	1.48e-05	0.115	FQHPSHELLK	K	E	0.97	18.4	36	15.8	0	0	1	0	2	1235.65	939.94	849	858
La-related protein 1 OS=Mus musculus GN=Larp1 PE=1 SV=3	Q6ZQ58	121127	1	8	8	8	1.48e-05	0.115	FQQVPTDALANK	R	L	0.997	63.7	35.8	38.9	0	1	0	0	2	1331.7	15544.9	719	730
La-related protein 1 OS=Mus musculus GN=Larp1 PE=1 SV=3	Q6ZQ58	121127	1	8	8	8	1.48e-05	0.115	KKPAPDAQAESGPGDGGGEPDGGVR	R	R	0.997	36.8	33.9	31	0	0	0	1	2	2349.11	3210.38	26	50
La-related protein 1 OS=Mus musculus GN=Larp1 PE=1 SV=3	Q6ZQ58	121127	1	8	8	8	1.48e-05	0.115	LGIGQSQEMNTLFR	R	F	0.993	30.4	35.5	29.2	0	1	0	0	2	1593.81	5619.47	881	894
La-related protein 1 OS=Mus musculus GN=Larp1 PE=1 SV=3	Q6ZQ58	121127	1	8	8	8	1.48e-05	0.115	SLPTTVPESPNYR	R	N	0.997	40.2	35.4	32.5	0	1	0	0	2	1460.74	28167.7	743	755
La-related protein 1 OS=Mus musculus GN=Larp1 PE=1 SV=3	Q6ZQ58	121127	1	8	8	8	1.48e-05	0.115	WVPLQIDMKPEVPR	K	E	0.99	27.1	33.5	16.2	0	0	1	0	2	1707.93	5314.6	225	238
[Protein ADP-ribosylarginine] hydrolase OS=Mus musculus GN=Adprh PE=2 SV=1	P54923	40069.3	1	9	12	19	3.51e-05	0.376	ALYSLGSK	R	E	0.99	48.2	33.1	21.5	0	1	0	0	2	838.467	32652.7	348	355
[Protein ADP-ribosylarginine] hydrolase OS=Mus musculus GN=Adprh PE=2 SV=1	P54923	40069.3	1	9	12	19	3.51e-05	0.376	APGGACMQNAMLLQPNR	R	A	0.997	97.3	33.6	97.3	0	1	0	0	2	1828.86	26347.9	103	119
[Protein ADP-ribosylarginine] hydrolase OS=Mus musculus GN=Adprh PE=2 SV=1	P54923	40069.3	1	9	12	19	3.51e-05	0.376	DCMGDMDGR	R	A	0.997	27.2	25	27.2	0	1	0	0	2	1056.35	5813.58	94	102
[Protein ADP-ribosylarginine] hydrolase OS=Mus musculus GN=Adprh PE=2 SV=1	P54923	40069.3	1	9	12	19	3.51e-05	0.376	DGETIHQQLAQMGDLEAIDVAR	R	W	0.997	66.6	34.2	61	0	0	2	1	2	2410.17	42157.6	34	55
[Protein ADP-ribosylarginine] hydrolase OS=Mus musculus GN=Adprh PE=2 SV=1	P54923	40069.3	1	9	12	19	3.51e-05	0.376	ENLQHWSYFEK	K	E	0.997	49.9	34	45.8	0	0	3	0	2	1480.69	24207.2	220	230
[Protein ADP-ribosylarginine] hydrolase OS=Mus musculus GN=Adprh PE=2 SV=1	P54923	40069.3	1	9	12	19	3.51e-05	0.376	GILDGNSAPVFPQPFGVK	R	E	0.997	44.9	34.3	44.9	0	2	0	0	2	1842.98	14480.5	240	257
[Protein ADP-ribosylarginine] hydrolase OS=Mus musculus GN=Adprh PE=2 SV=1	P54923	40069.3	1	9	12	19	3.51e-05	0.376	GLMEVLPEAK	K	K	0.997	41.5	35	37.1	0	1	0	0	2	1086.59	38696.2	199	208
[Protein ADP-ribosylarginine] hydrolase OS=Mus musculus GN=Adprh PE=2 SV=1	P54923	40069.3	1	9	12	19	3.51e-05	0.376	IPFNSHEGGCGAAMR	R	A	0.997	84.8	31	84.3	0	0	4	0	2	1603.71	64560.9	125	139
[Protein ADP-ribosylarginine] hydrolase OS=Mus musculus GN=Adprh PE=2 SV=1	P54923	40069.3	1	9	12	19	3.51e-05	0.376	VSDDTVMHLATAEALMEAGQSPDLPR	R	L	0.997	33.5	33.3	33.5	0	0	2	1	2	2754.31	8390.69	58	83
Kelch-like protein 9 OS=Mus musculus GN=Klhl9 PE=2 SV=2	Q6ZPT1	69400.5	1	1	1	2	3.7e-06	0.0389	IANTYNLIEVDK	R	Y	0.997	42.9	35.5	42.9	0	1	0	0	2	1392.74	5588.75	160	171
Kelch-like protein 9 OS=Mus musculus GN=Klhl9 PE=2 SV=2	Q6ZPT1	69400.5	1	1	1	2	3.7e-06	0.0389	VFDLPESLGGIR	K	A	0.997	52.1	35.8	42.3	0	1	0	0	2	1302.71	8660.69	577	588
Transmembrane protein 120A OS=Mus musculus GN=Tmem120a PE=2 SV=1	Q8C1E7	40753.2	1	4	4	5	9.24e-06	0.131	LKLEELTK	R	L	0.946	30.2	34.4	3.81	0	1	0	0	2	973.593	27662.9	35	42
Transmembrane protein 120A OS=Mus musculus GN=Tmem120a PE=2 SV=1	Q8C1E7	40753.2	1	4	4	5	9.24e-06	0.131	LQANCTNSITR	K	Q	0.997	71	35.6	58.4	0	1	0	0	2	1277.63	11795.6	43	53
Transmembrane protein 120A OS=Mus musculus GN=Tmem120a PE=2 SV=1	Q8C1E7	40753.2	1	4	4	5	9.24e-06	0.131	LQELALVLK	R	K	0.997	50.7	27.7	40.6	0	1	0	0	2	1026.66	14594	58	66
Transmembrane protein 120A OS=Mus musculus GN=Tmem120a PE=2 SV=1	Q8C1E7	40753.2	1	4	4	5	9.24e-06	0.131	NWEDLQQDFQGIQETHR	R	L	0.997	61.5	32.5	61.5	0	0	2	0	2	2143.98	51438.6	15	31
Ubiquitin thioesterase otulin OS=Mus musculus GN=Otulin PE=1 SV=1	Q3UCV8	40321.1	1	2	2	2	3.7e-06	0.071	CPAEHEEDMYR	R	A	0.997	55.5	25	55.5	0	0	1	0	2	1436.56	25348.4	47	57
Ubiquitin thioesterase otulin OS=Mus musculus GN=Otulin PE=1 SV=1	Q3UCV8	40321.1	1	2	2	2	3.7e-06	0.071	LSVAPEMDIMDYCK	R	K	0.997	39.7	31.6	39.7	0	1	0	0	2	1671.74	6951.01	80	93
Protein IWS1 homolog OS=Mus musculus GN=Iws1 PE=1 SV=1	Q8C1D8	85249.5	1	1	1	2	3.7e-06	0.017	ETFIDSGVMSAIK	K	E	0.997	44.2	35.1	44.2	0	2	0	0	2	1397.7	18088.9	552	564
Vitronectin OS=Mus musculus GN=Vtn PE=1 SV=2	P29788	54849.7	1	6	7	14	2.59e-05	0.132	FEDGVLDPGYPR	R	N	0.997	62.2	34.7	36.5	0	3	0	0	2	1364.65	130850	229	240
Vitronectin OS=Mus musculus GN=Vtn PE=1 SV=2	P29788	54849.7	1	6	7	14	2.59e-05	0.132	GQYCYELDETAVRPGYPK	R	L	0.997	80.2	33.2	80.2	0	1	2	0	2	2145.99	57148.8	176	193
Vitronectin OS=Mus musculus GN=Vtn PE=1 SV=2	P29788	54849.7	1	6	7	14	2.59e-05	0.132	RVDSVNPPYPR	R	S	0.997	29.9	34.6	23.1	0	0	2	0	2	1299.68	139308	454	464
Vitronectin OS=Mus musculus GN=Vtn PE=1 SV=2	P29788	54849.7	1	6	7	14	2.59e-05	0.132	SIAQYWLGCPTSEK	R	-	0.997	37.2	34.6	37.2	0	2	0	0	2	1639.78	33315.5	465	478
Vitronectin OS=Mus musculus GN=Vtn PE=1 SV=2	P29788	54849.7	1	6	7	14	2.59e-05	0.132	VDAAMAGR	K	I	0.984	32.5	33	12.5	0	1	0	0	2	790.388	1216.26	345	352
Vitronectin OS=Mus musculus GN=Vtn PE=1 SV=2	P29788	54849.7	1	6	7	14	2.59e-05	0.132	VDSVNPPYPR	R	S	0.997	67.9	34.7	48.5	0	3	0	0	2	1143.58	33948	455	464
WD repeat-containing protein 82 OS=Mus musculus GN=Wdr82 PE=1 SV=1	Q8BFQ4	35080.4	1	5	5	5	9.24e-06	0.211	HTGPITCLQFNPK	K	F	0.969	28.4	34.7	23.8	0	0	1	0	2	1512.76	13979.6	281	293
WD repeat-containing protein 82 OS=Mus musculus GN=Wdr82 PE=1 SV=1	Q8BFQ4	35080.4	1	5	5	5	9.24e-06	0.211	IHVWNGESGIK	K	V	0.99	34.3	34.9	21.4	0	1	0	0	2	1239.65	5271.9	263	273
WD repeat-containing protein 82 OS=Mus musculus GN=Wdr82 PE=1 SV=1	Q8BFQ4	35080.4	1	5	5	5	9.24e-06	0.211	VVALSMSPVDDTFISGSLDK	R	T	0.997	36.6	34.7	34.2	0	0	1	0	2	2081.05	2342.39	110	129
WD repeat-containing protein 82 OS=Mus musculus GN=Wdr82 PE=1 SV=1	Q8BFQ4	35080.4	1	5	5	5	9.24e-06	0.211	YLSLHDNK	R	Y	0.983	37.6	36.7	30.1	0	1	0	0	2	989.505	6097.69	91	98
WD repeat-containing protein 82 OS=Mus musculus GN=Wdr82 PE=1 SV=1	Q8BFQ4	35080.4	1	5	5	5	9.24e-06	0.211	YTHAANTVVYSSNK	R	I	0.997	34.9	34.8	34.9	0	0	1	0	2	1554.75	5413.36	71	84
Cullin-associated NEDD8-dissociated protein 1 OS=Mus musculus GN=Cand1 PE=2 SV=2	Q6ZQ38	136337	1	30	32	75	0.000139	0.293	AADIDQEVK	K	E	0.997	37.8	35.3	23.4	0	1	0	0	2	988.495	13948.2	578	586
Cullin-associated NEDD8-dissociated protein 1 OS=Mus musculus GN=Cand1 PE=2 SV=2	Q6ZQ38	136337	1	30	32	75	0.000139	0.293	ADVFHAYLSLLK	K	Q	0.994	23.1	34.9	22.6	0	0	1	0	2	1376.76	2128.4	392	403
Cullin-associated NEDD8-dissociated protein 1 OS=Mus musculus GN=Cand1 PE=2 SV=2	Q6ZQ38	136337	1	30	32	75	0.000139	0.293	ALTLIAGSPLK	K	I	0.997	86.7	28.4	77.3	0	1	0	0	2	1083.68	36661.2	631	641
Cullin-associated NEDD8-dissociated protein 1 OS=Mus musculus GN=Cand1 PE=2 SV=2	Q6ZQ38	136337	1	30	32	75	0.000139	0.293	AVAALLTIPEAEK	R	S	0.997	77.3	31.1	52.7	0	2	0	0	2	1325.77	88855.4	1179	1191
Cullin-associated NEDD8-dissociated protein 1 OS=Mus musculus GN=Cand1 PE=2 SV=2	Q6ZQ38	136337	1	30	32	75	0.000139	0.293	CLDAVVSTR	K	H	0.997	46.2	36.5	34.7	0	2	0	0	2	1020.51	27807.6	356	364
Cullin-associated NEDD8-dissociated protein 1 OS=Mus musculus GN=Cand1 PE=2 SV=2	Q6ZQ38	136337	1	30	32	75	0.000139	0.293	CLGPLVSK	K	V	0.952	28.8	35.7	12.1	0	1	0	0	2	873.486	51182.1	71	78
Cullin-associated NEDD8-dissociated protein 1 OS=Mus musculus GN=Cand1 PE=2 SV=2	Q6ZQ38	136337	1	30	32	75	0.000139	0.293	DISSIGLK	R	T	0.956	31.5	36.2	9.02	0	1	0	0	2	832.478	47351.1	104	111
Cullin-associated NEDD8-dissociated protein 1 OS=Mus musculus GN=Cand1 PE=2 SV=2	Q6ZQ38	136337	1	30	32	75	0.000139	0.293	DLFTCTIK	K	R	0.979	24.7	34.4	14.4	0	2	0	0	2	997.503	36807	567	574
Cullin-associated NEDD8-dissociated protein 1 OS=Mus musculus GN=Cand1 PE=2 SV=2	Q6ZQ38	136337	1	30	32	75	0.000139	0.293	DLLDSVLPHLYNETK	R	V	0.997	90.1	34.7	85.8	0	0	4	0	2	1756.91	71780.3	1043	1057
Cullin-associated NEDD8-dissociated protein 1 OS=Mus musculus GN=Cand1 PE=2 SV=2	Q6ZQ38	136337	1	30	32	75	0.000139	0.293	EGPAVVGQFIQDVK	K	N	0.997	86.5	35.1	81	0	5	0	0	2	1486.79	194178	813	826
Cullin-associated NEDD8-dissociated protein 1 OS=Mus musculus GN=Cand1 PE=2 SV=2	Q6ZQ38	136337	1	30	32	75	0.000139	0.293	FCNVDDDELR	K	E	0.987	24.3	29.8	22.4	0	1	0	0	2	1282.54	13819.6	263	272
Cullin-associated NEDD8-dissociated protein 1 OS=Mus musculus GN=Cand1 PE=2 SV=2	Q6ZQ38	136337	1	30	32	75	0.000139	0.293	FMATNDLMTELQK	R	D	0.997	81.7	34	81.7	0	4	0	0	2	1541.73	71077.3	24	36
Cullin-associated NEDD8-dissociated protein 1 OS=Mus musculus GN=Cand1 PE=2 SV=2	Q6ZQ38	136337	1	30	32	75	0.000139	0.293	FTISDHPQPIDPLLK	K	N	0.997	39.5	34.4	33.4	0	1	0	0	2	1720.93	53759.9	991	1005
Cullin-associated NEDD8-dissociated protein 1 OS=Mus musculus GN=Cand1 PE=2 SV=2	Q6ZQ38	136337	1	30	32	75	0.000139	0.293	GYLISGSSYAR	K	S	0.995	27	35.2	22.7	0	1	0	0	2	1173.59	12283.5	972	982
Cullin-associated NEDD8-dissociated protein 1 OS=Mus musculus GN=Cand1 PE=2 SV=2	Q6ZQ38	136337	1	30	32	75	0.000139	0.293	HEMLPEFYK	R	T	0.997	31.7	34.9	31.7	0	2	0	0	2	1193.57	21350	365	373
Cullin-associated NEDD8-dissociated protein 1 OS=Mus musculus GN=Cand1 PE=2 SV=2	Q6ZQ38	136337	1	30	32	75	0.000139	0.293	HTVDDGLDIR	K	K	0.997	48.6	34.6	35.9	0	2	0	0	2	1140.56	35052.4	1073	1082
Cullin-associated NEDD8-dissociated protein 1 OS=Mus musculus GN=Cand1 PE=2 SV=2	Q6ZQ38	136337	1	30	32	75	0.000139	0.293	ITSEALLVTQQLVK	K	V	0.997	92	30.3	85.1	0	2	0	0	2	1542.91	90860.2	535	548
Cullin-associated NEDD8-dissociated protein 1 OS=Mus musculus GN=Cand1 PE=2 SV=2	Q6ZQ38	136337	1	30	32	75	0.000139	0.293	LGTLSALDILIK	K	N	0.997	82.5	28.4	75.6	0	2	0	0	2	1256.78	28268.5	668	679
Cullin-associated NEDD8-dissociated protein 1 OS=Mus musculus GN=Cand1 PE=2 SV=2	Q6ZQ38	136337	1	30	32	75	0.000139	0.293	LSTLCPSAVLQR	R	L	0.997	40.9	35.4	34	0	2	0	0	2	1344.73	24512.1	1130	1141
Cullin-associated NEDD8-dissociated protein 1 OS=Mus musculus GN=Cand1 PE=2 SV=2	Q6ZQ38	136337	1	30	32	75	0.000139	0.293	LTLIDPETLLPR	K	L	0.997	77.3	30.1	48.9	0	8	0	0	2	1380.81	118513	958	969
Cullin-associated NEDD8-dissociated protein 1 OS=Mus musculus GN=Cand1 PE=2 SV=2	Q6ZQ38	136337	1	30	32	75	0.000139	0.293	MLTGPVYSQSTALTHK	R	Q	0.997	89	35.4	87.2	0	1	0	0	2	1733.89	9740.52	778	793
Cullin-associated NEDD8-dissociated protein 1 OS=Mus musculus GN=Cand1 PE=2 SV=2	Q6ZQ38	136337	1	30	32	75	0.000139	0.293	NGEVQNLAVK	K	C	0.997	47	34.4	35	0	4	0	0	2	1071.58	112493	61	70
Cullin-associated NEDD8-dissociated protein 1 OS=Mus musculus GN=Cand1 PE=2 SV=2	Q6ZQ38	136337	1	30	32	75	0.000139	0.293	QSYYSIAK	K	C	0.99	46.1	34.8	39.6	0	3	0	0	2	959.483	32870.6	794	801
Cullin-associated NEDD8-dissociated protein 1 OS=Mus musculus GN=Cand1 PE=2 SV=2	Q6ZQ38	136337	1	30	32	75	0.000139	0.293	SVILEAFSSPSEEVK	K	S	0.997	82	35.6	68.6	0	4	0	0	2	1621.83	67865	859	873
Cullin-associated NEDD8-dissociated protein 1 OS=Mus musculus GN=Cand1 PE=2 SV=2	Q6ZQ38	136337	1	30	32	75	0.000139	0.293	TLEDPDLNVR	K	R	0.997	64.4	33.8	40.6	0	2	0	0	2	1171.6	43943.4	1014	1023
Cullin-associated NEDD8-dissociated protein 1 OS=Mus musculus GN=Cand1 PE=2 SV=2	Q6ZQ38	136337	1	30	32	75	0.000139	0.293	TVIGELPPASSGSALAANVCK	K	K	0.997	54	34.4	50.6	0	0	5	0	2	2042.06	79562.8	112	132
Cullin-associated NEDD8-dissociated protein 1 OS=Mus musculus GN=Cand1 PE=2 SV=2	Q6ZQ38	136337	1	30	32	75	0.000139	0.293	TVSPALIAR	K	F	0.997	55	31.8	37.8	0	6	0	0	2	927.562	65847.3	374	382
Cullin-associated NEDD8-dissociated protein 1 OS=Mus musculus GN=Cand1 PE=2 SV=2	Q6ZQ38	136337	1	30	32	75	0.000139	0.293	TYIQCIAAISR	R	Q	0.997	53.8	35.4	46.7	0	1	0	0	2	1295.68	20160.4	233	243
Cullin-associated NEDD8-dissociated protein 1 OS=Mus musculus GN=Cand1 PE=2 SV=2	Q6ZQ38	136337	1	30	32	75	0.000139	0.293	VALVTFNSAAHNKPSLIR	R	D	0.996	24	30	24	0	0	0	1	2	1938.09	13201.5	1025	1042
Cullin-associated NEDD8-dissociated protein 1 OS=Mus musculus GN=Cand1 PE=2 SV=2	Q6ZQ38	136337	1	30	32	75	0.000139	0.293	VIRPLDQPSSFDATPYIK	K	D	0.997	67.3	33.9	62.4	0	0	3	0	2	2047.09	52566.9	549	566
Membrane-associated phosphatidylinositol transfer protein 2 OS=Mus musculus GN=Pitpnm2 PE=1 SV=2	Q6ZPQ6	148037	1	3	3	3	5.55e-06	0.0285	ANLAYGDFIK	R	S	0.997	27.5	34.7	23.5	0	1	0	0	2	1111.58	15663.7	532	541
Membrane-associated phosphatidylinositol transfer protein 2 OS=Mus musculus GN=Pitpnm2 PE=1 SV=2	Q6ZPQ6	148037	1	3	3	3	5.55e-06	0.0285	GPSSLNHTPSIR	K	R	0.994	41.3	35.3	31.8	0	1	0	0	2	1265.66	1671.45	844	855
Membrane-associated phosphatidylinositol transfer protein 2 OS=Mus musculus GN=Pitpnm2 PE=1 SV=2	Q6ZPQ6	148037	1	3	3	3	5.55e-06	0.0285	QGDTNTITNVFDTVMR	K	V	0.997	38.4	34.3	38.1	0	1	0	0	2	1811.86	3572.6	443	458
Transcriptional regulator ERG OS=Mus musculus GN=Erg PE=1 SV=2	P81270	54615	1	4	4	4	7.4e-06	0.134	TEDQRPQLDPYQILGPTSSR	K	L	0.997	34.7	34.3	33.2	0	0	1	0	2	2301.15	17687.4	290	309
Transcriptional regulator ERG OS=Mus musculus GN=Erg PE=1 SV=2	P81270	54615	1	4	4	4	7.4e-06	0.134	TEMTASSSSDYGQTSK	K	M	0.997	70	28.1	70	0	1	0	0	2	1679.71	6211.71	38	53
Transcriptional regulator ERG OS=Mus musculus GN=Erg PE=1 SV=2	P81270	54615	1	4	4	4	7.4e-06	0.134	VIVPADPTLWSTDHVR	R	Q	0.997	107	34.5	105	0	0	1	0	2	1805.95	14033.9	132	147
Transcriptional regulator ERG OS=Mus musculus GN=Erg PE=1 SV=2	P81270	54615	1	4	4	4	7.4e-06	0.134	VPQQDWLSQAPAR	R	V	0.997	82.1	35.3	81.4	0	1	0	0	2	1495.77	34042.8	58	70
Septin-11 OS=Mus musculus GN=Sept11 PE=1 SV=4	Q8C1B7	49695.4	1	5	11	40	7.4e-05	0.353	AAAQLLQSQAQQSGAQQTK	K	K	0.997	84.1	34.6	80.4	0	3	2	0	2	1957.01	139178	400	418
Septin-11 OS=Mus musculus GN=Sept11 PE=1 SV=4	Q8C1B7	49695.4	1	5	11	40	7.4e-05	0.353	CKLEEMGFK	R	D	0.997	54.3	33.7	46.4	0	1	1	0	2	1141.54	32843.4	300	308
Septin-11 OS=Mus musculus GN=Sept11 PE=1 SV=4	Q8C1B7	49695.4	1	5	11	40	7.4e-05	0.353	DTDPDSKPFSLQETYEAK	K	R	0.997	92.5	32.6	92.5	0	0	1	0	2	2070.95	33272.4	309	326
Septin-11 OS=Mus musculus GN=Sept11 PE=1 SV=4	Q8C1B7	49695.4	1	5	11	40	7.4e-05	0.353	ELEEEVSNFQK	K	K	0.997	70.5	34.6	50.9	0	3	1	0	2	1351.64	128967	387	397
Septin-11 OS=Mus musculus GN=Sept11 PE=1 SV=4	Q8C1B7	49695.4	1	5	11	40	7.4e-05	0.353	FESDPATHNEPGVR	K	L	0.997	105	33.2	100	0	1	2	0	2	1555.71	104188	66	79
Septin-11 OS=Mus musculus GN=Sept11 PE=1 SV=4	Q8C1B7	49695.4	1	5	11	40	7.4e-05	0.353	LTIVDTVGFGDQINK	K	D	0.994	95.8	35.2	0	0	1	0	0	2	1619.86	17859.4	96	110
Septin-11 OS=Mus musculus GN=Sept11 PE=1 SV=4	Q8C1B7	49695.4	1	5	11	40	7.4e-05	0.353	NEFLGELQK	R	K	0.945	18.7	36.6	11.6	0	1	0	0	2	1077.56	8883.23	328	336
Septin-11 OS=Mus musculus GN=Sept11 PE=1 SV=4	Q8C1B7	49695.4	1	5	11	40	7.4e-05	0.353	QYPWGVVQVENENHCDFVK	R	L	0.997	53.4	32.4	53.4	0	0	5	0	2	2348.08	125430	254	272
Septin-11 OS=Mus musculus GN=Sept11 PE=1 SV=4	Q8C1B7	49695.4	1	5	11	40	7.4e-05	0.353	RNEFLGELQK	K	K	0.997	34.8	36.1	21	0	0	2	0	2	1233.66	74770.5	327	336
Septin-11 OS=Mus musculus GN=Sept11 PE=1 SV=4	Q8C1B7	49695.4	1	5	11	40	7.4e-05	0.353	SLDLVTMK	K	K	0.99	59.9	36.4	44.8	0	3	0	0	2	906.497	127808	163	170
Septin-11 OS=Mus musculus GN=Sept11 PE=1 SV=4	Q8C1B7	49695.4	1	5	11	40	7.4e-05	0.353	SLFNYHDTR	R	I	0.997	60.7	34.4	49.5	0	1	4	0	2	1152.54	114753	138	146
Septin-11 OS=Mus musculus GN=Sept11 PE=1 SV=4	Q8C1B7	49695.4	1	5	11	40	7.4e-05	0.353	STLMDTLFNTK	K	F	0.997	70.2	34.7	59.9	0	4	0	0	2	1270.63	96191	55	65
Septin-11 OS=Mus musculus GN=Sept11 PE=1 SV=4	Q8C1B7	49695.4	1	5	11	40	7.4e-05	0.353	VNIIPIIAK	K	A	0.995	45.2	25	0	0	4	0	0	2	980.65	197724	176	184
Inter-alpha-trypsin inhibitor heavy chain H2 OS=Mus musculus GN=Itih2 PE=1 SV=1	Q61703	105930	1	11	13	21	3.88e-05	0.169	FLHVPDTFEGHFQGVPVISK	R	G	0.997	43.2	34	43.2	0	0	0	2	2	2254.17	47808.1	223	242
Inter-alpha-trypsin inhibitor heavy chain H2 OS=Mus musculus GN=Itih2 PE=1 SV=1	Q61703	105930	1	11	13	21	3.88e-05	0.169	FYNQVSTPLLR	K	N	0.995	24.1	34.8	24.1	0	1	0	0	2	1337.72	21260.1	489	499
Inter-alpha-trypsin inhibitor heavy chain H2 OS=Mus musculus GN=Itih2 PE=1 SV=1	Q61703	105930	1	11	13	21	3.88e-05	0.169	IQPSGGTNINEALLR	K	A	0.997	71.6	34	64.5	0	2	0	0	2	1582.85	152011	380	394
Inter-alpha-trypsin inhibitor heavy chain H2 OS=Mus musculus GN=Itih2 PE=1 SV=1	Q61703	105930	1	11	13	21	3.88e-05	0.169	IYGNQDTSSQLK	R	K	0.997	90.7	34.9	78.9	0	1	0	0	2	1353.66	45266.3	476	487
Inter-alpha-trypsin inhibitor heavy chain H2 OS=Mus musculus GN=Itih2 PE=1 SV=1	Q61703	105930	1	11	13	21	3.88e-05	0.169	LVNNSPLPQSVVFDVQIPK	K	G	0.997	62.6	31	61.9	0	2	2	0	2	2094.16	19805.2	94	112
Inter-alpha-trypsin inhibitor heavy chain H2 OS=Mus musculus GN=Itih2 PE=1 SV=1	Q61703	105930	1	11	13	21	3.88e-05	0.169	MLADSPPQDHSCCSGALYYGTK	R	V	0.997	51.4	27.6	51.4	0	0	3	0	2	2458.05	42104.3	639	660
Inter-alpha-trypsin inhibitor heavy chain H2 OS=Mus musculus GN=Itih2 PE=1 SV=1	Q61703	105930	1	11	13	21	3.88e-05	0.169	TDDQFSVVDFNHNVR	R	T	0.997	41.2	33.5	41.2	0	0	2	0	2	1792.82	217522	342	356
Inter-alpha-trypsin inhibitor heavy chain H2 OS=Mus musculus GN=Itih2 PE=1 SV=1	Q61703	105930	1	11	13	21	3.88e-05	0.169	TLDMENFNTEVNIPPGAK	R	V	0.997	53.6	34.5	53.6	0	2	0	0	2	1989.96	17921.4	159	176
Inter-alpha-trypsin inhibitor heavy chain H2 OS=Mus musculus GN=Itih2 PE=1 SV=1	Q61703	105930	1	11	13	21	3.88e-05	0.169	VATTTIQSK	R	L	0.997	46	35.8	29.6	0	1	0	0	2	948.536	991.52	85	93
Inter-alpha-trypsin inhibitor heavy chain H2 OS=Mus musculus GN=Itih2 PE=1 SV=1	Q61703	105930	1	11	13	21	3.88e-05	0.169	VQFELHYQEVK	K	W	0.997	34.9	35.9	22.9	0	0	2	0	2	1419.73	24949.6	177	187
Inter-alpha-trypsin inhibitor heavy chain H2 OS=Mus musculus GN=Itih2 PE=1 SV=1	Q61703	105930	1	11	13	21	3.88e-05	0.169	VQSTITSR	K	V	0.973	18.7	36.7	18.7	0	1	0	0	2	891.489	5307.35	77	84
Calmodulin-regulated spectrin-associated protein 2 OS=Mus musculus GN=Camsap2 PE=1 SV=3	Q8C1B1	164336	1	7	7	9	1.66e-05	0.065	DTTQLLASEMVHLR	R	M	0.997	65.9	34.9	65.9	0	0	1	0	2	1613.83	5759.52	726	739
Calmodulin-regulated spectrin-associated protein 2 OS=Mus musculus GN=Camsap2 PE=1 SV=3	Q8C1B1	164336	1	7	7	9	1.66e-05	0.065	EALSPCPSTISTK	R	S	0.997	38.6	35.4	30.1	0	2	0	0	2	1390.69	13598.1	644	656
Calmodulin-regulated spectrin-associated protein 2 OS=Mus musculus GN=Camsap2 PE=1 SV=3	Q8C1B1	164336	1	7	7	9	1.66e-05	0.065	LNQSSPDNLTDTK	K	G	0.997	61.4	34.9	59.5	0	1	0	0	2	1432.69	22126.6	569	581
Calmodulin-regulated spectrin-associated protein 2 OS=Mus musculus GN=Camsap2 PE=1 SV=3	Q8C1B1	164336	1	7	7	9	1.66e-05	0.065	NVNLIEVSLSDLKPPEK	K	A	0.997	44.4	32	40.1	0	0	1	0	2	1895.05	1896.37	1092	1108
Calmodulin-regulated spectrin-associated protein 2 OS=Mus musculus GN=Camsap2 PE=1 SV=3	Q8C1B1	164336	1	7	7	9	1.66e-05	0.065	SDANNFLILFR	K	D	0.997	48.1	35	40.4	0	2	0	0	2	1309.69	3967.62	1365	1375
Calmodulin-regulated spectrin-associated protein 2 OS=Mus musculus GN=Camsap2 PE=1 SV=3	Q8C1B1	164336	1	7	7	9	1.66e-05	0.065	SLYTYCPETEEINK	R	L	0.997	45.8	32.4	45.8	0	1	0	0	2	1746.79	9632.09	1383	1396
Calmodulin-regulated spectrin-associated protein 2 OS=Mus musculus GN=Camsap2 PE=1 SV=3	Q8C1B1	164336	1	7	7	9	1.66e-05	0.065	SVSNEGLTLNNSR	R	A	0.991	34.5	35.7	23.7	0	1	0	0	2	1390.69	4835.91	437	449
Cyclic AMP-dependent transcription factor ATF-1 OS=Mus musculus GN=Atf1 PE=1 SV=1	P81269	29237.4	0.989	1	1	2	3.7e-06	0.13	TTPSATSLPQTVVMTSPVTLASQTTK	R	T	0.981	19.6	32.3	19.6	0	0	1	0	2	2647.39	13172.3	181	206
Cyclic AMP-dependent transcription factor ATF-1 OS=Mus musculus GN=Atf1 PE=1 SV=1	P81269	29237.4	0.989	1	1	2	3.7e-06	0.13	VAVLENQNK	R	T	0.997	50.6	34.3	37.6	0	1	0	0	2	1014.56	4047.57	243	251
Ornithine aminotransferase, mitochondrial OS=Mus musculus GN=Oat PE=1 SV=1	P29758	48355.9	1	14	16	30	5.55e-05	0.401	AFYNNVLGEYEEYITK	R	L	0.997	76.1	34.2	76.1	0	1	0	0	2	1952.93	9299.97	114	129
Ornithine aminotransferase, mitochondrial OS=Mus musculus GN=Oat PE=1 SV=1	P29758	48355.9	1	14	16	30	5.55e-05	0.401	ESVEIINK	R	T	0.99	47.9	36.5	19.2	0	1	0	0	2	931.51	83603.1	427	434
Ornithine aminotransferase, mitochondrial OS=Mus musculus GN=Oat PE=1 SV=1	P29758	48355.9	1	14	16	30	5.55e-05	0.401	GIYMWDVEGR	K	Q	0.997	34.4	33.6	34.4	0	3	0	0	2	1225.57	38220.9	67	76
Ornithine aminotransferase, mitochondrial OS=Mus musculus GN=Oat PE=1 SV=1	P29758	48355.9	1	14	16	30	5.55e-05	0.401	GLLNAIVIR	K	E	0.997	63.5	26.8	57.5	0	4	0	0	2	968.625	58429.8	375	383
Ornithine aminotransferase, mitochondrial OS=Mus musculus GN=Oat PE=1 SV=1	P29758	48355.9	1	14	16	30	5.55e-05	0.401	IAIAALEVLEEENLAENADK	R	M	0.997	85.7	34.3	80	0	1	2	0	2	2155.11	62830.4	332	351
Ornithine aminotransferase, mitochondrial OS=Mus musculus GN=Oat PE=1 SV=1	P29758	48355.9	1	14	16	30	5.55e-05	0.401	IVFADGNFWGR	K	T	0.997	65.2	35	53.6	0	2	0	0	2	1281.64	38265.4	170	180
Ornithine aminotransferase, mitochondrial OS=Mus musculus GN=Oat PE=1 SV=1	P29758	48355.9	1	14	16	30	5.55e-05	0.401	KTEQGPPSSEYIFER	K	E	0.997	42.5	34.7	42.5	0	1	0	0	2	1767.85	12811.2	32	46
Ornithine aminotransferase, mitochondrial OS=Mus musculus GN=Oat PE=1 SV=1	P29758	48355.9	1	14	16	30	5.55e-05	0.401	LAPPLVIK	R	E	0.99	40.2	25	32.1	0	2	0	0	2	850.576	31722.6	414	421
Ornithine aminotransferase, mitochondrial OS=Mus musculus GN=Oat PE=1 SV=1	P29758	48355.9	1	14	16	30	5.55e-05	0.401	LPSDVVTSVR	K	G	0.997	53.7	35.2	40	0	2	0	0	2	1072.6	212262	363	372
Ornithine aminotransferase, mitochondrial OS=Mus musculus GN=Oat PE=1 SV=1	P29758	48355.9	1	14	16	30	5.55e-05	0.401	QYFDFLSAYGAVSQGHCHPK	R	I	0.995	23.5	32.7	21.8	0	0	0	1	2	2312.06	4233.7	77	96
Ornithine aminotransferase, mitochondrial OS=Mus musculus GN=Oat PE=1 SV=1	P29758	48355.9	1	14	16	30	5.55e-05	0.401	TEQGPPSSEYIFER	K	E	0.997	86.9	33.6	84.7	0	2	0	0	2	1639.76	28873.8	33	46
Ornithine aminotransferase, mitochondrial OS=Mus musculus GN=Oat PE=1 SV=1	P29758	48355.9	1	14	16	30	5.55e-05	0.401	VLPMNTGVEAGETACK	K	L	0.997	72.3	34.4	69.2	0	4	0	0	2	1676.8	111973	136	151
Ornithine aminotransferase, mitochondrial OS=Mus musculus GN=Oat PE=1 SV=1	P29758	48355.9	1	14	16	30	5.55e-05	0.401	WLAVDHENVRPDMVLLGK	R	A	0.99	20.6	34	19.2	0	0	0	1	2	2092.1	15093.8	275	292
Ornithine aminotransferase, mitochondrial OS=Mus musculus GN=Oat PE=1 SV=1	P29758	48355.9	1	14	16	30	5.55e-05	0.401	YGAHNYHPLPVALER	K	G	0.997	34.5	35.3	31.9	0	1	0	2	2	1736.89	71530.9	50	64
CCR4-NOT transcription complex subunit 1 OS=Mus musculus GN=Cnot1 PE=1 SV=2	Q6ZQ08	266814	1	6	6	6	1.11e-05	0.0295	ASQQEIQHIVNR	R	H	0.997	79	35.3	71.9	0	0	1	0	2	1422.74	9861.37	27	38
CCR4-NOT transcription complex subunit 1 OS=Mus musculus GN=Cnot1 PE=1 SV=2	Q6ZQ08	266814	1	6	6	6	1.11e-05	0.0295	GAFGVGQEQIDAFLK	K	T	0.987	26	35.5	23.9	0	1	0	0	2	1579.81	1968.11	194	208
CCR4-NOT transcription complex subunit 1 OS=Mus musculus GN=Cnot1 PE=1 SV=2	Q6ZQ08	266814	1	6	6	6	1.11e-05	0.0295	ILDVAQDLK	R	A	0.997	40.5	34.2	21.7	0	1	0	0	2	1014.58	12862.2	560	568
CCR4-NOT transcription complex subunit 1 OS=Mus musculus GN=Cnot1 PE=1 SV=2	Q6ZQ08	266814	1	6	6	6	1.11e-05	0.0295	LAEVGQYEQVK	R	Q	0.997	55.5	36.1	50.3	0	1	0	0	2	1263.66	28067.6	460	470
CCR4-NOT transcription complex subunit 1 OS=Mus musculus GN=Cnot1 PE=1 SV=2	Q6ZQ08	266814	1	6	6	6	1.11e-05	0.0295	VDMLSEINIAPR	K	I	0.955	14.6	35	14.4	0	1	0	0	2	1357.71	3516.93	2151	2162
CCR4-NOT transcription complex subunit 1 OS=Mus musculus GN=Cnot1 PE=1 SV=2	Q6ZQ08	266814	1	6	6	6	1.11e-05	0.0295	YNVEAVELLIR	K	N	0.995	34.4	35.1	34.4	0	1	0	0	2	1318.74	2451.68	1722	1732
Formin-binding protein 4 OS=Mus musculus GN=Fnbp4 PE=1 SV=2	Q6ZQ03	111244	1	6	6	6	1.11e-05	0.0689	EVNEGIQALSNSEEER	K	K	0.997	85.4	32.8	85.4	0	1	0	0	2	1803.84	11142.2	307	322
Formin-binding protein 4 OS=Mus musculus GN=Fnbp4 PE=1 SV=2	Q6ZQ03	111244	1	6	6	6	1.11e-05	0.0689	FEFLGINR	K	Q	0.99	46.8	35	20.4	0	1	0	0	2	995.531	4874.72	549	556
Formin-binding protein 4 OS=Mus musculus GN=Fnbp4 PE=1 SV=2	Q6ZQ03	111244	1	6	6	6	1.11e-05	0.0689	FQIGELANTLTSK	K	F	0.997	47.3	35.1	34.8	0	1	0	0	2	1421.76	9381.81	536	548
Formin-binding protein 4 OS=Mus musculus GN=Fnbp4 PE=1 SV=2	Q6ZQ03	111244	1	6	6	6	1.11e-05	0.0689	KAPEMSTSVVQR	R	S	0.997	32.7	36	32.7	0	0	1	0	2	1332.69	15237.9	801	812
Formin-binding protein 4 OS=Mus musculus GN=Fnbp4 PE=1 SV=2	Q6ZQ03	111244	1	6	6	6	1.11e-05	0.0689	KLQDAAEQLK	R	Q	0.993	43.9	35.2	27.7	0	1	0	0	2	1143.64	11145.4	589	598
Formin-binding protein 4 OS=Mus musculus GN=Fnbp4 PE=1 SV=2	Q6ZQ03	111244	1	6	6	6	1.11e-05	0.0689	NANFEALPEDWR	R	A	0.997	64.8	34.1	64.8	0	1	0	0	2	1461.68	10704.7	1008	1019
Serine/threonine-protein phosphatase CPPED1 OS=Mus musculus GN=Cpped1 PE=2 SV=1	Q8BFS6	35247.6	1	4	5	6	1.11e-05	0.218	AWSTGNCDAGGDEWGQEIR	K	L	0.997	99.6	25.8	99.6	0	2	0	0	2	2108.87	21646.4	48	66
Serine/threonine-protein phosphatase CPPED1 OS=Mus musculus GN=Cpped1 PE=2 SV=1	Q8BFS6	35247.6	1	4	5	6	1.11e-05	0.218	NAGGTYQNLDMVVSSAIGCQLGK	R	D	0.997	49.9	34.4	49.9	0	1	1	0	2	2383.14	11678.9	250	272
Serine/threonine-protein phosphatase CPPED1 OS=Mus musculus GN=Cpped1 PE=2 SV=1	Q8BFS6	35247.6	1	4	5	6	1.11e-05	0.218	QAQDHWLDQQLNIAEQK	K	Q	0.997	70.1	34.7	57.7	0	0	1	0	2	2065.01	29093.1	179	195
Serine/threonine-protein phosphatase CPPED1 OS=Mus musculus GN=Cpped1 PE=2 SV=1	Q8BFS6	35247.6	1	4	5	6	1.11e-05	0.218	TLDAFSSEK	R	E	0.997	45.7	34.2	30.5	0	1	0	0	2	997.484	20251.7	17	25
Interleukin-1 receptor accessory protein OS=Mus musculus GN=Il1rap PE=1 SV=1	Q61730	65741.1	1	4	4	7	1.29e-05	0.0684	CPLFEHFLK	K	Y	0.997	32.1	36.1	21.4	0	0	1	0	2	1190.6	6047.97	47	55
Interleukin-1 receptor accessory protein OS=Mus musculus GN=Il1rap PE=1 SV=1	Q61730	65741.1	1	4	4	7	1.29e-05	0.0684	DLEEPINFR	R	L	0.997	47.3	35.5	28.3	0	1	0	0	2	1132.56	28725.4	78	86
Interleukin-1 receptor accessory protein OS=Mus musculus GN=Il1rap PE=1 SV=1	Q61730	65741.1	1	4	4	7	1.29e-05	0.0684	QIQVFEDEPAR	R	I	0.997	67	34.9	51.7	0	4	0	0	2	1331.66	73463.9	34	44
Interleukin-1 receptor accessory protein OS=Mus musculus GN=Il1rap PE=1 SV=1	Q61730	65741.1	1	4	4	7	1.29e-05	0.0684	VAFPLEVVQK	K	D	0.997	44.6	34.3	33.9	0	1	0	0	2	1129.66	52297.8	125	134
UHRF1-binding protein 1-like OS=Mus musculus GN=Uhrf1bp1l PE=1 SV=2	A2RSJ4	161942	1	1	1	1	1.85e-06	0.00824	DSHLFNTGTDFK	R	D	0.997	40.7	33.7	32.3	0	0	1	0	2	1381.64	14958.8	1359	1370
Keratin, type I cytoskeletal 10 OS=Mus musculus GN=Krt10 PE=1 SV=3	P02535	57771.3	1	6	9	55	0.000102	0.156	ALEESNYELEGK	R	I	0.997	92.4	34.2	78.3	0	15	2	0	2	1381.65	987241	164	175
Keratin, type I cytoskeletal 10 OS=Mus musculus GN=Krt10 PE=1 SV=3	P02535	57771.3	1	6	9	55	0.000102	0.156	DAEEWFNQK	K	S	0.996	38.9	32.3	28.2	0	1	0	0	2	1166.51	6099.03	333	341
Keratin, type I cytoskeletal 10 OS=Mus musculus GN=Krt10 PE=1 SV=3	P02535	57771.3	1	6	9	55	0.000102	0.156	ELTTEIDSNIEQMSSHK	K	S	0.997	93.2	33.4	93.2	0	0	1	0	2	1961.91	30311.1	344	360
Keratin, type I cytoskeletal 10 OS=Mus musculus GN=Krt10 PE=1 SV=3	P02535	57771.3	1	6	9	55	0.000102	0.156	LENEIQTYR	R	S	0.997	70	35.7	47.2	0	5	0	0	2	1165.58	896447	440	448
Keratin, type I cytoskeletal 10 OS=Mus musculus GN=Krt10 PE=1 SV=3	P02535	57771.3	1	6	9	55	0.000102	0.156	QSLEASLAETEGR	K	Y	0.997	77.9	35.2	61.8	0	3	1	0	2	1390.68	347350	385	397
Keratin, type I cytoskeletal 10 OS=Mus musculus GN=Krt10 PE=1 SV=3	P02535	57771.3	1	6	9	55	0.000102	0.156	QSVEADINGLR	R	R	0.997	83.9	34.9	63.8	0	17	0	0	2	1202.6	977422	244	254
Keratin, type I cytoskeletal 10 OS=Mus musculus GN=Krt10 PE=1 SV=3	P02535	57771.3	1	6	9	55	0.000102	0.156	QSVEADINGLRR	R	V	0.997	73.4	35.2	64.8	0	1	1	0	2	1358.7	289257	244	255
Keratin, type I cytoskeletal 10 OS=Mus musculus GN=Krt10 PE=1 SV=3	P02535	57771.3	1	6	9	55	0.000102	0.156	VTMQNLNDR	R	L	0.996	69.5	34.5	0	0	7	0	0	2	1091.52	1435510	146	154
Keratin, type I cytoskeletal 10 OS=Mus musculus GN=Krt10 PE=1 SV=3	P02535	57771.3	1	6	9	55	0.000102	0.156	YENEVTLR	K	Q	0.947	24.3	35.6	9.31	0	1	0	0	2	1023.51	26197.6	236	243
Translation initiation factor eIF-2B subunit delta OS=Mus musculus GN=Eif2b4 PE=2 SV=2	Q61749	57624.1	1	6	7	7	1.29e-05	0.195	AHNVPVLVCCETYK	R	F	0.976	28.5	34.8	28.5	0	1	1	0	2	1689.81	9876.51	430	443
Translation initiation factor eIF-2B subunit delta OS=Mus musculus GN=Eif2b4 PE=2 SV=2	Q61749	57624.1	1	6	7	7	1.29e-05	0.195	ELPGPGSQLGGTAGEK	R	L	0.997	71.3	34.9	64.2	0	1	0	0	2	1497.75	11121.2	75	90
Translation initiation factor eIF-2B subunit delta OS=Mus musculus GN=Eif2b4 PE=2 SV=2	Q61749	57624.1	1	6	7	7	1.29e-05	0.195	KGEQGGVPPQACPSTAGETTSGVK	R	R	0.997	28.4	34.1	26.8	0	1	0	0	2	2343.12	5414.24	119	142
Translation initiation factor eIF-2B subunit delta OS=Mus musculus GN=Eif2b4 PE=2 SV=2	Q61749	57624.1	1	6	7	7	1.29e-05	0.195	RGDQVALANWQSHPSLR	K	L	0.997	64.8	35.1	54.8	0	0	1	0	2	1934.99	18713.1	468	484
Translation initiation factor eIF-2B subunit delta OS=Mus musculus GN=Eif2b4 PE=2 SV=2	Q61749	57624.1	1	6	7	7	1.29e-05	0.195	VGTAQLALVAR	R	A	0.987	25.8	31.2	21.3	0	1	0	0	2	1098.66	11325	419	429
Translation initiation factor eIF-2B subunit delta OS=Mus musculus GN=Eif2b4 PE=2 SV=2	Q61749	57624.1	1	6	7	7	1.29e-05	0.195	VQTDAFVSNELDDPDDLQCK	R	R	0.997	70.2	31.6	69.4	0	1	0	0	2	2309.02	4273.26	448	467
Putative ataxin-7-like protein 3B OS=Mus musculus GN=Atxn7l3b PE=3 SV=1	Q3UD01	10731.3	1	2	3	4	7.4e-06	0.309	DFGIQPVEDK	K	G	0.997	45.9	35.3	25.8	0	1	0	0	2	1147.56	13487	58	67
Putative ataxin-7-like protein 3B OS=Mus musculus GN=Atxn7l3b PE=3 SV=1	Q3UD01	10731.3	1	2	3	4	7.4e-06	0.309	LPLCSLPGDPGDGPQTELQR	R	S	0.997	63.7	34.9	56.5	0	1	2	0	2	2150.06	40724	72	91
Probable ATP-dependent RNA helicase DDX46 OS=Mus musculus GN=Ddx46 PE=1 SV=2	Q569Z5	117452	1	19	19	32	5.92e-05	0.225	ALELSGTAVPPDLEK	K	L	0.997	62.2	34.2	53.2	0	1	0	0	2	1539.83	9366.68	737	751
Probable ATP-dependent RNA helicase DDX46 OS=Mus musculus GN=Ddx46 PE=1 SV=2	Q569Z5	117452	1	19	19	32	5.92e-05	0.225	DMAAPGTSSVPAPTAGNAEK	K	L	0.997	41.4	33.6	41.4	0	3	0	0	2	1871.88	22113.2	829	848
Probable ATP-dependent RNA helicase DDX46 OS=Mus musculus GN=Ddx46 PE=1 SV=2	Q569Z5	117452	1	19	19	32	5.92e-05	0.225	DSIINDFK	R	N	0.99	35	35.8	21.6	0	1	0	0	2	951.478	8215.11	659	666
Probable ATP-dependent RNA helicase DDX46 OS=Mus musculus GN=Ddx46 PE=1 SV=2	Q569Z5	117452	1	19	19	32	5.92e-05	0.225	FDETEQALANER	K	K	0.997	53	32.8	43.9	0	1	0	0	2	1422.65	32507.5	780	791
Probable ATP-dependent RNA helicase DDX46 OS=Mus musculus GN=Ddx46 PE=1 SV=2	Q569Z5	117452	1	19	19	32	5.92e-05	0.225	GAEIIVCTPGR	R	M	0.995	36.2	35	22.9	0	1	0	0	2	1172.61	9748.22	495	505
Probable ATP-dependent RNA helicase DDX46 OS=Mus musculus GN=Ddx46 PE=1 SV=2	Q569Z5	117452	1	19	19	32	5.92e-05	0.225	GGTILAPTVSAK	R	T	0.997	35.6	33.5	19.9	0	2	0	0	2	1114.65	29655.3	884	895
Probable ATP-dependent RNA helicase DDX46 OS=Mus musculus GN=Ddx46 PE=1 SV=2	Q569Z5	117452	1	19	19	32	5.92e-05	0.225	GYAYTFITEDQAR	K	Y	0.997	49.1	33.6	48.1	0	1	0	0	2	1534.72	6109.06	717	729
Probable ATP-dependent RNA helicase DDX46 OS=Mus musculus GN=Ddx46 PE=1 SV=2	Q569Z5	117452	1	19	19	32	5.92e-05	0.225	LEMEGITVK	R	G	0.997	44.4	36.9	29.3	0	2	0	0	2	1019.54	10747.5	355	363
Probable ATP-dependent RNA helicase DDX46 OS=Mus musculus GN=Ddx46 PE=1 SV=2	Q569Z5	117452	1	19	19	32	5.92e-05	0.225	LNYVPLEK	K	Q	0.99	41.8	36.5	30.2	0	2	0	0	2	975.551	37745.5	909	916
Probable ATP-dependent RNA helicase DDX46 OS=Mus musculus GN=Ddx46 PE=1 SV=2	Q569Z5	117452	1	19	19	32	5.92e-05	0.225	LQNSYQPTNK	R	G	0.997	60	36	49.8	0	1	0	0	2	1192.6	2935.38	1017	1026
Probable ATP-dependent RNA helicase DDX46 OS=Mus musculus GN=Ddx46 PE=1 SV=2	Q569Z5	117452	1	19	19	32	5.92e-05	0.225	MFDMGFEPQVMR	R	I	0.997	54.5	30.2	49.4	0	2	0	0	2	1487.65	10995.6	534	545
Probable ATP-dependent RNA helicase DDX46 OS=Mus musculus GN=Ddx46 PE=1 SV=2	Q569Z5	117452	1	19	19	32	5.92e-05	0.225	MIDMLAANSGR	R	V	0.997	35.3	35.3	24.7	0	1	0	0	2	1178.57	4852.39	506	516
Probable ATP-dependent RNA helicase DDX46 OS=Mus musculus GN=Ddx46 PE=1 SV=2	Q569Z5	117452	1	19	19	32	5.92e-05	0.225	NFYVEVPELAK	K	M	0.997	40	35.4	36.7	0	2	0	0	2	1308.68	7670.71	334	344
Probable ATP-dependent RNA helicase DDX46 OS=Mus musculus GN=Ddx46 PE=1 SV=2	Q569Z5	117452	1	19	19	32	5.92e-05	0.225	NLGIESQVDVMQQATNAILR	K	G	0.982	23.7	34.3	23.7	0	0	1	0	2	2200.14	2446.67	864	883
Probable ATP-dependent RNA helicase DDX46 OS=Mus musculus GN=Ddx46 PE=1 SV=2	Q569Z5	117452	1	19	19	32	5.92e-05	0.225	SLEEGEGPIAVIMTPTR	R	E	0.997	85.8	34.8	85.8	0	6	0	0	2	1799.92	22213.5	439	455
Probable ATP-dependent RNA helicase DDX46 OS=Mus musculus GN=Ddx46 PE=1 SV=2	Q569Z5	117452	1	19	19	32	5.92e-05	0.225	SWVQCGISMK	K	I	0.939	22.6	34.7	19.8	0	1	0	0	2	1195.56	14189.9	373	382
Probable ATP-dependent RNA helicase DDX46 OS=Mus musculus GN=Ddx46 PE=1 SV=2	Q569Z5	117452	1	19	19	32	5.92e-05	0.225	TIAEQLAEK	K	I	0.997	46.7	36.5	20.1	0	2	0	0	2	1002.55	47799.7	896	904
Probable ATP-dependent RNA helicase DDX46 OS=Mus musculus GN=Ddx46 PE=1 SV=2	Q569Z5	117452	1	19	19	32	5.92e-05	0.225	VTSKEALQR	K	I	0.986	35.2	36.5	11	0	1	0	0	2	1032.57	51656.7	950	958
Probable ATP-dependent RNA helicase DDX46 OS=Mus musculus GN=Ddx46 PE=1 SV=2	Q569Z5	117452	1	19	19	32	5.92e-05	0.225	YEEELEINDFPQTAR	R	W	0.997	50	33.5	50	0	1	0	0	2	1853.86	11132.2	933	947
Rab GTPase-activating protein 1 OS=Mus musculus GN=Rabgap1 PE=1 SV=1	A2AWA9	120801	1	5	5	6	1.11e-05	0.0658	CFGLLLSPGK	R	D	0.988	21.8	36.1	21.8	0	1	0	0	2	1091.59	5215.38	341	350
Rab GTPase-activating protein 1 OS=Mus musculus GN=Rabgap1 PE=1 SV=1	A2AWA9	120801	1	5	5	6	1.11e-05	0.0658	EMELELAQTK	R	L	0.997	48	36	29.8	0	1	0	0	2	1191.59	9767.27	1004	1013
Rab GTPase-activating protein 1 OS=Mus musculus GN=Rabgap1 PE=1 SV=1	A2AWA9	120801	1	5	5	6	1.11e-05	0.0658	GEVWQLLAGCHNNDHLVEK	R	Y	0.994	26.1	34.1	26.1	0	0	1	0	2	2219.07	6478.2	568	586
Rab GTPase-activating protein 1 OS=Mus musculus GN=Rabgap1 PE=1 SV=1	A2AWA9	120801	1	5	5	6	1.11e-05	0.0658	IQDLEHHLGLALSEVQAAK	K	K	0.997	51.5	33	49.7	0	0	0	2	2	2072.11	23262.4	1023	1041
Rab GTPase-activating protein 1 OS=Mus musculus GN=Rabgap1 PE=1 SV=1	A2AWA9	120801	1	5	5	6	1.11e-05	0.0658	IVGNGSEQQLQK	K	E	0.997	67.4	35.2	32.2	0	1	0	0	2	1301.67	14045.3	51	62
Alkaline phosphatase, tissue-nonspecific isozyme OS=Mus musculus GN=Alpl PE=1 SV=2	P09242	57514.5	1	10	10	12	2.22e-05	0.263	ANEGTVGVSAATER	K	T	0.997	81.2	35.9	63.6	0	1	0	0	2	1361.67	125096	123	136
Alkaline phosphatase, tissue-nonspecific isozyme OS=Mus musculus GN=Alpl PE=1 SV=2	P09242	57514.5	1	10	10	12	2.22e-05	0.263	DIDVIMGGGR	K	K	0.997	45	35.8	29.4	0	2	0	0	2	1032.51	19327.5	214	223
Alkaline phosphatase, tissue-nonspecific isozyme OS=Mus musculus GN=Alpl PE=1 SV=2	P09242	57514.5	1	10	10	12	2.22e-05	0.263	GFFLLVEGGR	K	I	0.997	60.4	35	47.3	0	1	0	0	2	1094.6	6764.82	326	335
Alkaline phosphatase, tissue-nonspecific isozyme OS=Mus musculus GN=Alpl PE=1 SV=2	P09242	57514.5	1	10	10	12	2.22e-05	0.263	GNSIFGLAPMVSDTDK	R	K	0.997	43.4	35	39.9	0	2	0	0	2	1651.8	17833.8	392	407
Alkaline phosphatase, tissue-nonspecific isozyme OS=Mus musculus GN=Alpl PE=1 SV=2	P09242	57514.5	1	10	10	12	2.22e-05	0.263	HETHGGEDVAVFAK	R	G	0.997	57.5	34.4	53.4	0	0	1	0	2	1496.71	26648.5	451	464
Alkaline phosphatase, tissue-nonspecific isozyme OS=Mus musculus GN=Alpl PE=1 SV=2	P09242	57514.5	1	10	10	12	2.22e-05	0.263	QALHEAVEMDQAIGK	K	A	0.997	37.5	35.1	30.8	0	0	1	0	2	1639.81	33231.5	347	361
Alkaline phosphatase, tissue-nonspecific isozyme OS=Mus musculus GN=Alpl PE=1 SV=2	P09242	57514.5	1	10	10	12	2.22e-05	0.263	TDVEYELDEK	R	A	0.974	42.4	34.4	17.3	0	1	0	0	2	1240.56	17878.5	232	241
Alkaline phosphatase, tissue-nonspecific isozyme OS=Mus musculus GN=Alpl PE=1 SV=2	P09242	57514.5	1	10	10	12	2.22e-05	0.263	TELLALDPSR	R	V	0.997	50.7	34.4	36.7	0	1	0	0	2	1114.61	19563.1	273	282
Alkaline phosphatase, tissue-nonspecific isozyme OS=Mus musculus GN=Alpl PE=1 SV=2	P09242	57514.5	1	10	10	12	2.22e-05	0.263	TYNTNAQVPDSAGTATAYLCGVK	K	A	0.997	73	33.3	73	0	1	0	0	2	2402.13	18944.1	100	122
Alkaline phosphatase, tissue-nonspecific isozyme OS=Mus musculus GN=Alpl PE=1 SV=2	P09242	57514.5	1	10	10	12	2.22e-05	0.263	VNHATPSAAYAHSADR	R	D	0.997	44.5	34	44.5	0	0	0	1	2	1667.79	3454.86	169	184
Protein EFR3 homolog A OS=Mus musculus GN=Efr3a PE=1 SV=1	Q8BG67	92615.3	1	9	9	10	1.85e-05	0.149	APFEEIAAQCESK	K	A	0.997	77.7	33.7	71	0	1	0	0	2	1479.68	31850.2	756	768
Protein EFR3 homolog A OS=Mus musculus GN=Efr3a PE=1 SV=1	Q8BG67	92615.3	1	9	9	10	1.85e-05	0.149	FSAMCHSCHSDPEIR	R	T	0.97	21.9	26.1	21.9	0	0	0	1	2	1833.75	6578.76	147	161
Protein EFR3 homolog A OS=Mus musculus GN=Efr3a PE=1 SV=1	Q8BG67	92615.3	1	9	9	10	1.85e-05	0.149	GSVGSVTVSSK	K	D	0.997	55.2	36	42.4	0	1	0	0	2	1007.54	1711.23	359	369
Protein EFR3 homolog A OS=Mus musculus GN=Efr3a PE=1 SV=1	Q8BG67	92615.3	1	9	9	10	1.85e-05	0.149	IIPDVADLK	R	I	0.997	42	32.2	30	0	1	0	0	2	983.577	11278.9	499	507
Protein EFR3 homolog A OS=Mus musculus GN=Efr3a PE=1 SV=1	Q8BG67	92615.3	1	9	9	10	1.85e-05	0.149	LGPPSSPSAADKEENPAVLAESCFR	R	E	0.997	52.3	33.5	52.3	0	0	1	0	2	2629.26	9599.2	215	239
Protein EFR3 homolog A OS=Mus musculus GN=Efr3a PE=1 SV=1	Q8BG67	92615.3	1	9	9	10	1.85e-05	0.149	LQVLGTNSFVK	K	F	0.961	26.9	34.2	7.64	0	1	0	0	2	1205.69	6306.48	115	125
Protein EFR3 homolog A OS=Mus musculus GN=Efr3a PE=1 SV=1	Q8BG67	92615.3	1	9	9	10	1.85e-05	0.149	LTFYAVSAPEK	K	L	0.997	86.9	34.8	77.7	0	1	0	0	2	1225.65	10434.6	40	50
Protein EFR3 homolog A OS=Mus musculus GN=Efr3a PE=1 SV=1	Q8BG67	92615.3	1	9	9	10	1.85e-05	0.149	QLVLEVMHNLMDR	R	H	0.997	42.1	34.9	39.2	0	0	2	0	2	1597.82	4718.68	475	487
Protein EFR3 homolog A OS=Mus musculus GN=Efr3a PE=1 SV=1	Q8BG67	92615.3	1	9	9	10	1.85e-05	0.149	TMEAPYFLPEHIFR	R	D	0.997	36.1	35.3	33.5	0	0	1	0	2	1750.86	3040.54	627	640
E2/E3 hybrid ubiquitin-protein ligase UBE2O OS=Mus musculus GN=Ube2o PE=1 SV=3	Q6ZPJ3	140834	1	19	19	29	5.36e-05	0.207	AALLEAGMPESTEDK	R	-	0.997	89.8	34.3	89.8	0	1	0	0	2	1561.74	31441.6	1274	1288
E2/E3 hybrid ubiquitin-protein ligase UBE2O OS=Mus musculus GN=Ube2o PE=1 SV=3	Q6ZPJ3	140834	1	19	19	29	5.36e-05	0.207	CLYVFPAK	R	V	0.99	45.1	34.3	37	0	2	0	0	2	997.518	9801.18	348	355
E2/E3 hybrid ubiquitin-protein ligase UBE2O OS=Mus musculus GN=Ube2o PE=1 SV=3	Q6ZPJ3	140834	1	19	19	29	5.36e-05	0.207	EDEPSVGQVAR	K	V	0.974	21.6	33.5	14.7	0	1	0	0	2	1186.57	21312	668	678
E2/E3 hybrid ubiquitin-protein ligase UBE2O OS=Mus musculus GN=Ube2o PE=1 SV=3	Q6ZPJ3	140834	1	19	19	29	5.36e-05	0.207	EMALLATSLPDGIMVK	K	T	0.997	56.5	35.3	56.1	0	1	0	0	2	1688.9	17021.7	958	973
E2/E3 hybrid ubiquitin-protein ligase UBE2O OS=Mus musculus GN=Ube2o PE=1 SV=3	Q6ZPJ3	140834	1	19	19	29	5.36e-05	0.207	GEVFSVLEFAPSNHSFK	K	K	0.997	61	35	59	0	0	2	0	2	1894.93	7468.98	923	939
E2/E3 hybrid ubiquitin-protein ligase UBE2O OS=Mus musculus GN=Ube2o PE=1 SV=3	Q6ZPJ3	140834	1	19	19	29	5.36e-05	0.207	IMSCTPDTQCPR	R	D	0.997	73.8	29.1	70.8	0	1	0	0	2	1465.62	48964.6	392	403
E2/E3 hybrid ubiquitin-protein ligase UBE2O OS=Mus musculus GN=Ube2o PE=1 SV=3	Q6ZPJ3	140834	1	19	19	29	5.36e-05	0.207	LLFSHDLVSGR	R	Y	0.994	29.4	34.9	21	0	2	0	0	2	1243.68	12655.9	54	64
E2/E3 hybrid ubiquitin-protein ligase UBE2O OS=Mus musculus GN=Ube2o PE=1 SV=3	Q6ZPJ3	140834	1	19	19	29	5.36e-05	0.207	LNPNLYDNGK	R	V	0.997	42.6	36.1	42.6	0	1	0	0	2	1147.57	13796.1	1026	1035
E2/E3 hybrid ubiquitin-protein ligase UBE2O OS=Mus musculus GN=Ube2o PE=1 SV=3	Q6ZPJ3	140834	1	19	19	29	5.36e-05	0.207	MDLFSALIK	R	G	0.972	24.7	34.8	12.7	0	1	0	0	2	1037.57	4915.73	979	987
E2/E3 hybrid ubiquitin-protein ligase UBE2O OS=Mus musculus GN=Ube2o PE=1 SV=3	Q6ZPJ3	140834	1	19	19	29	5.36e-05	0.207	NMTVEQLLTGSPTSPTVEPEKPTR	K	E	0.997	35.9	33.7	35.9	0	0	2	0	2	2612.32	9720.28	823	846
E2/E3 hybrid ubiquitin-protein ligase UBE2O OS=Mus musculus GN=Ube2o PE=1 SV=3	Q6ZPJ3	140834	1	19	19	29	5.36e-05	0.207	RPPEVFEQEIR	R	Q	0.981	26.8	34.9	26.7	0	0	2	0	2	1399.73	20196.3	1115	1125
E2/E3 hybrid ubiquitin-protein ligase UBE2O OS=Mus musculus GN=Ube2o PE=1 SV=3	Q6ZPJ3	140834	1	19	19	29	5.36e-05	0.207	SFCPGGTDSVSPPPSIITQENLGR	K	V	0.997	71.3	33.9	70.8	0	0	1	0	2	2516.21	5860.68	307	330
E2/E3 hybrid ubiquitin-protein ligase UBE2O OS=Mus musculus GN=Ube2o PE=1 SV=3	Q6ZPJ3	140834	1	19	19	29	5.36e-05	0.207	SNDLFPVHHLDNNEFCPGDFVVDK	R	R	0.99	32.7	31.9	32.7	0	0	0	1	2	2815.28	10480.5	565	588
E2/E3 hybrid ubiquitin-protein ligase UBE2O OS=Mus musculus GN=Ube2o PE=1 SV=3	Q6ZPJ3	140834	1	19	19	29	5.36e-05	0.207	TLDNVAIAEEEK	K	M	0.997	64.1	35.5	47.3	0	2	0	0	2	1331.67	21112.9	864	875
E2/E3 hybrid ubiquitin-protein ligase UBE2O OS=Mus musculus GN=Ube2o PE=1 SV=3	Q6ZPJ3	140834	1	19	19	29	5.36e-05	0.207	VEVVWADNSK	K	T	0.997	57	35.8	44.6	0	1	0	0	2	1146.58	10430.3	685	694
E2/E3 hybrid ubiquitin-protein ligase UBE2O OS=Mus musculus GN=Ube2o PE=1 SV=3	Q6ZPJ3	140834	1	19	19	29	5.36e-05	0.207	VQSCPDPAVYGVVQSGDHVGR	R	T	0.997	71.2	33.9	71.2	0	0	3	0	2	2227.06	40890.2	590	610
E2/E3 hybrid ubiquitin-protein ligase UBE2O OS=Mus musculus GN=Ube2o PE=1 SV=3	Q6ZPJ3	140834	1	19	19	29	5.36e-05	0.207	VQWYPEGVK	R	Q	0.992	30.2	36.3	17.9	0	2	0	0	2	1105.57	16150.7	119	127
E2/E3 hybrid ubiquitin-protein ligase UBE2O OS=Mus musculus GN=Ube2o PE=1 SV=3	Q6ZPJ3	140834	1	19	19	29	5.36e-05	0.207	VVQSMTQLVR	R	R	0.997	75.4	35.9	58.9	0	1	0	0	2	1160.65	20982.7	1105	1114
E2/E3 hybrid ubiquitin-protein ligase UBE2O OS=Mus musculus GN=Ube2o PE=1 SV=3	Q6ZPJ3	140834	1	19	19	29	5.36e-05	0.207	VVVEEVQVVELK	R	V	0.997	79.5	32	79.5	0	2	0	0	2	1369.79	18289.6	289	300
Protein ITFG3 OS=Mus musculus GN=Itfg3 PE=1 SV=1	Q8C0Z1	60576.7	1	4	4	7	1.29e-05	0.0901	GSLGVDGDGVALLHVTR	R	T	0.997	68.8	34.5	68.8	0	0	3	0	2	1665.89	27535.4	257	273
Protein ITFG3 OS=Mus musculus GN=Itfg3 PE=1 SV=1	Q8C0Z1	60576.7	1	4	4	7	1.29e-05	0.0901	VIHLGEGSSDSDQAIR	R	D	0.997	85.1	35	85.1	0	0	1	0	2	1683.83	36828.1	528	543
Protein ITFG3 OS=Mus musculus GN=Itfg3 PE=1 SV=1	Q8C0Z1	60576.7	1	4	4	7	1.29e-05	0.0901	VQDLVPGSR	K	V	0.997	42.2	33.7	32.5	0	2	0	0	2	970.532	31272.1	519	527
Protein ITFG3 OS=Mus musculus GN=Itfg3 PE=1 SV=1	Q8C0Z1	60576.7	1	4	4	7	1.29e-05	0.0901	YLMNIPGK	R	A	0.99	52.2	36.3	34.9	0	1	0	0	2	935.502	5716.36	333	340
SH3 domain-binding glutamic acid-rich-like protein 2 OS=Mus musculus GN=Sh3bgrl2 PE=1 SV=1	Q8BG73	12255	1	2	2	3	5.55e-06	0.28	KPAQGNPLPPQIFNGDR	K	Y	0.989	22.6	34.8	22.6	0	0	1	0	2	1848.97	16311	58	74
SH3 domain-binding glutamic acid-rich-like protein 2 OS=Mus musculus GN=Sh3bgrl2 PE=1 SV=1	Q8BG73	12255	1	2	2	3	5.55e-06	0.28	VFVASCSGFVAIK	R	K	0.994	36.3	34.6	27.8	0	2	0	0	2	1384.73	5394.81	5	17
Peptidyl-prolyl cis-trans isomerase FKBP8 OS=Mus musculus GN=Fkbp8 PE=1 SV=2	O35465	43529.6	1	5	6	7	1.29e-05	0.179	CLNNLAASQLK	K	L	0.997	45.7	35.9	26.3	0	1	0	0	2	1231.65	36293.4	264	274
Peptidyl-prolyl cis-trans isomerase FKBP8 OS=Mus musculus GN=Fkbp8 PE=1 SV=2	O35465	43529.6	1	5	6	7	1.29e-05	0.179	SCSQVLEHQPDNIK	R	A	0.997	61.5	34.2	54.5	0	1	1	0	2	1654.79	22319.7	284	297
Peptidyl-prolyl cis-trans isomerase FKBP8 OS=Mus musculus GN=Fkbp8 PE=1 SV=2	O35465	43529.6	1	5	6	7	1.29e-05	0.179	TAEDGPDLEMLSGQER	K	V	0.997	80.4	31.5	80.4	0	1	0	0	2	1747.78	19650.7	192	207
Peptidyl-prolyl cis-trans isomerase FKBP8 OS=Mus musculus GN=Fkbp8 PE=1 SV=2	O35465	43529.6	1	5	6	7	1.29e-05	0.179	VDMTCEEEEELLQLK	K	V	0.996	38.8	33.6	38.8	0	1	0	0	2	1865.85	16556.1	247	261
Peptidyl-prolyl cis-trans isomerase FKBP8 OS=Mus musculus GN=Fkbp8 PE=1 SV=2	O35465	43529.6	1	5	6	7	1.29e-05	0.179	VLAQQGEYSEAIPILR	K	A	0.997	82.6	33.7	82.6	0	2	0	0	2	1786.97	24768.1	305	320
Reticulocalbin-2 OS=Mus musculus GN=Rcn2 PE=2 SV=1	Q8BP92	37271.8	1	9	11	18	3.33e-05	0.366	AEELHYPQGEHR	K	A	0.997	44.1	34	41.9	0	0	1	0	2	1465.68	2476.27	28	39
Reticulocalbin-2 OS=Mus musculus GN=Rcn2 PE=2 SV=1	Q8BP92	37271.8	1	9	11	18	3.33e-05	0.366	DPTANEDPEWILVEK	R	D	0.997	73.9	34.3	68.1	0	2	0	0	2	1755.84	21374.3	221	235
Reticulocalbin-2 OS=Mus musculus GN=Rcn2 PE=2 SV=1	Q8BP92	37271.8	1	9	11	18	3.33e-05	0.366	EALLGVQEDVDEYVK	R	L	0.997	66.1	35.3	66.1	0	3	0	0	2	1706.85	181566	45	59
Reticulocalbin-2 OS=Mus musculus GN=Rcn2 PE=2 SV=1	Q8BP92	37271.8	1	9	11	18	3.33e-05	0.366	FVNDYDKDNDGR	R	L	0.997	60.1	30.6	48.6	0	1	0	0	2	1457.63	6157	238	249
Reticulocalbin-2 OS=Mus musculus GN=Rcn2 PE=2 SV=1	Q8BP92	37271.8	1	9	11	18	3.33e-05	0.366	LSEEEILENQDLFLTSEATDYGR	K	Q	0.997	83.1	33.3	82.1	0	0	2	0	2	2672.26	12662.6	286	308
Reticulocalbin-2 OS=Mus musculus GN=Rcn2 PE=2 SV=1	Q8BP92	37271.8	1	9	11	18	3.33e-05	0.366	QLHDDYFYHDEL	R	-	0.989	20.4	29.6	19.3	0	0	1	0	2	1594.68	29647.3	309	320
Reticulocalbin-2 OS=Mus musculus GN=Rcn2 PE=2 SV=1	Q8BP92	37271.8	1	9	11	18	3.33e-05	0.366	QQFVEYDK	K	N	0.99	64	33.2	50.6	0	2	0	0	2	1056.5	93670	107	114
Reticulocalbin-2 OS=Mus musculus GN=Rcn2 PE=2 SV=1	Q8BP92	37271.8	1	9	11	18	3.33e-05	0.366	RDPTANEDPEWILVEK	R	D	0.997	77.4	35.1	71	0	1	3	0	2	1911.94	100961	220	235
Reticulocalbin-2 OS=Mus musculus GN=Rcn2 PE=2 SV=1	Q8BP92	37271.8	1	9	11	18	3.33e-05	0.366	VIDFDENTALDDTEEGSFR	R	Q	0.997	45.6	30.6	45.6	0	1	1	0	2	2172.96	20361.3	133	151
Delta(3,5)-Delta(2,4)-dienoyl-CoA isomerase, mitochondrial OS=Mus musculus GN=Ech1 PE=1 SV=1	O35459	36119.2	1	14	32	291	0.000538	0.587	APEEVSDHNYESIQVTSAQK	R	H	0.997	88	33.3	88	0	12	49	0	2	2232.04	1946000	45	64
Delta(3,5)-Delta(2,4)-dienoyl-CoA isomerase, mitochondrial OS=Mus musculus GN=Ech1 PE=1 SV=1	O35459	36119.2	1	14	32	291	0.000538	0.587	AVVVSGAGK	R	M	0.997	54.3	33	37	0	3	0	0	2	787.467	14160.7	103	111
Delta(3,5)-Delta(2,4)-dienoyl-CoA isomerase, mitochondrial OS=Mus musculus GN=Ech1 PE=1 SV=1	O35459	36119.2	1	14	32	291	0.000538	0.587	CPKPVIAAIHGGCIGGGVDLVSACDIR	K	Y	0.997	45.5	33.7	43.1	0	0	1	5	2	2792.4	163410	158	184
Delta(3,5)-Delta(2,4)-dienoyl-CoA isomerase, mitochondrial OS=Mus musculus GN=Ech1 PE=1 SV=1	O35459	36119.2	1	14	32	291	0.000538	0.587	DAMLNAAFALAADISSK	K	S	0.997	40.3	35.2	40.3	0	1	0	0	2	1708.86	725.02	250	266
Delta(3,5)-Delta(2,4)-dienoyl-CoA isomerase, mitochondrial OS=Mus musculus GN=Ech1 PE=1 SV=1	O35459	36119.2	1	14	32	291	0.000538	0.587	ELVECFQK	R	I	0.99	41.9	34.8	28.1	0	4	0	0	2	1052.51	1454520	87	94
Delta(3,5)-Delta(2,4)-dienoyl-CoA isomerase, mitochondrial OS=Mus musculus GN=Ech1 PE=1 SV=1	O35459	36119.2	1	14	32	291	0.000538	0.587	EVDMGLAADVGTLQR	K	L	0.997	89.5	35.4	80.7	0	63	6	0	2	1574.78	2853640	196	210
Delta(3,5)-Delta(2,4)-dienoyl-CoA isomerase, mitochondrial OS=Mus musculus GN=Ech1 PE=1 SV=1	O35459	36119.2	1	14	32	291	0.000538	0.587	HVLHVQLNRPEK	K	R	0.997	54.4	32.1	51.7	0	3	2	15	2	1469.83	323806	65	76
Delta(3,5)-Delta(2,4)-dienoyl-CoA isomerase, mitochondrial OS=Mus musculus GN=Ech1 PE=1 SV=1	O35459	36119.2	1	14	32	291	0.000538	0.587	MFTSGIDLMDMASELMQPSGDDAAR	K	I	0.981	35.3	27.6	1.56	0	0	1	0	2	2721.15	2748.48	112	136
Delta(3,5)-Delta(2,4)-dienoyl-CoA isomerase, mitochondrial OS=Mus musculus GN=Ech1 PE=1 SV=1	O35459	36119.2	1	14	32	291	0.000538	0.587	MMADEALDSGLVSR	K	V	0.997	86.8	33.9	86.3	0	25	5	0	2	1494.69	4369720	231	244
Delta(3,5)-Delta(2,4)-dienoyl-CoA isomerase, mitochondrial OS=Mus musculus GN=Ech1 PE=1 SV=1	O35459	36119.2	1	14	32	291	0.000538	0.587	RAPEEVSDHNYESIQVTSAQK	K	H	0.997	82.7	34	82.7	0	2	21	22	2	2388.14	1254380	44	64
Delta(3,5)-Delta(2,4)-dienoyl-CoA isomerase, mitochondrial OS=Mus musculus GN=Ech1 PE=1 SV=1	O35459	36119.2	1	14	32	291	0.000538	0.587	SPVAVQGSK	K	I	0.997	59	34.3	45.8	0	4	0	0	2	872.484	5441.35	267	275
Delta(3,5)-Delta(2,4)-dienoyl-CoA isomerase, mitochondrial OS=Mus musculus GN=Ech1 PE=1 SV=1	O35459	36119.2	1	14	32	291	0.000538	0.587	SVQAAMEK	K	R	0.99	43.7	36	34.6	0	2	0	0	2	863.429	4922.34	309	316
Delta(3,5)-Delta(2,4)-dienoyl-CoA isomerase, mitochondrial OS=Mus musculus GN=Ech1 PE=1 SV=1	O35459	36119.2	1	14	32	291	0.000538	0.587	VIGNQSLVNELTFSAR	K	K	0.997	88.6	34.6	79.5	0	32	3	0	2	1747.93	2496560	214	229
Delta(3,5)-Delta(2,4)-dienoyl-CoA isomerase, mitochondrial OS=Mus musculus GN=Ech1 PE=1 SV=1	O35459	36119.2	1	14	32	291	0.000538	0.587	YCTQDAFFQIK	R	E	0.997	80.1	33.6	78.5	0	8	2	0	2	1420.66	1978060	185	195
FK506-binding protein-like OS=Mus musculus GN=Fkbpl PE=2 SV=1	O35450	38302.7	1	2	2	2	3.7e-06	0.072	EENAQQILNTAIPFR	R	Q	0.997	65.7	34.9	65.7	0	1	0	0	2	1743.9	4230.97	21	35
FK506-binding protein-like OS=Mus musculus GN=Fkbpl PE=2 SV=1	O35450	38302.7	1	2	2	2	3.7e-06	0.072	SPGLLPEALK	R	V	0.997	37	31.7	16.2	0	1	0	0	2	1024.6	2629.37	38	47
MOB-like protein phocein OS=Mus musculus GN=Mob4 PE=1 SV=1	Q6PEB6	26032.5	1	4	6	10	1.85e-05	0.231	ECPAIDYTR	K	H	0.997	41.7	33.1	34.2	0	2	0	0	2	1124.5	65953.8	118	126
MOB-like protein phocein OS=Mus musculus GN=Mob4 PE=1 SV=1	Q6PEB6	26032.5	1	4	6	10	1.85e-05	0.231	HTLDGAACLLNSNK	R	Y	0.997	67.6	34.6	58.9	0	2	1	0	2	1513.74	49172	127	140
MOB-like protein phocein OS=Mus musculus GN=Mob4 PE=1 SV=1	Q6PEB6	26032.5	1	4	6	10	1.85e-05	0.231	ILEPPEGQDEGVWK	K	Y	0.997	65.5	35	59	0	2	0	0	2	1596.79	54325.9	57	70
MOB-like protein phocein OS=Mus musculus GN=Mob4 PE=1 SV=1	Q6PEB6	26032.5	1	4	6	10	1.85e-05	0.231	QIFDEYENETFLCHR	R	F	0.997	51.2	31.3	51.2	0	1	2	0	2	2000.88	17016.6	176	190
Myotubularin-related protein 5 OS=Mus musculus GN=Sbf1 PE=1 SV=2	Q6ZPE2	208693	1	2	2	2	3.7e-06	0.0123	ATDLFDELVAHEVAR	R	M	0.997	53.9	34.8	45.7	0	0	1	0	2	1685.85	2852.1	438	452
Myotubularin-related protein 5 OS=Mus musculus GN=Sbf1 PE=1 SV=2	Q6ZPE2	208693	1	2	2	2	3.7e-06	0.0123	VYLLPDGR	R	E	0.971	25.1	36.8	12.2	0	1	0	0	2	932.52	3122.81	902	909
Dihydroorotate dehydrogenase (quinone), mitochondrial OS=Mus musculus GN=Dhodh PE=2 SV=2	O35435	42701.1	1	10	13	16	2.96e-05	0.322	ATFQDSNMLEVR	R	V	0.997	50.5	34.3	42.6	0	1	0	0	2	1410.67	9305.68	70	81
Dihydroorotate dehydrogenase (quinone), mitochondrial OS=Mus musculus GN=Dhodh PE=2 SV=2	O35435	42701.1	1	10	13	16	2.96e-05	0.322	DLSTQTIR	R	E	0.976	34	37	17.5	0	1	0	0	2	933.5	12919.2	310	317
Dihydroorotate dehydrogenase (quinone), mitochondrial OS=Mus musculus GN=Dhodh PE=2 SV=2	O35435	42701.1	1	10	13	16	2.96e-05	0.322	GFNTVTDAIGVDHR	R	-	0.997	61.6	34.6	58	0	1	1	0	2	1501.74	40720.6	381	394
Dihydroorotate dehydrogenase (quinone), mitochondrial OS=Mus musculus GN=Dhodh PE=2 SV=2	O35435	42701.1	1	10	13	16	2.96e-05	0.322	IAPDLTAQDKEDIASVAR	K	E	0.997	104	34.4	104	0	0	2	0	2	1913	56427.8	255	272
Dihydroorotate dehydrogenase (quinone), mitochondrial OS=Mus musculus GN=Dhodh PE=2 SV=2	O35435	42701.1	1	10	13	16	2.96e-05	0.322	LPEDQAVINR	R	Y	0.997	43.8	34.2	39.8	0	2	0	0	2	1154.62	48965	136	145
Dihydroorotate dehydrogenase (quinone), mitochondrial OS=Mus musculus GN=Dhodh PE=2 SV=2	O35435	42701.1	1	10	13	16	2.96e-05	0.322	NPVGIAAGFDK	R	H	0.997	51.9	36.2	42.8	0	1	0	0	2	1088.57	4140.63	89	99
Dihydroorotate dehydrogenase (quinone), mitochondrial OS=Mus musculus GN=Dhodh PE=2 SV=2	O35435	42701.1	1	10	13	16	2.96e-05	0.322	QTQLTTDGLPLGINLGK	K	N	0.997	35.3	32.3	35.3	0	2	1	0	2	1768.98	53894	167	183
Dihydroorotate dehydrogenase (quinone), mitochondrial OS=Mus musculus GN=Dhodh PE=2 SV=2	O35435	42701.1	1	10	13	16	2.96e-05	0.322	TSVDAAADYVEGVR	K	I	0.997	85.3	34.5	78.1	0	1	0	0	2	1452.7	38305.6	186	199
Dihydroorotate dehydrogenase (quinone), mitochondrial OS=Mus musculus GN=Dhodh PE=2 SV=2	O35435	42701.1	1	10	13	16	2.96e-05	0.322	VISLGLLPR	R	A	0.997	64.8	25.4	27.4	0	1	0	0	2	967.63	11590.8	61	69
Dihydroorotate dehydrogenase (quinone), mitochondrial OS=Mus musculus GN=Dhodh PE=2 SV=2	O35435	42701.1	1	10	13	16	2.96e-05	0.322	YGFNSHGLSAVEHR	R	L	0.997	120	34.2	114	0	0	1	1	2	1573.75	31672	146	159
PGC-1 and ERR-induced regulator in muscle protein 1 OS=Mus musculus GN=Perm1 PE=1 SV=2	Q149B8	85155.8	1	5	6	6	1.11e-05	0.103	APHSPESPGHSDNPQSSPDSLEASPR	K	N	0.997	43.2	30.9	43.2	0	0	0	1	2	2683.2	29967.6	153	178
PGC-1 and ERR-induced regulator in muscle protein 1 OS=Mus musculus GN=Perm1 PE=1 SV=2	Q149B8	85155.8	1	5	6	6	1.11e-05	0.103	AQQDKPQPDSTSPEQMAR	K	E	0.997	64.1	32.7	64.1	0	0	1	0	2	2013.93	6995.75	227	244
PGC-1 and ERR-induced regulator in muscle protein 1 OS=Mus musculus GN=Perm1 PE=1 SV=2	Q149B8	85155.8	1	5	6	6	1.11e-05	0.103	ELEDVAAQQLVSR	R	S	0.997	65	34.9	59.9	0	1	1	0	2	1457.76	39638.5	75	87
PGC-1 and ERR-induced regulator in muscle protein 1 OS=Mus musculus GN=Perm1 PE=1 SV=2	Q149B8	85155.8	1	5	6	6	1.11e-05	0.103	GGSAAWDAVAVAPR	R	L	0.997	42.1	34.7	39.8	0	0	1	0	2	1327.68	4690.94	549	562
PGC-1 and ERR-induced regulator in muscle protein 1 OS=Mus musculus GN=Perm1 PE=1 SV=2	Q149B8	85155.8	1	5	6	6	1.11e-05	0.103	LLQGPAPSSPSK	R	A	0.997	66.8	34.1	52.1	0	1	0	0	2	1181.65	41498.2	141	152
Cytochrome P450 2B10 OS=Mus musculus GN=Cyp2b10 PE=1 SV=1	P12791	56745.9	1	4	4	6	1.11e-05	0.114	ATLDPSVPR	K	D	0.988	23.2	33.6	17.8	0	1	0	0	2	955.521	20708.8	254	262
Cytochrome P450 2B10 OS=Mus musculus GN=Cyp2b10 PE=1 SV=1	P12791	56745.9	1	4	4	6	1.11e-05	0.114	EALVGQAEAFSGR	R	G	0.997	61.1	35.9	48.4	0	1	0	0	2	1334.67	29982.8	86	98
Cytochrome P450 2B10 OS=Mus musculus GN=Cyp2b10 PE=1 SV=1	P12791	56745.9	1	4	4	6	1.11e-05	0.114	EIDQVIGSHR	K	L	0.997	55.7	34.9	41.2	0	1	0	0	2	1153.6	15956.3	327	336
Cytochrome P450 2B10 OS=Mus musculus GN=Cyp2b10 PE=1 SV=1	P12791	56745.9	1	4	4	6	1.11e-05	0.114	FSDLIPIGVPHR	R	V	0.997	53.8	33.9	43.7	0	0	2	0	2	1350.75	27075.9	359	370
Cytochrome P450 2B10 OS=Mus musculus GN=Cyp2b10 PE=1 SV=1	P12791	56745.9	1	4	4	6	1.11e-05	0.114	IQEEAQCLVEELR	R	K	0.997	88.3	34.9	76.1	0	1	0	0	2	1616.8	32594.4	146	158
Cytochrome P450 2B9 OS=Mus musculus GN=Cyp2b9 PE=2 SV=2	P12790	55743	0.984	0	0	3	5.55e-06	0.0468	EIDQVIGSHR	K	L	0.997	55.7	34.9	41.2	0	1	0	0	2	1153.6	15956.3	327	336
Cytochrome P450 2B9 OS=Mus musculus GN=Cyp2b9 PE=2 SV=2	P12790	55743	0.984	0	0	3	5.55e-06	0.0468	MPYTDAVIHEIQR	K	F	0.997	65.4	35	65.4	0	0	2	0	2	1572.78	15743.6	346	358
Copine-1 OS=Mus musculus GN=Cpne1 PE=1 SV=1	Q8C166	58886	1	9	11	28	5.18e-05	0.181	AQGWAPLK	R	A	0.98	39.7	32.7	25.2	0	1	0	0	2	870.483	28278.7	514	521
Copine-1 OS=Mus musculus GN=Cpne1 PE=1 SV=1	Q8C166	58886	1	9	11	28	5.18e-05	0.181	DIVQFVPYR	R	R	0.997	45	35.5	40.4	0	2	0	0	2	1136.61	86243	478	486
Copine-1 OS=Mus musculus GN=Cpne1 PE=1 SV=1	Q8C166	58886	1	9	11	28	5.18e-05	0.181	FAAQAAQQR	R	S	0.997	49.2	36.7	31.8	0	1	0	0	2	990.511	3064.86	400	408
Copine-1 OS=Mus musculus GN=Cpne1 PE=1 SV=1	Q8C166	58886	1	9	11	28	5.18e-05	0.181	FGIYDIDNK	R	T	0.997	61.6	34.3	54.5	0	6	0	0	2	1084.53	130441	75	83
Copine-1 OS=Mus musculus GN=Cpne1 PE=1 SV=1	Q8C166	58886	1	9	11	28	5.18e-05	0.181	GTITVSAQELK	R	D	0.997	43.8	36	32.8	0	1	0	0	2	1146.64	118890	124	134
Copine-1 OS=Mus musculus GN=Cpne1 PE=1 SV=1	Q8C166	58886	1	9	11	28	5.18e-05	0.181	LYGPTNFAPIINHVAR	R	F	0.997	82.6	33.3	80	0	1	4	0	2	1782.96	50790.7	384	399
Copine-1 OS=Mus musculus GN=Cpne1 PE=1 SV=1	Q8C166	58886	1	9	11	28	5.18e-05	0.181	NCSSPEFSK	R	T	0.997	36.1	30.3	36.1	0	1	0	0	2	1055.45	5522.34	51	59
Copine-1 OS=Mus musculus GN=Cpne1 PE=1 SV=1	Q8C166	58886	1	9	11	28	5.18e-05	0.181	NNLNPTWK	K	R	0.99	34.6	34.2	18.6	0	3	0	0	2	986.505	66715.3	182	189
Copine-1 OS=Mus musculus GN=Cpne1 PE=1 SV=1	Q8C166	58886	1	9	11	28	5.18e-05	0.181	SDPFLEFFR	K	Q	0.997	70.1	33.7	60.2	0	2	0	0	2	1157.56	66758	157	165
Copine-1 OS=Mus musculus GN=Cpne1 PE=1 SV=1	Q8C166	58886	1	9	11	28	5.18e-05	0.181	VVTMEVEAR	R	N	0.997	49	36.6	42.3	0	6	0	0	2	1033.53	95084.9	138	146
Probable carboxypeptidase PM20D1 OS=Mus musculus GN=Pm20d1 PE=2 SV=1	Q8C165	55664	1	12	12	15	2.77e-05	0.318	AFPTVFHSSLVQHEVVAK	K	Y	0.997	44.6	33.4	44.6	0	0	0	1	2	1996.07	25836.3	86	103
Probable carboxypeptidase PM20D1 OS=Mus musculus GN=Pm20d1 PE=2 SV=1	Q8C165	55664	1	12	12	15	2.77e-05	0.318	ETSIGILSAAVSR	K	L	0.997	61.1	35.2	54.6	0	1	0	0	2	1303.72	25549.7	265	277
Probable carboxypeptidase PM20D1 OS=Mus musculus GN=Pm20d1 PE=2 SV=1	Q8C165	55664	1	12	12	15	2.77e-05	0.318	FNPLPLNPQDFSGVHGINEK	R	V	0.997	61.5	34.6	61.5	0	0	1	0	2	2223.12	28534.9	451	470
Probable carboxypeptidase PM20D1 OS=Mus musculus GN=Pm20d1 PE=2 SV=1	Q8C165	55664	1	12	12	15	2.77e-05	0.318	IHPSQTVHEVLELVK	R	N	0.988	29	32.1	29	0	0	0	1	2	1728.96	9337.15	365	379
Probable carboxypeptidase PM20D1 OS=Mus musculus GN=Pm20d1 PE=2 SV=1	Q8C165	55664	1	12	12	15	2.77e-05	0.318	IPSQFSEEER	R	V	0.997	68.8	34.5	57.7	0	3	0	0	2	1221.57	66168.6	39	48
Probable carboxypeptidase PM20D1 OS=Mus musculus GN=Pm20d1 PE=2 SV=1	Q8C165	55664	1	12	12	15	2.77e-05	0.318	ISALLQAR	K	G	0.99	49.7	32.8	2.59	0	1	0	0	2	871.536	15857.4	202	209
Probable carboxypeptidase PM20D1 OS=Mus musculus GN=Pm20d1 PE=2 SV=1	Q8C165	55664	1	12	12	15	2.77e-05	0.318	LEQTPMPNMFGGGPLK	R	K	0.997	46.4	34.9	40.7	0	1	0	0	2	1716.85	8357.39	278	293
Probable carboxypeptidase PM20D1 OS=Mus musculus GN=Pm20d1 PE=2 SV=1	Q8C165	55664	1	12	12	15	2.77e-05	0.318	NLWLFHPIVSR	R	I	0.996	27.6	33.1	27.6	0	0	1	0	2	1381.77	15892.2	313	323
Probable carboxypeptidase PM20D1 OS=Mus musculus GN=Pm20d1 PE=2 SV=1	Q8C165	55664	1	12	12	15	2.77e-05	0.318	NPITNALVR	R	T	0.997	54	32.3	40.8	0	2	0	0	2	997.579	14749	328	336
Probable carboxypeptidase PM20D1 OS=Mus musculus GN=Pm20d1 PE=2 SV=1	Q8C165	55664	1	12	12	15	2.77e-05	0.318	SFFIALGHDEEVSGEK	R	G	0.997	76.5	34.6	75.7	0	0	1	0	2	1764.84	7598.87	182	197
Probable carboxypeptidase PM20D1 OS=Mus musculus GN=Pm20d1 PE=2 SV=1	Q8C165	55664	1	12	12	15	2.77e-05	0.318	TTTALTMFNAGIK	R	V	0.997	73.4	34.8	65.9	0	1	0	0	2	1368.72	23740.8	337	349
Probable carboxypeptidase PM20D1 OS=Mus musculus GN=Pm20d1 PE=2 SV=1	Q8C165	55664	1	12	12	15	2.77e-05	0.318	VSVQNYQNQVK	K	F	0.997	58.7	36	48	0	1	0	0	2	1306.67	41108.9	471	481
Cytochrome c oxidase subunit 5A, mitochondrial OS=Mus musculus GN=Cox5a PE=1 SV=2	P12787	16101.9	1	7	23	251	0.000464	0.342	GMNTLVGYDLVPEPK	K	I	0.997	95.5	35.6	77.7	0	111	15	0	2	1648.83	45807000	69	83
Cytochrome c oxidase subunit 5A, mitochondrial OS=Mus musculus GN=Cox5a PE=1 SV=2	P12787	16101.9	1	7	23	251	0.000464	0.342	ILEVVKDK	R	A	0.99	58.3	33.4	33.3	0	1	0	0	2	943.582	5857.3	104	111
Cytochrome c oxidase subunit 5A, mitochondrial OS=Mus musculus GN=Cox5a PE=1 SV=2	P12787	16101.9	1	7	23	251	0.000464	0.342	KGMNTLVGYDLVPEPK	R	I	0.997	88.5	35.1	87.4	0	6	12	0	2	1760.93	905669	68	83
Cytochrome c oxidase subunit 5A, mitochondrial OS=Mus musculus GN=Cox5a PE=1 SV=2	P12787	16101.9	1	7	23	251	0.000464	0.342	LNDFASAVR	R	I	0.997	67.4	36.5	44.8	0	74	0	0	2	992.516	20730600	95	103
Cytochrome c oxidase subunit 5A, mitochondrial OS=Mus musculus GN=Cox5a PE=1 SV=2	P12787	16101.9	1	7	23	251	0.000464	0.342	RLNDFASAVR	R	I	0.997	63.8	35.9	53.3	0	21	5	0	2	1148.62	3625110	94	103
Cytochrome c oxidase subunit 5A, mitochondrial OS=Mus musculus GN=Cox5a PE=1 SV=2	P12787	16101.9	1	7	23	251	0.000464	0.342	WVTYFNKPDIDAWELR	R	K	0.997	104	34.7	103	0	1	0	1	2	2053.02	765010	52	67
Cytochrome c oxidase subunit 5A, mitochondrial OS=Mus musculus GN=Cox5a PE=1 SV=2	P12787	16101.9	1	7	23	251	0.000464	0.342	WVTYFNKPDIDAWELRK	R	G	0.997	54.1	34.4	53.6	0	0	1	3	2	2181.11	62907.8	52	68
Acid trehalase-like protein 1 OS=Mus musculus GN=Athl1 PE=2 SV=1	Q8BP56	76488.6	1	2	2	3	5.55e-06	0.042	ADFSPESPDLDLR	R	V	0.997	71.3	33.7	64	0	2	0	0	2	1461.69	17165.7	135	147
Acid trehalase-like protein 1 OS=Mus musculus GN=Athl1 PE=2 SV=1	Q8BP56	76488.6	1	2	2	3	5.55e-06	0.042	LWAGCGLDVAGPLALR	R	Q	0.997	30.6	34.1	30.6	0	1	0	0	2	1668.89	3337.46	237	252
Methionine aminopeptidase 1 OS=Mus musculus GN=Metap1 PE=2 SV=1	Q8BP48	43220.8	1	8	11	19	3.51e-05	0.295	AGVTTEEIDHAVHLACIAR	K	N	0.997	79.7	35	70.2	0	0	0	2	2	2063.03	73484.2	159	177
Methionine aminopeptidase 1 OS=Mus musculus GN=Metap1 PE=2 SV=1	Q8BP48	43220.8	1	8	11	19	3.51e-05	0.295	ELGNIIQK	R	H	0.99	38.2	33.9	21	0	2	0	0	2	914.531	72243.3	271	278
Methionine aminopeptidase 1 OS=Mus musculus GN=Metap1 PE=2 SV=1	Q8BP48	43220.8	1	8	11	19	3.51e-05	0.295	EVLDIAAGMIK	R	A	0.997	44.2	35.9	26.8	0	2	0	0	2	1159.64	58301.3	148	158
Methionine aminopeptidase 1 OS=Mus musculus GN=Metap1 PE=2 SV=1	Q8BP48	43220.8	1	8	11	19	3.51e-05	0.295	LFHTAPNVPHYAK	K	N	0.997	58.6	35.2	58.6	0	1	0	1	2	1494.79	92055.2	299	311
Methionine aminopeptidase 1 OS=Mus musculus GN=Metap1 PE=2 SV=1	Q8BP48	43220.8	1	8	11	19	3.51e-05	0.295	LGIQGSYFCSQECFK	K	G	0.997	54.5	31.5	54.5	0	2	0	0	2	1823.81	6922.81	28	42
Methionine aminopeptidase 1 OS=Mus musculus GN=Metap1 PE=2 SV=1	Q8BP48	43220.8	1	8	11	19	3.51e-05	0.295	LLSSEDIEGMR	K	L	0.997	81.7	35.4	71.7	0	4	0	0	2	1249.61	57597.4	130	140
Methionine aminopeptidase 1 OS=Mus musculus GN=Metap1 PE=2 SV=1	Q8BP48	43220.8	1	8	11	19	3.51e-05	0.295	SAQFEHTLLVTDTGCEILTR	R	R	0.997	55	34.6	55	0	0	3	0	2	2291.13	15631.4	354	373
Methionine aminopeptidase 1 OS=Mus musculus GN=Metap1 PE=2 SV=1	Q8BP48	43220.8	1	8	11	19	3.51e-05	0.295	SCCTSVNEVICHGIPDR	K	R	0.997	57.7	29.7	57.7	0	1	1	0	2	2003.87	11533.4	192	208
Asparagine--tRNA ligase, cytoplasmic OS=Mus musculus GN=Nars PE=1 SV=2	Q8BP47	64280.5	1	14	19	31	5.73e-05	0.315	EDGTFYEFGDDIPEAPER	K	L	0.997	33.5	27.9	33.5	0	1	0	0	2	2086.89	11517.8	419	436
Asparagine--tRNA ligase, cytoplasmic OS=Mus musculus GN=Nars PE=1 SV=2	Q8BP47	64280.5	1	14	19	31	5.73e-05	0.315	EGIDPAPYYWYTDQR	R	K	0.997	92.6	31.7	92.6	0	3	1	0	2	1873.84	64672.1	503	517
Asparagine--tRNA ligase, cytoplasmic OS=Mus musculus GN=Nars PE=1 SV=2	Q8BP47	64280.5	1	14	19	31	5.73e-05	0.315	EPFPTIYVDSQK	K	E	0.997	68.2	35.2	66.3	0	2	0	0	2	1423.71	67071.1	50	61
Asparagine--tRNA ligase, cytoplasmic OS=Mus musculus GN=Nars PE=1 SV=2	Q8BP47	64280.5	1	14	19	31	5.73e-05	0.315	FLSWILNR	R	Y	0.99	44.7	35.5	29.3	0	1	0	0	2	1048.59	4460.02	534	541
Asparagine--tRNA ligase, cytoplasmic OS=Mus musculus GN=Nars PE=1 SV=2	Q8BP47	64280.5	1	14	19	31	5.73e-05	0.315	KEDGTFYEFGDDIPEAPER	K	L	0.997	31.9	31	31.9	0	1	0	0	2	2214.98	15619	418	436
Asparagine--tRNA ligase, cytoplasmic OS=Mus musculus GN=Nars PE=1 SV=2	Q8BP47	64280.5	1	14	19	31	5.73e-05	0.315	LEDLVCDVVDR	R	V	0.965	26.4	34.8	14.6	0	1	0	0	2	1332.65	28974.4	365	375
Asparagine--tRNA ligase, cytoplasmic OS=Mus musculus GN=Nars PE=1 SV=2	Q8BP47	64280.5	1	14	19	31	5.73e-05	0.315	LMTDTINEPILLCR	R	F	0.997	101	35.6	99.5	0	2	2	0	2	1704.87	24684	437	450
Asparagine--tRNA ligase, cytoplasmic OS=Mus musculus GN=Nars PE=1 SV=2	Q8BP47	64280.5	1	14	19	31	5.73e-05	0.315	LTESVDVLMPNVGEIVGGSMR	R	S	0.997	64	34.4	63.1	0	0	1	0	2	2203.11	8905.06	469	489
Asparagine--tRNA ligase, cytoplasmic OS=Mus musculus GN=Nars PE=1 SV=2	Q8BP47	64280.5	1	14	19	31	5.73e-05	0.315	MNYSDAIEWLK	R	E	0.997	90.8	33.9	78	0	6	0	0	2	1369.65	61322.6	402	412
Asparagine--tRNA ligase, cytoplasmic OS=Mus musculus GN=Nars PE=1 SV=2	Q8BP47	64280.5	1	14	19	31	5.73e-05	0.315	NDPSLPEPACVK	K	I	0.997	40.2	34.3	29.5	0	4	0	0	2	1326.64	100141	116	127
Asparagine--tRNA ligase, cytoplasmic OS=Mus musculus GN=Nars PE=1 SV=2	Q8BP47	64280.5	1	14	19	31	5.73e-05	0.315	NLMFLVLR	K	D	0.99	38.2	33.6	31.9	0	2	0	0	2	1005.59	9539.48	154	161
Asparagine--tRNA ligase, cytoplasmic OS=Mus musculus GN=Nars PE=1 SV=2	Q8BP47	64280.5	1	14	19	31	5.73e-05	0.315	SPVASIVYELNPNFKPPK	K	R	0.997	65.6	32.9	60.1	0	0	1	0	2	2000.09	7801.01	379	396
Asparagine--tRNA ligase, cytoplasmic OS=Mus musculus GN=Nars PE=1 SV=2	Q8BP47	64280.5	1	14	19	31	5.73e-05	0.315	SWDSEEILEGYK	R	R	0.997	77.8	33.1	71.1	0	2	0	0	2	1455.66	48622.4	490	501
Asparagine--tRNA ligase, cytoplasmic OS=Mus musculus GN=Nars PE=1 SV=2	Q8BP47	64280.5	1	14	19	31	5.73e-05	0.315	YGTCPHGGYGLGLER	K	F	0.997	87.4	33.4	76.8	0	1	0	0	2	1636.75	29735.1	519	533
Lysophosphatidic acid phosphatase type 6 OS=Mus musculus GN=Acp6 PE=2 SV=1	Q8BP40	47625.1	1	10	10	17	3.14e-05	0.323	AAISQPGISEDLEK	K	V	0.997	64.8	34.9	55	0	3	0	0	2	1457.75	176975	213	226
Lysophosphatidic acid phosphatase type 6 OS=Mus musculus GN=Acp6 PE=2 SV=1	Q8BP40	47625.1	1	10	10	17	3.14e-05	0.323	AVDMALYVVEQEDR	R	E	0.997	88.4	35	75.9	0	3	0	0	2	1637.78	56270.5	273	286
Lysophosphatidic acid phosphatase type 6 OS=Mus musculus GN=Acp6 PE=2 SV=1	Q8BP40	47625.1	1	10	10	17	3.14e-05	0.323	CLLAGLFQHQK	R	G	0.997	33.5	35	22.7	0	0	1	0	2	1314.7	12756.5	168	178
Lysophosphatidic acid phosphatase type 6 OS=Mus musculus GN=Acp6 PE=2 SV=1	Q8BP40	47625.1	1	10	10	17	3.14e-05	0.323	FAQLIEQR	R	A	0.99	64.2	36.6	38.7	0	2	0	0	2	1004.55	84568.7	265	272
Lysophosphatidic acid phosphatase type 6 OS=Mus musculus GN=Acp6 PE=2 SV=1	Q8BP40	47625.1	1	10	10	17	3.14e-05	0.323	FLNTMSVYSVSPEK	K	Y	0.997	83.2	34.6	78.2	0	2	0	0	2	1601.79	40052.9	390	403
Lysophosphatidic acid phosphatase type 6 OS=Mus musculus GN=Acp6 PE=2 SV=1	Q8BP40	47625.1	1	10	10	17	3.14e-05	0.323	GSAVIHTDEASSEVLYPNYQSCWVLK	K	E	0.997	52.2	33.4	52	0	0	1	0	2	2953.4	9974.18	179	204
Lysophosphatidic acid phosphatase type 6 OS=Mus musculus GN=Acp6 PE=2 SV=1	Q8BP40	47625.1	1	10	10	17	3.14e-05	0.323	LLEIPPQTR	K	F	0.997	41.5	32.1	30.5	0	2	0	0	2	1066.63	29645.5	73	81
Lysophosphatidic acid phosphatase type 6 OS=Mus musculus GN=Acp6 PE=2 SV=1	Q8BP40	47625.1	1	10	10	17	3.14e-05	0.323	SPLKPLPLEEQVEWNPK	R	L	0.997	35.6	33.2	35.6	0	1	0	0	2	2004.08	27316.1	56	72
Lysophosphatidic acid phosphatase type 6 OS=Mus musculus GN=Acp6 PE=2 SV=1	Q8BP40	47625.1	1	10	10	17	3.14e-05	0.323	TVDPTTAPSK	K	T	0.997	55.3	35.3	40	0	1	0	0	2	1016.53	2809.21	307	316
Lysophosphatidic acid phosphatase type 6 OS=Mus musculus GN=Acp6 PE=2 SV=1	Q8BP40	47625.1	1	10	10	17	3.14e-05	0.323	VGMQQMFALGEK	K	L	0.997	40.1	35	36.2	0	1	0	0	2	1338.65	12392.3	120	131
Probable phospholipid-transporting ATPase IIB OS=Mus musculus GN=Atp9b PE=2 SV=4	P98195	129020	1	1	1	2	3.7e-06	0.0175	IPSDMVFLR	R	T	0.996	34.1	36.5	26.1	0	1	0	0	2	1077.58	15587.4	245	253
Probable phospholipid-transporting ATPase IIB OS=Mus musculus GN=Atp9b PE=2 SV=4	P98195	129020	1	1	1	2	3.7e-06	0.0175	TDQLDGETDWK	R	L	0.962	30.8	34.5	24.9	0	1	0	0	2	1307.58	4629.22	265	275
Dihydroxyacetone phosphate acyltransferase OS=Mus musculus GN=Gnpat PE=2 SV=1	P98192	76872.6	1	2	2	2	3.7e-06	0.0324	NTYNLVPR	R	C	0.99	41.9	36.8	38.1	0	1	0	0	2	976.521	20414.1	344	351
Dihydroxyacetone phosphate acyltransferase OS=Mus musculus GN=Gnpat PE=2 SV=1	P98192	76872.6	1	2	2	2	3.7e-06	0.0324	SIVLSSEEINYVIK	K	Q	0.989	23.4	33.1	23.4	0	1	0	0	2	1593.87	5469.16	72	85
Swi5-dependent recombination DNA repair protein 1 homolog OS=Mus musculus GN=Sfr1 PE=1 SV=2	Q8BP27	35183.3	1	2	2	3	5.55e-06	0.0846	LLCELQSIMSEDEDEK	R	L	0.997	72.9	31.9	72.9	0	2	0	0	2	1938.87	6788	275	290
Swi5-dependent recombination DNA repair protein 1 homolog OS=Mus musculus GN=Sfr1 PE=1 SV=2	Q8BP27	35183.3	1	2	2	3	5.55e-06	0.0846	NDVTELENLIK	K	K	0.995	25.9	35.5	21.5	0	1	0	0	2	1287.68	3563.47	256	266
Acyl-CoA synthetase short-chain family member 3, mitochondrial OS=Mus musculus GN=Acss3 PE=1 SV=2	Q14DH7	74518.3	1	19	30	69	0.000128	0.364	AAEQISWYKPWTK	K	T	0.997	57.4	35.5	57.1	0	1	2	0	2	1607.82	14359.5	75	87
Acyl-CoA synthetase short-chain family member 3, mitochondrial OS=Mus musculus GN=Acss3 PE=1 SV=2	Q14DH7	74518.3	1	19	30	69	0.000128	0.364	CDVETLEWSK	R	K	0.997	59.2	32.5	50.3	0	1	0	0	2	1266.57	93110.2	423	432
Acyl-CoA synthetase short-chain family member 3, mitochondrial OS=Mus musculus GN=Acss3 PE=1 SV=2	Q14DH7	74518.3	1	19	30	69	0.000128	0.364	CVPGYNVMILDDNMQK	K	L	0.997	57.2	32.6	55.8	0	4	1	0	2	1896.87	60308.2	473	488
Acyl-CoA synthetase short-chain family member 3, mitochondrial OS=Mus musculus GN=Acss3 PE=1 SV=2	Q14DH7	74518.3	1	19	30	69	0.000128	0.364	DLDWEEEMAK	R	A	0.997	42.2	29.6	40.2	0	3	0	0	2	1265.54	137900	265	274
Acyl-CoA synthetase short-chain family member 3, mitochondrial OS=Mus musculus GN=Acss3 PE=1 SV=2	Q14DH7	74518.3	1	19	30	69	0.000128	0.364	DVNASEEQVLEEIVK	K	H	0.997	52.4	35	49.4	0	5	2	0	2	1701.85	163912	602	616
Acyl-CoA synthetase short-chain family member 3, mitochondrial OS=Mus musculus GN=Acss3 PE=1 SV=2	Q14DH7	74518.3	1	19	30	69	0.000128	0.364	IAIIYDSPVTDTK	K	A	0.997	72.2	35.2	64.9	0	4	0	0	2	1435.77	394815	124	136
Acyl-CoA synthetase short-chain family member 3, mitochondrial OS=Mus musculus GN=Acss3 PE=1 SV=2	Q14DH7	74518.3	1	19	30	69	0.000128	0.364	ISAGAIEESVLSHGTVADCAVVGK	R	E	0.997	62.8	34.3	62.8	0	1	2	0	2	2370.2	177987	561	584
Acyl-CoA synthetase short-chain family member 3, mitochondrial OS=Mus musculus GN=Acss3 PE=1 SV=2	Q14DH7	74518.3	1	19	30	69	0.000128	0.364	KDVNASEEQVLEEIVK	K	H	0.997	50.8	34.8	50.8	0	1	1	0	2	1829.95	41265.4	601	616
Acyl-CoA synthetase short-chain family member 3, mitochondrial OS=Mus musculus GN=Acss3 PE=1 SV=2	Q14DH7	74518.3	1	19	30	69	0.000128	0.364	KVEYIPLLEEALR	R	I	0.997	66.4	32.2	41	0	2	10	0	2	1572.9	206779	226	238
Acyl-CoA synthetase short-chain family member 3, mitochondrial OS=Mus musculus GN=Acss3 PE=1 SV=2	Q14DH7	74518.3	1	19	30	69	0.000128	0.364	QQDPGAALGK	R	Q	0.996	33.7	34	29.3	0	1	0	0	2	984.511	20048.9	397	406
Acyl-CoA synthetase short-chain family member 3, mitochondrial OS=Mus musculus GN=Acss3 PE=1 SV=2	Q14DH7	74518.3	1	19	30	69	0.000128	0.364	QSIGPVAAFR	R	N	0.962	16	36.2	14.9	0	1	0	0	2	1045.58	15402.2	620	629
Acyl-CoA synthetase short-chain family member 3, mitochondrial OS=Mus musculus GN=Acss3 PE=1 SV=2	Q14DH7	74518.3	1	19	30	69	0.000128	0.364	STLSALVNGKPYK	R	V	0.997	55.3	34.6	43.7	0	1	1	0	2	1378.76	11880.8	648	660
Acyl-CoA synthetase short-chain family member 3, mitochondrial OS=Mus musculus GN=Acss3 PE=1 SV=2	Q14DH7	74518.3	1	19	30	69	0.000128	0.364	THFAASVADPER	K	F	0.997	84.6	33.9	70	0	1	2	0	2	1300.63	138256	59	70
Acyl-CoA synthetase short-chain family member 3, mitochondrial OS=Mus musculus GN=Acss3 PE=1 SV=2	Q14DH7	74518.3	1	19	30	69	0.000128	0.364	TLFVAGER	K	C	0.99	43	36.2	24.6	0	4	0	0	2	892.489	168324	415	422
Acyl-CoA synthetase short-chain family member 3, mitochondrial OS=Mus musculus GN=Acss3 PE=1 SV=2	Q14DH7	74518.3	1	19	30	69	0.000128	0.364	VDDVINVAGHR	R	I	0.997	92.5	35.5	78.3	0	1	2	0	2	1194.62	270743	550	560
Acyl-CoA synthetase short-chain family member 3, mitochondrial OS=Mus musculus GN=Acss3 PE=1 SV=2	Q14DH7	74518.3	1	19	30	69	0.000128	0.364	VLAEHGVAALFTAPTAIR	R	A	0.997	89.8	30.9	89.8	0	3	8	0	2	1837.03	226227	376	393
Acyl-CoA synthetase short-chain family member 3, mitochondrial OS=Mus musculus GN=Acss3 PE=1 SV=2	Q14DH7	74518.3	1	19	30	69	0.000128	0.364	VLIYSRPNMEK	R	V	0.997	45.8	35.3	33.1	0	0	1	0	2	1349.72	60702.6	247	257
Acyl-CoA synthetase short-chain family member 3, mitochondrial OS=Mus musculus GN=Acss3 PE=1 SV=2	Q14DH7	74518.3	1	19	30	69	0.000128	0.364	VPVLDHWWQTETGSPITASCIGLGNSK	R	T	0.997	34.2	33.6	30.6	0	0	1	1	2	2953.45	17184.7	437	463
Acyl-CoA synthetase short-chain family member 3, mitochondrial OS=Mus musculus GN=Acss3 PE=1 SV=2	Q14DH7	74518.3	1	19	30	69	0.000128	0.364	VVVTASFGIEPGR	K	K	0.955	27.2	35.7	21.3	0	1	0	0	2	1331.73	3784.63	213	225
2-aminoethanethiol dioxygenase OS=Mus musculus GN=Ado PE=1 SV=2	Q6PDY2	28373	1	4	5	6	1.11e-05	0.199	AEDLNIAPR	R	K	0.997	65.2	34	49.9	0	2	0	0	2	998.527	40261.7	51	59
2-aminoethanethiol dioxygenase OS=Mus musculus GN=Ado PE=1 SV=2	Q6PDY2	28373	1	4	5	6	1.11e-05	0.199	AEYTEASGPCVLTPHR	R	D	0.997	96.4	34	96.4	0	1	1	0	2	1787.84	22177.9	160	175
2-aminoethanethiol dioxygenase OS=Mus musculus GN=Ado PE=1 SV=2	Q6PDY2	28373	1	4	5	6	1.11e-05	0.199	DNMASLIQR	R	I	0.994	42.1	36.4	26.3	0	1	0	0	2	1047.53	4133.27	4	12
2-aminoethanethiol dioxygenase OS=Mus musculus GN=Ado PE=1 SV=2	Q6PDY2	28373	1	4	5	6	1.11e-05	0.199	RPPPEQQFEPPLQPLER	R	E	0.997	51.5	34.1	50.5	0	0	1	0	2	2058.08	78920.5	132	148
Coiled-coil domain-containing protein 85B OS=Mus musculus GN=Ccdc85b PE=1 SV=1	Q6PDY0	22133.3	0.994	1	1	1	1.85e-06	0.0545	QWQLFGTQASR	R	A	0.983	29.7	35.5	29.3	0	1	0	0	2	1321.66	4022.16	97	107
Very low-density lipoprotein receptor OS=Mus musculus GN=Vldlr PE=1 SV=1	P98156	96372.5	1	23	24	41	7.58e-05	0.296	AGMNGFDR	K	R	0.987	35	30.2	27	0	1	0	0	2	868.362	10167.6	584	591
Very low-density lipoprotein receptor OS=Mus musculus GN=Vldlr PE=1 SV=1	P98156	96372.5	1	23	24	41	7.58e-05	0.296	CPTSEIQCGSGECIHK	K	K	0.997	91.9	27.5	82.9	0	1	0	0	2	1862.78	17900.9	239	254
Very low-density lipoprotein receptor OS=Mus musculus GN=Vldlr PE=1 SV=1	P98156	96372.5	1	23	24	41	7.58e-05	0.296	DCVDGSDEVNCK	R	N	0.997	54.5	25	53.5	0	1	0	0	2	1397.53	1486.92	302	313
Very low-density lipoprotein receptor OS=Mus musculus GN=Vldlr PE=1 SV=1	P98156	96372.5	1	23	24	41	7.58e-05	0.296	DGSDEVNCPSR	K	T	0.997	53.9	25.9	47.4	0	1	0	0	2	1235.5	1003.26	266	276
Very low-density lipoprotein receptor OS=Mus musculus GN=Vldlr PE=1 SV=1	P98156	96372.5	1	23	24	41	7.58e-05	0.296	ECHINECLVNNGGCSHICK	K	D	0.997	44.7	27.6	44.7	0	0	0	1	2	2300.96	17374	354	372
Very low-density lipoprotein receptor OS=Mus musculus GN=Vldlr PE=1 SV=1	P98156	96372.5	1	23	24	41	7.58e-05	0.296	EPSLIFTNR	K	R	0.997	50.6	36.7	42.2	0	3	0	0	2	1076.57	65020.6	440	448
Very low-density lipoprotein receptor OS=Mus musculus GN=Vldlr PE=1 SV=1	P98156	96372.5	1	23	24	41	7.58e-05	0.296	EYIQLVEQLR	K	N	0.997	50.9	35.5	39.3	0	2	0	0	2	1290.71	12228.9	460	469
Very low-density lipoprotein receptor OS=Mus musculus GN=Vldlr PE=1 SV=1	P98156	96372.5	1	23	24	41	7.58e-05	0.296	FLFNSDLR	K	E	0.99	45.2	34.6	27.8	0	2	0	0	2	1011.53	43524	549	556
Very low-density lipoprotein receptor OS=Mus musculus GN=Vldlr PE=1 SV=1	P98156	96372.5	1	23	24	41	7.58e-05	0.296	GYQMDLATGVCK	R	A	0.997	49.7	33	48	0	3	0	0	2	1342.61	33118.2	424	435
Very low-density lipoprotein receptor OS=Mus musculus GN=Vldlr PE=1 SV=1	P98156	96372.5	1	23	24	41	7.58e-05	0.296	HSASVGHTYPAISVVSTDDDLA	R	-	0.997	44.6	33.7	44.6	0	0	1	0	2	2242.06	11944.7	852	873
Very low-density lipoprotein receptor OS=Mus musculus GN=Vldlr PE=1 SV=1	P98156	96372.5	1	23	24	41	7.58e-05	0.296	INEISCGAR	R	S	0.997	53.4	35.5	35.5	0	1	0	0	2	1019.49	15954.9	115	123
Very low-density lipoprotein receptor OS=Mus musculus GN=Vldlr PE=1 SV=1	P98156	96372.5	1	23	24	41	7.58e-05	0.296	KEYIQLVEQLR	R	N	0.997	48.6	33.8	31.4	0	0	1	0	2	1418.8	18183.1	459	469
Very low-density lipoprotein receptor OS=Mus musculus GN=Vldlr PE=1 SV=1	P98156	96372.5	1	23	24	41	7.58e-05	0.296	LFWADLSQK	K	A	0.997	58.4	36	44	0	3	0	0	2	1107.58	42515.1	483	491
Very low-density lipoprotein receptor OS=Mus musculus GN=Vldlr PE=1 SV=1	P98156	96372.5	1	23	24	41	7.58e-05	0.296	NTVALDADIAAQK	R	L	0.997	44.6	35.2	42.2	0	4	0	0	2	1329.7	32233.6	470	482
Very low-density lipoprotein receptor OS=Mus musculus GN=Vldlr PE=1 SV=1	P98156	96372.5	1	23	24	41	7.58e-05	0.296	NVNQCLGPGK	K	F	0.997	61.2	34	54.3	0	1	0	0	2	1086.54	4766.84	314	323
Very low-density lipoprotein receptor OS=Mus musculus GN=Vldlr PE=1 SV=1	P98156	96372.5	1	23	24	41	7.58e-05	0.296	SGECIDMSK	R	V	0.997	46.3	29.3	45.5	0	1	0	0	2	1026.42	8863.54	328	336
Very low-density lipoprotein receptor OS=Mus musculus GN=Vldlr PE=1 SV=1	P98156	96372.5	1	23	24	41	7.58e-05	0.296	SMNFDNPVYLK	K	T	0.997	40.8	34.2	34.3	0	2	0	0	2	1327.64	40743.8	829	839
Very low-density lipoprotein receptor OS=Mus musculus GN=Vldlr PE=1 SV=1	P98156	96372.5	1	23	24	41	7.58e-05	0.296	STQCIPVSWR	R	C	0.997	36.1	35.6	33.3	0	2	0	0	2	1233.6	45773.2	124	133
Very low-density lipoprotein receptor OS=Mus musculus GN=Vldlr PE=1 SV=1	P98156	96372.5	1	23	24	41	7.58e-05	0.296	TCAESDFVCK	K	N	0.997	60.9	27.2	55.9	0	2	0	0	2	1216.5	36786.7	71	80
Very low-density lipoprotein receptor OS=Mus musculus GN=Vldlr PE=1 SV=1	P98156	96372.5	1	23	24	41	7.58e-05	0.296	TISVATLDGAK	K	R	0.997	62.4	36.4	36.9	0	1	0	0	2	1075.6	251977	536	546
Very low-density lipoprotein receptor OS=Mus musculus GN=Vldlr PE=1 SV=1	P98156	96372.5	1	23	24	41	7.58e-05	0.296	TIYWTDAASK	K	T	0.997	49.9	34.4	37.2	0	3	0	0	2	1155.57	43492.2	526	535
Very low-density lipoprotein receptor OS=Mus musculus GN=Vldlr PE=1 SV=1	P98156	96372.5	1	23	24	41	7.58e-05	0.296	TTEEDLSIDIGR	K	H	0.997	42.8	35.6	21.3	0	1	0	0	2	1348.66	13956.9	840	851
Very low-density lipoprotein receptor OS=Mus musculus GN=Vldlr PE=1 SV=1	P98156	96372.5	1	23	24	41	7.58e-05	0.296	VYWIDGENEAVYGANK	R	F	0.997	78.4	33.4	72.8	0	2	1	0	2	1827.85	47277.7	657	672
Glycerol-3-phosphate acyltransferase 3 OS=Mus musculus GN=Agpat9 PE=1 SV=1	Q8C0N2	49001.8	1	2	2	3	5.55e-06	0.0868	ACPHVWFER	K	S	0.997	62.5	32.4	56	0	0	1	0	2	1201.56	12403.2	265	273
Glycerol-3-phosphate acyltransferase 3 OS=Mus musculus GN=Agpat9 PE=1 SV=1	Q8C0N2	49001.8	1	2	2	3	5.55e-06	0.0868	NSASVGIIQR	K	D	0.997	64.6	35.6	51.1	0	1	0	0	2	1044.58	18970.8	65	74
Glycerol-3-phosphate acyltransferase 3 OS=Mus musculus GN=Agpat9 PE=1 SV=1	Q8C0N2	49001.8	1	2	2	3	5.55e-06	0.0868	SAIAVQGGLTELPWDGGLK	K	R	0.997	38.6	34	36.4	0	1	0	0	2	1912.02	3530.04	389	407
Isoaspartyl peptidase/L-asparaginase OS=Mus musculus GN=Asrgl1 PE=1 SV=1	Q8C0M9	33949.7	1	9	12	20	3.7e-05	0.393	DLSAGAVSAVR	K	C	0.997	43.9	36.2	31	0	3	0	0	2	1045.56	118724	103	113
Isoaspartyl peptidase/L-asparaginase OS=Mus musculus GN=Asrgl1 PE=1 SV=1	Q8C0M9	33949.7	1	9	12	20	3.7e-05	0.393	FAEDMGIPQVPVEK	K	L	0.997	87.8	35.1	86.4	0	5	0	0	2	1559.78	141134	142	155
Isoaspartyl peptidase/L-asparaginase OS=Mus musculus GN=Asrgl1 PE=1 SV=1	Q8C0M9	33949.7	1	9	12	20	3.7e-05	0.393	GLGGLILVNK	K	T	0.997	44.7	28.4	20.5	0	1	0	0	2	983.625	43792.3	278	287
Isoaspartyl peptidase/L-asparaginase OS=Mus musculus GN=Asrgl1 PE=1 SV=1	Q8C0M9	33949.7	1	9	12	20	3.7e-05	0.393	GNLAYATSTGGIVNK	R	M	0.997	108	35.4	100	0	1	0	0	2	1465.76	28248.2	195	209
Isoaspartyl peptidase/L-asparaginase OS=Mus musculus GN=Asrgl1 PE=1 SV=1	Q8C0M9	33949.7	1	9	12	20	3.7e-05	0.393	LALFHVEQGK	R	T	0.997	49.9	33.6	42.6	0	2	0	0	2	1141.64	33972.3	250	259
Isoaspartyl peptidase/L-asparaginase OS=Mus musculus GN=Asrgl1 PE=1 SV=1	Q8C0M9	33949.7	1	9	12	20	3.7e-05	0.393	LQAGIDLCETR	K	T	0.995	41.1	35.8	32.1	0	1	0	0	2	1275.64	15033.5	310	320
Isoaspartyl peptidase/L-asparaginase OS=Mus musculus GN=Asrgl1 PE=1 SV=1	Q8C0M9	33949.7	1	9	12	20	3.7e-05	0.393	TVEEAAQLALDYMK	K	S	0.997	99	35.3	90.4	0	3	2	0	2	1581.78	23305.9	260	273
Isoaspartyl peptidase/L-asparaginase OS=Mus musculus GN=Asrgl1 PE=1 SV=1	Q8C0M9	33949.7	1	9	12	20	3.7e-05	0.393	VGDSPCIGAGGYADNNLGAVSTTGHGESILK	R	V	0.997	75.1	33	75.1	0	0	1	0	2	3017.43	31764.2	214	244
Isoaspartyl peptidase/L-asparaginase OS=Mus musculus GN=Asrgl1 PE=1 SV=1	Q8C0M9	33949.7	1	9	12	20	3.7e-05	0.393	WTSASMPWAAVK	K	N	0.997	30.8	35.6	25.4	0	1	0	0	2	1334.66	45844.8	295	306
WD repeat-containing protein 59 OS=Mus musculus GN=Wdr59 PE=1 SV=2	Q8C0M0	111726	1	2	2	2	3.7e-06	0.0192	DYQLVTWSR	K	D	0.989	22	35.1	22	0	1	0	0	2	1167.58	3129.71	299	307
WD repeat-containing protein 59 OS=Mus musculus GN=Wdr59 PE=1 SV=2	Q8C0M0	111726	1	2	2	2	3.7e-06	0.0192	FGSLTYSDPR	R	E	0.982	25.4	33.7	16.2	0	1	0	0	2	1142.55	3091.09	846	855
Glycerophosphocholine phosphodiesterase GPCPD1 OS=Mus musculus GN=Gpcpd1 PE=1 SV=1	Q8C0L9	76581.1	1	8	9	15	2.77e-05	0.119	ELTFDQLQLLK	K	L	0.997	45.9	34.8	39.3	0	1	0	0	2	1347.75	9945.68	402	412
Glycerophosphocholine phosphodiesterase GPCPD1 OS=Mus musculus GN=Gpcpd1 PE=1 SV=1	Q8C0L9	76581.1	1	8	9	15	2.77e-05	0.119	HSQPECGYGLQPDR	R	W	0.986	21.4	31.4	21.4	0	1	0	0	2	1643.72	6819.64	203	216
Glycerophosphocholine phosphodiesterase GPCPD1 OS=Mus musculus GN=Gpcpd1 PE=1 SV=1	Q8C0L9	76581.1	1	8	9	15	2.77e-05	0.119	KYEADPVELFEIPVK	R	E	0.997	46.7	34.7	35.3	0	0	2	0	2	1776.94	11663.1	387	401
Glycerophosphocholine phosphodiesterase GPCPD1 OS=Mus musculus GN=Gpcpd1 PE=1 SV=1	Q8C0L9	76581.1	1	8	9	15	2.77e-05	0.119	LKQELPELK	R	N	0.958	21.6	30.8	16.9	0	1	0	0	2	1097.66	8604.46	633	641
Glycerophosphocholine phosphodiesterase GPCPD1 OS=Mus musculus GN=Gpcpd1 PE=1 SV=1	Q8C0L9	76581.1	1	8	9	15	2.77e-05	0.119	SAGILTLPIMSR	R	N	0.997	38	34.4	33.4	0	4	0	0	2	1258.72	33095.8	271	282
Glycerophosphocholine phosphodiesterase GPCPD1 OS=Mus musculus GN=Gpcpd1 PE=1 SV=1	Q8C0L9	76581.1	1	8	9	15	2.77e-05	0.119	SDIYPELMDLR	K	S	0.994	21.9	35.3	21.9	0	2	0	0	2	1351.66	11183.1	532	542
Glycerophosphocholine phosphodiesterase GPCPD1 OS=Mus musculus GN=Gpcpd1 PE=1 SV=1	Q8C0L9	76581.1	1	8	9	15	2.77e-05	0.119	WETHLQPR	K	S	0.99	41.7	35.6	35.1	0	0	1	0	2	1066.54	14154.8	90	97
Glycerophosphocholine phosphodiesterase GPCPD1 OS=Mus musculus GN=Gpcpd1 PE=1 SV=1	Q8C0L9	76581.1	1	8	9	15	2.77e-05	0.119	YEADPVELFEIPVK	K	E	0.997	72.6	35.6	71.2	0	3	0	0	2	1648.85	14200.7	388	401
Conserved oligomeric Golgi complex subunit 5 OS=Mus musculus GN=Cog5 PE=2 SV=3	Q8C0L8	91393.8	1	3	3	3	5.55e-06	0.0374	IGALQGAVDR	R	M	0.996	43.6	34	28.5	0	1	0	0	2	999.558	6765.99	107	116
Conserved oligomeric Golgi complex subunit 5 OS=Mus musculus GN=Cog5 PE=2 SV=3	Q8C0L8	91393.8	1	3	3	3	5.55e-06	0.0374	LAQGISQLDK	K	E	0.997	34.6	35.2	18.6	0	1	0	0	2	1072.6	15844.5	64	73
Conserved oligomeric Golgi complex subunit 5 OS=Mus musculus GN=Cog5 PE=2 SV=3	Q8C0L8	91393.8	1	3	3	3	5.55e-06	0.0374	VLTQPSQSAVR	K	G	0.997	57.5	34.3	48	0	1	0	0	2	1185.66	35884.9	268	278
Peroxisomal N(1)-acetyl-spermine/spermidine oxidase OS=Mus musculus GN=Paox PE=1 SV=3	Q8C0L6	55447.2	1	7	7	12	2.22e-05	0.169	DTVAFDKPVK	K	T	0.997	49.3	36.1	33.6	0	2	0	0	2	1119.6	15879	232	241
Peroxisomal N(1)-acetyl-spermine/spermidine oxidase OS=Mus musculus GN=Paox PE=1 SV=3	Q8C0L6	55447.2	1	7	7	12	2.22e-05	0.169	EHQDTFFEPPLPAK	K	K	0.974	26.8	35	26.8	0	1	0	0	2	1655.81	19439.1	287	300
Peroxisomal N(1)-acetyl-spermine/spermidine oxidase OS=Mus musculus GN=Paox PE=1 SV=3	Q8C0L6	55447.2	1	7	7	12	2.22e-05	0.169	LFYGLIER	R	T	0.99	44.4	33.6	29.3	0	2	0	0	2	1010.57	8298.4	125	132
Peroxisomal N(1)-acetyl-spermine/spermidine oxidase OS=Mus musculus GN=Paox PE=1 SV=3	Q8C0L6	55447.2	1	7	7	12	2.22e-05	0.169	LVSLWDSQVEQSRPR	R	-	0.991	30.3	34.4	24.5	0	0	1	0	2	1799.94	12417.6	489	503
Peroxisomal N(1)-acetyl-spermine/spermidine oxidase OS=Mus musculus GN=Paox PE=1 SV=3	Q8C0L6	55447.2	1	7	7	12	2.22e-05	0.169	VLEATASAGGR	R	I	0.997	92.2	36.4	71.6	0	1	0	0	2	1031.55	7680.42	35	45
Peroxisomal N(1)-acetyl-spermine/spermidine oxidase OS=Mus musculus GN=Paox PE=1 SV=3	Q8C0L6	55447.2	1	7	7	12	2.22e-05	0.169	VLVVGSGIAGLGAAQK	R	L	0.997	66	29.2	66	0	2	0	0	2	1439.86	17583.4	8	23
Peroxisomal N(1)-acetyl-spermine/spermidine oxidase OS=Mus musculus GN=Paox PE=1 SV=3	Q8C0L6	55447.2	1	7	7	12	2.22e-05	0.169	VTGNPQLPAAK	R	S	0.997	53.6	33.5	41.5	0	3	0	0	2	1095.62	25735.7	403	413
Thioredoxin-related transmembrane protein 4 OS=Mus musculus GN=Tmx4 PE=2 SV=2	Q8C0L0	37131	1	2	2	3	5.55e-06	0.0806	GPGIYEDLQNYILEK	R	K	0.997	40.2	35.1	39.5	0	2	0	0	2	1751.89	5253.23	120	134
Thioredoxin-related transmembrane protein 4 OS=Mus musculus GN=Tmx4 PE=2 SV=2	Q8C0L0	37131	1	2	2	3	5.55e-06	0.0806	VDVIQEPGLSGR	K	F	0.997	50.5	34.3	33.2	0	1	0	0	2	1269.68	15079.2	87	98
Negative elongation factor E OS=Mus musculus GN=Nelfe PE=1 SV=2	P19426	42555.5	1	3	4	5	9.24e-06	0.147	ELGQDGEEAEAPGAGDGPPR	R	G	0.997	48.9	30.6	48.9	0	2	1	0	2	1951.86	17800.4	145	164
Negative elongation factor E OS=Mus musculus GN=Nelfe PE=1 SV=2	P19426	42555.5	1	3	4	5	9.24e-06	0.147	MLVIPPGLSEEEEALQK	-	K	0.978	20.4	34.2	17.3	0	1	0	0	2	1882.98	5100.82	1	17
Negative elongation factor E OS=Mus musculus GN=Nelfe PE=1 SV=2	P19426	42555.5	1	3	4	5	9.24e-06	0.147	SLSEQPVVDTATATEQAK	R	Q	0.997	68.4	35.1	62.2	0	1	0	0	2	1874.93	11354	49	66
FH1/FH2 domain-containing protein 1 OS=Mus musculus GN=Fhod1 PE=1 SV=3	Q6P9Q4	129603	1	6	6	6	1.11e-05	0.0702	ELWDSPEPASAPR	R	T	0.996	25.6	34.3	20.3	0	1	0	0	2	1454.69	19816.7	486	498
FH1/FH2 domain-containing protein 1 OS=Mus musculus GN=Fhod1 PE=1 SV=3	Q6P9Q4	129603	1	6	6	6	1.11e-05	0.0702	EMLEGFYEEISK	R	G	0.975	32.3	33.6	32.3	0	1	0	0	2	1474.68	7258.09	93	104
FH1/FH2 domain-containing protein 1 OS=Mus musculus GN=Fhod1 PE=1 SV=3	Q6P9Q4	129603	1	6	6	6	1.11e-05	0.0702	FLGTAGTDVDLR	R	T	0.951	26.3	34.1	20.4	0	1	0	0	2	1264.65	9013.7	313	324
FH1/FH2 domain-containing protein 1 OS=Mus musculus GN=Fhod1 PE=1 SV=3	Q6P9Q4	129603	1	6	6	6	1.11e-05	0.0702	LEDGDMEEAAAAAAAGGR	R	R	0.997	33.1	30.6	33.1	0	1	0	0	2	1704.75	3289.54	336	353
FH1/FH2 domain-containing protein 1 OS=Mus musculus GN=Fhod1 PE=1 SV=3	Q6P9Q4	129603	1	6	6	6	1.11e-05	0.0702	TSVNLFPTISVGPSVDSSCER	R	S	0.997	31.2	34.3	30.1	0	1	0	0	2	2252.09	4507.96	420	440
FH1/FH2 domain-containing protein 1 OS=Mus musculus GN=Fhod1 PE=1 SV=3	Q6P9Q4	129603	1	6	6	6	1.11e-05	0.0702	VLQQQQKR	R	A	0.99	56.6	34.2	35.7	0	1	0	0	2	1031.54	5339.13	1026	1033
Ankyrin repeat domain-containing protein SOWAHC OS=Mus musculus GN=Sowahc PE=1 SV=2	Q8C0J6	54938.2	1	3	3	3	5.55e-06	0.082	ASQYLSESIAEEIK	K	N	0.997	48.9	35.1	48.2	0	1	0	0	2	1567.79	10342.9	365	378
Ankyrin repeat domain-containing protein SOWAHC OS=Mus musculus GN=Sowahc PE=1 SV=2	Q8C0J6	54938.2	1	3	3	3	5.55e-06	0.082	NLVGALDEDDGDSPAAR	K	G	0.997	82.8	33	81.4	0	1	0	0	2	1714.79	8268.4	379	395
Ankyrin repeat domain-containing protein SOWAHC OS=Mus musculus GN=Sowahc PE=1 SV=2	Q8C0J6	54938.2	1	3	3	3	5.55e-06	0.082	TQIIHTTPSFR	R	D	0.988	28.2	34.9	22.9	0	0	1	0	2	1300.7	9475.33	464	474
Autophagy-related protein 16-1 OS=Mus musculus GN=Atg16l1 PE=1 SV=1	Q8C0J2	68172.7	1	3	3	3	5.55e-06	0.0511	LLATGGMDR	R	R	0.997	44.7	36.9	22	0	1	0	0	2	933.482	7599.3	336	344
Autophagy-related protein 16-1 OS=Mus musculus GN=Atg16l1 PE=1 SV=1	Q8C0J2	68172.7	1	3	3	3	5.55e-06	0.0511	QAFEEIILQYTK	R	L	0.997	52.2	34.2	44	0	1	0	0	2	1482.78	11205.5	30	41
Autophagy-related protein 16-1 OS=Mus musculus GN=Atg16l1 PE=1 SV=1	Q8C0J2	68172.7	1	3	3	3	5.55e-06	0.0511	SDLHSVLTQK	K	L	0.996	26	34.3	20.8	0	1	0	0	2	1127.61	3603.73	46	55
Hydroxymethylglutaryl-CoA synthase, mitochondrial OS=Mus musculus GN=Hmgcs2 PE=1 SV=2	P54869	56824.3	1	3	3	3	5.55e-06	0.063	APLVLEQGLR	K	G	0.997	45.3	31.2	37.8	0	1	0	0	2	1095.65	8759.66	222	231
Hydroxymethylglutaryl-CoA synthase, mitochondrial OS=Mus musculus GN=Hmgcs2 PE=1 SV=2	P54869	56824.3	1	3	3	3	5.55e-06	0.063	ASLDMFNQK	K	T	0.997	45.7	34.5	33.9	0	1	0	0	2	1053.5	6980.33	359	367
Hydroxymethylglutaryl-CoA synthase, mitochondrial OS=Mus musculus GN=Hmgcs2 PE=1 SV=2	P54869	56824.3	1	3	3	3	5.55e-06	0.063	MSPEEFTEIMNQR	R	E	0.997	88.1	31.7	77.7	0	1	0	0	2	1611.71	5315.29	455	467
Protein Shroom4 OS=Mus musculus GN=Shroom4 PE=1 SV=1	Q1W617	163238	1	4	4	5	9.24e-06	0.042	AAQLQQQQQQQQQQQQQQR	R	C	0.997	47.2	34.6	30.9	0	0	1	0	2	2351.16	388.01	1108	1126
Protein Shroom4 OS=Mus musculus GN=Shroom4 PE=1 SV=1	Q1W617	163238	1	4	4	5	9.24e-06	0.042	AVSSLDILGDFK	R	R	0.997	60.4	35.5	45	0	2	0	0	2	1264.68	14608.2	1008	1019
Protein Shroom4 OS=Mus musculus GN=Shroom4 PE=1 SV=1	Q1W617	163238	1	4	4	5	9.24e-06	0.042	IVDHTEASEEGDNEPK	K	E	0.978	25	31.3	14.9	0	0	1	0	2	1769.78	1595.74	539	554
Protein Shroom4 OS=Mus musculus GN=Shroom4 PE=1 SV=1	Q1W617	163238	1	4	4	5	9.24e-06	0.042	YLPQDQLQDYQHFVK	R	M	0.997	41.3	34.9	37.6	0	0	1	0	2	1921.94	8749.91	1424	1438
MIF4G domain-containing protein OS=Mus musculus GN=Mif4gd PE=2 SV=1	Q3UBZ5	25493.8	1	5	6	7	1.29e-05	0.284	DPGAVDLER	K	V	0.997	52.7	33.4	45.2	0	1	0	0	2	971.479	8169.01	28	36
MIF4G domain-containing protein OS=Mus musculus GN=Mif4gd PE=2 SV=1	Q3UBZ5	25493.8	1	5	6	7	1.29e-05	0.284	EEEVDCLVLQLHR	R	V	0.997	60.1	35.2	60.1	0	1	1	0	2	1639.81	23339.3	145	157
MIF4G domain-containing protein OS=Mus musculus GN=Mif4gd PE=2 SV=1	Q3UBZ5	25493.8	1	5	6	7	1.29e-05	0.284	IQSFDAETQQLLK	K	T	0.997	40.8	35.6	38.1	0	2	0	0	2	1520.8	24608.6	11	23
MIF4G domain-containing protein OS=Mus musculus GN=Mif4gd PE=2 SV=1	Q3UBZ5	25493.8	1	5	6	7	1.29e-05	0.284	MCYAIIQAESK	R	Q	0.993	22.7	33.8	22.7	0	1	0	0	2	1313.62	10307.2	58	68
MIF4G domain-containing protein OS=Mus musculus GN=Mif4gd PE=2 SV=1	Q3UBZ5	25493.8	1	5	6	7	1.29e-05	0.284	VANVIVDHSLQDCVFSK	R	E	0.997	101	34.9	101	0	0	1	0	2	1930.97	20170.9	37	53
FGGY carbohydrate kinase domain-containing protein OS=Mus musculus GN=Fggy PE=2 SV=1	A2AJL3	60336.4	1	3	3	3	5.55e-06	0.0652	EVVQGIDAHR	K	I	0.994	44.9	35.7	31.8	0	0	1	0	2	1123.59	3530.38	69	78
FGGY carbohydrate kinase domain-containing protein OS=Mus musculus GN=Fggy PE=2 SV=1	A2AJL3	60336.4	1	3	3	3	5.55e-06	0.0652	GLLLAFAEQPIK	R	K	0.997	78.7	32.4	72.4	0	1	0	0	2	1299.77	8611.35	32	43
FGGY carbohydrate kinase domain-containing protein OS=Mus musculus GN=Fggy PE=2 SV=1	A2AJL3	60336.4	1	3	3	3	5.55e-06	0.0652	MIGLEDLIDDNYSK	K	I	0.997	48.9	34.5	48.5	0	1	0	0	2	1625.77	7792.82	210	223
Protein transport protein Sec23A OS=Mus musculus GN=Sec23a PE=1 SV=2	Q01405	86163.5	1	14	17	25	4.62e-05	0.298	AATTGHVIDIYACALDQTGLLEMK	R	C	0.995	23.4	33.9	21.5	0	0	1	0	2	2591.28	1733.08	338	361
Protein transport protein Sec23A OS=Mus musculus GN=Sec23a PE=1 SV=2	Q01405	86163.5	1	14	17	25	4.62e-05	0.298	AETEEGPDVLR	R	W	0.997	49.1	33.9	41.5	0	2	0	0	2	1215.59	24880.8	534	544
Protein transport protein Sec23A OS=Mus musculus GN=Sec23a PE=1 SV=2	Q01405	86163.5	1	14	17	25	4.62e-05	0.298	DPWPVPQGK	R	R	0.997	39.9	35.8	31.3	0	2	0	0	2	1023.53	18295.1	250	258
Protein transport protein Sec23A OS=Mus musculus GN=Sec23a PE=1 SV=2	Q01405	86163.5	1	14	17	25	4.62e-05	0.298	ERPDLPPIQYEPVLCSR	K	T	0.997	55.7	34.7	46.8	0	0	2	0	2	2069.05	24591.4	47	63
Protein transport protein Sec23A OS=Mus musculus GN=Sec23a PE=1 SV=2	Q01405	86163.5	1	14	17	25	4.62e-05	0.298	GAVQFVTQYQHSSGQR	R	R	0.95	40.9	35	3.57	0	0	1	0	2	1793.86	21767.1	477	492
Protein transport protein Sec23A OS=Mus musculus GN=Sec23a PE=1 SV=2	Q01405	86163.5	1	14	17	25	4.62e-05	0.298	GPCVSENEIGTGGTCQWK	K	I	0.997	68.4	29.6	68.4	0	2	0	0	2	1979.86	23916.2	430	447
Protein transport protein Sec23A OS=Mus musculus GN=Sec23a PE=1 SV=2	Q01405	86163.5	1	14	17	25	4.62e-05	0.298	GPQVQQPPPSNR	R	F	0.997	75.7	36	64.8	0	1	0	0	2	1304.67	2083.17	217	228
Protein transport protein Sec23A OS=Mus musculus GN=Sec23a PE=1 SV=2	Q01405	86163.5	1	14	17	25	4.62e-05	0.298	HFEALANR	K	A	0.99	33.4	33.8	21.4	0	1	0	0	2	957.49	168800	330	337
Protein transport protein Sec23A OS=Mus musculus GN=Sec23a PE=1 SV=2	Q01405	86163.5	1	14	17	25	4.62e-05	0.298	HLLQAPVDDAQEILHSR	R	F	0.997	71.4	34.4	61.8	0	0	1	1	2	1942.01	39139	683	699
Protein transport protein Sec23A OS=Mus musculus GN=Sec23a PE=1 SV=2	Q01405	86163.5	1	14	17	25	4.62e-05	0.298	IDMNLTDLLGELQR	K	D	0.997	29	35.5	19.2	0	0	1	0	2	1646.84	2770.47	236	249
Protein transport protein Sec23A OS=Mus musculus GN=Sec23a PE=1 SV=2	Q01405	86163.5	1	14	17	25	4.62e-05	0.298	ISGAIGPCVSLNSK	K	G	0.997	51.4	35.5	36	0	1	0	0	2	1402.74	7398.9	416	429
Protein transport protein Sec23A OS=Mus musculus GN=Sec23a PE=1 SV=2	Q01405	86163.5	1	14	17	25	4.62e-05	0.298	MGFGGTLEIK	K	T	0.997	40.9	35.1	32.3	0	1	0	0	2	1052.54	11536.1	400	409
Protein transport protein Sec23A OS=Mus musculus GN=Sec23a PE=1 SV=2	Q01405	86163.5	1	14	17	25	4.62e-05	0.298	MVQVHELGCEGISK	R	S	0.997	62.2	34.4	62.2	0	1	1	0	2	1586.77	33620.4	172	185
Protein transport protein Sec23A OS=Mus musculus GN=Sec23a PE=1 SV=2	Q01405	86163.5	1	14	17	25	4.62e-05	0.298	MVVPVAALFTPLK	R	E	0.997	48.7	30.9	45.1	0	2	0	0	2	1385.82	10616.8	34	46
Protein transport protein Sec23A OS=Mus musculus GN=Sec23a PE=1 SV=2	Q01405	86163.5	1	14	17	25	4.62e-05	0.298	SGYQDMPEYENFR	K	H	0.997	41.8	26.7	41.8	0	1	0	0	2	1635.67	20847.2	670	682
Protein transport protein Sec23A OS=Mus musculus GN=Sec23a PE=1 SV=2	Q01405	86163.5	1	14	17	25	4.62e-05	0.298	SPFLQVFNNSPDESSYYR	R	H	0.997	58.7	32.7	58.7	0	1	2	0	2	2149.98	20049.9	587	604
Chromodomain-helicase-DNA-binding protein 4 OS=Mus musculus GN=Chd4 PE=1 SV=1	Q6PDQ2	217755	1	8	8	17	3.14e-05	0.0768	AAYLNMSEDPSHPSMALNTR	R	F	0.997	26.2	32.4	24.9	0	0	1	0	2	2205.01	6091.38	1805	1824
Chromodomain-helicase-DNA-binding protein 4 OS=Mus musculus GN=Chd4 PE=1 SV=1	Q6PDQ2	217755	1	8	8	17	3.14e-05	0.0768	EFSTNNPFK	R	G	0.997	58.5	33.7	46.1	0	1	0	0	2	1083.51	24900.4	204	212
Chromodomain-helicase-DNA-binding protein 4 OS=Mus musculus GN=Chd4 PE=1 SV=1	Q6PDQ2	217755	1	8	8	17	3.14e-05	0.0768	HHYEQQQEDLAR	R	N	0.99	31.9	33.5	28.3	0	0	1	1	2	1553.71	2996.83	1313	1324
Chromodomain-helicase-DNA-binding protein 4 OS=Mus musculus GN=Chd4 PE=1 SV=1	Q6PDQ2	217755	1	8	8	17	3.14e-05	0.0768	IDGGITGNMR	R	Q	0.967	37.1	36.2	16.5	0	1	0	0	2	1033.51	10067.1	1089	1098
Chromodomain-helicase-DNA-binding protein 4 OS=Mus musculus GN=Chd4 PE=1 SV=1	Q6PDQ2	217755	1	8	8	17	3.14e-05	0.0768	IGVMSLIR	R	K	0.963	32.1	35.9	14.2	0	1	0	0	2	888.534	17212.5	1489	1496
Chromodomain-helicase-DNA-binding protein 4 OS=Mus musculus GN=Chd4 PE=1 SV=1	Q6PDQ2	217755	1	8	8	17	3.14e-05	0.0768	LERPPETPTVDPTVK	K	Y	0.959	19.1	34.5	16.8	0	0	1	0	2	1678.9	5704.35	690	704
Chromodomain-helicase-DNA-binding protein 4 OS=Mus musculus GN=Chd4 PE=1 SV=1	Q6PDQ2	217755	1	8	8	17	3.14e-05	0.0768	MMMVLGAK	K	W	0.99	44.1	35.3	29	0	1	0	0	2	880.445	6598.58	194	201
Chromodomain-helicase-DNA-binding protein 4 OS=Mus musculus GN=Chd4 PE=1 SV=1	Q6PDQ2	217755	1	8	8	17	3.14e-05	0.0768	QELDDILK	K	F	0.989	34.5	35.6	14.8	0	1	0	0	2	973.52	3469.48	1206	1213
Chromodomain-helicase-DNA-binding protein 4 OS=Mus musculus GN=Chd4 PE=1 SV=1	Q6PDQ2	217755	1	8	8	17	3.14e-05	0.0768	QLEELLSDMK	K	A	0.997	45.5	36.1	36.3	0	1	0	0	2	1205.61	11026.7	1859	1868
Chromodomain-helicase-DNA-binding protein 4 OS=Mus musculus GN=Chd4 PE=1 SV=1	Q6PDQ2	217755	1	8	8	17	3.14e-05	0.0768	SAVDLTPIVVEDKEEK	K	K	0.997	69.9	34.6	69.9	0	0	2	0	2	1771.93	24735.5	1651	1666
Chromodomain-helicase-DNA-binding protein 4 OS=Mus musculus GN=Chd4 PE=1 SV=1	Q6PDQ2	217755	1	8	8	17	3.14e-05	0.0768	VGGNIEVLGFNAR	R	Q	0.997	52.6	35.7	51.9	0	3	0	0	2	1345.72	37270.9	1400	1412
Chromodomain-helicase-DNA-binding protein 4 OS=Mus musculus GN=Chd4 PE=1 SV=1	Q6PDQ2	217755	1	8	8	17	3.14e-05	0.0768	VLIFSQMTK	R	M	0.997	47.8	34.3	34.8	0	1	0	0	2	1066.6	20070.2	1062	1070
Chromodomain-helicase-DNA-binding protein 4 OS=Mus musculus GN=Chd4 PE=1 SV=1	Q6PDQ2	217755	1	8	8	17	3.14e-05	0.0768	WQDIQNDPR	R	Y	0.997	49.9	33.5	45	0	1	0	0	2	1171.55	16055.7	1752	1760
Transducin-like enhancer protein 3 OS=Mus musculus GN=Tle3 PE=1 SV=3	Q08122	83447.4	1	4	4	8	1.48e-05	0.105	DNLLNAWR	K	T	0.98	29.3	34.9	13.1	0	1	0	0	2	1001.52	1770.16	721	728
Transducin-like enhancer protein 3 OS=Mus musculus GN=Tle3 PE=1 SV=3	Q08122	83447.4	1	4	4	8	1.48e-05	0.105	FTVAESCDR	K	I	0.968	31.7	34.1	29.5	0	1	0	0	2	1084.47	8241.62	20	28
Transducin-like enhancer protein 3 OS=Mus musculus GN=Tle3 PE=1 SV=3	Q08122	83447.4	1	4	4	8	1.48e-05	0.105	IKDEFQFLQAQYHSLK	R	V	0.997	66.5	34.6	64.2	0	0	0	1	2	1995.03	8909.15	29	44
Transducin-like enhancer protein 3 OS=Mus musculus GN=Tle3 PE=1 SV=3	Q08122	83447.4	1	4	4	8	1.48e-05	0.105	LWTGGLDNTVR	K	S	0.997	69.1	35.9	51.4	0	1	0	0	2	1231.64	20406.4	633	643
Transducin-like enhancer protein 3 OS=Mus musculus GN=Tle3 PE=1 SV=3	Q08122	83447.4	1	4	4	8	1.48e-05	0.105	NDAPTPGTSTTPGLR	R	S	0.997	71.6	34.7	66.7	0	2	0	0	2	1484.73	22792.9	324	338
Transducin-like enhancer protein 3 OS=Mus musculus GN=Tle3 PE=1 SV=3	Q08122	83447.4	1	4	4	8	1.48e-05	0.105	SPISQLDCLNR	K	D	0.996	30.8	35.1	30.8	0	1	0	0	2	1302.65	13440.1	521	531
Transducin-like enhancer protein 3 OS=Mus musculus GN=Tle3 PE=1 SV=3	Q08122	83447.4	1	4	4	8	1.48e-05	0.105	TPYGASIFQSK	R	E	0.995	31.3	34.5	31.3	0	1	0	0	2	1198.61	3022.79	729	739
Phosphatidylglycerophosphatase and protein-tyrosine phosphatase 1 OS=Mus musculus GN=Ptpmt1 PE=1 SV=1	Q66GT5	21942.6	1	3	3	3	5.55e-06	0.218	GVITMNEEYETR	R	F	0.997	79.6	32.9	70.2	0	1	0	0	2	1441.66	9895.57	67	78
Phosphatidylglycerophosphatase and protein-tyrosine phosphatase 1 OS=Mus musculus GN=Ptpmt1 PE=1 SV=1	Q66GT5	21942.6	1	3	3	3	5.55e-06	0.218	IDHTVLLGALPLK	R	N	0.997	60.7	27	60.7	0	0	1	0	2	1389.85	23806.7	41	53
Phosphatidylglycerophosphatase and protein-tyrosine phosphatase 1 OS=Mus musculus GN=Ptpmt1 PE=1 SV=1	Q66GT5	21942.6	1	3	3	3	5.55e-06	0.218	LSTVDMTGVPTLANLHK	R	G	0.997	66.8	34	66.8	0	0	1	0	2	1796.96	11505.4	97	113
Probable ATP-dependent RNA helicase DDX6 OS=Mus musculus GN=Ddx6 PE=1 SV=1	P54823	54193.6	1	10	11	15	2.77e-05	0.282	ASAGPGGGGTQPQPQLNQLK	K	N	0.997	65.7	34.9	65.7	0	3	0	0	2	1905.98	23787.3	27	46
Probable ATP-dependent RNA helicase DDX6 OS=Mus musculus GN=Ddx6 PE=1 SV=1	P54823	54193.6	1	10	11	15	2.77e-05	0.282	DNIQAMVIVPTR	K	E	0.971	24.6	34.5	19.9	0	1	0	0	2	1356.73	5919.46	163	174
Probable ATP-dependent RNA helicase DDX6 OS=Mus musculus GN=Ddx6 PE=1 SV=1	P54823	54193.6	1	10	11	15	2.77e-05	0.282	GNEFEDYCLK	K	R	0.997	48.4	28.4	48.4	0	1	0	0	2	1274.54	47968.1	95	104
Probable ATP-dependent RNA helicase DDX6 OS=Mus musculus GN=Ddx6 PE=1 SV=1	P54823	54193.6	1	10	11	15	2.77e-05	0.282	LAETYLHR	K	I	0.982	36.7	36.4	20.4	0	1	0	0	2	1002.54	29425.2	414	421
Probable ATP-dependent RNA helicase DDX6 OS=Mus musculus GN=Ddx6 PE=1 SV=1	P54823	54193.6	1	10	11	15	2.77e-05	0.282	NLVCTDLFTR	R	G	0.997	47.1	35.2	44.3	0	1	0	0	2	1238.62	22946.3	387	396
Probable ATP-dependent RNA helicase DDX6 OS=Mus musculus GN=Ddx6 PE=1 SV=1	P54823	54193.6	1	10	11	15	2.77e-05	0.282	QILLYSATFPLSVQK	R	F	0.997	47.5	30.6	47.5	0	1	0	0	2	1707.97	2952.3	272	286
Probable ATP-dependent RNA helicase DDX6 OS=Mus musculus GN=Ddx6 PE=1 SV=1	P54823	54193.6	1	10	11	15	2.77e-05	0.282	SGAYLIPLLER	K	L	0.997	29.9	34.6	21.4	0	2	0	0	2	1231.7	74500.8	147	157
Probable ATP-dependent RNA helicase DDX6 OS=Mus musculus GN=Ddx6 PE=1 SV=1	P54823	54193.6	1	10	11	15	2.77e-05	0.282	SIEEQLGTEIKPIPSNIDK	K	S	0.997	89.8	33.5	89.8	0	1	1	0	2	2111.12	53017.7	448	466
Probable ATP-dependent RNA helicase DDX6 OS=Mus musculus GN=Ddx6 PE=1 SV=1	P54823	54193.6	1	10	11	15	2.77e-05	0.282	TENPVIMGLSSQNGQLR	R	G	0.997	56.3	34.9	12.9	0	1	0	0	2	1844.92	3718.3	6	22
Probable ATP-dependent RNA helicase DDX6 OS=Mus musculus GN=Ddx6 PE=1 SV=1	P54823	54193.6	1	10	11	15	2.77e-05	0.282	VDHVQMIVLDEADK	K	L	0.997	49.9	34.9	48.2	0	0	2	0	2	1611.8	24837.8	237	250
Adenylosuccinate lyase OS=Mus musculus GN=Adsl PE=2 SV=2	P54822	54867.6	1	13	16	34	6.29e-05	0.357	ADAYFSPIHSQLEHLLDPSSFTGR	R	A	0.997	82	33.8	81.1	0	0	0	2	2	2688.31	28751.5	429	452
Adenylosuccinate lyase OS=Mus musculus GN=Adsl PE=2 SV=2	P54822	54867.6	1	13	16	34	6.29e-05	0.357	ADLPTLGFTHFQPAQLTTVGK	R	R	0.997	37.1	33.2	37.1	0	1	1	0	2	2242.19	27215.6	150	170
Adenylosuccinate lyase OS=Mus musculus GN=Adsl PE=2 SV=2	P54822	54867.6	1	13	16	34	6.29e-05	0.357	AFIITGQTYTR	R	K	0.997	46.9	34.5	38.6	0	4	0	0	2	1270.68	68736.1	235	245
Adenylosuccinate lyase OS=Mus musculus GN=Adsl PE=2 SV=2	P54822	54867.6	1	13	16	34	6.29e-05	0.357	DRADLPTLGFTHFQPAQLTTVGK	K	R	0.997	39.8	33	39.8	0	0	1	1	2	2513.32	15511.7	148	170
Adenylosuccinate lyase OS=Mus musculus GN=Adsl PE=2 SV=2	P54822	54867.6	1	13	16	34	6.29e-05	0.357	EMCFLFSDR	R	Y	0.997	35.1	29.1	25.6	0	4	0	0	2	1204.51	26674.2	25	33
Adenylosuccinate lyase OS=Mus musculus GN=Adsl PE=2 SV=2	P54822	54867.6	1	13	16	34	6.29e-05	0.357	EMEEPFEK	K	Q	0.99	36.3	31.3	23	0	2	0	0	2	1038.44	65008.2	277	284
Adenylosuccinate lyase OS=Mus musculus GN=Adsl PE=2 SV=2	P54822	54867.6	1	13	16	34	6.29e-05	0.357	FLEEEVRPLLKPYGNEMAVK	R	A	0.967	19	32.9	19	0	0	0	1	2	2362.25	81357.9	460	479
Adenylosuccinate lyase OS=Mus musculus GN=Adsl PE=2 SV=2	P54822	54867.6	1	13	16	34	6.29e-05	0.357	GTTGTQASFLQLFEGDHQK	K	V	0.997	82.9	34.5	82.9	0	1	2	0	2	2065	86266.3	200	218
Adenylosuccinate lyase OS=Mus musculus GN=Adsl PE=2 SV=2	P54822	54867.6	1	13	16	34	6.29e-05	0.357	NAFDLLLPK	R	L	0.997	38	35.5	27	0	5	0	0	2	1030.59	72537	126	134
Adenylosuccinate lyase OS=Mus musculus GN=Adsl PE=2 SV=2	P54822	54867.6	1	13	16	34	6.29e-05	0.357	QEGGDNDLIER	K	I	0.997	93.4	32.5	73.4	0	2	0	0	2	1245.57	110235	416	426
Adenylosuccinate lyase OS=Mus musculus GN=Adsl PE=2 SV=2	P54822	54867.6	1	13	16	34	6.29e-05	0.357	QQIGSSAMPYK	K	R	0.997	79.1	35.4	68.7	0	3	0	0	2	1209.59	71714	285	295
Adenylosuccinate lyase OS=Mus musculus GN=Adsl PE=2 SV=2	P54822	54867.6	1	13	16	34	6.29e-05	0.357	SNLNNIDFQMAAEEEKR	K	L	0.997	73.1	33.6	73.1	0	0	2	0	2	2008.94	50782.9	67	83
Adenylosuccinate lyase OS=Mus musculus GN=Adsl PE=2 SV=2	P54822	54867.6	1	13	16	34	6.29e-05	0.357	VLSQQAAAVVK	R	Q	0.997	56.6	31.9	44.9	0	2	0	0	2	1113.66	221046	405	415
U5 small nuclear ribonucleoprotein 40 kDa protein OS=Mus musculus GN=Snrnp40 PE=2 SV=1	Q6PE01	39275.8	1	7	8	8	1.48e-05	0.385	FHPNGSTLASAGFDR	K	L	0.992	36	34.9	25.2	0	1	1	0	2	1576.75	13318.7	75	89
U5 small nuclear ribonucleoprotein 40 kDa protein OS=Mus musculus GN=Snrnp40 PE=2 SV=1	Q6PE01	39275.8	1	7	8	8	1.48e-05	0.385	FVYVWDTTSR	R	R	0.981	33	34.6	28.5	0	1	0	0	2	1273.62	7671.4	309	318
U5 small nuclear ribonucleoprotein 40 kDa protein OS=Mus musculus GN=Snrnp40 PE=2 SV=1	Q6PE01	39275.8	1	7	8	8	1.48e-05	0.385	GHADSVTGLSLSSEGSYLLSNAMDNTVR	R	V	0.997	26.6	33.3	26.6	0	0	1	0	2	2881.36	2953.66	234	261
U5 small nuclear ribonucleoprotein 40 kDa protein OS=Mus musculus GN=Snrnp40 PE=2 SV=1	Q6PE01	39275.8	1	7	8	8	1.48e-05	0.385	HELLLGAAGAGPGAGPQQATPGALLQAGPPR	R	C	0.997	112	30.4	112	0	0	1	0	2	2873.54	21807.7	22	52
U5 small nuclear ribonucleoprotein 40 kDa protein OS=Mus musculus GN=Snrnp40 PE=2 SV=1	Q6PE01	39275.8	1	7	8	8	1.48e-05	0.385	IFQGNVHNFEK	K	N	0.989	25.4	35.7	17	0	0	1	0	2	1332.67	12031.1	277	287
U5 small nuclear ribonucleoprotein 40 kDa protein OS=Mus musculus GN=Snrnp40 PE=2 SV=1	Q6PE01	39275.8	1	7	8	8	1.48e-05	0.385	LPGHAGSINEVAFHPDEPIILSASSDK	K	R	0.997	57.1	33.5	57.1	0	0	0	1	2	2801.41	32141.4	324	350
U5 small nuclear ribonucleoprotein 40 kDa protein OS=Mus musculus GN=Snrnp40 PE=2 SV=1	Q6PE01	39275.8	1	7	8	8	1.48e-05	0.385	RGPQLVCTGSDDGTVK	R	L	0.997	47	34.8	31.2	0	1	0	0	2	1689.82	21360.1	163	178
Alpha-2-HS-glycoprotein OS=Mus musculus GN=Ahsg PE=1 SV=1	P29699	37324.1	1	7	17	74	0.000137	0.284	ANLMHNLGGEEVSVACK	K	L	0.997	78.8	33.9	77.7	0	3	14	0	2	1828.87	2852790	232	248
Alpha-2-HS-glycoprotein OS=Mus musculus GN=Ahsg PE=1 SV=1	P29699	37324.1	1	7	17	74	0.000137	0.284	HAFSPVASVESASGETLHSPK	R	V	0.997	88.9	34.8	80	0	1	12	7	2	2138.05	2947700	302	322
Alpha-2-HS-glycoprotein OS=Mus musculus GN=Ahsg PE=1 SV=1	P29699	37324.1	1	7	17	74	0.000137	0.284	QLTEHAVEGDCDFHILK	R	Q	0.997	80.2	33.9	80.2	0	0	1	5	2	2011.95	1011480	104	120
Alpha-2-HS-glycoprotein OS=Mus musculus GN=Ahsg PE=1 SV=1	P29699	37324.1	1	7	17	74	0.000137	0.284	QVLNQIDK	K	V	0.99	54.2	34.1	34.2	0	2	0	0	2	957.537	66320.6	58	65
Alpha-2-HS-glycoprotein OS=Mus musculus GN=Ahsg PE=1 SV=1	P29699	37324.1	1	7	17	74	0.000137	0.284	VGQPGAAGPVSPMCPGR	K	I	0.997	85	34.2	85	0	23	3	1	2	1653.78	2333330	323	339
Alpha-2-HS-glycoprotein OS=Mus musculus GN=Ahsg PE=1 SV=1	P29699	37324.1	1	7	17	74	0.000137	0.284	VMHTQCHSTPDSAEDVR	R	K	0.996	38.5	30	35.5	0	0	1	0	2	1969.85	2065.02	127	143
Alpha-2-HS-glycoprotein OS=Mus musculus GN=Ahsg PE=1 SV=1	P29699	37324.1	1	7	17	74	0.000137	0.284	VMHTQCHSTPDSAEDVRK	R	L	0.995	30.2	32.2	30.2	0	0	0	0	2	2097.94	1832.21	127	144
Tripartite motif-containing protein 47 OS=Mus musculus GN=Trim47 PE=2 SV=2	Q8C0E3	69912.6	1	3	3	3	5.55e-06	0.0718	LALEEGCGPGPGPPR	R	E	0.997	89.4	35.3	81.6	0	1	0	0	2	1506.74	13710.6	345	359
Tripartite motif-containing protein 47 OS=Mus musculus GN=Trim47 PE=2 SV=2	Q8C0E3	69912.6	1	3	3	3	5.55e-06	0.0718	QGSVPGPMSAPASGSTR	R	G	0.989	27.9	34.1	15.6	0	1	0	0	2	1586.76	2825.7	81	97
Tripartite motif-containing protein 47 OS=Mus musculus GN=Trim47 PE=2 SV=2	Q8C0E3	69912.6	1	3	3	3	5.55e-06	0.0718	SGALASPTDPFQSR	R	L	0.993	21.8	35.5	19.6	0	1	0	0	2	1433.7	6025.68	586	599
Vacuolar protein sorting-associated protein 26B OS=Mus musculus GN=Vps26b PE=1 SV=1	Q8C0E2	39125.7	1	9	10	16	2.96e-05	0.312	ETTGTGPNVYHENDTIAK	R	Y	0.997	54.3	33.6	54.3	0	1	1	0	2	1946.91	33457.4	213	230
Vacuolar protein sorting-associated protein 26B OS=Mus musculus GN=Vps26b PE=1 SV=1	Q8C0E2	39125.7	1	9	10	16	2.96e-05	0.312	FEGTTSLGEVR	R	T	0.997	91.7	35.3	80.6	0	3	0	0	2	1195.6	155968	314	324
Vacuolar protein sorting-associated protein 26B OS=Mus musculus GN=Vps26b PE=1 SV=1	Q8C0E2	39125.7	1	9	10	16	2.96e-05	0.312	GNHHEFVSLVK	R	D	0.997	61.5	35.4	50.3	0	1	0	0	2	1266.66	6880.66	81	91
Vacuolar protein sorting-associated protein 26B OS=Mus musculus GN=Vps26b PE=1 SV=1	Q8C0E2	39125.7	1	9	10	16	2.96e-05	0.312	HMEIDIIK	K	R	0.99	25.4	33.9	25.4	0	1	0	0	2	998.534	6891.07	204	211
Vacuolar protein sorting-associated protein 26B OS=Mus musculus GN=Vps26b PE=1 SV=1	Q8C0E2	39125.7	1	9	10	16	2.96e-05	0.312	LFLAGYELTPTMR	R	D	0.997	74.5	34.7	66.1	0	3	0	0	2	1511.79	52775.1	248	260
Vacuolar protein sorting-associated protein 26B OS=Mus musculus GN=Vps26b PE=1 SV=1	Q8C0E2	39125.7	1	9	10	16	2.96e-05	0.312	QQEVVLWR	K	K	0.99	49.9	34.8	31.7	0	3	0	0	2	1057.58	51410.5	287	294
Vacuolar protein sorting-associated protein 26B OS=Mus musculus GN=Vps26b PE=1 SV=1	Q8C0E2	39125.7	1	9	10	16	2.96e-05	0.312	SMSHQAAIASQR	K	F	0.997	67.4	34.1	59.3	0	0	1	0	2	1286.63	1395.5	302	313
Vacuolar protein sorting-associated protein 26B OS=Mus musculus GN=Vps26b PE=1 SV=1	Q8C0E2	39125.7	1	9	10	16	2.96e-05	0.312	TPGQLSDNNSR	R	-	0.994	22.3	33.5	22.3	0	1	0	0	2	1188.56	631.31	325	335
Vacuolar protein sorting-associated protein 26B OS=Mus musculus GN=Vps26b PE=1 SV=1	Q8C0E2	39125.7	1	9	10	16	2.96e-05	0.312	YFLFYDGETVSGK	K	V	0.997	57.1	34.2	57.1	0	1	0	0	2	1525.72	37071.5	37	49
Galactocerebrosidase OS=Mus musculus GN=Galc PE=1 SV=2	P54818	77258.7	1	4	4	7	1.29e-05	0.0819	EFDGIGAVSGGGATSR	R	L	0.997	67.4	34.7	59.8	0	3	0	0	2	1480.7	35592.3	54	69
Galactocerebrosidase OS=Mus musculus GN=Galc PE=1 SV=2	P54818	77258.7	1	4	4	7	1.29e-05	0.0819	EIQELQVWYTK	R	L	0.997	52.7	35.4	42	0	1	0	0	2	1436.74	21030.8	419	429
Galactocerebrosidase OS=Mus musculus GN=Galc PE=1 SV=2	P54818	77258.7	1	4	4	7	1.29e-05	0.0819	LLVNYPEPYR	R	S	0.997	61	35.9	49.9	0	2	0	0	2	1263.67	37244.5	70	79
Galactocerebrosidase OS=Mus musculus GN=Galc PE=1 SV=2	P54818	77258.7	1	4	4	7	1.29e-05	0.0819	VVDVIGAHYPGTYTVWNAK	K	M	0.995	24.4	34.8	24.4	0	0	1	0	2	2090.07	16078.9	246	264
C-type lectin domain family 10 member A OS=Mus musculus GN=Clec10a PE=1 SV=1	P49300	34596	1	3	3	6	1.11e-05	0.148	ALTCQLANLK	K	N	0.997	63.1	36.2	49.7	0	3	0	0	2	1131.62	31066.5	155	164
C-type lectin domain family 10 member A OS=Mus musculus GN=Clec10a PE=1 SV=1	P49300	34596	1	3	3	6	1.11e-05	0.148	LENSHLVVVNSLEEQNFLQNR	R	L	0.997	81.8	33.8	81.2	0	0	1	0	2	2482.27	18996.9	203	223
C-type lectin domain family 10 member A OS=Mus musculus GN=Clec10a PE=1 SV=1	P49300	34596	1	3	3	6	1.11e-05	0.148	TDLSDLTDHVQQLR	K	K	0.997	33.5	35	33.5	0	2	0	0	2	1640.82	11888.5	137	150
Myosin light chain kinase, smooth muscle OS=Mus musculus GN=Mylk PE=1 SV=3	Q6PDN3	212923	1	18	19	37	6.84e-05	0.132	AGEPVELFGK	R	V	0.997	40.3	36.5	28.3	0	1	0	0	2	1046.55	22175.9	1273	1282
Myosin light chain kinase, smooth muscle OS=Mus musculus GN=Mylk PE=1 SV=3	Q6PDN3	212923	1	18	19	37	6.84e-05	0.132	DFISNLLK	K	K	0.99	43.3	35.5	21.8	0	4	0	0	2	949.535	22559.8	1716	1723
Myosin light chain kinase, smooth muscle OS=Mus musculus GN=Mylk PE=1 SV=3	Q6PDN3	212923	1	18	19	37	6.84e-05	0.132	DLEVVEGSAAR	R	F	0.997	41.2	35.4	22.9	0	1	0	0	2	1145.58	53018.9	1839	1849
Myosin light chain kinase, smooth muscle OS=Mus musculus GN=Mylk PE=1 SV=3	Q6PDN3	212923	1	18	19	37	6.84e-05	0.132	FIVLAQEGSR	K	F	0.997	43.7	35.9	24.4	0	2	0	0	2	1119.62	27798.2	1165	1174
Myosin light chain kinase, smooth muscle OS=Mus musculus GN=Mylk PE=1 SV=3	Q6PDN3	212923	1	18	19	37	6.84e-05	0.132	IEGYPDPEVVWFK	K	D	0.997	55.4	35.6	50.3	0	4	0	0	2	1578.78	74656	1854	1866
Myosin light chain kinase, smooth muscle OS=Mus musculus GN=Mylk PE=1 SV=3	Q6PDN3	212923	1	18	19	37	6.84e-05	0.132	IIDEDFELTER	R	E	0.997	79.5	35.3	62.1	0	2	0	0	2	1379.67	45202.2	1572	1582
Myosin light chain kinase, smooth muscle OS=Mus musculus GN=Mylk PE=1 SV=3	Q6PDN3	212923	1	18	19	37	6.84e-05	0.132	LDCTQCLQHPWLMK	R	D	0.997	53.1	33.5	53.1	0	0	2	0	2	1829.85	18218.7	1730	1743
Myosin light chain kinase, smooth muscle OS=Mus musculus GN=Mylk PE=1 SV=3	Q6PDN3	212923	1	18	19	37	6.84e-05	0.132	LESEDDVSQAFLEAVAEEKPHVKPYFSK	K	T	0.997	39.1	33	39.1	0	0	0	0	2	3192.57	6194.23	1808	1835
Myosin light chain kinase, smooth muscle OS=Mus musculus GN=Mylk PE=1 SV=3	Q6PDN3	212923	1	18	19	37	6.84e-05	0.132	LIDFGLAR	K	R	0.964	29.8	36	0	0	3	0	0	2	904.525	25388.8	1625	1632
Myosin light chain kinase, smooth muscle OS=Mus musculus GN=Mylk PE=1 SV=3	Q6PDN3	212923	1	18	19	37	6.84e-05	0.132	LSSMAMISGLSGR	R	K	0.997	87.3	35.3	81.1	0	1	0	0	2	1309.66	17199.3	1780	1792
Myosin light chain kinase, smooth muscle OS=Mus musculus GN=Mylk PE=1 SV=3	Q6PDN3	212923	1	18	19	37	6.84e-05	0.132	LVQCVDAFEEK	K	A	0.997	63	34.7	43.1	0	2	0	0	2	1337.64	54706.6	1543	1553
Myosin light chain kinase, smooth muscle OS=Mus musculus GN=Mylk PE=1 SV=3	Q6PDN3	212923	1	18	19	37	6.84e-05	0.132	QAQVNLTVVDKPDPPAGTPCASDIR	R	S	0.997	62.5	33.9	62.5	0	0	1	0	2	2649.33	11741.3	1342	1366
Myosin light chain kinase, smooth muscle OS=Mus musculus GN=Mylk PE=1 SV=3	Q6PDN3	212923	1	18	19	37	6.84e-05	0.132	QEISIMNCLHHPK	R	L	0.965	27	35.4	20	0	0	1	0	2	1606.78	45449.4	1530	1542
Myosin light chain kinase, smooth muscle OS=Mus musculus GN=Mylk PE=1 SV=3	Q6PDN3	212923	1	18	19	37	6.84e-05	0.132	QGIVHLDLKPENIMCVNK	K	T	0.946	14.5	34.3	14.5	0	0	0	1	2	2108.1	23461.2	1601	1618
Myosin light chain kinase, smooth muscle OS=Mus musculus GN=Mylk PE=1 SV=3	Q6PDN3	212923	1	18	19	37	6.84e-05	0.132	QISEGVEYIHK	R	Q	0.997	37.8	35.8	37.8	0	0	2	0	2	1302.67	40263.3	1590	1600
Myosin light chain kinase, smooth muscle OS=Mus musculus GN=Mylk PE=1 SV=3	Q6PDN3	212923	1	18	19	37	6.84e-05	0.132	SSLPPVLGTESDATVK	K	K	0.997	73.5	35	64.4	0	3	0	0	2	1600.84	52386.7	1230	1245
Myosin light chain kinase, smooth muscle OS=Mus musculus GN=Mylk PE=1 SV=3	Q6PDN3	212923	1	18	19	37	6.84e-05	0.132	SSTGSPTSPINAEK	K	L	0.997	84.7	35.2	62.7	0	1	0	0	2	1375.67	13885.1	1794	1807
Myosin light chain kinase, smooth muscle OS=Mus musculus GN=Mylk PE=1 SV=3	Q6PDN3	212923	1	18	19	37	6.84e-05	0.132	STSFNVQDLLPDR	R	E	0.997	84.3	35.5	73.8	0	3	1	0	2	1491.74	29632.8	1408	1420
Myosin light chain kinase, smooth muscle OS=Mus musculus GN=Mylk PE=1 SV=3	Q6PDN3	212923	1	18	19	37	6.84e-05	0.132	VSDVYDIEER	K	L	0.997	67.5	34.1	60	0	1	0	0	2	1224.57	33825.7	1482	1491
Elongation factor Tu GTP-binding domain-containing protein 1 OS=Mus musculus GN=Eftud1 PE=2 SV=1	Q8C0D5	125778	1	8	9	13	2.4e-05	0.0949	AIPLPEEVTR	R	I	0.997	33.1	33.5	33	0	1	0	0	2	1124.63	19858	755	764
Elongation factor Tu GTP-binding domain-containing protein 1 OS=Mus musculus GN=Eftud1 PE=2 SV=1	Q8C0D5	125778	1	8	9	13	2.4e-05	0.0949	AVLPVAESFGFADEIR	K	K	0.997	36	35.5	30	0	1	1	0	2	1720.89	4982.67	1033	1048
Elongation factor Tu GTP-binding domain-containing protein 1 OS=Mus musculus GN=Eftud1 PE=2 SV=1	Q8C0D5	125778	1	8	9	13	2.4e-05	0.0949	EGTDMFIIK	K	A	0.995	27.4	34.9	27.4	0	1	0	0	2	1053.53	3796.47	1024	1032
Elongation factor Tu GTP-binding domain-containing protein 1 OS=Mus musculus GN=Eftud1 PE=2 SV=1	Q8C0D5	125778	1	8	9	13	2.4e-05	0.0949	ILEENSDLIR	R	S	0.997	50.8	35.4	38	0	2	0	0	2	1201.64	15821.3	765	774
Elongation factor Tu GTP-binding domain-containing protein 1 OS=Mus musculus GN=Eftud1 PE=2 SV=1	Q8C0D5	125778	1	8	9	13	2.4e-05	0.0949	IVTSLGLK	K	I	0.99	42	33	0	0	3	0	0	2	830.535	272600	319	326
Elongation factor Tu GTP-binding domain-containing protein 1 OS=Mus musculus GN=Eftud1 PE=2 SV=1	Q8C0D5	125778	1	8	9	13	2.4e-05	0.0949	LLCTGSQTFESLPPETQALK	K	A	0.978	20	34.5	18.7	0	1	0	0	2	2220.12	4170.43	377	396
Elongation factor Tu GTP-binding domain-containing protein 1 OS=Mus musculus GN=Eftud1 PE=2 SV=1	Q8C0D5	125778	1	8	9	13	2.4e-05	0.0949	NTVDQIWSFGPR	R	K	0.997	72	35.4	53.2	0	1	0	0	2	1419.7	6087.86	818	829
Elongation factor Tu GTP-binding domain-containing protein 1 OS=Mus musculus GN=Eftud1 PE=2 SV=1	Q8C0D5	125778	1	8	9	13	2.4e-05	0.0949	SMELLTSSLNEGR	R	N	0.997	70.2	35.2	67.2	0	1	0	0	2	1436.7	36154.5	775	787
Elongation factor Tu GTP-binding domain-containing protein 1 OS=Mus musculus GN=Eftud1 PE=2 SV=1	Q8C0D5	125778	1	8	9	13	2.4e-05	0.0949	YSPVDFLQR	K	V	0.997	42.6	35.1	41.1	0	1	0	0	2	1124.57	8136.89	529	537
Rho GTPase-activating protein 12 OS=Mus musculus GN=Arhgap12 PE=1 SV=2	Q8C0D4	95354.1	1	3	3	3	5.55e-06	0.0418	GHTLYTSDYTK	R	E	0.98	36.9	34	32.2	0	1	0	0	2	1285.61	6805.54	348	358
Rho GTPase-activating protein 12 OS=Mus musculus GN=Arhgap12 PE=1 SV=2	Q8C0D4	95354.1	1	3	3	3	5.55e-06	0.0418	LFGHFPGPEFLDIEK	R	T	0.997	67.9	35.1	67.9	0	0	1	0	2	1745.89	9029.43	174	188
Rho GTPase-activating protein 12 OS=Mus musculus GN=Arhgap12 PE=1 SV=2	Q8C0D4	95354.1	1	3	3	3	5.55e-06	0.0418	LQEPIVLTK	R	W	0.995	22.8	30	21.7	0	1	0	0	2	1040.64	3658.35	408	416
Serine/arginine-rich splicing factor 1 OS=Mus musculus GN=Srsf1 PE=1 SV=3	Q6PDM2	27745.1	1	12	15	80	0.000148	0.444	DAEDAVYGR	R	D	0.996	47.9	33.6	27.9	0	1	0	0	2	995.443	257774	66	74
Serine/arginine-rich splicing factor 1 OS=Mus musculus GN=Srsf1 PE=1 SV=3	Q6PDM2	27745.1	1	12	15	80	0.000148	0.444	DGTGVVEFVR	R	K	0.997	49.2	36.4	43.4	0	9	0	0	2	1078.55	857639	155	164
Serine/arginine-rich splicing factor 1 OS=Mus musculus GN=Srsf1 PE=1 SV=3	Q6PDM2	27745.1	1	12	15	80	0.000148	0.444	DGYDYDGYR	R	L	0.997	32.1	25	21.5	0	1	0	0	2	1123.43	28737.7	75	83
Serine/arginine-rich splicing factor 1 OS=Mus musculus GN=Srsf1 PE=1 SV=3	Q6PDM2	27745.1	1	12	15	80	0.000148	0.444	DIEDVFYK	K	Y	0.99	28.4	33.4	22.4	0	1	0	0	2	1028.49	16044	31	38
Serine/arginine-rich splicing factor 1 OS=Mus musculus GN=Srsf1 PE=1 SV=3	Q6PDM2	27745.1	1	12	15	80	0.000148	0.444	EAGDVCYADVYR	R	D	0.997	87.8	29.6	85.4	0	1	0	0	2	1417.61	227280	143	154
Serine/arginine-rich splicing factor 1 OS=Mus musculus GN=Srsf1 PE=1 SV=3	Q6PDM2	27745.1	1	12	15	80	0.000148	0.444	EDMTYAVR	K	K	0.99	41.2	31.9	30	0	1	0	0	2	984.446	26358	166	173
Serine/arginine-rich splicing factor 1 OS=Mus musculus GN=Srsf1 PE=1 SV=3	Q6PDM2	27745.1	1	12	15	80	0.000148	0.444	GGPPFAFVEFEDPR	R	D	0.997	74	34.4	73.5	0	12	5	0	2	1564.74	350106	52	65
Serine/arginine-rich splicing factor 1 OS=Mus musculus GN=Srsf1 PE=1 SV=3	Q6PDM2	27745.1	1	12	15	80	0.000148	0.444	IYVGNLPPDIR	R	T	0.997	88.7	33.6	84.6	0	21	0	0	2	1256.7	377243	18	28
Serine/arginine-rich splicing factor 1 OS=Mus musculus GN=Srsf1 PE=1 SV=3	Q6PDM2	27745.1	1	12	15	80	0.000148	0.444	RGGPPFAFVEFEDPR	R	D	0.997	49.2	35.4	44.7	0	0	1	0	2	1720.84	7583.51	51	65
Serine/arginine-rich splicing factor 1 OS=Mus musculus GN=Srsf1 PE=1 SV=3	Q6PDM2	27745.1	1	12	15	80	0.000148	0.444	SHEGETAYIR	R	V	0.997	60.6	34.6	45	0	2	0	0	2	1162.55	42085.1	182	191
Serine/arginine-rich splicing factor 1 OS=Mus musculus GN=Srsf1 PE=1 SV=3	Q6PDM2	27745.1	1	12	15	80	0.000148	0.444	TKDIEDVFYK	R	Y	0.997	70.9	34.5	61.8	0	1	1	0	2	1257.64	72489.6	29	38
Serine/arginine-rich splicing factor 1 OS=Mus musculus GN=Srsf1 PE=1 SV=3	Q6PDM2	27745.1	1	12	15	80	0.000148	0.444	VVVSGLPPSGSWQDLK	R	D	0.997	70.8	34	60.2	0	21	2	0	2	1668.9	539002	123	138
Phenylalanine--tRNA ligase alpha subunit OS=Mus musculus GN=Farsa PE=2 SV=1	Q8C0C7	57599.6	1	13	15	25	4.62e-05	0.319	ALYQLAQK	R	K	0.99	33.3	35.5	19	0	1	0	0	2	934.536	17697.5	335	342
Phenylalanine--tRNA ligase alpha subunit OS=Mus musculus GN=Farsa PE=2 SV=1	Q8C0C7	57599.6	1	13	15	25	4.62e-05	0.319	CWELTTEGEEIAR	K	E	0.997	49.5	32.6	37.3	0	3	0	0	2	1593.72	40828	60	72
Phenylalanine--tRNA ligase alpha subunit OS=Mus musculus GN=Farsa PE=2 SV=1	Q8C0C7	57599.6	1	13	15	25	4.62e-05	0.319	DPAEALQLPMGYVQR	R	V	0.997	39.6	35.2	34.5	0	4	0	0	2	1687.85	56060.1	281	295
Phenylalanine--tRNA ligase alpha subunit OS=Mus musculus GN=Farsa PE=2 SV=1	Q8C0C7	57599.6	1	13	15	25	4.62e-05	0.319	DQHDTFFLR	R	D	0.997	33.6	35	30.2	0	1	0	0	2	1178.56	8083.62	272	280
Phenylalanine--tRNA ligase alpha subunit OS=Mus musculus GN=Farsa PE=2 SV=1	Q8C0C7	57599.6	1	13	15	25	4.62e-05	0.319	FKPAYNPYTEPSMEVFSYHQGLK	R	K	0.997	42.6	33.4	42.6	0	0	0	1	2	2733.3	28667.8	405	427
Phenylalanine--tRNA ligase alpha subunit OS=Mus musculus GN=Farsa PE=2 SV=1	Q8C0C7	57599.6	1	13	15	25	4.62e-05	0.319	GVLPDSGHLHPLLK	R	V	0.997	49	31.8	46.9	0	1	0	0	2	1482.84	15109.3	216	229
Phenylalanine--tRNA ligase alpha subunit OS=Mus musculus GN=Farsa PE=2 SV=1	Q8C0C7	57599.6	1	13	15	25	4.62e-05	0.319	LEVADGGLDSAELATQLGVEHQAVVGAVK	R	S	0.997	60.3	31.9	58	0	0	1	0	2	2876.5	5997.97	14	42
Phenylalanine--tRNA ligase alpha subunit OS=Mus musculus GN=Farsa PE=2 SV=1	Q8C0C7	57599.6	1	13	15	25	4.62e-05	0.319	LLTEVILK	K	T	0.99	42.4	29.8	17.9	0	2	0	0	2	928.608	13258	164	171
Phenylalanine--tRNA ligase alpha subunit OS=Mus musculus GN=Farsa PE=2 SV=1	Q8C0C7	57599.6	1	13	15	25	4.62e-05	0.319	LQLVQAGQAEK	R	L	0.997	85.4	33.6	72.3	0	2	0	0	2	1184.66	107190	140	150
Phenylalanine--tRNA ligase alpha subunit OS=Mus musculus GN=Farsa PE=2 SV=1	Q8C0C7	57599.6	1	13	15	25	4.62e-05	0.319	RLEVADGGLDSAELATQLGVEHQAVVGAVK	R	S	0.997	72.4	30.8	72.4	0	0	1	1	2	3032.6	29846.8	13	42
Phenylalanine--tRNA ligase alpha subunit OS=Mus musculus GN=Farsa PE=2 SV=1	Q8C0C7	57599.6	1	13	15	25	4.62e-05	0.319	SIPLEGLVQSELMHLPSGK	R	V	0.997	63	33.1	51.9	0	0	4	0	2	2035.09	18933.6	83	101
Phenylalanine--tRNA ligase alpha subunit OS=Mus musculus GN=Farsa PE=2 SV=1	Q8C0C7	57599.6	1	13	15	25	4.62e-05	0.319	VVDSIEDEVQK	R	R	0.997	72.4	35.6	62.4	0	2	0	0	2	1260.63	50909.4	128	138
Phenylalanine--tRNA ligase alpha subunit OS=Mus musculus GN=Farsa PE=2 SV=1	Q8C0C7	57599.6	1	13	15	25	4.62e-05	0.319	VVDSIEDEVQKR	R	L	0.997	70.3	35.4	57.5	0	1	0	0	2	1416.73	19035.5	128	139
Zinc fingers and homeoboxes protein 2 OS=Mus musculus GN=Zhx2 PE=1 SV=1	Q8C0C0	92258.7	1	9	10	10	1.85e-05	0.161	ASFLQSQFPDDAEVYR	K	L	0.997	51.7	33.7	35.6	0	1	0	0	2	1872.88	4452.08	456	471
Zinc fingers and homeoboxes protein 2 OS=Mus musculus GN=Zhx2 PE=1 SV=1	Q8C0C0	92258.7	1	9	10	10	1.85e-05	0.161	DSMEQAVLDSMGSGK	R	K	0.997	67	31.2	65.5	0	1	0	0	2	1554.68	5234.32	585	599
Zinc fingers and homeoboxes protein 2 OS=Mus musculus GN=Zhx2 PE=1 SV=1	Q8C0C0	92258.7	1	9	10	10	1.85e-05	0.161	FHPGETNFK	K	L	0.997	43.6	35.2	42.5	0	0	1	0	2	1076.52	33423	132	140
Zinc fingers and homeoboxes protein 2 OS=Mus musculus GN=Zhx2 PE=1 SV=1	Q8C0C0	92258.7	1	9	10	10	1.85e-05	0.161	GIVHITSESLAK	R	D	0.997	50.6	32.8	44.5	0	0	1	0	2	1254.71	17085.5	497	508
Zinc fingers and homeoboxes protein 2 OS=Mus musculus GN=Zhx2 PE=1 SV=1	Q8C0C0	92258.7	1	9	10	10	1.85e-05	0.161	LDQLSGAQLAGSLPSPSSAIVQNQEQVHLLR	R	S	0.997	26.7	29.6	26.7	0	0	0	1	2	3256.73	8658.84	614	644
Zinc fingers and homeoboxes protein 2 OS=Mus musculus GN=Zhx2 PE=1 SV=1	Q8C0C0	92258.7	1	9	10	10	1.85e-05	0.161	RPLVTPQAAPEPK	K	R	0.997	33	33.4	29.2	0	1	1	0	2	1403.8	31577.7	407	419
Zinc fingers and homeoboxes protein 2 OS=Mus musculus GN=Zhx2 PE=1 SV=1	Q8C0C0	92258.7	1	9	10	10	1.85e-05	0.161	TSQVLEQDMLEEADR	R	A	0.997	44.5	33.3	44.5	0	1	0	0	2	1763.81	7925.47	15	29
Zinc fingers and homeoboxes protein 2 OS=Mus musculus GN=Zhx2 PE=1 SV=1	Q8C0C0	92258.7	1	9	10	10	1.85e-05	0.161	TYHVYPDFAPQK	R	F	0.988	25.9	35.3	25.9	0	0	1	0	2	1465.71	9948.09	521	532
Zinc fingers and homeoboxes protein 2 OS=Mus musculus GN=Zhx2 PE=1 SV=1	Q8C0C0	92258.7	1	9	10	10	1.85e-05	0.161	VANTPLTPASDR	K	K	0.997	69.2	34.6	66.8	0	1	0	0	2	1241.65	18468.5	433	444
Enolase-phosphatase E1 OS=Mus musculus GN=Enoph1 PE=2 SV=1	Q8BGB7	28599.9	1	2	2	6	1.11e-05	0.0778	AEFFADVVPAVR	K	R	0.997	74.1	35.8	72.9	0	5	0	0	2	1320.69	48420.5	126	137
Enolase-phosphatase E1 OS=Mus musculus GN=Enoph1 PE=2 SV=1	Q8BGB7	28599.9	1	2	2	6	1.11e-05	0.0778	DVLFPYIK	K	E	0.988	29.9	34.2	21.4	0	1	0	0	2	994.561	7709.99	29	36
Cytoplasmic dynein 1 light intermediate chain 2 OS=Mus musculus GN=Dync1li2 PE=1 SV=2	Q6PDL0	54219.3	1	11	14	20	3.7e-05	0.299	CDAMSVLEK	K	E	0.95	17.9	32.9	17.2	0	1	0	0	2	1052.48	13749.5	234	242
Cytoplasmic dynein 1 light intermediate chain 2 OS=Mus musculus GN=Dync1li2 PE=1 SV=2	Q6PDL0	54219.3	1	11	14	20	3.7e-05	0.299	DAVFIPAGWDNEK	K	K	0.997	43.8	34.6	34	0	3	0	0	2	1461.7	48676.6	306	318
Cytoplasmic dynein 1 light intermediate chain 2 OS=Mus musculus GN=Dync1li2 PE=1 SV=2	Q6PDL0	54219.3	1	11	14	20	3.7e-05	0.299	DAVFIPAGWDNEKK	K	I	0.997	58.1	35.7	50.9	0	0	1	0	2	1589.8	9247.39	306	319
Cytoplasmic dynein 1 light intermediate chain 2 OS=Mus musculus GN=Dync1li2 PE=1 SV=2	Q6PDL0	54219.3	1	11	14	20	3.7e-05	0.299	EFQDYIEPEEGCQGSPQR	K	R	0.997	58.4	28	58.4	0	1	1	0	2	2168.92	26803.6	180	197
Cytoplasmic dynein 1 light intermediate chain 2 OS=Mus musculus GN=Dync1li2 PE=1 SV=2	Q6PDL0	54219.3	1	11	14	20	3.7e-05	0.299	ELAAEDEQVFLMK	K	Q	0.997	80.2	35.2	75.8	0	2	0	0	2	1522.75	35841.7	353	365
Cytoplasmic dynein 1 light intermediate chain 2 OS=Mus musculus GN=Dync1li2 PE=1 SV=2	Q6PDL0	54219.3	1	11	14	20	3.7e-05	0.299	FAVSAESLR	K	E	0.997	48.9	36	18.5	0	2	0	0	2	979.521	47887.5	121	129
Cytoplasmic dynein 1 light intermediate chain 2 OS=Mus musculus GN=Dync1li2 PE=1 SV=2	Q6PDL0	54219.3	1	11	14	20	3.7e-05	0.299	GGPASVPSASPGTSVK	R	K	0.997	63.8	34.9	62.9	0	1	0	0	2	1398.72	106980	398	413
Cytoplasmic dynein 1 light intermediate chain 2 OS=Mus musculus GN=Dync1li2 PE=1 SV=2	Q6PDL0	54219.3	1	11	14	20	3.7e-05	0.299	IAILHENFTTVKPEDAYEDFIVKPPVR	K	K	0.997	76.6	29.8	72.1	0	0	0	1	2	3141.66	45431.7	320	346
Cytoplasmic dynein 1 light intermediate chain 2 OS=Mus musculus GN=Dync1li2 PE=1 SV=2	Q6PDL0	54219.3	1	11	14	20	3.7e-05	0.299	NILVFGEDGSGK	K	T	0.987	36.1	36.2	30.3	0	2	0	0	2	1235.63	54847.1	56	67
Cytoplasmic dynein 1 light intermediate chain 2 OS=Mus musculus GN=Dync1li2 PE=1 SV=2	Q6PDL0	54219.3	1	11	14	20	3.7e-05	0.299	TGSPGSPSAGGVQSTAK	K	K	0.997	72.7	34.9	61	0	1	0	0	2	1488.73	4851.96	441	457
Cytoplasmic dynein 1 light intermediate chain 2 OS=Mus musculus GN=Dync1li2 PE=1 SV=2	Q6PDL0	54219.3	1	11	14	20	3.7e-05	0.299	TVLSNVQEELDR	K	M	0.997	87.6	35.5	70.8	0	3	0	0	2	1402.72	82623.1	463	474
Laminin subunit beta-1 OS=Mus musculus GN=Lamb1 PE=1 SV=3	P02469	197087	1	54	75	220	0.000407	0.41	AAQNSGEAEYIEK	K	V	0.997	81.9	33.8	77.1	0	2	1	0	2	1409.65	327232	1662	1674
Laminin subunit beta-1 OS=Mus musculus GN=Lamb1 PE=1 SV=3	P02469	197087	1	54	75	220	0.000407	0.41	AELLLEEAK	R	R	0.997	47.5	35.3	17.9	0	2	0	0	2	1015.57	270542	1571	1579
Laminin subunit beta-1 OS=Mus musculus GN=Lamb1 PE=1 SV=3	P02469	197087	1	54	75	220	0.000407	0.41	AELLLEEAKR	R	A	0.997	70.8	33.9	50.3	0	1	2	0	2	1171.67	270407	1571	1580
Laminin subunit beta-1 OS=Mus musculus GN=Lamb1 PE=1 SV=3	P02469	197087	1	54	75	220	0.000407	0.41	AELLQNEAK	K	T	0.961	31.9	35	11.1	0	1	0	0	2	1015.54	11930.1	1719	1727
Laminin subunit beta-1 OS=Mus musculus GN=Lamb1 PE=1 SV=3	P02469	197087	1	54	75	220	0.000407	0.41	ATGQCSCLPNVIGQNCDR	K	C	0.997	80.8	29.4	80.3	0	5	0	0	2	2049.89	149170	1050	1067
Laminin subunit beta-1 OS=Mus musculus GN=Lamb1 PE=1 SV=3	P02469	197087	1	54	75	220	0.000407	0.41	AVITVQRPGK	K	I	0.997	49.5	29.5	40	0	0	2	0	2	1068.65	45978.9	627	636
Laminin subunit beta-1 OS=Mus musculus GN=Lamb1 PE=1 SV=3	P02469	197087	1	54	75	220	0.000407	0.41	CDDCASGFFGNPSDFGGSCQPCQCHHNIDTTDPEACDK	R	E	0.996	33.7	25	33.7	0	0	0	1	2	4363.62	19514.6	955	992
Laminin subunit beta-1 OS=Mus musculus GN=Lamb1 PE=1 SV=3	P02469	197087	1	54	75	220	0.000407	0.41	CDDCASGFFGNPSDFGGSCQPCQCHHNIDTTDPEACDKETGR	R	C	0.997	40.7	25	40.7	0	0	0	0	2	4806.83	32952.2	955	996
Laminin subunit beta-1 OS=Mus musculus GN=Lamb1 PE=1 SV=3	P02469	197087	1	54	75	220	0.000407	0.41	CGGPGCGGLVTVAHSAWQK	K	A	0.997	84.7	33.5	84.7	0	0	6	0	2	1941.91	268753	1425	1443
Laminin subunit beta-1 OS=Mus musculus GN=Lamb1 PE=1 SV=3	P02469	197087	1	54	75	220	0.000407	0.41	CGNTVPDDDNQVVSLSPGSR	R	Y	0.997	90.1	32.3	90.1	0	4	1	0	2	2116.96	311652	643	662
Laminin subunit beta-1 OS=Mus musculus GN=Lamb1 PE=1 SV=3	P02469	197087	1	54	75	220	0.000407	0.41	CLAGYYGDPIIGSGDHCRPCPCPDGPDSGR	R	Q	0.997	48.8	25	48.8	0	0	1	2	2	3306.38	191081	898	927
Laminin subunit beta-1 OS=Mus musculus GN=Lamb1 PE=1 SV=3	P02469	197087	1	54	75	220	0.000407	0.41	CLYHTEGDHCQLCQYGYYGDALR	K	Q	0.997	63.3	25	63.3	0	0	0	3	2	2879.2	99206.1	1000	1022
Laminin subunit beta-1 OS=Mus musculus GN=Lamb1 PE=1 SV=3	P02469	197087	1	54	75	220	0.000407	0.41	CVCNYLGTVK	K	E	0.997	62.3	33.4	55.4	0	2	0	0	2	1213.57	173792	1028	1037
Laminin subunit beta-1 OS=Mus musculus GN=Lamb1 PE=1 SV=3	P02469	197087	1	54	75	220	0.000407	0.41	DILAQSPAAEPLK	K	N	0.997	87.7	34.1	78.5	0	6	0	0	2	1352.74	665927	1232	1244
Laminin subunit beta-1 OS=Mus musculus GN=Lamb1 PE=1 SV=3	P02469	197087	1	54	75	220	0.000407	0.41	DPYHETLNPDSHLIENVVTTFAPNR	R	L	0.997	87.6	33.7	87.6	0	0	6	9	2	2879.4	379811	83	107
Laminin subunit beta-1 OS=Mus musculus GN=Lamb1 PE=1 SV=3	P02469	197087	1	54	75	220	0.000407	0.41	DRVEDLMLER	R	E	0.997	71.1	35.7	58.8	0	4	1	0	2	1275.64	491320	1354	1363
Laminin subunit beta-1 OS=Mus musculus GN=Lamb1 PE=1 SV=3	P02469	197087	1	54	75	220	0.000407	0.41	EGFYDLSAEDPYGCK	K	S	0.997	80.7	27.1	80.7	0	5	0	0	2	1750.73	182863	442	456
Laminin subunit beta-1 OS=Mus musculus GN=Lamb1 PE=1 SV=3	P02469	197087	1	54	75	220	0.000407	0.41	ELAEQLEFIK	K	N	0.997	78.7	36	52.8	0	7	0	0	2	1219.66	553014	1301	1310
Laminin subunit beta-1 OS=Mus musculus GN=Lamb1 PE=1 SV=3	P02469	197087	1	54	75	220	0.000407	0.41	GIETPQCDQSTGQCVCVEGVEGPR	R	C	0.997	83.5	28.8	83.5	0	0	2	0	2	2663.15	48990.9	1138	1161
Laminin subunit beta-1 OS=Mus musculus GN=Lamb1 PE=1 SV=3	P02469	197087	1	54	75	220	0.000407	0.41	GLNCELCMDFYHDLPWRPAEGR	K	N	0.994	30.3	30.2	30.3	0	0	0	1	2	2736.21	15673.6	306	327
Laminin subunit beta-1 OS=Mus musculus GN=Lamb1 PE=1 SV=3	P02469	197087	1	54	75	220	0.000407	0.41	IEDPYSPR	K	I	0.99	49.6	35.4	27.6	0	4	0	0	2	976.473	420106	216	223
Laminin subunit beta-1 OS=Mus musculus GN=Lamb1 PE=1 SV=3	P02469	197087	1	54	75	220	0.000407	0.41	IPSWTGPGFVR	R	V	0.997	61.2	35.8	54.3	0	7	0	0	2	1216.65	458149	580	590
Laminin subunit beta-1 OS=Mus musculus GN=Lamb1 PE=1 SV=3	P02469	197087	1	54	75	220	0.000407	0.41	ISGVIGPYR	K	E	0.997	58.7	36.2	45.6	0	4	0	0	2	961.547	476633	1209	1217
Laminin subunit beta-1 OS=Mus musculus GN=Lamb1 PE=1 SV=3	P02469	197087	1	54	75	220	0.000407	0.41	KAAQNSGEAEYIEK	R	V	0.961	25.8	34.9	19.3	0	1	0	0	2	1537.75	3078.61	1661	1674
Laminin subunit beta-1 OS=Mus musculus GN=Lamb1 PE=1 SV=3	P02469	197087	1	54	75	220	0.000407	0.41	KAELLQNEAK	R	T	0.994	35.5	35	13.9	0	1	0	0	2	1143.64	1886.56	1718	1727
Laminin subunit beta-1 OS=Mus musculus GN=Lamb1 PE=1 SV=3	P02469	197087	1	54	75	220	0.000407	0.41	KCFICDSR	K	D	0.99	42	32	0	0	1	0	0	2	1085.49	12439.9	75	82
Laminin subunit beta-1 OS=Mus musculus GN=Lamb1 PE=1 SV=3	P02469	197087	1	54	75	220	0.000407	0.41	KVDDIICDSR	K	Y	0.997	63.9	35.5	51.1	0	1	1	0	2	1220.59	196085	184	193
Laminin subunit beta-1 OS=Mus musculus GN=Lamb1 PE=1 SV=3	P02469	197087	1	54	75	220	0.000407	0.41	KVESLIAQK	K	T	0.997	45.9	34.2	31	0	1	0	0	2	1015.61	8551.02	1700	1708
Laminin subunit beta-1 OS=Mus musculus GN=Lamb1 PE=1 SV=3	P02469	197087	1	54	75	220	0.000407	0.41	LHTLGDNLLDSR	K	M	0.997	71.7	35	65.4	0	10	5	0	2	1353.71	432178	240	251
Laminin subunit beta-1 OS=Mus musculus GN=Lamb1 PE=1 SV=3	P02469	197087	1	54	75	220	0.000407	0.41	LLDELAGK	R	L	0.99	49	35.1	16.8	0	4	0	0	2	858.493	383440	1377	1384
Laminin subunit beta-1 OS=Mus musculus GN=Lamb1 PE=1 SV=3	P02469	197087	1	54	75	220	0.000407	0.41	LQLLEDLER	K	K	0.997	63.3	34.3	34.2	0	9	0	0	2	1128.63	407877	1737	1745
Laminin subunit beta-1 OS=Mus musculus GN=Lamb1 PE=1 SV=3	P02469	197087	1	54	75	220	0.000407	0.41	LQSLDLSAVAQMTCGTPPGADCSESECGGPNCR	K	T	0.997	73.4	25.2	73.4	0	0	2	1	2	3525.48	13744.6	1385	1417
Laminin subunit beta-1 OS=Mus musculus GN=Lamb1 PE=1 SV=3	P02469	197087	1	54	75	220	0.000407	0.41	MEMPSTPQQLQNLTEDIR	K	E	0.997	67.3	34.1	67.3	0	1	3	0	2	2131.02	25354.8	1531	1548
Laminin subunit beta-1 OS=Mus musculus GN=Lamb1 PE=1 SV=3	P02469	197087	1	54	75	220	0.000407	0.41	NCEQCKPFYFQHPER	R	D	0.997	85	30.1	85	0	0	2	1	2	2039.89	106334	373	387
Laminin subunit beta-1 OS=Mus musculus GN=Lamb1 PE=1 SV=3	P02469	197087	1	54	75	220	0.000407	0.41	NIGILFEEAEK	K	L	0.997	56.5	36.2	48.9	0	9	0	0	2	1262.66	374982	1245	1255
Laminin subunit beta-1 OS=Mus musculus GN=Lamb1 PE=1 SV=3	P02469	197087	1	54	75	220	0.000407	0.41	NSDIQGALDSITK	K	Y	0.997	90	36	76.9	0	4	0	0	2	1361.69	390851	1311	1323
Laminin subunit beta-1 OS=Mus musculus GN=Lamb1 PE=1 SV=3	P02469	197087	1	54	75	220	0.000407	0.41	QNAQDVLLK	K	T	0.997	57.3	34.1	43.9	0	6	0	0	2	1028.57	732215	1477	1485
Laminin subunit beta-1 OS=Mus musculus GN=Lamb1 PE=1 SV=3	P02469	197087	1	54	75	220	0.000407	0.41	SCACNPLGTIPGGNPCDSETGYCYCK	K	R	0.997	86.4	25	86.4	0	0	1	0	2	2938.16	31480.8	457	482
Laminin subunit beta-1 OS=Mus musculus GN=Lamb1 PE=1 SV=3	P02469	197087	1	54	75	220	0.000407	0.41	SCYQDPVTLQLACVCDPGYIGSR	R	C	0.997	88	31.2	88	0	0	2	0	2	2659.2	57714.9	932	954
Laminin subunit beta-1 OS=Mus musculus GN=Lamb1 PE=1 SV=3	P02469	197087	1	54	75	220	0.000407	0.41	SLDIFTVGGSGDGEVTNSAWETFQR	K	Y	0.997	83.4	32.9	83.4	0	0	2	0	2	2673.24	12222.5	712	736
Laminin subunit beta-1 OS=Mus musculus GN=Lamb1 PE=1 SV=3	P02469	197087	1	54	75	220	0.000407	0.41	TCSECQELFWGDPDVECR	R	A	0.997	68.3	25	68.3	0	3	1	0	2	2287.91	154581	1113	1130
Laminin subunit beta-1 OS=Mus musculus GN=Lamb1 PE=1 SV=3	P02469	197087	1	54	75	220	0.000407	0.41	TFRPAAMLIER	K	S	0.997	57.6	35.2	28.9	0	1	2	0	2	1304.71	44038.9	142	152
Laminin subunit beta-1 OS=Mus musculus GN=Lamb1 PE=1 SV=3	P02469	197087	1	54	75	220	0.000407	0.41	TLDGELDEK	K	Y	0.997	72.6	35.3	55.7	0	4	0	0	2	1019.49	185193	1689	1697
Laminin subunit beta-1 OS=Mus musculus GN=Lamb1 PE=1 SV=3	P02469	197087	1	54	75	220	0.000407	0.41	TLLAQANSK	K	L	0.996	41.3	36.9	16.2	0	1	0	0	2	946.52	2046.33	1728	1736
Laminin subunit beta-1 OS=Mus musculus GN=Lamb1 PE=1 SV=3	P02469	197087	1	54	75	220	0.000407	0.41	TPMTDVCR	K	N	0.99	52.3	32.9	46.9	0	1	0	0	2	979.434	38418.8	749	756
Laminin subunit beta-1 OS=Mus musculus GN=Lamb1 PE=1 SV=3	P02469	197087	1	54	75	220	0.000407	0.41	VAVYSTCL	K	-	0.99	42.8	33.9	37.8	0	2	0	0	2	912.449	52005.4	1779	1786
Laminin subunit beta-1 OS=Mus musculus GN=Lamb1 PE=1 SV=3	P02469	197087	1	54	75	220	0.000407	0.41	VDDIICDSR	K	Y	0.997	56.7	33.5	38.3	0	3	0	0	2	1092.5	188389	185	193
Laminin subunit beta-1 OS=Mus musculus GN=Lamb1 PE=1 SV=3	P02469	197087	1	54	75	220	0.000407	0.41	VESLIAQK	K	T	0.99	48.5	35.8	31.1	0	1	0	0	2	887.52	23605.4	1701	1708
Laminin subunit beta-1 OS=Mus musculus GN=Lamb1 PE=1 SV=3	P02469	197087	1	54	75	220	0.000407	0.41	VETLSQVEVILQQSAADIAR	R	A	0.997	65.3	32.7	63	0	0	2	0	2	2170.17	1674.83	1551	1570
Laminin subunit beta-1 OS=Mus musculus GN=Lamb1 PE=1 SV=3	P02469	197087	1	54	75	220	0.000407	0.41	YEPQLPDHWEK	R	A	0.997	48.8	33.6	37.2	0	2	7	0	2	1441.67	406249	616	626
Laminin subunit beta-1 OS=Mus musculus GN=Lamb1 PE=1 SV=3	P02469	197087	1	54	75	220	0.000407	0.41	YFAYDCESSFPGISTGPMK	R	K	0.997	75.2	29.1	75.2	0	8	0	0	2	2156.93	170477	165	183
Laminin subunit beta-1 OS=Mus musculus GN=Lamb1 PE=1 SV=3	P02469	197087	1	54	75	220	0.000407	0.41	YFQMSLEAEK	K	R	0.997	67.1	33.1	64.1	0	10	0	0	2	1245.58	237233	1324	1333
Laminin subunit beta-1 OS=Mus musculus GN=Lamb1 PE=1 SV=3	P02469	197087	1	54	75	220	0.000407	0.41	YFQMSLEAEKR	K	V	0.997	68.6	34.6	55.8	0	0	2	0	2	1401.68	25403.8	1324	1334
Laminin subunit beta-1 OS=Mus musculus GN=Lamb1 PE=1 SV=3	P02469	197087	1	54	75	220	0.000407	0.41	YSDIEPSTEGEVIFR	R	A	0.997	73.6	34.2	71.5	0	5	1	0	2	1741.83	357418	194	208
Laminin subunit beta-1 OS=Mus musculus GN=Lamb1 PE=1 SV=3	P02469	197087	1	54	75	220	0.000407	0.41	YYYAVYDMVVR	K	G	0.997	37	34	37	0	2	0	0	2	1441.68	110378	258	268
Zinc finger CCCH domain-containing protein 18 OS=Mus musculus GN=Zc3h18 PE=1 SV=1	Q0P678	105695	1	7	8	10	1.85e-05	0.129	ASQQAAAPQPAVPGQPQQGSFVAHK	K	E	0.997	44.8	33.9	44.8	0	0	2	0	2	2500.27	22086.2	786	810
Zinc finger CCCH domain-containing protein 18 OS=Mus musculus GN=Zc3h18 PE=1 SV=1	Q0P678	105695	1	7	8	10	1.85e-05	0.129	ELDEHELDYDEEVPEEPAPAAQEEEAEK	R	A	0.988	25.7	27.4	25.7	0	0	1	0	2	3240.39	5872.36	118	145
Zinc finger CCCH domain-containing protein 18 OS=Mus musculus GN=Zc3h18 PE=1 SV=1	Q0P678	105695	1	7	8	10	1.85e-05	0.129	FTVTIGEDDREFDKENEVFR	R	D	0.997	45.5	33.9	42.3	0	0	0	1	2	2446.15	12393.4	326	345
Zinc finger CCCH domain-containing protein 18 OS=Mus musculus GN=Zc3h18 PE=1 SV=1	Q0P678	105695	1	7	8	10	1.85e-05	0.129	GNYSLITK	K	A	0.99	32.7	34.4	25.2	0	1	0	0	2	895.488	19372	245	252
Zinc finger CCCH domain-containing protein 18 OS=Mus musculus GN=Zc3h18 PE=1 SV=1	Q0P678	105695	1	7	8	10	1.85e-05	0.129	SQDQDSEAHELSR	K	G	0.95	23.8	31	21.9	0	0	1	0	2	1501.65	731.88	75	87
Zinc finger CCCH domain-containing protein 18 OS=Mus musculus GN=Zc3h18 PE=1 SV=1	Q0P678	105695	1	7	8	10	1.85e-05	0.129	TTAPGPEPAKPGDLR	K	E	0.997	66.3	35.4	58.8	0	1	1	0	2	1506.79	26737.3	648	662
Zinc finger CCCH domain-containing protein 18 OS=Mus musculus GN=Zc3h18 PE=1 SV=1	Q0P678	105695	1	7	8	10	1.85e-05	0.129	VQYTEAEPYHNYR	R	E	0.997	54.8	32.6	54.8	0	0	2	0	2	1669.76	22705.5	386	398
Collagen alpha-1(IV) chain OS=Mus musculus GN=Col4a1 PE=2 SV=4	P02463	160680	1	2	3	7	1.29e-05	0.0234	AHGQDLGTAGSCLR	R	K	0.997	86.8	33.6	82.1	0	1	2	0	2	1442.68	444565	1482	1495
Collagen alpha-1(IV) chain OS=Mus musculus GN=Col4a1 PE=2 SV=4	P02463	160680	1	2	3	7	1.29e-05	0.0234	HSQTTDDPLCPPGTK	R	I	0.997	95.3	32.7	79.7	0	3	0	0	2	1653.75	346533	1451	1465
Collagen alpha-1(IV) chain OS=Mus musculus GN=Col4a1 PE=2 SV=4	P02463	160680	1	2	3	7	1.29e-05	0.0234	SAPFIECHGR	R	G	0.995	51.2	32.8	0	0	0	1	0	2	1173.55	14954.4	1610	1619
Protein FAM63B OS=Mus musculus GN=Fam63b PE=2 SV=1	Q6PDI6	65636.3	1	8	8	12	2.22e-05	0.206	AAPLCKEEEEDPAQVLAASK	R	E	0.953	14.8	34.5	14.8	0	0	1	0	2	2156.05	5519.04	193	212
Protein FAM63B OS=Mus musculus GN=Fam63b PE=2 SV=1	Q6PDI6	65636.3	1	8	8	12	2.22e-05	0.206	AVDSGGQGAAAAAAR	R	S	0.997	41.5	34.3	22.5	0	1	0	0	2	1272.63	8610.09	41	55
Protein FAM63B OS=Mus musculus GN=Fam63b PE=2 SV=1	Q6PDI6	65636.3	1	8	8	12	2.22e-05	0.206	AVGNCSYNQLVEK	K	I	0.997	54.4	34.7	48	0	3	0	0	2	1481.71	17396.3	359	371
Protein FAM63B OS=Mus musculus GN=Fam63b PE=2 SV=1	Q6PDI6	65636.3	1	8	8	12	2.22e-05	0.206	DGASSSPAASEVPSR	K	G	0.997	95.2	33	89.5	0	1	0	0	2	1417.66	22249.7	77	91
Protein FAM63B OS=Mus musculus GN=Fam63b PE=2 SV=1	Q6PDI6	65636.3	1	8	8	12	2.22e-05	0.206	GSGPVGDTGTCR	R	V	0.994	36.2	32.1	36.2	0	1	0	0	2	1163.51	887.75	110	121
Protein FAM63B OS=Mus musculus GN=Fam63b PE=2 SV=1	Q6PDI6	65636.3	1	8	8	12	2.22e-05	0.206	SSLGDPTSPSQLGCGAGSDLK	R	D	0.997	42	33.1	42	0	1	0	0	2	2033.94	24099.3	56	76
Protein FAM63B OS=Mus musculus GN=Fam63b PE=2 SV=1	Q6PDI6	65636.3	1	8	8	12	2.22e-05	0.206	VPEDVEEGAAGPPR	R	A	0.997	81.4	34.9	76.7	0	3	0	0	2	1422.69	38773.3	179	192
Protein FAM63B OS=Mus musculus GN=Fam63b PE=2 SV=1	Q6PDI6	65636.3	1	8	8	12	2.22e-05	0.206	VTASPELAEAAAGR	K	G	0.997	64.6	34.8	56.8	0	1	0	0	2	1342.7	32910.3	96	109
Proteasome-associated protein ECM29 homolog OS=Mus musculus GN=Ecm29 PE=1 SV=3	Q6PDI5	203708	1	13	13	13	2.4e-05	0.0978	AGEQLAPFLPQLVPR	R	L	0.997	40.4	32	40.4	0	1	0	0	2	1635.92	3009.09	1107	1121
Proteasome-associated protein ECM29 homolog OS=Mus musculus GN=Ecm29 PE=1 SV=3	Q6PDI5	203708	1	13	13	13	2.4e-05	0.0978	ALMSSSQATASSSNK	R	S	0.997	120	33.6	118	0	1	0	0	2	1469.69	3845.9	627	641
Proteasome-associated protein ECM29 homolog OS=Mus musculus GN=Ecm29 PE=1 SV=3	Q6PDI5	203708	1	13	13	13	2.4e-05	0.0978	EILQDLIK	K	N	0.99	40.6	33.3	19.7	0	1	0	0	2	971.577	6323.83	1157	1164
Proteasome-associated protein ECM29 homolog OS=Mus musculus GN=Ecm29 PE=1 SV=3	Q6PDI5	203708	1	13	13	13	2.4e-05	0.0978	ELCSLASDLSQPDLVYK	K	F	0.997	92.8	34.9	92.6	0	1	0	0	2	1937.95	4663.7	1063	1079
Proteasome-associated protein ECM29 homolog OS=Mus musculus GN=Ecm29 PE=1 SV=3	Q6PDI5	203708	1	13	13	13	2.4e-05	0.0978	GLLIESLATMETDNRPELQEK	R	A	0.997	27.4	34.1	27.4	0	0	1	0	2	2387.21	3392.49	1808	1828
Proteasome-associated protein ECM29 homolog OS=Mus musculus GN=Ecm29 PE=1 SV=3	Q6PDI5	203708	1	13	13	13	2.4e-05	0.0978	GMMSPVTEVR	K	A	0.997	52.7	35.7	49.9	0	1	0	0	2	1106.53	9507.05	1257	1266
Proteasome-associated protein ECM29 homolog OS=Mus musculus GN=Ecm29 PE=1 SV=3	Q6PDI5	203708	1	13	13	13	2.4e-05	0.0978	IVAISCAADVLK	K	A	0.994	33.3	35.4	29.5	0	1	0	0	2	1259.7	4471.28	1628	1639
Proteasome-associated protein ECM29 homolog OS=Mus musculus GN=Ecm29 PE=1 SV=3	Q6PDI5	203708	1	13	13	13	2.4e-05	0.0978	NGPLPIPSEGSGFTK	R	L	0.99	26.5	34.7	26.5	0	1	0	0	2	1500.77	6886.58	818	832
Proteasome-associated protein ECM29 homolog OS=Mus musculus GN=Ecm29 PE=1 SV=3	Q6PDI5	203708	1	13	13	13	2.4e-05	0.0978	QAMTSIWNALVTDK	R	S	0.997	72.6	35.8	65.6	0	1	0	0	2	1577.8	7372.53	1135	1148
Proteasome-associated protein ECM29 homolog OS=Mus musculus GN=Ecm29 PE=1 SV=3	Q6PDI5	203708	1	13	13	13	2.4e-05	0.0978	SVPNQPTTNEILQAVLK	K	E	0.997	63.7	32.1	63.7	0	1	0	0	2	1852.02	6735.6	1601	1617
Proteasome-associated protein ECM29 homolog OS=Mus musculus GN=Ecm29 PE=1 SV=3	Q6PDI5	203708	1	13	13	13	2.4e-05	0.0978	TPDGQGLSTYK	K	E	0.997	44.5	35.4	42	0	1	0	0	2	1166.57	16989.9	1052	1062
Proteasome-associated protein ECM29 homolog OS=Mus musculus GN=Ecm29 PE=1 SV=3	Q6PDI5	203708	1	13	13	13	2.4e-05	0.0978	VIGDNPWTPEQLEQCK	R	L	0.997	58.7	34.1	58.7	0	1	0	0	2	1913.91	9897.03	224	239
Proteasome-associated protein ECM29 homolog OS=Mus musculus GN=Ecm29 PE=1 SV=3	Q6PDI5	203708	1	13	13	13	2.4e-05	0.0978	VYLGDIPLK	K	T	0.997	44.1	35.3	27.8	0	1	0	0	2	1017.6	9541.33	300	308
Porphobilinogen deaminase OS=Mus musculus GN=Hmbs PE=1 SV=2	P22907	39344.8	1	6	7	8	1.48e-05	0.139	ELENALEK	K	N	0.99	66.4	35.6	38.6	0	1	0	0	2	945.489	87122.2	80	87
Porphobilinogen deaminase OS=Mus musculus GN=Hmbs PE=1 SV=2	P22907	39344.8	1	6	7	8	1.48e-05	0.139	ELENALEKNEVDLVVHSLK	K	D	0.997	32.8	33.2	32.8	0	0	1	0	2	2179.16	4622.19	80	98
Porphobilinogen deaminase OS=Mus musculus GN=Hmbs PE=1 SV=2	P22907	39344.8	1	6	7	8	1.48e-05	0.139	ENPCDAVVFHPK	R	F	0.997	30.4	33.8	28.8	0	1	1	0	2	1412.66	19946.4	117	128
Porphobilinogen deaminase OS=Mus musculus GN=Hmbs PE=1 SV=2	P22907	39344.8	1	6	7	8	1.48e-05	0.139	ILDTALSK	K	I	0.99	33.7	36.4	16	0	1	0	0	2	860.509	20549.4	63	70
Porphobilinogen deaminase OS=Mus musculus GN=Hmbs PE=1 SV=2	P22907	39344.8	1	6	7	8	1.48e-05	0.139	IQTDTVVAMLK	R	A	0.997	79.2	35.6	61.6	0	2	0	0	2	1218.68	63449.4	33	43
Porphobilinogen deaminase OS=Mus musculus GN=Hmbs PE=1 SV=2	P22907	39344.8	1	6	7	8	1.48e-05	0.139	NEVDLVVHSLK	K	D	0.997	80.3	34	73.2	0	0	1	0	2	1252.69	21505.6	88	98
Eukaryotic translation initiation factor 4B OS=Mus musculus GN=Eif4b PE=1 SV=1	Q8BGD9	68842.5	1	15	20	35	6.47e-05	0.214	ARPTTDSFDDYPPR	R	R	0.996	35.4	33.7	28.5	0	1	1	0	2	1637.76	23282.2	201	214
Eukaryotic translation initiation factor 4B OS=Mus musculus GN=Eif4b PE=1 SV=1	Q8BGD9	68842.5	1	15	20	35	6.47e-05	0.214	DGNKVDVVGATQGQAGSCSR	K	G	0.997	65.2	33.6	65.2	0	1	2	0	2	2005.94	61737.7	526	545
Eukaryotic translation initiation factor 4B OS=Mus musculus GN=Eif4b PE=1 SV=1	Q8BGD9	68842.5	1	15	20	35	6.47e-05	0.214	DSDKTDTDWR	R	A	0.997	41	30.6	25.8	0	1	1	0	2	1238.53	8748.13	191	200
Eukaryotic translation initiation factor 4B OS=Mus musculus GN=Eif4b PE=1 SV=1	Q8BGD9	68842.5	1	15	20	35	6.47e-05	0.214	GLNISAVR	R	L	0.99	41.6	33.8	13.4	0	5	0	0	2	829.489	140871	118	125
Eukaryotic translation initiation factor 4B OS=Mus musculus GN=Eif4b PE=1 SV=1	Q8BGD9	68842.5	1	15	20	35	6.47e-05	0.214	IRVDVADQAQDK	R	D	0.997	28.2	34.9	21.7	0	0	1	0	2	1357.71	21646.5	166	177
Eukaryotic translation initiation factor 4B OS=Mus musculus GN=Eif4b PE=1 SV=1	Q8BGD9	68842.5	1	15	20	35	6.47e-05	0.214	IRVDVADQAQDKDR	R	D	0.997	54.7	35.1	51.6	0	0	1	0	2	1628.84	14733.1	166	179
Eukaryotic translation initiation factor 4B OS=Mus musculus GN=Eif4b PE=1 SV=1	Q8BGD9	68842.5	1	15	20	35	6.47e-05	0.214	SILPTAPR	R	A	0.99	37	30.9	11.5	0	2	0	0	2	854.51	152599	71	78
Eukaryotic translation initiation factor 4B OS=Mus musculus GN=Eif4b PE=1 SV=1	Q8BGD9	68842.5	1	15	20	35	6.47e-05	0.214	SQSSDTEQPSPTSGGGK	R	V	0.997	93.9	30.2	87	0	1	0	0	2	1649.73	490.64	495	511
Eukaryotic translation initiation factor 4B OS=Mus musculus GN=Eif4b PE=1 SV=1	Q8BGD9	68842.5	1	15	20	35	6.47e-05	0.214	TGSESSQTGASATSGR	R	N	0.997	111	31.9	103	0	1	0	0	2	1483.66	1341.34	420	435
Eukaryotic translation initiation factor 4B OS=Mus musculus GN=Eif4b PE=1 SV=1	Q8BGD9	68842.5	1	15	20	35	6.47e-05	0.214	VAAVQPPEEGPSR	K	K	0.997	79.7	35.7	68.7	0	5	1	0	2	1336.69	277034	512	524
Eukaryotic translation initiation factor 4B OS=Mus musculus GN=Eif4b PE=1 SV=1	Q8BGD9	68842.5	1	15	20	35	6.47e-05	0.214	VDVADQAQDK	R	D	0.997	63.1	34	39.2	0	1	0	0	2	1088.52	8663.58	168	177
Eukaryotic translation initiation factor 4B OS=Mus musculus GN=Eif4b PE=1 SV=1	Q8BGD9	68842.5	1	15	20	35	6.47e-05	0.214	VDVADQAQDKDR	R	D	0.997	65.1	33.9	53.8	0	1	1	0	2	1359.65	4924.9	168	179
Eukaryotic translation initiation factor 4B OS=Mus musculus GN=Eif4b PE=1 SV=1	Q8BGD9	68842.5	1	15	20	35	6.47e-05	0.214	VDVADQAQDKDRDDR	R	S	0.997	49.5	33	35	0	0	2	0	2	1745.81	6045.29	168	182
Eukaryotic translation initiation factor 4B OS=Mus musculus GN=Eif4b PE=1 SV=1	Q8BGD9	68842.5	1	15	20	35	6.47e-05	0.214	VDVVGATQGQAGSCSR	K	G	0.997	59.7	34.1	50.7	0	4	0	0	2	1591.75	147867	530	545
Eukaryotic translation initiation factor 4B OS=Mus musculus GN=Eif4b PE=1 SV=1	Q8BGD9	68842.5	1	15	20	35	6.47e-05	0.214	VMPAPPPK	K	E	0.99	46.8	34.2	38.9	0	2	0	0	2	836.47	26418	473	480
Pleckstrin homology-like domain family B member 1 OS=Mus musculus GN=Phldb1 PE=1 SV=1	Q6PDH0	150074	1	9	9	11	2.03e-05	0.0948	APSACASHSSLVSSIEK	R	D	0.997	73	34.6	65.5	0	0	1	0	2	1730.84	16854	179	195
Pleckstrin homology-like domain family B member 1 OS=Mus musculus GN=Phldb1 PE=1 SV=1	Q6PDH0	150074	1	9	9	11	2.03e-05	0.0948	DISLQGPGLAPEHCYIENLR	R	G	0.997	75	34.6	75	0	0	1	0	2	2282.12	13231.2	72	91
Pleckstrin homology-like domain family B member 1 OS=Mus musculus GN=Phldb1 PE=1 SV=1	Q6PDH0	150074	1	9	9	11	2.03e-05	0.0948	ELAGQGLLR	R	S	0.968	20.4	33	14.1	0	1	0	0	2	956.553	8729.76	829	837
Pleckstrin homology-like domain family B member 1 OS=Mus musculus GN=Phldb1 PE=1 SV=1	Q6PDH0	150074	1	9	9	11	2.03e-05	0.0948	GLLTDSPAATVLAEAR	R	R	0.997	79.2	34.1	78.9	0	2	0	0	2	1584.86	13280.5	330	345
Pleckstrin homology-like domain family B member 1 OS=Mus musculus GN=Phldb1 PE=1 SV=1	Q6PDH0	150074	1	9	9	11	2.03e-05	0.0948	GPLDLIETGQGLK	K	V	0.997	41.8	33.8	35.1	0	1	0	0	2	1340.74	7034.48	22	34
Pleckstrin homology-like domain family B member 1 OS=Mus musculus GN=Phldb1 PE=1 SV=1	Q6PDH0	150074	1	9	9	11	2.03e-05	0.0948	IGTLQDRPPSPFR	K	E	0.997	56.6	33.9	56.6	0	0	1	0	2	1483.8	21085.6	396	408
Pleckstrin homology-like domain family B member 1 OS=Mus musculus GN=Phldb1 PE=1 SV=1	Q6PDH0	150074	1	9	9	11	2.03e-05	0.0948	KPAATSPLSPMANGGR	K	Y	0.996	24.9	35	24.4	0	0	1	0	2	1555.79	5328.17	215	230
Pleckstrin homology-like domain family B member 1 OS=Mus musculus GN=Phldb1 PE=1 SV=1	Q6PDH0	150074	1	9	9	11	2.03e-05	0.0948	LAVLDSQAGQIR	R	A	0.997	73.4	33.7	70.1	0	2	0	0	2	1270.71	17880.6	853	864
Pleckstrin homology-like domain family B member 1 OS=Mus musculus GN=Phldb1 PE=1 SV=1	Q6PDH0	150074	1	9	9	11	2.03e-05	0.0948	LSTAITLLPLEEGR	R	T	0.997	34.7	31.9	19.8	0	1	0	0	2	1512.86	9911.68	50	63
Serine protease inhibitor A3C OS=Mus musculus GN=Serpina3c PE=2 SV=1	P29621	46768.2	0.99	0	0	25	4.62e-05	0.036	MQQVEASLQPETLR	R	K	0.997	88.1	35.1	69.5	0	19	5	0	2	1645.82	1298310	282	295
Serine protease inhibitor A3C OS=Mus musculus GN=Serpina3c PE=2 SV=1	P29621	46768.2	0.99	0	0	25	4.62e-05	0.036	MQQVEASLQPETLRK	R	W	0.996	27.1	34.8	27.1	0	0	1	0	2	1757.92	10638.4	282	296
Vacuolar fusion protein MON1 homolog A OS=Mus musculus GN=Mon1a PE=1 SV=3	Q6PDG8	62132.7	1	2	2	2	3.7e-06	0.0396	DTVSASLQQAR	R	A	0.997	47.9	36	41.6	0	1	0	0	2	1175.6	5529.5	305	315
Vacuolar fusion protein MON1 homolog A OS=Mus musculus GN=Mon1a PE=1 SV=3	Q6PDG8	62132.7	1	2	2	2	3.7e-06	0.0396	ITDNLLQLMAR	R	D	0.97	31.3	35.9	21.8	0	1	0	0	2	1288.69	17730	275	285
Insulin receptor substrate 2 OS=Mus musculus GN=Irs2 PE=1 SV=2	P81122	136764	1	8	8	10	1.85e-05	0.0818	HNSASVENVSLR	R	K	0.996	27.6	34.7	22.4	0	0	1	0	2	1312.66	8357.86	1161	1172
Insulin receptor substrate 2 OS=Mus musculus GN=Irs2 PE=1 SV=2	P81122	136764	1	8	8	10	1.85e-05	0.0818	LCPSFPASSPK	R	V	0.996	35.9	35.8	24.6	0	1	0	0	2	1190.59	14058	608	618
Insulin receptor substrate 2 OS=Mus musculus GN=Irs2 PE=1 SV=2	P81122	136764	1	8	8	10	1.85e-05	0.0818	LSLEGLQTLPSMQEYPLPTEPK	R	S	0.993	26.5	33.4	26.2	0	0	1	0	2	2471.27	4730.97	885	906
Insulin receptor substrate 2 OS=Mus musculus GN=Irs2 PE=1 SV=2	P81122	136764	1	8	8	10	1.85e-05	0.0818	LSMENPDPK	K	L	0.995	37.7	33.1	28.8	0	1	0	0	2	1030.49	17448.1	743	751
Insulin receptor substrate 2 OS=Mus musculus GN=Irs2 PE=1 SV=2	P81122	136764	1	8	8	10	1.85e-05	0.0818	SNTPESIAETPPAR	R	D	0.997	48.1	34.7	39.2	0	2	0	0	2	1469.72	19025.2	515	528
[truncated: 39,896 more rows]

## Sheet: run2
Protein name	Protein accession numbers	Protein molecular weight (Da)	Protein identification probability	Exclusive unique peptide count	Exclusive unique spectrum count	Total spectrum count	Percentage of total spectra	Percentage sequence coverage	Peptide sequence	Previous amino acid	Next amino acid	Best Peptide identification probability	Best Mascot Ion score	Best Mascot Identity score	Best Mascot Delta Ion score	Number of identified +1H spectra	Number of identified +2H spectra	Number of identified +3H spectra	Number of identified +4H spectra	Number of enzymatic termini	Calculated +1H Peptide Mass (AMU)	Total TIC	Peptide start index	Peptide stop index
Bis(5'-nucleosyl)-tetraphosphatase [asymmetrical] OS=Mus musculus GN=Nudt2 PE=1 SV=3	P56380	16989.8	1	5	7	17	3.19e-05	0.435	ACGLIIFR	R	R	0.99	55.3	35.8	40.6	0	1	0	0	2	949.529	10674.6	5	12
Bis(5'-nucleosyl)-tetraphosphatase [asymmetrical] OS=Mus musculus GN=Nudt2 PE=1 SV=3	P56380	16989.8	1	5	7	17	3.19e-05	0.435	EETGIEASQLTIIEGFR	R	R	0.997	84	35.1	59.5	0	3	2	0	2	1892.96	40037.2	61	77
Bis(5'-nucleosyl)-tetraphosphatase [asymmetrical] OS=Mus musculus GN=Nudt2 PE=1 SV=3	P56380	16989.8	1	5	7	17	3.19e-05	0.435	GHVDPGENDLETALR	K	E	0.997	60.4	34.7	58.2	0	5	2	0	2	1622.78	152511	43	57
Bis(5'-nucleosyl)-tetraphosphatase [asymmetrical] OS=Mus musculus GN=Nudt2 PE=1 SV=3	P56380	16989.8	1	5	7	17	3.19e-05	0.435	TVIYWLAEVK	K	D	0.997	45	34.1	25.7	0	2	0	0	2	1221.69	13844.2	90	99
Bis(5'-nucleosyl)-tetraphosphatase [asymmetrical] OS=Mus musculus GN=Nudt2 PE=1 SV=3	P56380	16989.8	1	5	7	17	3.19e-05	0.435	WLGLEEACQLAQFK	R	E	0.997	84.7	35.4	80.3	0	2	0	0	2	1692.84	30567	116	129
Acylphosphatase-1 OS=Mus musculus GN=Acyp1 PE=2 SV=2	P56376	11240.5	1	5	6	17	3.19e-05	0.495	FMQQWLETR	R	G	0.997	66.5	34.8	45.9	0	3	0	0	2	1238.6	385911	61	69
Acylphosphatase-1 OS=Mus musculus GN=Acyp1 PE=2 SV=2	P56376	11240.5	1	5	6	17	3.19e-05	0.495	GTVQGQLQGPVSK	R	V	0.997	84.6	34.1	70.3	0	6	0	0	2	1298.71	282639	46	58
Acylphosphatase-1 OS=Mus musculus GN=Acyp1 PE=2 SV=2	P56376	11240.5	1	5	6	17	3.19e-05	0.495	KLGLVGWVQNTDR	K	G	0.995	24.3	34.2	24.3	0	1	0	0	2	1485.82	8543.96	33	45
Acylphosphatase-1 OS=Mus musculus GN=Acyp1 PE=2 SV=2	P56376	11240.5	1	5	6	17	3.19e-05	0.495	LGLVGWVQNTDR	K	G	0.997	82.8	34.9	71.2	0	2	0	0	2	1357.72	189637	34	45
Acylphosphatase-1 OS=Mus musculus GN=Acyp1 PE=2 SV=2	P56376	11240.5	1	5	6	17	3.19e-05	0.495	VIANLDYSDFQIVK	K	-	0.997	87.6	34.7	80.1	0	5	0	0	2	1624.86	201694	86	99
Acylphosphatase-2 OS=Mus musculus GN=Acyp2 PE=2 SV=2	P56375	11877.7	1	7	10	22	4.13e-05	0.594	GTVTGQVQGPEEK	K	V	0.997	92.1	34.7	80.7	0	4	1	0	2	1329.66	304568	53	65
Acylphosphatase-2 OS=Mus musculus GN=Acyp2 PE=2 SV=2	P56375	11877.7	1	7	10	22	4.13e-05	0.594	LAAMTELLK	R	S	0.997	51.3	36	47.9	0	1	0	0	2	989.57	10977.9	7	15
Acylphosphatase-2 OS=Mus musculus GN=Acyp2 PE=2 SV=2	P56375	11877.7	1	7	10	22	4.13e-05	0.594	LEYSDFSIR	K	-	0.997	57.9	33.8	49.2	0	4	1	0	2	1129.55	271800	97	105
Acylphosphatase-2 OS=Mus musculus GN=Acyp2 PE=2 SV=2	P56375	11877.7	1	7	10	22	4.13e-05	0.594	MYTEGEAK	R	K	0.99	37.1	30.4	21.8	0	1	0	0	2	928.408	9655.56	32	39
Acylphosphatase-2 OS=Mus musculus GN=Acyp2 PE=2 SV=2	P56375	11877.7	1	7	10	22	4.13e-05	0.594	NTSKGTVTGQVQGPEEK	K	V	0.991	30	35.2	20.6	0	0	1	0	2	1759.88	2687.21	49	65
Acylphosphatase-2 OS=Mus musculus GN=Acyp2 PE=2 SV=2	P56375	11877.7	1	7	10	22	4.13e-05	0.594	SVDYEVFGTVQGVCFR	K	M	0.997	99.3	33.5	96.2	0	6	2	0	2	1862.87	283450	16	31
Acylphosphatase-2 OS=Mus musculus GN=Acyp2 PE=2 SV=2	P56375	11877.7	1	7	10	22	4.13e-05	0.594	TISKLEYSDFSIR	K	-	0.997	66.2	35.3	65.9	0	0	1	0	2	1558.81	5353.67	93	105
Ras-related protein Rab-4A OS=Mus musculus GN=Rab4a PE=1 SV=2	P56371	24409.5	0.973	0	0	8	1.5e-05	0.0917	EVTFLEASR	R	F	0.958	32.2	35.6	22.2	0	1	0	0	2	1051.54	6838.55	135	143
Ras-related protein Rab-4A OS=Mus musculus GN=Rab4a PE=1 SV=2	P56371	24409.5	0.973	0	0	8	1.5e-05	0.0917	LQIWDTAGQER	K	F	0.996	68.3	35.2	0	0	7	0	0	2	1316.66	1004510	64	74
Ferritin heavy chain OS=Mus musculus GN=Fth1 PE=1 SV=2	P09528	21067.2	1	11	21	64	0.00012	0.632	DDWESGLNAMECALHLEK	R	S	0.997	78.9	29.6	78.9	0	1	2	0	2	2133.92	20891.6	92	109
Ferritin heavy chain OS=Mus musculus GN=Fth1 PE=1 SV=2	P09528	21067.2	1	11	21	64	0.00012	0.632	ELGDHVTNLR	K	K	0.997	60.9	34.9	45.8	0	3	6	0	2	1153.6	828582	148	157
Ferritin heavy chain OS=Mus musculus GN=Fth1 PE=1 SV=2	P09528	21067.2	1	11	21	64	0.00012	0.632	HTLGHGDES	K	-	0.996	32.1	31.8	26	0	2	0	0	2	952.412	899.81	174	182
Ferritin heavy chain OS=Mus musculus GN=Fth1 PE=1 SV=2	P09528	21067.2	1	11	21	64	0.00012	0.632	KMGAPEAGMAEYLFDK	R	H	0.997	79.3	33.5	75.3	0	1	3	0	2	1757.82	74326.9	158	173
Ferritin heavy chain OS=Mus musculus GN=Fth1 PE=1 SV=2	P09528	21067.2	1	11	21	64	0.00012	0.632	KPDRDDWESGLNAMECALHLEK	K	S	0.939	16.2	32.2	16.2	0	0	0	1	2	2614.2	2021.39	88	109
Ferritin heavy chain OS=Mus musculus GN=Fth1 PE=1 SV=2	P09528	21067.2	1	11	21	64	0.00012	0.632	LATDKNDPHLCDFIETYYLSEQVK	K	S	0.997	69.5	33.5	69.5	0	0	2	6	2	2899.38	108657	121	144
Ferritin heavy chain OS=Mus musculus GN=Fth1 PE=1 SV=2	P09528	21067.2	1	11	21	64	0.00012	0.632	MGAPEAGMAEYLFDK	K	H	0.997	110	30.5	93.5	0	19	4	0	2	1645.72	1403210	159	173
Ferritin heavy chain OS=Mus musculus GN=Fth1 PE=1 SV=2	P09528	21067.2	1	11	21	64	0.00012	0.632	NDPHLCDFIETYYLSEQVK	K	S	0.997	57.2	32.7	55.8	0	0	4	0	2	2371.09	30735.8	126	144
Ferritin heavy chain OS=Mus musculus GN=Fth1 PE=1 SV=2	P09528	21067.2	1	11	21	64	0.00012	0.632	QNYHQDAEAAINR	R	Q	0.997	99	33	96.6	0	0	4	0	2	1529.71	700519	11	23
Ferritin heavy chain OS=Mus musculus GN=Fth1 PE=1 SV=2	P09528	21067.2	1	11	21	64	0.00012	0.632	SVNQSLLELHK	K	L	0.997	66.1	33.6	45.1	0	1	3	0	2	1267.7	915275	110	120
Ferritin heavy chain OS=Mus musculus GN=Fth1 PE=1 SV=2	P09528	21067.2	1	11	21	64	0.00012	0.632	YFLHQSHEER	K	E	0.997	35	33.2	25.4	0	1	1	0	2	1345.63	2763.05	55	64
Proteasome activator complex subunit 4 OS=Mus musculus GN=Psme4 PE=1 SV=1	Q5SSW2	211204	0.999	1	1	1	1.88e-06	0.00705	NPSISQTLLSPEK	K	I	0.964	30.9	33.6	25.2	0	1	0	0	2	1413.76	8534.47	1112	1124
Methyl-CpG-binding protein 2 OS=Mus musculus GN=Mecp2 PE=1 SV=1	Q9Z2D6	52308.1	1	14	16	30	5.63e-05	0.399	AAASEGVQVK	K	R	0.997	46.7	36	33.9	0	1	0	0	2	959.516	1691.6	201	210
Methyl-CpG-binding protein 2 OS=Mus musculus GN=Mecp2 PE=1 SV=1	Q9Z2D6	52308.1	1	14	16	30	5.63e-05	0.399	AETSESSGSAPAVPEASASPK	K	Q	0.997	63.1	33.4	63.1	0	2	2	0	2	1959.91	53436.3	62	82
Methyl-CpG-binding protein 2 OS=Mus musculus GN=Mecp2 PE=1 SV=1	Q9Z2D6	52308.1	1	14	16	30	5.63e-05	0.399	DRGPMYDDPTLPEGWTR	R	K	0.989	26	32.5	26	0	0	1	0	2	2005.91	18152.3	90	106
Methyl-CpG-binding protein 2 OS=Mus musculus GN=Mecp2 PE=1 SV=1	Q9Z2D6	52308.1	1	14	16	30	5.63e-05	0.399	EVVKPLLVSTLGEK	K	S	0.997	40.5	28.3	40.5	0	1	0	0	2	1511.9	22019.9	318	331
Methyl-CpG-binding protein 2 OS=Mus musculus GN=Mecp2 PE=1 SV=1	Q9Z2D6	52308.1	1	14	16	30	5.63e-05	0.399	GEGGGATTSAQVMVIK	K	R	0.997	86.6	35.7	79.5	0	3	0	0	2	1505.76	29974.5	234	249
Methyl-CpG-binding protein 2 OS=Mus musculus GN=Mecp2 PE=1 SV=1	Q9Z2D6	52308.1	1	14	16	30	5.63e-05	0.399	HEPLQPSAHHSAEPAEAGK	K	A	0.997	48.8	34.5	48.2	0	0	0	1	2	1992.95	3774.84	43	61
Methyl-CpG-binding protein 2 OS=Mus musculus GN=Mecp2 PE=1 SV=1	Q9Z2D6	52308.1	1	14	16	30	5.63e-05	0.399	KPGSVVAAAAAEAK	R	K	0.997	70.2	32.8	63.7	0	2	0	0	2	1269.72	47226.5	271	284
Methyl-CpG-binding protein 2 OS=Mus musculus GN=Mecp2 PE=1 SV=1	Q9Z2D6	52308.1	1	14	16	30	5.63e-05	0.399	MPFQASPGGK	K	G	0.997	44.8	35.9	30.2	0	2	0	0	2	1019.5	23360.4	224	233
Methyl-CpG-binding protein 2 OS=Mus musculus GN=Mecp2 PE=1 SV=1	Q9Z2D6	52308.1	1	14	16	30	5.63e-05	0.399	SEDQDLQGLR	K	D	0.997	50.6	34.3	35.2	0	2	0	0	2	1160.55	38203.4	13	22
Methyl-CpG-binding protein 2 OS=Mus musculus GN=Mecp2 PE=1 SV=1	Q9Z2D6	52308.1	1	14	16	30	5.63e-05	0.399	SVHETVLPIK	R	K	0.997	34.6	32.3	33.8	0	0	2	0	2	1122.65	23271.3	295	304
Methyl-CpG-binding protein 2 OS=Mus musculus GN=Mecp2 PE=1 SV=1	Q9Z2D6	52308.1	1	14	16	30	5.63e-05	0.399	TQPMVATTTTVAEK	K	Y	0.997	77.7	35.9	62.2	0	3	0	0	2	1477.76	50732.9	434	447
Methyl-CpG-binding protein 2 OS=Mus musculus GN=Mecp2 PE=1 SV=1	Q9Z2D6	52308.1	1	14	16	30	5.63e-05	0.399	VELIAYFEK	K	V	0.997	50.5	34.2	37.5	0	2	0	0	2	1111.6	10858.7	136	144
Methyl-CpG-binding protein 2 OS=Mus musculus GN=Mecp2 PE=1 SV=1	Q9Z2D6	52308.1	1	14	16	30	5.63e-05	0.399	VGDTSLDPNDFDFTVTGR	K	G	0.997	69.3	32.7	64.5	0	4	1	0	2	1955.9	36003.6	145	162
Methyl-CpG-binding protein 2 OS=Mus musculus GN=Mecp2 PE=1 SV=1	Q9Z2D6	52308.1	1	14	16	30	5.63e-05	0.399	YDVYLINPQGK	K	A	0.974	38.5	34.2	23.2	0	1	0	0	2	1309.68	17990.2	120	130
Ras-related protein Rab-8B OS=Mus musculus GN=Rab8b PE=1 SV=1	P61028	23604.9	1	2	2	16	3e-05	0.271	LAIDYGIK	K	F	0.983	38.7	34.6	0	0	2	0	0	2	892.514	16371.5	139	146
Ras-related protein Rab-8B OS=Mus musculus GN=Rab8b PE=1 SV=1	P61028	23604.9	1	2	2	16	3e-05	0.271	LLLIGDSGVGK	K	T	0.997	61.4	33	0	0	4	0	0	2	1071.64	567041	11	21
Ras-related protein Rab-8B OS=Mus musculus GN=Rab8b PE=1 SV=1	P61028	23604.9	1	2	2	16	3e-05	0.271	LQIWDTAGQER	K	F	0.996	68.3	35.2	0	0	7	0	0	2	1316.66	1004510	59	69
Ras-related protein Rab-8B OS=Mus musculus GN=Rab8b PE=1 SV=1	P61028	23604.9	1	2	2	16	3e-05	0.271	NIEEHASSDVER	R	M	0.997	73.8	32.1	72.7	0	0	1	0	2	1385.63	38516.6	105	116
Ras-related protein Rab-8B OS=Mus musculus GN=Rab8b PE=1 SV=1	P61028	23604.9	1	2	2	16	3e-05	0.271	SSTNVEEAFFTLAR	K	D	0.997	83.9	34.6	77	0	2	0	0	2	1571.77	7661.24	154	167
Ras-related protein Rab-10 OS=Mus musculus GN=Rab10 PE=1 SV=1	P61027	22542.1	1	3	5	17	3.19e-05	0.285	EPNSENVDISSGGGVTGWK	K	S	0.997	61	33.4	61	0	2	1	0	2	1932.89	55194.7	178	196
Ras-related protein Rab-10 OS=Mus musculus GN=Rab10 PE=1 SV=1	P61027	22542.1	1	3	5	17	3.19e-05	0.285	LLLIGDSGVGK	K	T	0.997	61.4	33	0	0	4	0	0	2	1071.64	567041	12	22
Ras-related protein Rab-10 OS=Mus musculus GN=Rab10 PE=1 SV=1	P61027	22542.1	1	3	5	17	3.19e-05	0.285	LQIWDTAGQER	K	F	0.996	68.3	35.2	0	0	7	0	0	2	1316.66	1004510	60	70
Ras-related protein Rab-10 OS=Mus musculus GN=Rab10 PE=1 SV=1	P61027	22542.1	1	3	5	17	3.19e-05	0.285	NIDEHANEDVER	R	M	0.997	83.6	31.5	82.8	0	0	1	0	2	1440.63	32760.2	106	117
Ras-related protein Rab-10 OS=Mus musculus GN=Rab10 PE=1 SV=1	P61027	22542.1	1	3	5	17	3.19e-05	0.285	TPVKEPNSENVDISSGGGVTGWK	K	S	0.997	44.2	34.3	44.2	0	1	1	0	2	2358.16	30412.9	174	196
Calcineurin B homologous protein 1 OS=Mus musculus GN=Chp1 PE=1 SV=2	P61022	22433.2	1	10	14	37	6.95e-05	0.574	ASTLLRDEELEEIKK	R	E	0.997	35.6	34.4	23.9	0	1	0	0	2	1773.96	6590.38	5	19
Calcineurin B homologous protein 1 OS=Mus musculus GN=Chp1 PE=1 SV=2	P61022	22433.2	1	10	14	37	6.95e-05	0.574	DELLQVLR	R	M	0.99	53.7	33.4	32.8	0	5	0	0	2	985.568	230264	133	140
Calcineurin B homologous protein 1 OS=Mus musculus GN=Chp1 PE=1 SV=2	P61022	22433.2	1	10	14	37	6.95e-05	0.574	DVNGPEPLNSR	K	S	0.997	81	34.4	81	0	6	0	0	2	1197.59	163388	101	111
Calcineurin B homologous protein 1 OS=Mus musculus GN=Chp1 PE=1 SV=2	P61022	22433.2	1	10	14	37	6.95e-05	0.574	ETGFSHSQITR	K	L	0.996	24.7	35.3	24.7	0	1	0	0	2	1262.61	31065	20	30
Calcineurin B homologous protein 1 OS=Mus musculus GN=Chp1 PE=1 SV=2	P61022	22433.2	1	10	14	37	6.95e-05	0.574	FTSLDKGENGTLSR	R	E	0.997	96.5	35	89.6	0	1	4	0	2	1525.75	77999.3	35	48
Calcineurin B homologous protein 1 OS=Mus musculus GN=Chp1 PE=1 SV=2	P61022	22433.2	1	10	14	37	6.95e-05	0.574	IINAFFSEGEDQVNFR	R	G	0.997	91.3	34.3	87.1	0	6	1	0	2	1885.91	257532	66	81
Calcineurin B homologous protein 1 OS=Mus musculus GN=Chp1 PE=1 SV=2	P61022	22433.2	1	10	14	37	6.95e-05	0.574	IPELAINPLGDR	R	I	0.997	73	33.8	64.2	0	9	0	0	2	1307.73	730339	54	65
Calcineurin B homologous protein 1 OS=Mus musculus GN=Chp1 PE=1 SV=2	P61022	22433.2	1	10	14	37	6.95e-05	0.574	ISRDELLQVLR	K	M	0.997	34.1	31.6	19.6	0	0	1	0	2	1341.79	8479.7	130	140
Calcineurin B homologous protein 1 OS=Mus musculus GN=Chp1 PE=1 SV=2	P61022	22433.2	1	10	14	37	6.95e-05	0.574	LYDLDKDDK	R	I	0.997	69.3	34.9	44.4	0	0	1	0	2	1124.55	142436	121	129
Calcineurin B homologous protein 1 OS=Mus musculus GN=Chp1 PE=1 SV=2	P61022	22433.2	1	10	14	37	6.95e-05	0.574	TLAHFRPIEDNEK	R	S	0.997	41.3	34.9	32.3	0	1	0	0	2	1569.8	14316	86	98
FERM domain-containing protein 8 OS=Mus musculus GN=Frmd8 PE=1 SV=2	Q3UFK8	51827.5	1	4	4	4	7.51e-06	0.118	FTNASDDDVAMDEPSLQFR	R	R	0.995	38.8	30.8	38.8	0	1	0	0	2	2157.94	6417.05	108	126
FERM domain-containing protein 8 OS=Mus musculus GN=Frmd8 PE=1 SV=2	Q3UFK8	51827.5	1	4	4	4	7.51e-06	0.118	LDSFLPAHLCK	K	R	0.984	30.5	35	30.2	0	0	1	0	2	1300.67	3684.86	197	207
FERM domain-containing protein 8 OS=Mus musculus GN=Frmd8 PE=1 SV=2	Q3UFK8	51827.5	1	4	4	4	7.51e-06	0.118	QWPELLLR	R	F	0.979	28.4	32.5	15.4	0	1	0	0	2	1054.6	4942.83	100	107
FERM domain-containing protein 8 OS=Mus musculus GN=Frmd8 PE=1 SV=2	Q3UFK8	51827.5	1	4	4	4	7.51e-06	0.118	VQLGPYQPGQPAACTLR	R	E	0.992	22.1	34.7	22.1	0	1	0	0	2	1855.95	19655.8	178	194
Translation factor Guf1, mitochondrial OS=Mus musculus GN=Guf1 PE=2 SV=1	Q8C3X4	72464.7	1	9	10	12	2.25e-05	0.166	ALVFDSTFDQYR	K	G	0.997	58.2	34.6	55.7	0	1	0	0	2	1461.7	12111.4	238	249
Translation factor Guf1, mitochondrial OS=Mus musculus GN=Guf1 PE=2 SV=1	Q8C3X4	72464.7	1	9	10	12	2.25e-05	0.166	DSSLALGAGWR	R	L	0.997	47.6	36.3	35.7	0	1	0	0	2	1132.57	2430.72	373	383
Translation factor Guf1, mitochondrial OS=Mus musculus GN=Guf1 PE=2 SV=1	Q8C3X4	72464.7	1	9	10	12	2.25e-05	0.166	EITIINPAQFPEK	K	S	0.997	47.4	34.3	38.2	0	1	0	0	2	1499.81	3506.66	433	445
Translation factor Guf1, mitochondrial OS=Mus musculus GN=Guf1 PE=2 SV=1	Q8C3X4	72464.7	1	9	10	12	2.25e-05	0.166	EKEITIINPAQFPEK	K	S	0.975	33.9	34.5	33.9	0	0	1	0	2	1756.95	4841.08	431	445
Translation factor Guf1, mitochondrial OS=Mus musculus GN=Guf1 PE=2 SV=1	Q8C3X4	72464.7	1	9	10	12	2.25e-05	0.166	IGNIEIPK	K	D	0.953	14	31.2	14	0	1	0	0	2	883.525	7133.94	631	638
Translation factor Guf1, mitochondrial OS=Mus musculus GN=Guf1 PE=2 SV=1	Q8C3X4	72464.7	1	9	10	12	2.25e-05	0.166	LGTNVDSVLQAVIER	K	I	0.997	50.8	33.7	48.5	0	2	2	0	2	1613.89	30611.5	210	224
Translation factor Guf1, mitochondrial OS=Mus musculus GN=Guf1 PE=2 SV=1	Q8C3X4	72464.7	1	9	10	12	2.25e-05	0.166	LTLNDSSVTVHR	K	D	0.997	79.6	34.6	70.8	0	0	1	0	2	1341.71	35542.5	361	372
Translation factor Guf1, mitochondrial OS=Mus musculus GN=Guf1 PE=2 SV=1	Q8C3X4	72464.7	1	9	10	12	2.25e-05	0.166	SQVTEYLEPVVLGTVITPTEYTGK	K	I	0.997	84.1	32.7	84.1	0	0	1	0	2	2624.37	3701.17	446	469
Translation factor Guf1, mitochondrial OS=Mus musculus GN=Guf1 PE=2 SV=1	Q8C3X4	72464.7	1	9	10	12	2.25e-05	0.166	VFDIPSEECIK	K	I	0.997	30.2	35.1	20.4	0	1	0	0	2	1336.65	17500.4	195	205
Coiled-coil domain-containing protein 90B, mitochondrial OS=Mus musculus GN=Ccdc90b PE=2 SV=1	Q8C3X2	29598	1	7	9	21	3.94e-05	0.34	AQQEITVQQLMAHLDSIR	K	K	0.997	103	34.1	99.2	0	0	6	0	2	2081.08	59894.9	106	123
Coiled-coil domain-containing protein 90B, mitochondrial OS=Mus musculus GN=Ccdc90b PE=2 SV=1	Q8C3X2	29598	1	7	9	21	3.94e-05	0.34	IDTEIASLK	K	T	0.997	52.4	36.6	25.6	0	2	0	0	2	989.552	90677	213	221
Coiled-coil domain-containing protein 90B, mitochondrial OS=Mus musculus GN=Ccdc90b PE=2 SV=1	Q8C3X2	29598	1	7	9	21	3.94e-05	0.34	LTFDTHALVQDLETHGFDK	K	T	0.997	79.3	34.5	79.3	0	0	2	2	2	2187.07	19263.2	59	77
Coiled-coil domain-containing protein 90B, mitochondrial OS=Mus musculus GN=Ccdc90b PE=2 SV=1	Q8C3X2	29598	1	7	9	21	3.94e-05	0.34	QLIEATNEFAK	K	K	0.997	63.2	36.1	48.3	0	3	0	0	2	1263.66	77427.3	187	197
Coiled-coil domain-containing protein 90B, mitochondrial OS=Mus musculus GN=Ccdc90b PE=2 SV=1	Q8C3X2	29598	1	7	9	21	3.94e-05	0.34	RPVDITPLEQR	R	K	0.997	39.9	33.5	36.8	0	2	0	0	2	1323.74	44706.5	47	57
Coiled-coil domain-containing protein 90B, mitochondrial OS=Mus musculus GN=Ccdc90b PE=2 SV=1	Q8C3X2	29598	1	7	9	21	3.94e-05	0.34	SIISETSNK	K	I	0.997	50.6	36.3	34.1	0	1	0	0	2	978.51	25897.8	204	212
Coiled-coil domain-containing protein 90B, mitochondrial OS=Mus musculus GN=Ccdc90b PE=2 SV=1	Q8C3X2	29598	1	7	9	21	3.94e-05	0.34	VTDMFTDQEK	R	Q	0.997	61.5	31.8	54.6	0	3	0	0	2	1213.54	87708.2	177	186
Oxysterol-binding protein OS=Mus musculus GN=Osbpl10 PE=3 SV=1	S4R1M9	83856.1	0.869	0	0	3	5.63e-06	0.03	SILTVPWVELGGK	R	V	0.997	64.6	32.6	56.4	0	1	0	0	2	1398.8	10360.8	600	612
Oxysterol-binding protein OS=Mus musculus GN=Osbpl10 PE=3 SV=1	S4R1M9	83856.1	0.869	0	0	3	5.63e-06	0.03	VVLPTFILEK	K	R	0.997	48.3	31.5	30	0	2	0	0	2	1158.71	43023.1	418	427
Uncharacterized protein C1orf198 homolog OS=Mus musculus PE=2 SV=1	Q8C3W1	35317.1	1	4	4	5	9.39e-06	0.193	APAAAADAGDVRDPAR	R	F	0.995	27.8	35.2	27.8	0	0	1	0	2	1523.76	10125.3	79	94
Uncharacterized protein C1orf198 homolog OS=Mus musculus PE=2 SV=1	Q8C3W1	35317.1	1	4	4	5	9.39e-06	0.193	ATPTESPEKPPPPAVQR	K	D	0.997	75.4	34.7	75.4	0	0	2	0	2	1801.94	129777	273	289
Uncharacterized protein C1orf198 homolog OS=Mus musculus PE=2 SV=1	Q8C3W1	35317.1	1	4	4	5	9.39e-06	0.193	EGPEAEFQSLTPSQIK	R	S	0.995	23.9	35	23.9	0	1	0	0	2	1760.87	6446.97	201	216
Uncharacterized protein C1orf198 homolog OS=Mus musculus PE=2 SV=1	Q8C3W1	35317.1	1	4	4	5	9.39e-06	0.193	SAVMSGNRPLDDR	R	E	0.997	39.4	34.5	33.8	0	0	1	0	2	1417.69	14027.9	13	25
Chitinase-like protein 3 OS=Mus musculus GN=Chil3 PE=1 SV=2	O35744	44460.3	0.998	1	1	1	1.88e-06	0.0377	TGIGAPTISTGPPGK	K	Y	0.997	74.5	34.2	65.7	0	1	0	0	2	1353.74	26004.2	279	293
Uncharacterized protein C17orf89 homolog OS=Mus musculus PE=4 SV=1	A2AMZ4	7784.9	1	2	3	9	1.69e-05	0.351	AFPEHLAACGAEASAYGK	R	C	0.997	75.6	33.4	75.6	0	2	6	0	2	1849.85	138371	17	34
Uncharacterized protein C17orf89 homolog OS=Mus musculus PE=4 SV=1	A2AMZ4	7784.9	1	2	3	9	1.69e-05	0.351	SCFAAAAK	R	K	0.99	34.7	31.5	31.4	0	1	0	0	2	825.392	1149.24	60	67
DnaJ homolog subfamily C member 24 OS=Mus musculus GN=Dnajc24 PE=1 SV=3	Q91ZF0	22080.4	1	2	2	4	7.51e-06	0.0969	FIEIDQAWK	K	I	0.997	53.2	36.1	23.6	0	1	0	0	2	1149.59	6860.95	106	114
DnaJ homolog subfamily C member 24 OS=Mus musculus GN=Dnajc24 PE=1 SV=3	Q91ZF0	22080.4	1	2	2	4	7.51e-06	0.0969	NVGPVDAQVR	R	L	0.997	50.6	34.3	49	0	3	0	0	2	1054.56	35417.6	136	145
Heterogeneous nuclear ribonucleoprotein H OS=Mus musculus GN=Hnrnph1 PE=1 SV=3	O35737	49199.8	1	4	9	57	0.000107	0.341	ATENDIYNFFSPLNPVR	R	V	0.961	21.8	34.5	19.5	0	1	0	0	2	1997.96	1693	300	316
Heterogeneous nuclear ribonucleoprotein H OS=Mus musculus GN=Hnrnph1 PE=1 SV=3	O35737	49199.8	1	4	9	57	0.000107	0.341	DLNYCFSGMSDHR	R	Y	0.997	97.6	25.3	97.6	0	5	3	0	2	1601.65	553620	263	275
Heterogeneous nuclear ribonucleoprotein H OS=Mus musculus GN=Hnrnph1 PE=1 SV=3	O35737	49199.8	1	4	9	57	0.000107	0.341	EGRPSGEAFVELESEDEVK	R	L	0.997	45.2	33.5	31.1	0	1	1	0	2	2106.98	28171.8	50	68
Heterogeneous nuclear ribonucleoprotein H OS=Mus musculus GN=Hnrnph1 PE=1 SV=3	O35737	49199.8	1	4	9	57	0.000107	0.341	HTGPNSPDTANDGFVR	K	L	0.997	95.4	32.6	95	0	2	4	1	2	1684.77	1065270	99	114
Heterogeneous nuclear ribonucleoprotein H OS=Mus musculus GN=Hnrnph1 PE=1 SV=3	O35737	49199.8	1	4	9	57	0.000107	0.341	IQNGAQGIR	K	F	0.997	50.6	33.5	36.1	0	3	0	0	2	956.527	3987.37	36	44
Heterogeneous nuclear ribonucleoprotein H OS=Mus musculus GN=Hnrnph1 PE=1 SV=3	O35737	49199.8	1	4	9	57	0.000107	0.341	SNNVEMDWVLK	K	H	0.997	53.4	35	47.9	0	6	0	0	2	1334.64	189612	88	98
Heterogeneous nuclear ribonucleoprotein H OS=Mus musculus GN=Hnrnph1 PE=1 SV=3	O35737	49199.8	1	4	9	57	0.000107	0.341	STGEAFVQFASQEIAEK	R	A	0.997	93.9	34.5	85.4	0	6	3	0	2	1841.89	1039590	151	167
Heterogeneous nuclear ribonucleoprotein H OS=Mus musculus GN=Hnrnph1 PE=1 SV=3	O35737	49199.8	1	4	9	57	0.000107	0.341	VHIEIGPDGR	R	V	0.997	58.9	36.3	45.9	0	6	2	0	2	1092.58	633373	317	326
Heterogeneous nuclear ribonucleoprotein H OS=Mus musculus GN=Hnrnph1 PE=1 SV=3	O35737	49199.8	1	4	9	57	0.000107	0.341	VTGEADVEFATHEDAVAAMSK	R	D	0.982	35	32.9	1.79	0	1	7	0	2	2178	79914.8	327	347
Heterogeneous nuclear ribonucleoprotein H OS=Mus musculus GN=Hnrnph1 PE=1 SV=3	O35737	49199.8	1	4	9	57	0.000107	0.341	YVELFLNSTAGASGGAYEHR	R	Y	0.997	108	34.4	93	0	1	4	0	2	2142.03	59584.6	356	375
E3 ubiquitin-protein ligase RING1 OS=Mus musculus GN=Ring1 PE=1 SV=2	O35730	42631.1	1	5	7	10	1.88e-05	0.296	FCSDCIVTALR	R	S	0.997	42	33.7	34.9	0	1	0	0	2	1341.63	24001.9	68	78
E3 ubiquitin-protein ligase RING1 OS=Mus musculus GN=Ring1 PE=1 SV=2	O35730	42631.1	1	5	7	10	1.88e-05	0.296	GVAGGGEGPEEPALPSLEGVSEK	R	Q	0.997	35.5	34.7	32.3	0	2	0	0	2	2166.06	33846.1	337	359
E3 ubiquitin-protein ligase RING1 OS=Mus musculus GN=Ring1 PE=1 SV=2	O35730	42631.1	1	5	7	10	1.88e-05	0.296	LHNQQALSSSIEEGLR	R	M	0.995	23.7	35.1	23.7	0	1	1	0	2	1781.91	11675.8	131	146
E3 ubiquitin-protein ligase RING1 OS=Mus musculus GN=Ring1 PE=1 SV=2	O35730	42631.1	1	5	7	10	1.88e-05	0.296	QQQETTEPGGPGGGASDTGGPDGGGGER	R	G	0.997	61.1	27.2	61.1	0	0	1	0	2	2556.08	3192.78	309	336
E3 ubiquitin-protein ligase RING1 OS=Mus musculus GN=Ring1 PE=1 SV=2	O35730	42631.1	1	5	7	10	1.88e-05	0.296	SLHSELMCPICLDMLK	R	N	0.997	55.7	34.7	55.7	0	1	0	0	2	1946.92	7711.67	41	56
E3 ubiquitin-protein ligase RING1 OS=Mus musculus GN=Ring1 PE=1 SV=2	O35730	42631.1	1	5	7	10	1.88e-05	0.296	SLRPDPNFDALISK	R	I	0.997	36	35.1	28.2	0	0	1	0	2	1572.84	23511.6	96	109
E3 ubiquitin-protein ligase RING1 OS=Mus musculus GN=Ring1 PE=1 SV=2	O35730	42631.1	1	5	7	10	1.88e-05	0.296	TTGNATVDHLSK	K	Y	0.997	45.1	34.6	42.5	0	1	1	0	2	1243.63	2888.07	286	297
Vacuolar protein sorting-associated protein 18 homolog OS=Mus musculus GN=Vps18 PE=1 SV=2	Q8R307	110221	1	7	7	8	1.5e-05	0.0863	AYNHHIQELQR	K	E	0.984	30.4	35.4	30.4	0	0	1	0	2	1408.71	2560.58	811	821
Vacuolar protein sorting-associated protein 18 homolog OS=Mus musculus GN=Vps18 PE=1 SV=2	Q8R307	110221	1	7	7	8	1.5e-05	0.0863	CYALTQSYFEEIALK	R	F	0.99	22.8	35	22.8	0	1	0	0	2	1835.89	2696.97	445	459
Vacuolar protein sorting-associated protein 18 homolog OS=Mus musculus GN=Vps18 PE=1 SV=2	Q8R307	110221	1	7	7	8	1.5e-05	0.0863	DSSTGHLWAYTER	K	A	0.997	53.4	33	51.4	0	1	0	0	2	1522.69	24431.4	372	384
Vacuolar protein sorting-associated protein 18 homolog OS=Mus musculus GN=Vps18 PE=1 SV=2	Q8R307	110221	1	7	7	8	1.5e-05	0.0863	ERPDCLDTVLAR	R	E	0.974	31.5	35.1	6.51	0	0	1	0	2	1444.72	24749.4	417	428
Vacuolar protein sorting-associated protein 18 homolog OS=Mus musculus GN=Vps18 PE=1 SV=2	Q8R307	110221	1	7	7	8	1.5e-05	0.0863	GQLVESVGWNK	K	A	0.997	75.9	35.6	66.6	0	1	0	0	2	1216.63	12098.6	139	149
Vacuolar protein sorting-associated protein 18 homolog OS=Mus musculus GN=Vps18 PE=1 SV=2	Q8R307	110221	1	7	7	8	1.5e-05	0.0863	QCADLPEEDEELR	K	K	0.997	45.9	30.1	45.9	0	1	0	0	2	1603.69	7560.63	740	752
Vacuolar protein sorting-associated protein 18 homolog OS=Mus musculus GN=Vps18 PE=1 SV=2	Q8R307	110221	1	7	7	8	1.5e-05	0.0863	RDLQELRGR	R	Y	0.972	38.3	35	19.9	0	2	0	0	2	1142.64	13325.8	835	843
Glutathione S-transferase A4 OS=Mus musculus GN=Gsta4 PE=1 SV=3	P24472	25565.2	1	5	7	22	4.13e-05	0.225	AILSYLAAK	R	Y	0.997	42	32.6	15.1	0	3	0	0	2	949.572	47425	70	78
Glutathione S-transferase A4 OS=Mus musculus GN=Gsta4 PE=1 SV=3	P24472	25565.2	1	5	7	22	4.13e-05	0.225	EESYDLILSR	K	A	0.997	64.2	35.1	60.5	0	1	0	0	2	1224.61	46280.1	118	127
Glutathione S-transferase A4 OS=Mus musculus GN=Gsta4 PE=1 SV=3	P24472	25565.2	1	5	7	22	4.13e-05	0.225	EKEESYDLILSR	K	A	0.997	83.7	35.2	73.4	0	2	1	0	2	1481.75	37825.1	116	127
Glutathione S-transferase A4 OS=Mus musculus GN=Gsta4 PE=1 SV=3	P24472	25565.2	1	5	7	22	4.13e-05	0.225	FLQPGSQR	K	K	0.988	37.3	36.9	8.72	0	1	0	0	2	932.495	6579.66	197	204
Glutathione S-transferase A4 OS=Mus musculus GN=Gsta4 PE=1 SV=3	P24472	25565.2	1	5	7	22	4.13e-05	0.225	ISNIPTIK	R	K	0.99	49.2	32.4	29.5	0	1	0	0	2	885.54	75681.2	188	195
Glutathione S-transferase A4 OS=Mus musculus GN=Gsta4 PE=1 SV=3	P24472	25565.2	1	5	7	22	4.13e-05	0.225	KPPPDGPYVEVVR	R	T	0.997	81	33.9	77.2	0	6	7	0	2	1452.78	460612	205	217
cTAGE family member 5 OS=Mus musculus GN=Ctage5 PE=1 SV=1	Q8R311	87721.5	0.539	0	0	14	2.63e-05	0.202	AFLSPPTLLEGPLR	R	L	0.997	70.2	31.8	61.5	0	2	0	0	2	1510.86	8529.8	511	524
cTAGE family member 5 OS=Mus musculus GN=Ctage5 PE=1 SV=1	Q8R311	87721.5	0.539	0	0	14	2.63e-05	0.202	AHDNWLAAR	K	T	0.968	33.1	34.8	32.4	0	1	0	0	2	1053.52	14089.4	438	446
cTAGE family member 5 OS=Mus musculus GN=Ctage5 PE=1 SV=1	Q8R311	87721.5	0.539	0	0	14	2.63e-05	0.202	DNLGNSNVPDSPIPAECEAAGR	K	G	0.997	49.9	32.1	47.7	0	1	0	0	2	2283.03	12021.4	644	665
cTAGE family member 5 OS=Mus musculus GN=Ctage5 PE=1 SV=1	Q8R311	87721.5	0.539	0	0	14	2.63e-05	0.202	DPYALDVPNTAFGR	K	E	0.996	32.5	35.3	28.4	0	1	0	0	2	1535.75	8397.9	479	492
cTAGE family member 5 OS=Mus musculus GN=Ctage5 PE=1 SV=1	Q8R311	87721.5	0.539	0	0	14	2.63e-05	0.202	EHSPYGPSPLGRPPSETR	R	A	0.997	31.7	35	31.7	0	0	0	1	2	1963.96	16457.2	493	510
cTAGE family member 5 OS=Mus musculus GN=Ctage5 PE=1 SV=1	Q8R311	87721.5	0.539	0	0	14	2.63e-05	0.202	IFEINEER	R	L	0.972	32.8	36.1	7.58	0	1	0	0	2	1049.53	14376.2	174	181
cTAGE family member 5 OS=Mus musculus GN=Ctage5 PE=1 SV=1	Q8R311	87721.5	0.539	0	0	14	2.63e-05	0.202	ISHATEELETCR	K	Q	0.997	47.9	33	44.8	0	0	1	0	2	1445.67	65852.1	399	410
cTAGE family member 5 OS=Mus musculus GN=Ctage5 PE=1 SV=1	Q8R311	87721.5	0.539	0	0	14	2.63e-05	0.202	LSGPAELR	R	S	0.99	38.6	32.3	25.1	0	1	0	0	2	842.473	8835.51	610	617
cTAGE family member 5 OS=Mus musculus GN=Ctage5 PE=1 SV=1	Q8R311	87721.5	0.539	0	0	14	2.63e-05	0.202	LSPLLPGGGGR	R	G	0.992	24.9	32.6	23.4	0	1	0	0	2	1023.59	5048.22	525	535
cTAGE family member 5 OS=Mus musculus GN=Ctage5 PE=1 SV=1	Q8R311	87721.5	0.539	0	0	14	2.63e-05	0.202	SGLENTAALDNQPK	K	G	0.997	47.3	34.6	42	0	2	0	0	2	1457.72	18814.9	275	288
cTAGE family member 5 OS=Mus musculus GN=Ctage5 PE=1 SV=1	Q8R311	87721.5	0.539	0	0	14	2.63e-05	0.202	SKLEDEILLLEEK	K	L	0.997	39.9	34.4	24.2	0	0	1	0	2	1558.86	10202.8	117	129
cTAGE family member 5 OS=Mus musculus GN=Ctage5 PE=1 SV=1	Q8R311	87721.5	0.539	0	0	14	2.63e-05	0.202	TIHSYQGQVISHEK	R	K	0.997	41.8	35.2	32.9	0	0	0	1	2	1626.82	9466.53	423	436
CLIP-associating protein 2 OS=Mus musculus GN=Clasp2 PE=1 SV=1	Q8BRT1	140743	1	9	9	11	2.07e-05	0.103	ASLLHSMPLHSSPR	K	S	0.997	86	35.6	74.8	0	0	0	1	2	1532.8	14727.7	994	1007
CLIP-associating protein 2 OS=Mus musculus GN=Clasp2 PE=1 SV=1	Q8BRT1	140743	1	9	9	11	2.07e-05	0.103	DFTNSSETR	R	L	0.965	17.8	31	17.8	0	1	0	0	2	1056.46	3867.41	803	811
CLIP-associating protein 2 OS=Mus musculus GN=Clasp2 PE=1 SV=1	Q8BRT1	140743	1	9	9	11	2.07e-05	0.103	EGGAGAVDEDDFIK	K	A	0.997	74.2	32.7	68.4	0	1	0	0	2	1422.64	15232.1	65	78
CLIP-associating protein 2 OS=Mus musculus GN=Clasp2 PE=1 SV=1	Q8BRT1	140743	1	9	9	11	2.07e-05	0.103	GVTEAIQNFSFR	R	S	0.997	74	34.9	64.5	0	1	0	0	2	1368.69	9389.18	935	946
CLIP-associating protein 2 OS=Mus musculus GN=Clasp2 PE=1 SV=1	Q8BRT1	140743	1	9	9	11	2.07e-05	0.103	IALYELMK	K	L	0.99	44.4	34.3	31.7	0	1	0	0	2	980.549	7640.42	1071	1078
CLIP-associating protein 2 OS=Mus musculus GN=Clasp2 PE=1 SV=1	Q8BRT1	140743	1	9	9	11	2.07e-05	0.103	KEDGDTICSGPGMSDPR	K	A	0.997	29	28.2	28.4	0	1	0	0	2	1821.77	4671.74	961	977
CLIP-associating protein 2 OS=Mus musculus GN=Clasp2 PE=1 SV=1	Q8BRT1	140743	1	9	9	11	2.07e-05	0.103	SAEEAASVLATSISPEQCIK	R	V	0.997	65.3	34.9	55.6	0	1	0	0	2	2091.03	5972.4	1154	1173
CLIP-associating protein 2 OS=Mus musculus GN=Clasp2 PE=1 SV=1	Q8BRT1	140743	1	9	9	11	2.07e-05	0.103	SQEDMSEPVR	R	R	0.997	63.3	31.8	56.5	0	1	0	0	2	1177.52	3360.6	947	956
CLIP-associating protein 2 OS=Mus musculus GN=Clasp2 PE=1 SV=1	Q8BRT1	140743	1	9	9	11	2.07e-05	0.103	VITWTTEPK	R	S	0.997	56	36.5	43.7	0	1	0	0	2	1074.58	20810.9	817	825
CLIP-associating protein 2 OS=Mus musculus GN=Clasp2 PE=1 SV=1	Q8BRT1	140743	1	9	9	11	2.07e-05	0.103	VLCPIIQTADYPINLAAIK	K	M	0.997	45.4	30.6	45.4	0	0	2	0	2	2113.17	6735.84	1174	1192
39S ribosomal protein L55, mitochondrial OS=Mus musculus GN=Mrpl55 PE=2 SV=1	Q9CZ83	15122.2	1	4	8	18	3.38e-05	0.307	EEEPEVVDSFDTER	R	Y	0.997	82.4	30.2	79.8	0	3	0	0	2	1680.72	25673.6	104	117
39S ribosomal protein L55, mitochondrial OS=Mus musculus GN=Mrpl55 PE=2 SV=1	Q9CZ83	15122.2	1	4	8	18	3.38e-05	0.307	LYPVLLVK	R	Q	0.99	28.8	30.2	26.5	0	3	0	0	2	944.618	80892.1	50	57
39S ribosomal protein L55, mitochondrial OS=Mus musculus GN=Mrpl55 PE=2 SV=1	Q9CZ83	15122.2	1	4	8	18	3.38e-05	0.307	MLAMPLDLDALSPEER	R	R	0.997	86.7	34.6	79	0	7	2	0	2	1800.89	92938.5	73	88
39S ribosomal protein L55, mitochondrial OS=Mus musculus GN=Mrpl55 PE=2 SV=1	Q9CZ83	15122.2	1	4	8	18	3.38e-05	0.307	REEEPEVVDSFDTER	K	Y	0.997	65.1	31.8	63.1	0	2	1	0	2	1836.82	94561.4	103	117
Nocturnin OS=Mus musculus GN=Ccrn4l PE=1 SV=3	O35710	48302	1	3	3	4	7.51e-06	0.121	DNFVQCPVEALK	K	W	0.997	44.8	35.2	35	0	2	0	0	2	1419.69	19025.1	158	169
Nocturnin OS=Mus musculus GN=Ccrn4l PE=1 SV=3	O35710	48302	1	3	3	4	7.51e-06	0.121	HALSVTSALDLLTEEQIGPNR	R	L	0.997	37.4	33.9	35.4	0	0	1	0	2	2264.19	2615.41	382	402
Nocturnin OS=Mus musculus GN=Ccrn4l PE=1 SV=3	O35710	48302	1	3	3	4	7.51e-06	0.121	SAQGCDLLQNLQNITQGAK	R	I	0.997	47.2	34.8	47.2	0	1	0	0	2	2059.02	7191.75	296	314
Macrophage-capping protein OS=Mus musculus GN=Capg PE=1 SV=2	P24452	39241.3	1	5	7	15	2.82e-05	0.185	EGGVESAFHK	R	T	0.997	61.7	34.3	46.1	0	0	1	0	2	1060.51	14593.5	119	128
Macrophage-capping protein OS=Mus musculus GN=Capg PE=1 SV=2	P24452	39241.3	1	5	7	15	2.82e-05	0.185	EVQGNESDLFMSYFPR	R	G	0.997	58.9	31.9	53.5	0	0	4	0	2	1918.86	14414.9	97	112
Macrophage-capping protein OS=Mus musculus GN=Capg PE=1 SV=2	P24452	39241.3	1	5	7	15	2.82e-05	0.185	QAALQVADGFISR	R	M	0.997	90.6	35.8	86.7	0	3	1	0	2	1375.73	172652	311	323
Macrophage-capping protein OS=Mus musculus GN=Capg PE=1 SV=2	P24452	39241.3	1	5	7	15	2.82e-05	0.185	VSDATGQMNLTK	K	V	0.997	82.4	35.5	71.1	0	2	0	0	2	1264.62	54027.7	258	269
Macrophage-capping protein OS=Mus musculus GN=Capg PE=1 SV=2	P24452	39241.3	1	5	7	15	2.82e-05	0.185	YSPNTQVEILPQGR	R	E	0.997	83.5	35.2	76.3	0	4	0	0	2	1601.83	116214	326	339
Serine palmitoyltransferase 1 OS=Mus musculus GN=Sptlc1 PE=2 SV=2	O35704	52535.9	1	2	2	2	3.76e-06	0.055	LLQAIVDQCMDK	K	G	0.986	36.2	35.4	33.5	0	1	0	0	2	1433.71	9901.59	411	422
Serine palmitoyltransferase 1 OS=Mus musculus GN=Sptlc1 PE=2 SV=2	O35704	52535.9	1	2	2	2	3.76e-06	0.055	VVVTVEQTEEELQR	R	A	0.997	80.3	35	79.5	0	1	0	0	2	1658.86	5910.74	446	459
BRCA1-associated ATM activator 1 OS=Mus musculus GN=Brat1 PE=2 SV=1	Q8C3R1	89086.7	1	2	2	2	3.76e-06	0.0304	ALDLEGLQGR	R	L	0.942	24.4	33.8	22.2	0	1	0	0	2	1071.58	21894.5	779	788
BRCA1-associated ATM activator 1 OS=Mus musculus GN=Brat1 PE=2 SV=1	Q8C3R1	89086.7	1	2	2	2	3.76e-06	0.0304	LSPIQAGPLALGTLK	R	L	0.997	30.8	26.4	30.8	0	1	0	0	2	1478.89	7340.99	290	304
Protein pelota homolog OS=Mus musculus GN=Pelo PE=2 SV=3	Q80X73	43348.1	1	6	6	6	1.13e-05	0.174	CVLVASPGFVR	K	E	0.979	26.1	36	13.7	0	1	0	0	2	1204.65	4431.81	204	214
Protein pelota homolog OS=Mus musculus GN=Pelo PE=2 SV=3	Q80X73	43348.1	1	6	6	6	1.13e-05	0.174	EALCDPTVASR	K	L	0.997	43.8	34.1	35.4	0	1	0	0	2	1218.58	11738.1	255	265
Protein pelota homolog OS=Mus musculus GN=Pelo PE=2 SV=3	Q80X73	43348.1	1	6	6	6	1.13e-05	0.174	EQFCDYMFQQAVK	R	T	0.948	15.5	30.3	15.5	0	1	0	0	2	1693.73	4365.26	215	227
Protein pelota homolog OS=Mus musculus GN=Pelo PE=2 SV=3	Q80X73	43348.1	1	6	6	6	1.13e-05	0.174	FYEQVVQAIQR	R	H	0.997	71.5	35.2	62.3	0	1	0	0	2	1380.73	20011.5	185	195
Protein pelota homolog OS=Mus musculus GN=Pelo PE=2 SV=3	Q80X73	43348.1	1	6	6	6	1.13e-05	0.174	HINFEVVK	R	C	0.967	23.3	33.7	12.8	0	1	0	0	2	985.547	3975.07	196	203
Protein pelota homolog OS=Mus musculus GN=Pelo PE=2 SV=3	Q80X73	43348.1	1	6	6	6	1.13e-05	0.174	MGAYHTIELEPNR	K	Q	0.997	42.5	34.4	26.5	0	0	1	0	2	1530.74	13094.2	96	108
Cytochrome c oxidase subunit 4 isoform 1, mitochondrial OS=Mus musculus GN=Cox4i1 PE=1 SV=2	P19783	19531	1	11	28	228	0.000428	0.544	ADWSSLSR	K	D	0.99	42.1	35.5	34	0	11	0	0	2	921.442	4171050	68	75
Cytochrome c oxidase subunit 4 isoform 1, mitochondrial OS=Mus musculus GN=Cox4i1 PE=1 SV=2	P19783	19531	1	11	28	228	0.000428	0.544	ANPIQGFSAK	K	W	0.997	60.2	36.7	53.5	0	11	0	0	2	1032.55	2761000	150	159
Cytochrome c oxidase subunit 4 isoform 1, mitochondrial OS=Mus musculus GN=Cox4i1 PE=1 SV=2	P19783	19531	1	11	28	228	0.000428	0.544	DWVAMQTK	R	R	0.99	47	35.6	26.6	0	11	0	0	2	978.471	4088010	136	143
Cytochrome c oxidase subunit 4 isoform 1, mitochondrial OS=Mus musculus GN=Cox4i1 PE=1 SV=2	P19783	19531	1	11	28	228	0.000428	0.544	DYPLPDVAHVTMLSASQK	R	A	0.997	103	34.8	102	0	15	39	2	2	1971.98	17968100	43	60
Cytochrome c oxidase subunit 4 isoform 1, mitochondrial OS=Mus musculus GN=Cox4i1 PE=1 SV=2	P19783	19531	1	11	28	228	0.000428	0.544	IQFNESFAEMNR	R	G	0.997	103	31.7	97.9	0	90	8	0	2	1501.67	8385620	84	95
Cytochrome c oxidase subunit 4 isoform 1, mitochondrial OS=Mus musculus GN=Cox4i1 PE=1 SV=2	P19783	19531	1	11	28	228	0.000428	0.544	RDYPLPDVAHVTMLSASQK	R	A	0.997	77.2	34.4	71.8	0	0	2	5	2	2128.09	296019	42	60
Cytochrome c oxidase subunit 4 isoform 1, mitochondrial OS=Mus musculus GN=Cox4i1 PE=1 SV=2	P19783	19531	1	11	28	228	0.000428	0.544	SEDYAFPTYADR	K	R	0.997	54.5	30.3	45.9	0	16	2	0	2	1434.62	6585830	30	41
Cytochrome c oxidase subunit 4 isoform 1, mitochondrial OS=Mus musculus GN=Cox4i1 PE=1 SV=2	P19783	19531	1	11	28	228	0.000428	0.544	SEDYAFPTYADRR	K	D	0.997	51	32.1	49.5	0	0	1	0	2	1590.72	22664.4	30	42
Cytochrome c oxidase subunit 4 isoform 1, mitochondrial OS=Mus musculus GN=Cox4i1 PE=1 SV=2	P19783	19531	1	11	28	228	0.000428	0.544	SYVYGPIPHTFDR	K	D	0.997	73.8	35.1	73	0	1	5	0	2	1551.76	462367	123	135
Cytochrome c oxidase subunit 4 isoform 1, mitochondrial OS=Mus musculus GN=Cox4i1 PE=1 SV=2	P19783	19531	1	11	28	228	0.000428	0.544	WDYDKNEWK	K	-	0.997	50.4	32	33	0	6	2	0	2	1283.57	1747980	160	168
Cytochrome c oxidase subunit 4 isoform 1, mitochondrial OS=Mus musculus GN=Cox4i1 PE=1 SV=2	P19783	19531	1	11	28	228	0.000428	0.544	WDYDKNEWKK	K	-	0.997	48.8	34.2	35.1	0	1	0	0	2	1411.66	36281.8	160	169
N6-adenosine-methyltransferase subunit METTL3 OS=Mus musculus GN=Mettl3 PE=1 SV=2	Q8C3P7	64617.4	1	3	3	3	5.63e-06	0.0862	FAAQELIEVK	K	R	0.997	49.8	35.7	34.6	0	1	0	0	2	1147.64	7730.15	123	132
N6-adenosine-methyltransferase subunit METTL3 OS=Mus musculus GN=Mettl3 PE=1 SV=2	Q8C3P7	64617.4	1	3	3	3	5.63e-06	0.0862	GLLQDDAHPTLVTYADHSK	R	L	0.997	56.9	34.7	56.9	0	0	1	0	2	2081.03	4453.28	134	152
[truncated: 41,687 more rows]

## Sheet: run3
Protein name	Protein accession numbers	Protein molecular weight (Da)	Protein identification probability	Exclusive unique peptide count	Exclusive unique spectrum count	Total spectrum count	Percentage of total spectra	Percentage sequence coverage	Peptide sequence	Previous amino acid	Next amino acid	Best Peptide identification probability	Best Mascot Ion score	Best Mascot Identity score	Best Mascot Delta Ion score	Number of identified +1H spectra	Number of identified +2H spectra	Number of identified +3H spectra	Number of identified +4H spectra	Number of enzymatic termini	Calculated +1H Peptide Mass (AMU)	Total TIC	Peptide start index	Peptide stop index
[truncated: 41,519 more rows]
