# Supplementary material for: Comprehensive proteomics and functional annotation of mouse brown adipose tissue
Source: PLoS One. 2020 May 6;15(5):e0232084. doi: 10.1371/journal.pone.0232084 (PMC7202602; doi:10.1371/journal.pone.0232084)
Supplement: S3 Table — (XLSX) [file pone.0232084.s003.xlsx]

## Sheet: Sheet1
Suplemental table S3. Three runs of qualitative analysis.
	proteins	unique peptide	#IDs
run1	4549	39426	147777
run2	4494	39404	147064
run3	4520	39052	144763
sum	4949	46509	439604
