# Supplementary material for: Comprehensive proteomics and functional annotation of mouse brown adipose tissue
Source: PLoS One. 2020 May 6;15(5):e0232084. doi: 10.1371/journal.pone.0232084 (PMC7202602; doi:10.1371/journal.pone.0232084)
Supplement: S4 Table — (XLSX) [file pone.0232084.s004.xlsx]

## Sheet: Sheet1
S4 Table iBAQ intensity and estimated protein abundance of quantitative BAT proteins. (a.The iBAQ value was obtained by protein intensities divided by the number of theoretically observable peptides of the protein(calculated by in silico protein digestion; all fully tryptic peptides between 6 and 30 amino acids were counted) The high, middle and low abundance proteins are respectively annotated w…
Accession	Protein name	Protein intensitis	iBAQ value(a)	Percentage（according to estimated concentration）	high-abundant proteins	middle-abundat proteins	low-abundant proteins
P04117	Fatty acid-binding protein, adipocyte OS=Mus musculus GN=Fabp4 PE=1 SV=3	3.97802e+06	497252	0.0319028	+
P07724	Serum albumin OS=Mus musculus GN=Alb PE=1 SV=3	3.99378e+06	105099	0.0316171	+
P01942	Hemoglobin subunit alpha OS=Mus musculus GN=Hba PE=1 SV=2	2.85088e+06	356360	0.0235431	+
P02088	Cluster of Hemoglobin subunit beta-1 OS=Mus musculus GN=Hbb-b1 PE=1 SV=2 (P02088)	3.57678e+06	325162	0.0225569	+
Q99KI0	Aconitate hydratase, mitochondrial OS=Mus musculus GN=Aco2 PE=1 SV=1	1.55143e+06	43095.2	0.0161299	+
P51174	Long-chain specific acyl-CoA dehydrogenase, mitochondrial OS=Mus musculus GN=Acadl PE=1 SV=2	1.4745e+06	70214.1	0.0147316	+
Q8BWT1	3-ketoacyl-CoA thiolase, mitochondrial OS=Mus musculus GN=Acaa2 PE=1 SV=3	1.68749e+06	80356.6	0.0147207	+
Q99LC5	Electron transfer flavoprotein subunit alpha, mitochondrial OS=Mus musculus GN=Etfa PE=1 SV=2	1.74736e+06	87367.8	0.0133955	+
P17182	Alpha-enolase OS=Mus musculus GN=Eno1 PE=1 SV=3	1.41436e+06	64289.1	0.0132726	+
P12787	Cytochrome c oxidase subunit 5A, mitochondrial OS=Mus musculus GN=Cox5a PE=1 SV=2	1.65142e+06	183491	0.012939	+
P19096	Fatty acid synthase OS=Mus musculus GN=Fasn PE=1 SV=2	1.1886e+06	10159	0.0121206	+
Q9D051	Pyruvate dehydrogenase E1 component subunit beta, mitochondrial OS=Mus musculus GN=Pdhb PE=1 SV=1	1.26073e+06	70040.4	0.0119434	+
P31786	Acyl-CoA-binding protein OS=Mus musculus GN=Dbi PE=1 SV=2	753836	251279	0.0110051	+
P08249	Malate dehydrogenase, mitochondrial OS=Mus musculus GN=Mdh2 PE=1 SV=3	1.28953e+06	64476.7	0.0100557	+
P40142	Transketolase OS=Mus musculus GN=Tkt PE=1 SV=1	882106	30417.5	0.00900918	+
P68134	Cluster of Actin, alpha skeletal muscle OS=Mus musculus GN=Acta1 PE=1 SV=1 (P68134)	976854	48842.7	0.00899478	+
P19536	Cytochrome c oxidase subunit 5B, mitochondrial OS=Mus musculus GN=Cox5b PE=1 SV=1	1.15031e+06	143788	0.00869802	+
P62897	Cytochrome c, somatic OS=Mus musculus GN=Cycs PE=1 SV=2	985467	164244	0.00834775	+
P13707	Glycerol-3-phosphate dehydrogenase [NAD(+)], cytoplasmic OS=Mus musculus GN=Gpd1 PE=1 SV=3	1.17997e+06	49165.6	0.00808999	+
Q9D6R2	Isocitrate dehydrogenase [NAD] subunit alpha, mitochondrial OS=Mus musculus GN=Idh3a PE=1 SV=1	907212	45360.6	0.00787431	+
P56391	Cytochrome c oxidase subunit 6B1 OS=Mus musculus GN=Cox6b1 PE=1 SV=2	1.03777e+06	172961	0.00762872	+
P05064	Fructose-bisphosphate aldolase A OS=Mus musculus GN=Aldoa PE=1 SV=2	943459	42884.5	0.00739152	+
P16858	Cluster of Glyceraldehyde-3-phosphate dehydrogenase OS=Mus musculus GN=Gapdh PE=1 SV=2 (P16858)	725608	45350.5	0.00711222	+
Q8QZT1	Acetyl-CoA acetyltransferase, mitochondrial OS=Mus musculus GN=Acat1 PE=1 SV=1	780153	35461.5	0.00695997	+
P63038	60 kDa heat shock protein, mitochondrial OS=Mus musculus GN=Hspd1 PE=1 SV=1	815605	24715.3	0.00659785	+
Q8BH95	Enoyl-CoA hydratase, mitochondrial OS=Mus musculus GN=Echs1 PE=1 SV=1	753789	47111.8	0.00649387	+
P97457	Myosin regulatory light chain 2, skeletal muscle isoform OS=Mus musculus GN=Mylpf PE=1 SV=3	836153	76013.9	0.00631022	+
Q9DCW4	Electron transfer flavoprotein subunit beta OS=Mus musculus GN=Etfb PE=1 SV=3	598296	46022.8	0.00556764	+
Q9CZ13	Cytochrome b-c1 complex subunit 1, mitochondrial OS=Mus musculus GN=Uqcrc1 PE=1 SV=2	504324	24015.4	0.00555868	+
O08749	Dihydrolipoyl dehydrogenase, mitochondrial OS=Mus musculus GN=Dld PE=1 SV=2	473651	22554.8	0.00536092	+
P35486	Pyruvate dehydrogenase E1 component subunit alpha, somatic form, mitochondrial OS=Mus musculus GN=Pdha1 PE=1 SV=1	602777	27399	0.0051874	+
P45952	Medium-chain specific acyl-CoA dehydrogenase, mitochondrial OS=Mus musculus GN=Acadm PE=1 SV=1	505693	25284.7	0.00514699	+
O54724	Polymerase I and transcript release factor OS=Mus musculus GN=Ptrf PE=1 SV=1	372370	26597.8	0.00512004	+
Q9WUM5	Succinyl-CoA ligase [ADP/GDP-forming] subunit alpha, mitochondrial OS=Mus musculus GN=Suclg1 PE=1 SV=4	416531	32040.8	0.0050733	+
P38647	Stress-70 protein, mitochondrial OS=Mus musculus GN=Hspa9 PE=1 SV=3	575081	15133.7	0.00486888	+
Q6PGC1	ATP-dependent RNA helicase Dhx29 OS=Mus musculus GN=Dhx29 PE=2 SV=1	516645	7175.62	0.00483876	+
Q8BMF4	Dihydrolipoyllysine-residue acetyltransferase component of pyruvate dehydrogenase complex, mitochondrial OS=Mus musculus GN=Dlat PE=1 SV=2	532999	16151.5	0.00480583	+
Q9Z2I9	Succinyl-CoA ligase [ADP-forming] subunit beta, mitochondrial OS=Mus musculus GN=Sucla2 PE=1 SV=2	627694	21644.6	0.00475037	+
P05977	Myosin light chain 1/3, skeletal muscle isoform OS=Mus musculus GN=Myl1 PE=1 SV=2	621725	51810.4	0.00467291	+
P19783	Cytochrome c oxidase subunit 4 isoform 1, mitochondrial OS=Mus musculus GN=Cox4i1 PE=1 SV=2	598116	54374.2	0.00465071	+
P16015	Carbonic anhydrase 3 OS=Mus musculus GN=Ca3 PE=1 SV=3	536377	35758.4	0.00459882	+
Q9CZU6	Citrate synthase, mitochondrial OS=Mus musculus GN=Cs PE=1 SV=1	404382	20219.1	0.00458116	+
Q9D6J6	NADH dehydrogenase [ubiquinone] flavoprotein 2, mitochondrial OS=Mus musculus GN=Ndufv2 PE=1 SV=2	562806	37520.4	0.00448347	+
Q60597	2-oxoglutarate dehydrogenase, mitochondrial OS=Mus musculus GN=Ogdh PE=1 SV=3	402757	8569.31	0.00437017	+
Q9DB77	Cytochrome b-c1 complex subunit 2, mitochondrial OS=Mus musculus GN=Uqcrc2 PE=1 SV=1	384758	20250.4	0.00427781	+
P63017	Cluster of Heat shock cognate 71 kDa protein OS=Mus musculus GN=Hspa8 PE=1 SV=1 (P63017)	445013	13485.2	0.00418556	+
P20152	Vimentin OS=Mus musculus GN=Vim PE=1 SV=3	558976	17468	0.00410723	+
P15105	Glutamine synthetase OS=Mus musculus GN=Glul PE=1 SV=6	333872	22258.1	0.00410569	+
P17742	Peptidyl-prolyl cis-trans isomerase A OS=Mus musculus GN=Ppia PE=1 SV=2	501489	50148.9	0.00394692	+
P20108	Thioredoxin-dependent peroxide reductase, mitochondrial OS=Mus musculus GN=Prdx3 PE=1 SV=1	475405	31693.6	0.00390408	+
Q8BMS1	Trifunctional enzyme subunit alpha, mitochondrial OS=Mus musculus GN=Hadha PE=1 SV=1	383091	10641.4	0.00385271	+
P56480	ATP synthase subunit beta, mitochondrial OS=Mus musculus GN=Atp5b PE=1 SV=2	446949	15412	0.00380011	+
P52480	Pyruvate kinase PKM OS=Mus musculus GN=Pkm PE=1 SV=4	437194	14573.1	0.00369179	+
P16045	Galectin-1 OS=Mus musculus GN=Lgals1 PE=1 SV=3	504519	56057.7	0.00364954	+
Q9D855	Cytochrome b-c1 complex subunit 7 OS=Mus musculus GN=Uqcrb PE=1 SV=3	366105	61017.5	0.00361487	+
P50544	Very long-chain specific acyl-CoA dehydrogenase, mitochondrial OS=Mus musculus GN=Acadvl PE=1 SV=3	451075	11276.9	0.0035003	+
P18242	Cathepsin D OS=Mus musculus GN=Ctsd PE=1 SV=1	308240	17124.5	0.00337132	+
Q8K2B3	Succinate dehydrogenase [ubiquinone] flavoprotein subunit, mitochondrial OS=Mus musculus GN=Sdha PE=1 SV=1	347225	10522	0.00334475	+
Q64433	10 kDa heat shock protein, mitochondrial OS=Mus musculus GN=Hspe1 PE=1 SV=2	557195	69649.4	0.00334394	+
P58774	Tropomyosin beta chain OS=Mus musculus GN=Tpm2 PE=1 SV=1	366866	22929.1	0.00329743	+
Q9D172	ES1 protein homolog, mitochondrial OS=Mus musculus GN=D10Jhu81e PE=1 SV=1	338773	26059.5	0.00320587	+
P42125	Enoyl-CoA delta isomerase 1, mitochondrial OS=Mus musculus GN=Eci1 PE=1 SV=2	408020	22667.8	0.00320156	+
Q9D5V5	Cullin-5 OS=Mus musculus GN=Cul5 PE=1 SV=3	367103	7980.5	0.00317956	+
Q64521	Glycerol-3-phosphate dehydrogenase, mitochondrial OS=Mus musculus GN=Gpd2 PE=1 SV=2	384062	8931.67	0.00316657	+
P17751	Triosephosphate isomerase OS=Mus musculus GN=Tpi1 PE=1 SV=4	387415	21523.1	0.00303436	+
Q9EQ20	Methylmalonate-semialdehyde dehydrogenase [acylating], mitochondrial OS=Mus musculus GN=Aldh6a1 PE=1 SV=1	332150	11862.5	0.00300877	+
P14152	Malate dehydrogenase, cytoplasmic OS=Mus musculus GN=Mdh1 PE=1 SV=3	261004	18643.1	0.00298102	+
P97807	Fumarate hydratase, mitochondrial OS=Mus musculus GN=Fh PE=1 SV=3	332535	12316.1	0.00293187	+
Q9D2G2	Dihydrolipoyllysine-residue succinyltransferase component of 2-oxoglutarate dehydrogenase complex, mitochondrial OS=Mus musculus GN=Dlst PE=1 SV=1	294965	13407.5	0.00287684	+
Q99JY0	Trifunctional enzyme subunit beta, mitochondrial OS=Mus musculus GN=Hadhb PE=1 SV=1	302899	12116	0.00272661	+
P00405	Cytochrome c oxidase subunit 2 OS=Mus musculus GN=Mtco2 PE=1 SV=1	143300	23883.4	0.00271693	+
P52503	NADH dehydrogenase [ubiquinone] iron-sulfur protein 6, mitochondrial OS=Mus musculus GN=Ndufs6 PE=1 SV=2	331896	47413.7	0.00270354	+
Q07417	Short-chain specific acyl-CoA dehydrogenase, mitochondrial OS=Mus musculus GN=Acads PE=1 SV=2	271722	13586.1	0.00267092	+
P58771	Tropomyosin alpha-1 chain OS=Mus musculus GN=Tpm1 PE=1 SV=1	293890	18368.1	0.00262897	+
P29699	Alpha-2-HS-glycoprotein OS=Mus musculus GN=Ahsg PE=1 SV=1	172316	15665.1	0.00256069	+
Q8K3J1	NADH dehydrogenase [ubiquinone] iron-sulfur protein 8, mitochondrial OS=Mus musculus GN=Ndufs8 PE=1 SV=1	315367	24259	0.00255382	+
Q9CQ62	2,4-dienoyl-CoA reductase, mitochondrial OS=Mus musculus GN=Decr1 PE=1 SV=1	289169	16064.9	0.00254783	+
Q8VCT4	Carboxylesterase 1D OS=Mus musculus GN=Ces1d PE=1 SV=1	237058	9117.62	0.0024672	+
Q05920	Pyruvate carboxylase, mitochondrial OS=Mus musculus GN=Pc PE=1 SV=1	237315	4237.77	0.00240683	+
Q91VD9	NADH-ubiquinone oxidoreductase 75 kDa subunit, mitochondrial OS=Mus musculus GN=Ndufs1 PE=1 SV=2	265631	6811.05	0.00237962	+
P09671	Superoxide dismutase [Mn], mitochondrial OS=Mus musculus GN=Sod2 PE=1 SV=3	264498	22041.5	0.00237493	+
Q9DCT2	NADH dehydrogenase [ubiquinone] iron-sulfur protein 3, mitochondrial OS=Mus musculus GN=Ndufs3 PE=1 SV=2	304964	17939.1	0.00236866	+
Q00623	Apolipoprotein A-I OS=Mus musculus GN=Apoa1 PE=1 SV=2	246236	17588.3	0.00235826	+
P06151	L-lactate dehydrogenase A chain OS=Mus musculus GN=Ldha PE=1 SV=3	263032	14612.9	0.00233576	+
Q9CQX8	28S ribosomal protein S36, mitochondrial OS=Mus musculus GN=Mrps36 PE=1 SV=1	191051	47762.9	0.00232201	+
P10605	Cathepsin B OS=Mus musculus GN=Ctsb PE=1 SV=2	211862	14124.2	0.00230595	+
Q99L13	3-hydroxyisobutyrate dehydrogenase, mitochondrial OS=Mus musculus GN=Hibadh PE=1 SV=1	205194	14656.7	0.00227478	+
Q9CXZ1	NADH dehydrogenase [ubiquinone] iron-sulfur protein 4, mitochondrial OS=Mus musculus GN=Ndufs4 PE=1 SV=3	287041	26094.7	0.00226101	+
P11499	Heat shock protein HSP 90-beta OS=Mus musculus GN=Hsp90ab1 PE=1 SV=3	215521	6157.73	0.0022459	+
Q9QZ47	Troponin T, fast skeletal muscle OS=Mus musculus GN=Tnnt3 PE=2 SV=3	123254	15406.8	0.00217546	+
P35700	Peroxiredoxin-1 OS=Mus musculus GN=Prdx1 PE=1 SV=1	313290	22377.9	0.00217335	+
P70404	Isocitrate dehydrogenase [NAD] subunit gamma 1, mitochondrial OS=Mus musculus GN=Idh3g PE=1 SV=1	184865	11554.1	0.00216496	+
P11404	Fatty acid-binding protein, heart OS=Mus musculus GN=Fabp3 PE=1 SV=5	294603	32733.6	0.00212439	+
Q921G7	Electron transfer flavoprotein-ubiquinone oxidoreductase, mitochondrial OS=Mus musculus GN=Etfdh PE=1 SV=1	226089	7065.29	0.00210687	+
P99029	Peroxiredoxin-5, mitochondrial OS=Mus musculus GN=Prdx5 PE=1 SV=2	305113	21793.8	0.00208999	+
P51885	Lumican OS=Mus musculus GN=Lum PE=1 SV=2	197505	12344	0.0020686	+
Q91V92	ATP-citrate synthase OS=Mus musculus GN=Acly PE=1 SV=1	223768	3925.75	0.00205843	+
P13412	Troponin I, fast skeletal muscle OS=Mus musculus GN=Tnni2 PE=1 SV=2	108372	21674.5	0.0020273	+
Q61425	Hydroxyacyl-coenzyme A dehydrogenase, mitochondrial OS=Mus musculus GN=Hadh PE=1 SV=2	187338	13381.3	0.00201967	+
Q921I1	Serotransferrin OS=Mus musculus GN=Tf PE=1 SV=1	232574	5963.44	0.00200373	+
Q8CGN5	Perilipin-1 OS=Mus musculus GN=Plin1 PE=1 SV=2	238192	8213.52	0.00199985	+
P47738	Cluster of Aldehyde dehydrogenase, mitochondrial OS=Mus musculus GN=Aldh2 PE=1 SV=1 (P47738)	185543	8067.07	0.00199744	+
Q9DCS9	NADH dehydrogenase [ubiquinone] 1 beta subcomplex subunit 10 OS=Mus musculus GN=Ndufb10 PE=1 SV=3	214903	21490.3	0.00197867	+
P10126	Cluster of Elongation factor 1-alpha 1 OS=Mus musculus GN=Eef1a1 PE=1 SV=3 (P10126)	170434	8970.23	0.00196871	+
O09165	Calsequestrin-1 OS=Mus musculus GN=Casq1 PE=1 SV=3	86002.2	9555.8	0.00194091	+
Q8K1Z0	Ubiquinone biosynthesis protein COQ9, mitochondrial OS=Mus musculus GN=Coq9 PE=1 SV=1	151147	12595.6	0.00193523	+
Q9DBJ1	Phosphoglycerate mutase 1 OS=Mus musculus GN=Pgam1 PE=1 SV=3	198118	15239.8	0.00192432	+
O88569	Heterogeneous nuclear ribonucleoproteins A2/B1 OS=Mus musculus GN=Hnrnpa2b1 PE=1 SV=2	222446	11707.7	0.0019178	+
P09411	Cluster of Phosphoglycerate kinase 1 OS=Mus musculus GN=Pgk1 PE=1 SV=4 (P09411)	235251	9802.12	0.00191245	+
Q9DCJ5	NADH dehydrogenase [ubiquinone] 1 alpha subcomplex subunit 8 OS=Mus musculus GN=Ndufa8 PE=1 SV=3	193971	21552.3	0.00188697	+
Q8BKZ9	Pyruvate dehydrogenase protein X component, mitochondrial OS=Mus musculus GN=Pdhx PE=1 SV=1	167493	7975.87	0.0018862	+
Q62264	Thyroid hormone-inducible hepatic protein OS=Mus musculus GN=Thrsp PE=1 SV=1	175482	25068.8	0.00187663	+
P56392	Cytochrome c oxidase subunit 7A1, mitochondrial OS=Mus musculus GN=Cox7a1 PE=2 SV=1	227599	45519.8	0.00179144	+
Q9CR68	Cytochrome b-c1 complex subunit Rieske, mitochondrial OS=Mus musculus GN=Uqcrfs1 PE=1 SV=1	194033	13859.5	0.00178254	+
Q9DAJ4	WD repeat domain-containing protein 83 OS=Mus musculus GN=Wdr83 PE=1 SV=1	186461	11653.8	0.00175791	+
P48771	Cytochrome c oxidase subunit 7A2, mitochondrial OS=Mus musculus GN=Cox7a2 PE=1 SV=2	172393	43098.3	0.00175362	+
Q61171	Peroxiredoxin-2 OS=Mus musculus GN=Prdx2 PE=1 SV=3	182536	18253.6	0.00174102	+
P99028	Cytochrome b-c1 complex subunit 6, mitochondrial OS=Mus musculus GN=Uqcrh PE=1 SV=2	265909	37987.1	0.00173592	+
P02468	Laminin subunit gamma-1 OS=Mus musculus GN=Lamc1 PE=1 SV=2	162821	2230.43	0.00173185	+
Q99LC3	NADH dehydrogenase [ubiquinone] 1 alpha subcomplex subunit 10, mitochondrial OS=Mus musculus GN=Ndufa10 PE=1 SV=1	176428	9285.7	0.00165119	+
P16125	L-lactate dehydrogenase B chain OS=Mus musculus GN=Ldhb PE=1 SV=2	174796	10282.1	0.00164685	+
Q9D3D9	ATP synthase subunit delta, mitochondrial OS=Mus musculus GN=Atp5d PE=1 SV=1	63728.9	21243	0.0016374	+
Q9WTP6	Adenylate kinase 2, mitochondrial OS=Mus musculus GN=Ak2 PE=1 SV=5	197520	14108.6	0.00163543	+
P63158	High mobility group protein B1 OS=Mus musculus GN=Hmgb1 PE=1 SV=2	102969	14709.9	0.0016037	+
P06801	NADP-dependent malic enzyme OS=Mus musculus GN=Me1 PE=1 SV=2	164441	5670.37	0.00158817	+
Q9CPP6	NADH dehydrogenase [ubiquinone] 1 alpha subcomplex subunit 5 OS=Mus musculus GN=Ndufa5 PE=1 SV=3	133499	26699.8	0.00156215	+
O35459	Delta(3,5)-Delta(2,4)-dienoyl-CoA isomerase, mitochondrial OS=Mus musculus GN=Ech1 PE=1 SV=1	192349	9617.47	0.00152127	+
Q9CQA3	Succinate dehydrogenase [ubiquinone] iron-sulfur subunit, mitochondrial OS=Mus musculus GN=Sdhb PE=1 SV=1	206881	10888.5	0.00151703	+
P99027	60S acidic ribosomal protein P2 OS=Mus musculus GN=Rplp2 PE=1 SV=3	147222	29444.4	0.00150243	+
P61982	14-3-3 protein gamma OS=Mus musculus GN=Ywhag PE=1 SV=2	191156	11947.3	0.00148088	+
Q9CRB9	MICOS complex subunit Mic19 OS=Mus musculus GN=Chchd3 PE=1 SV=1	152688	12724	0.00146749	+
P62259	14-3-3 protein epsilon OS=Mus musculus GN=Ywhae PE=1 SV=1	193263	11368.4	0.00145249	+
Q9D6J5	NADH dehydrogenase [ubiquinone] 1 beta subcomplex subunit 8, mitochondrial OS=Mus musculus GN=Ndufb8 PE=1 SV=1	150506	15050.6	0.00144188	+
Q99LY9	NADH dehydrogenase [ubiquinone] iron-sulfur protein 5 OS=Mus musculus GN=Ndufs5 PE=1 SV=3	155189	25864.9	0.00143262	+
P06745	Glucose-6-phosphate isomerase OS=Mus musculus GN=Gpi PE=1 SV=4	134882	5187.76	0.00142604	+
P01864	Ig gamma-2A chain C region secreted form OS=Mus musculus PE=1 SV=1	88170.1	8817.01	0.0014131	+
P20029	78 kDa glucose-regulated protein OS=Mus musculus GN=Hspa5 PE=1 SV=3	141547	4423.34	0.00140297	+
P20801	Troponin C, skeletal muscle OS=Mus musculus GN=Tnnc2 PE=1 SV=2	175487	17548.7	0.0013918	+
Q91ZA3	Propionyl-CoA carboxylase alpha chain, mitochondrial OS=Mus musculus GN=Pcca PE=1 SV=2	170574	3966.84	0.00138845	+
Q08857	Platelet glycoprotein 4 OS=Mus musculus GN=Cd36 PE=1 SV=2	96167.8	6010.49	0.00138714	+
Q9CQX2	Cytochrome b5 type B OS=Mus musculus GN=Cyb5b PE=1 SV=1	116044	19340.6	0.00138217	+
P09542	Myosin light chain 3 OS=Mus musculus GN=Myl3 PE=1 SV=4	178376	13721.2	0.00134734	+
Q5SX39	Cluster of Myosin-4 OS=Mus musculus GN=Myh4 PE=1 SV=1 (Q5SX39)	139761	1370.2	0.00133733	+
Q8BH64	EH domain-containing protein 2 OS=Mus musculus GN=Ehd2 PE=1 SV=1	154692	4990.06	0.00133689	+
P56395	Cytochrome b5 OS=Mus musculus GN=Cyb5a PE=1 SV=2	118938	19822.9	0.00132314	+
P18572	Basigin OS=Mus musculus GN=Bsg PE=1 SV=2	140274	7013.72	0.00130376	+
Q91WD5	NADH dehydrogenase [ubiquinone] iron-sulfur protein 2, mitochondrial OS=Mus musculus GN=Ndufs2 PE=1 SV=1	141291	5651.64	0.00130253	+
Q93092	Transaldolase OS=Mus musculus GN=Taldo1 PE=1 SV=2	126357	7897.3	0.00129306	+
P12242	Mitochondrial brown fat uncoupling protein 1 OS=Mus musculus GN=Ucp1 PE=2 SV=2	174559	8727.95	0.00127083	+
Q61207	Sulfated glycoprotein 1 OS=Mus musculus GN=Psap PE=1 SV=2	145790	4702.9	0.00126502	+
Q63918	Serum deprivation-response protein OS=Mus musculus GN=Sdpr PE=1 SV=3	123155	6157.75	0.00126114	+
P21550	Beta-enolase OS=Mus musculus GN=Eno3 PE=1 SV=3	121649	6082.46	0.00125265	+
Q99MN9	Propionyl-CoA carboxylase beta chain, mitochondrial OS=Mus musculus GN=Pccb PE=1 SV=2	140844	4856.69	0.00124234	+
P62983	Cluster of Ubiquitin-40S ribosomal protein S27a OS=Mus musculus GN=Rps27a PE=1 SV=2 (P62983)	93786.4	15631.1	0.00122883	+
Q6NXH9	Keratin, type II cytoskeletal 73 OS=Mus musculus GN=Krt73 PE=1 SV=1	138888	4629.6	0.00119445	+
Q9DCD0	6-phosphogluconate dehydrogenase, decarboxylating OS=Mus musculus GN=Pgd PE=1 SV=3	107433	5115.85	0.00119298	+
P48036	Annexin A5 OS=Mus musculus GN=Anxa5 PE=1 SV=1	174294	7578	0.00118655	+
O70423	Cluster of Membrane primary amine oxidase OS=Mus musculus GN=Aoc3 PE=2 SV=3 (O70423)	89649.1	3201.75	0.00118533	+
Q9CR21	Acyl carrier protein, mitochondrial OS=Mus musculus GN=Ndufab1 PE=1 SV=1	108610	15515.7	0.00118029	+
P14211	Calreticulin OS=Mus musculus GN=Calr PE=1 SV=1	120747	5488.48	0.00115364	+
Q8BFR5	Elongation factor Tu, mitochondrial OS=Mus musculus GN=Tufm PE=1 SV=1	157981	5266.02	0.00114177	+
O09111	NADH dehydrogenase [ubiquinone] 1 beta subcomplex subunit 11, mitochondrial OS=Mus musculus GN=Ndufb11 PE=1 SV=2	119479	14934.8	0.00114093	+
Q91V76	Ester hydrolase C11orf54 homolog OS=Mus musculus PE=2 SV=1	118326	7395.38	0.00113343	+
Q03265	ATP synthase subunit alpha, mitochondrial OS=Mus musculus GN=Atp5a1 PE=1 SV=1	133218	4297.36	0.00112457	+
Q8VE19	WD repeat-containing protein mio OS=Mus musculus GN=Mios PE=2 SV=2	135379	2603.45	0.00112118	+
P47934	Carnitine O-acetyltransferase OS=Mus musculus GN=Crat PE=1 SV=3	100767	3598.82	0.00111648	+
Q04857	Collagen alpha-1(VI) chain OS=Mus musculus GN=Col6a1 PE=2 SV=1	106183	2308.32	0.00109675	+
Q9Z1P6	NADH dehydrogenase [ubiquinone] 1 alpha subcomplex subunit 7 OS=Mus musculus GN=Ndufa7 PE=1 SV=3	118366	19727.6	0.00108648	+
Q9JHI5	Isovaleryl-CoA dehydrogenase, mitochondrial OS=Mus musculus GN=Ivd PE=1 SV=1	117620	5346.37	0.00108467	+
P70670	Nascent polypeptide-associated complex subunit alpha, muscle-specific form OS=Mus musculus GN=Naca PE=1 SV=2	108989	1112.13	0.00107397	+
P10493	Nidogen-1 OS=Mus musculus GN=Nid1 PE=1 SV=2	76480.9	1778.63	0.00106354	+
P48678	Prelamin-A/C OS=Mus musculus GN=Lmna PE=1 SV=2	140603	3269.84	0.00106312	+
Q99LP6	GrpE protein homolog 1, mitochondrial OS=Mus musculus GN=Grpel1 PE=1 SV=1	137099	9792.75	0.00104246	+
Q9D819	Inorganic pyrophosphatase OS=Mus musculus GN=Ppa1 PE=1 SV=1	130950	7274.99	0.00104078	+
P08207	Protein S100-A10 OS=Mus musculus GN=S100a10 PE=1 SV=2	84708.8	21177.2	0.0010374	+
Q9Z2V4	Phosphoenolpyruvate carboxykinase, cytosolic [GTP] OS=Mus musculus GN=Pck1 PE=2 SV=1	114281	3361.22	0.00102091	+
P41216	Long-chain-fatty-acid--CoA ligase 1 OS=Mus musculus GN=Acsl1 PE=1 SV=2	109805	2967.69	0.00101312	+
P01837	Ig kappa chain C region OS=Mus musculus PE=1 SV=1	78431.3	19607.8	0.0010114	+
P07759	Serine protease inhibitor A3K OS=Mus musculus GN=Serpina3k PE=1 SV=2	91107.1	4795.11	0.000984472	+
Q5SWU9	Acetyl-CoA carboxylase 1 OS=Mus musculus GN=Acaca PE=1 SV=1	101503	838.869	0.000974494	+
Q8QZS1	3-hydroxyisobutyryl-CoA hydrolase, mitochondrial OS=Mus musculus GN=Hibch PE=1 SV=1	123043	5126.81	0.000966304	+
O08709	Peroxiredoxin-6 OS=Mus musculus GN=Prdx6 PE=1 SV=3	123501	8821.48	0.000960837	+
Q60932	Voltage-dependent anion-selective channel protein 1 OS=Mus musculus GN=Vdac1 PE=1 SV=3	113114	6653.77	0.00094273	+
P07310	Creatine kinase M-type OS=Mus musculus GN=Ckm PE=1 SV=1	93326.1	4911.9	0.000925961	+
O35658	Complement component 1 Q subcomponent-binding protein, mitochondrial OS=Mus musculus GN=C1qbp PE=1 SV=1	88268.5	6789.88	0.000922206	+
P14602	Heat shock protein beta-1 OS=Mus musculus GN=Hspb1 PE=1 SV=3	109723	9143.62	0.000921586	+
Q01853	Transitional endoplasmic reticulum ATPase OS=Mus musculus GN=Vcp PE=1 SV=4	98854.5	2353.68	0.000920719	+
Q9CQ75	NADH dehydrogenase [ubiquinone] 1 alpha subcomplex subunit 2 OS=Mus musculus GN=Ndufa2 PE=1 SV=3	133586	19083.7	0.000912294	+
Q91YT0	NADH dehydrogenase [ubiquinone] flavoprotein 1, mitochondrial OS=Mus musculus GN=Ndufv1 PE=1 SV=1	92795.9	4034.61	0.000898203	+
Q99L47	Hsc70-interacting protein OS=Mus musculus GN=St13 PE=1 SV=1	58603.6	4883.64	0.000890922	+
P07901	Heat shock protein HSP 90-alpha OS=Mus musculus GN=Hsp90aa1 PE=1 SV=4	80920.4	2380.01	0.000883763	+
P70296	Cluster of Phosphatidylethanolamine-binding protein 1 OS=Mus musculus GN=Pebp1 PE=1 SV=3 (P70296)	86246.5	9582.95	0.000874217	+
P51667	Myosin regulatory light chain 2, ventricular/cardiac muscle isoform OS=Mus musculus GN=Myl2 PE=1 SV=3	105783	10578.3	0.00087393	+
Q9CQV8	14-3-3 protein beta/alpha OS=Mus musculus GN=Ywhab PE=1 SV=3	97755.1	6982.5	0.000858877	+
Q05816	Fatty acid-binding protein, epidermal OS=Mus musculus GN=Fabp5 PE=1 SV=3	88612.3	12658.9	0.00083918	+
P09813	Apolipoprotein A-II OS=Mus musculus GN=Apoa2 PE=1 SV=2	84715	16943	0.000839133	+
Q9D0M3	Cytochrome c1, heme protein, mitochondrial OS=Mus musculus GN=Cyc1 PE=1 SV=1	75913.5	5422.4	0.000838923	+
P52825	Carnitine O-palmitoyltransferase 2, mitochondrial OS=Mus musculus GN=Cpt2 PE=1 SV=2	84994.5	2575.59	0.000834476	+
Q9JKS4	LIM domain-binding protein 3 OS=Mus musculus GN=Ldb3 PE=1 SV=1	66806.9	2474.33	0.000828231	+
P16546	Spectrin alpha chain, non-erythrocytic 1 OS=Mus musculus GN=Sptan1 PE=1 SV=4	94386.7	660.047	0.000822685	+
Q9DCX2	ATP synthase subunit d, mitochondrial OS=Mus musculus GN=Atp5h PE=1 SV=3	99650.9	9965.09	0.000818258	+
Q01768	Nucleoside diphosphate kinase B OS=Mus musculus GN=Nme2 PE=1 SV=1	117966	10724.2	0.000815469	+
P06728	Apolipoprotein A-IV OS=Mus musculus GN=Apoa4 PE=1 SV=3	95073	4133.61	0.000815168	+
P99024	Cluster of Tubulin beta-5 chain OS=Mus musculus GN=Tubb5 PE=1 SV=1 (P99024)	70718	3722	0.000809645	+
Q91X72	Hemopexin OS=Mus musculus GN=Hpx PE=1 SV=2	89737.5	3589.5	0.000806717	+
Q61838	Alpha-2-macroglobulin OS=Mus musculus GN=A2m PE=1 SV=3	67169.8	1101.14	0.00079981	+
Q8BG05	Heterogeneous nuclear ribonucleoprotein A3 OS=Mus musculus GN=Hnrnpa3 PE=1 SV=1	85686.6	4509.82	0.000783163	+
Q9DC23	DnaJ homolog subfamily C member 10 OS=Mus musculus GN=Dnajc10 PE=1 SV=2	68470.3	1956.29	0.000776066	+
O35678	Monoglyceride lipase OS=Mus musculus GN=Mgll PE=1 SV=1	88800.9	5223.58	0.00076378	+
Q9DB15	39S ribosomal protein L12, mitochondrial OS=Mus musculus GN=Mrpl12 PE=1 SV=2	64016.9	8002.11	0.000760774	+
P54071	Isocitrate dehydrogenase [NADP], mitochondrial OS=Mus musculus GN=Idh2 PE=1 SV=3	81695.3	3403.97	0.000758886	+
P63101	14-3-3 protein zeta/delta OS=Mus musculus GN=Ywhaz PE=1 SV=1	86431.7	6173.69	0.000750865	+
Q60936	Chaperone activity of bc1 complex-like, mitochondrial OS=Mus musculus GN=Adck3 PE=1 SV=2	62061.8	2386.99	0.00074998	+
Q9QZQ1	Afadin OS=Mus musculus GN=Mllt4 PE=1 SV=3	72575.5	824.722	0.000745849	+
P62806	Histone H4 OS=Mus musculus GN=Hist1h4a PE=1 SV=2	89806.5	14967.8	0.000745151	+
Q6GSS7	Cluster of Histone H2A type 2-A OS=Mus musculus GN=Hist2h2aa1 PE=1 SV=3 (Q6GSS7)	60099.6	12019.9	0.000742013	+
P61979	Heterogeneous nuclear ribonucleoprotein K OS=Mus musculus GN=Hnrnpk PE=1 SV=1	79185	3299.38	0.000736586	+
Q8CAQ8	MICOS complex subunit Mic60 OS=Mus musculus GN=Immt PE=1 SV=1	93531.8	1990.04	0.000731224	+
P14824	Annexin A6 OS=Mus musculus GN=Anxa6 PE=1 SV=3	94270.3	2192.33	0.000728593	+
Q99LX0	Protein DJ-1 OS=Mus musculus GN=Park7 PE=1 SV=1	98907.9	8242.33	0.000722698	+
P23953	Carboxylesterase 1C OS=Mus musculus GN=Ces1c PE=1 SV=4	64485.3	2686.89	0.000718448	+
Q9CQ60	6-phosphogluconolactonase OS=Mus musculus GN=Pgls PE=2 SV=1	72080.2	6006.68	0.00071696	+
P34914	Bifunctional epoxide hydrolase 2 OS=Mus musculus GN=Ephx2 PE=1 SV=2	65436.8	2617.47	0.000716606	+
Q9D0S9	Histidine triad nucleotide-binding protein 2, mitochondrial OS=Mus musculus GN=Hint2 PE=1 SV=1	102501	9318.26	0.000706823	+
P28656	Nucleosome assembly protein 1-like 1 OS=Mus musculus GN=Nap1l1 PE=1 SV=2	46260.5	3558.5	0.00070668	+
P62075	Mitochondrial import inner membrane translocase subunit Tim13 OS=Mus musculus GN=Timm13 PE=1 SV=1	92412.9	15402.1	0.000705394	+
Q9QYR9	Cluster of Acyl-coenzyme A thioesterase 2, mitochondrial OS=Mus musculus GN=Acot2 PE=1 SV=2 (Q9QYR9)	76687.2	3195.3	0.000694887	+
P26443	Glutamate dehydrogenase 1, mitochondrial OS=Mus musculus GN=Glud1 PE=1 SV=1	79817.1	2574.75	0.000691635	+
P70349	Histidine triad nucleotide-binding protein 1 OS=Mus musculus GN=Hint1 PE=1 SV=3	90643.8	11330.5	0.000683624	+
O70571	[Pyruvate dehydrogenase (acetyl-transferring)] kinase isozyme 4, mitochondrial OS=Mus musculus GN=Pdk4 PE=2 SV=1	73295.5	3331.61	0.000679868	+
Q99PT1	Rho GDP-dissociation inhibitor 1 OS=Mus musculus GN=Arhgdia PE=1 SV=3	52980.1	6622.52	0.000678892	+
Q8CHT0	Delta-1-pyrroline-5-carboxylate dehydrogenase, mitochondrial OS=Mus musculus GN=Aldh4a1 PE=1 SV=3	65024.3	2500.93	0.000677324	+
Q9Z2U1	Proteasome subunit alpha type-5 OS=Mus musculus GN=Psma5 PE=1 SV=1	58413.4	5841.34	0.000675641	+
P14206	40S ribosomal protein SA OS=Mus musculus GN=Rpsa PE=1 SV=4	60887.6	4683.66	0.000673574	+
P04104	Keratin, type II cytoskeletal 1 OS=Mus musculus GN=Krt1 PE=1 SV=4	72574.4	2341.11	0.000672653	+
P67778	Prohibitin OS=Mus musculus GN=Phb PE=1 SV=1	87337.7	5137.51	0.000670953	+
Q9CQH3	NADH dehydrogenase [ubiquinone] 1 beta subcomplex subunit 5, mitochondrial OS=Mus musculus GN=Ndufb5 PE=1 SV=1	63041	7004.56	0.000665983	+
P19157	Cluster of Glutathione S-transferase P 1 OS=Mus musculus GN=Gstp1 PE=1 SV=2 (P19157)	57004.6	6333.84	0.000654887	+
P31324	cAMP-dependent protein kinase type II-beta regulatory subunit OS=Mus musculus GN=Prkar2b PE=1 SV=3	74392.3	3234.45	0.000653964	+
Q9DCS3	Trans-2-enoyl-CoA reductase, mitochondrial OS=Mus musculus GN=Mecr PE=1 SV=2	59089.6	3693.1	0.000652496	+
Q99LJ7	RCC1 and BTB domain-containing protein 2 OS=Mus musculus GN=Rcbtb2 PE=2 SV=1	41907.1	2465.12	0.000649518	+
P12382	ATP-dependent 6-phosphofructokinase, liver type OS=Mus musculus GN=Pfkl PE=1 SV=4	51457.4	1715.25	0.000641207	+
Q8VCW8	Acyl-CoA synthetase family member 2, mitochondrial OS=Mus musculus GN=Acsf2 PE=1 SV=1	57993.3	2147.9	0.000639181	+
P10639	Thioredoxin OS=Mus musculus GN=Txn PE=1 SV=3	85385	12197.9	0.00062368	+
P54310	Hormone-sensitive lipase OS=Mus musculus GN=Lipe PE=1 SV=2	68099	1702.47	0.000621431	+
Q8R4N0	Citrate lyase subunit beta-like protein, mitochondrial OS=Mus musculus GN=Clybl PE=1 SV=2	86858.7	3776.46	0.00062101	+
Q91W90	Thioredoxin domain-containing protein 5 OS=Mus musculus GN=Txndc5 PE=1 SV=2	64093.2	3052.06	0.000620403	+
P09528	Ferritin heavy chain OS=Mus musculus GN=Fth1 PE=1 SV=2	73802.8	6709.34	0.000619005	+
Q02788	Collagen alpha-2(VI) chain OS=Mus musculus GN=Col6a2 PE=2 SV=3	60138.5	1279.54	0.000618288	+
P27773	Protein disulfide-isomerase A3 OS=Mus musculus GN=Pdia3 PE=1 SV=2	74477.3	2482.58	0.000616228	+
Q9Z2I8	Succinyl-CoA ligase [GDP-forming] subunit beta, mitochondrial OS=Mus musculus GN=Suclg2 PE=1 SV=3	83688.6	2988.88	0.000613125	+
P01867	Ig gamma-2B chain C region OS=Mus musculus GN=Igh-3 PE=1 SV=3	41072.7	3159.44	0.000612398	+
Q8CAY6	Acetyl-CoA acetyltransferase, cytosolic OS=Mus musculus GN=Acat2 PE=1 SV=2	53644.6	3352.79	0.000606385	+
P63028	Translationally-controlled tumor protein OS=Mus musculus GN=Tpt1 PE=1 SV=1	49321.9	7045.99	0.000600547	+
O70251	Elongation factor 1-beta OS=Mus musculus GN=Eef1b PE=1 SV=5	65633.2	5469.43	0.000591495	+
P02535	Keratin, type I cytoskeletal 10 OS=Mus musculus GN=Krt10 PE=1 SV=3	59596.5	2292.17	0.000579939	+
P32020	Non-specific lipid-transfer protein OS=Mus musculus GN=Scp2 PE=1 SV=3	53121.3	2213.39	0.000573126	+
Q9R0Y5	Adenylate kinase isoenzyme 1 OS=Mus musculus GN=Ak1 PE=1 SV=1	66608.9	6055.36	0.000571216	+
Q9CQZ6	NADH dehydrogenase [ubiquinone] 1 beta subcomplex subunit 3 OS=Mus musculus GN=Ndufb3 PE=1 SV=1	55772	11154.4	0.000571167	+
P68510	14-3-3 protein eta OS=Mus musculus GN=Ywhah PE=1 SV=2	73931.8	4620.74	0.000570904	+
O08528	Hexokinase-2 OS=Mus musculus GN=Hk2 PE=2 SV=1	63561	1271.22	0.00057083	+
Q9D9V3	Ethylmalonyl-CoA decarboxylase OS=Mus musculus GN=Echdc1 PE=1 SV=2	69662.7	3666.46	0.000569494	+
A2A7S8	Uncharacterized protein KIAA1522 OS=Mus musculus GN=Kiaa1522 PE=1 SV=1	53044.3	1233.59	0.00056642	+
Q9Z2I0	LETM1 and EF-hand domain-containing protein 1, mitochondrial OS=Mus musculus GN=Letm1 PE=2 SV=1	59056.7	1554.12	0.000564844	+
Q9JK42	[Pyruvate dehydrogenase (acetyl-transferring)] kinase isozyme 2, mitochondrial OS=Mus musculus GN=Pdk2 PE=1 SV=2	53178	2798.84	0.000564334	+
Q62425	Cytochrome c oxidase subunit NDUFA4 OS=Mus musculus GN=Ndufa4 PE=1 SV=2	82094	13682.3	0.000558871	+
Q9CQJ8	NADH dehydrogenase [ubiquinone] 1 beta subcomplex subunit 9 OS=Mus musculus GN=Ndufb9 PE=1 SV=3	46059.8	5757.47	0.000554308	+
Q9CQC7	NADH dehydrogenase [ubiquinone] 1 beta subcomplex subunit 4 OS=Mus musculus GN=Ndufb4 PE=1 SV=3	41940.4	8388.09	0.000554024	+
P24270	Catalase OS=Mus musculus GN=Cat PE=1 SV=4	67430.9	2107.21	0.00055182	+
P10649	Cluster of Glutathione S-transferase Mu 1 OS=Mus musculus GN=Gstm1 PE=1 SV=2 (P10649)	82022.4	4824.85	0.000548741	+
Q99MR8	Methylcrotonoyl-CoA carboxylase subunit alpha, mitochondrial OS=Mus musculus GN=Mccc1 PE=1 SV=2	61390.2	1574.11	0.000546974	+
Q60605	Myosin light polypeptide 6 OS=Mus musculus GN=Myl6 PE=1 SV=3	73636.6	7363.66	0.000545968	+
P0DN34	NADH dehydrogenase [ubiquinone] 1 beta subcomplex subunit 1 OS=Mus musculus GN=Ndufb1 PE=3 SV=1	53081.9	17694	0.000538864	+
Q61140	Breast cancer anti-estrogen resistance protein 1 OS=Mus musculus GN=Bcar1 PE=1 SV=2	57082.6	1297.33	0.000535699	+
Q9D0K2	Succinyl-CoA:3-ketoacid coenzyme A transferase 1, mitochondrial OS=Mus musculus GN=Oxct1 PE=1 SV=1	52350.8	2181.28	0.000534848	+
Q8R1I1	Cytochrome b-c1 complex subunit 9 OS=Mus musculus GN=Uqcr10 PE=1 SV=1	65280.3	16320.1	0.000532158	+
P50136	2-oxoisovalerate dehydrogenase subunit alpha, mitochondrial OS=Mus musculus GN=Bckdha PE=1 SV=1	60167.1	2406.68	0.000530908	+
P63323	40S ribosomal protein S12 OS=Mus musculus GN=Rps12 PE=1 SV=2	58269.6	8324.23	0.000529508	+
Q9D554	Splicing factor 3A subunit 3 OS=Mus musculus GN=Sf3a3 PE=2 SV=2	47078	2046.87	0.000527475	+
Q8VDQ1	Prostaglandin reductase 2 OS=Mus musculus GN=Ptgr2 PE=1 SV=2	41088	3160.62	0.000526196	+
Q8R0N6	Hydroxyacid-oxoacid transhydrogenase, mitochondrial OS=Mus musculus GN=Adhfe1 PE=1 SV=2	40690.3	2393.55	0.000523461	+
P14869	60S acidic ribosomal protein P0 OS=Mus musculus GN=Rplp0 PE=1 SV=3	44938.9	3456.84	0.000518005	+
Q9ERS2	NADH dehydrogenase [ubiquinone] 1 alpha subcomplex subunit 13 OS=Mus musculus GN=Ndufa13 PE=1 SV=3	55864.6	6983.07	0.000515591	+
P53395	Lipoamide acyltransferase component of branched-chain alpha-keto acid dehydrogenase complex, mitochondrial OS=Mus musculus GN=Dbt PE=1 SV=2	59633.2	2208.64	0.000515035	+
P07309	Transthyretin OS=Mus musculus GN=Ttr PE=1 SV=1	51911.3	7415.9	0.000512366	+
P16332	Methylmalonyl-CoA mutase, mitochondrial OS=Mus musculus GN=Mut PE=1 SV=2	49325	1409.29	0.000511305	+
P21107	Tropomyosin alpha-3 chain OS=Mus musculus GN=Tpm3 PE=1 SV=3	56328.1	3520.51	0.000508709	+
Q9D1L0	Coiled-coil-helix-coiled-coil-helix domain-containing protein 2, mitochondrial OS=Mus musculus GN=Chchd2 PE=2 SV=1	29530.4	7382.59	0.000506338	+
Q91VS7	Microsomal glutathione S-transferase 1 OS=Mus musculus GN=Mgst1 PE=1 SV=3	32923.3	6584.66	0.000506129	+
P97450	ATP synthase-coupling factor 6, mitochondrial OS=Mus musculus GN=Atp5j PE=1 SV=1	55302.3	9217.04	0.000504429	+
Q9ET01	Glycogen phosphorylase, liver form OS=Mus musculus GN=Pygl PE=1 SV=4	57539.8	1174.28	0.000501223	+
P11087	Collagen alpha-1(I) chain OS=Mus musculus GN=Col1a1 PE=1 SV=4	57844	814.705	0.000492505	+
Q60930	Voltage-dependent anion-selective channel protein 2 OS=Mus musculus GN=Vdac2 PE=1 SV=2	53127.3	3541.82	0.000492213	+
P04247	Myoglobin OS=Mus musculus GN=Mb PE=1 SV=3	45932.1	6561.73	0.000490531	+
P68254	14-3-3 protein theta OS=Mus musculus GN=Ywhaq PE=1 SV=1	56359.8	4025.7	0.000489743	+
P18760	Cofilin-1 OS=Mus musculus GN=Cfl1 PE=1 SV=3	60148	6014.8	0.000488884	+
P13020	Gelsolin OS=Mus musculus GN=Gsn PE=1 SV=3	40116.8	1294.09	0.000487072	+
O35855	Branched-chain-amino-acid aminotransferase, mitochondrial OS=Mus musculus GN=Bcat2 PE=2 SV=2	47278.7	2488.35	0.000480877	+
Q91ZP3	Phosphatidate phosphatase LPIN1 OS=Mus musculus GN=Lpin1 PE=1 SV=1	51646.1	1075.96	0.000480647	+
P01872	Ig mu chain C region OS=Mus musculus GN=Ighm PE=1 SV=2	48278.1	2194.46	0.000480257	+
Q3UFY8	Mitochondrial ribonuclease P protein 1 OS=Mus musculus GN=Trmt10c PE=1 SV=2	54021.7	2250.9	0.000476973	+
Q9D7N9	Adipocyte plasma membrane-associated protein OS=Mus musculus GN=Apmap PE=1 SV=1	49158.6	2340.88	0.000476033	+
O08795	Glucosidase 2 subunit beta OS=Mus musculus GN=Prkcsh PE=1 SV=1	29522.9	1845.18	0.000475099	+
O88990	Alpha-actinin-3 OS=Mus musculus GN=Actn3 PE=2 SV=1	55125.7	1040.11	0.000469372	+
O08677	Kininogen-1 OS=Mus musculus GN=Kng1 PE=1 SV=1	41047.7	1465.99	0.000469336	+
Q9D0F9	Phosphoglucomutase-1 OS=Mus musculus GN=Pgm1 PE=1 SV=4	57408.8	1739.66	0.000467933	+
Q9DCV4	Regulator of microtubule dynamics protein 1 OS=Mus musculus GN=Rmdn1 PE=1 SV=2	57517.7	3027.25	0.000464023	+
Q8CGK3	Lon protease homolog, mitochondrial OS=Mus musculus GN=Lonp1 PE=1 SV=2	40972.3	999.325	0.000463224	+
Q76MZ3	Serine/threonine-protein phosphatase 2A 65 kDa regulatory subunit A alpha isoform OS=Mus musculus GN=Ppp2r1a PE=1 SV=3	51774.2	1617.94	0.000462855	+
P37804	Transgelin OS=Mus musculus GN=Tagln PE=1 SV=3	73149.5	4571.84	0.000452014	+
Q6P3A8	2-oxoisovalerate dehydrogenase subunit beta, mitochondrial OS=Mus musculus GN=Bckdhb PE=1 SV=2	38265	2391.57	0.000449114	+
Q8R081	Heterogeneous nuclear ribonucleoprotein L OS=Mus musculus GN=Hnrnpl PE=1 SV=2	33431.1	1591.96	0.000445949	+
P97447	Four and a half LIM domains protein 1 OS=Mus musculus GN=Fhl1 PE=1 SV=3	47899.9	3193.33	0.000445941	+
P07214	SPARC OS=Mus musculus GN=Sparc PE=1 SV=1	38374.5	2951.89	0.00044535	+
Q05793	Basement membrane-specific heparan sulfate proteoglycan core protein OS=Mus musculus GN=Hspg2 PE=1 SV=1	36507.2	255.295	0.000445312	+
P63276	40S ribosomal protein S17 OS=Mus musculus GN=Rps17 PE=1 SV=2	32587.7	6517.55	0.000443112	+
Q91VM9	Inorganic pyrophosphatase 2, mitochondrial OS=Mus musculus GN=Ppa2 PE=1 SV=1	55726.5	2653.64	0.000442946	+
P12790	Cluster of Cytochrome P450 2B9 OS=Mus musculus GN=Cyp2b9 PE=2 SV=2 (P12790)	48809.7	1807.77	0.000441298	+
Q8VI75	Importin-4 OS=Mus musculus GN=Ipo4 PE=1 SV=1	37695	837.667	0.000437559	+
Q8CI43	Myosin light chain 6B OS=Mus musculus GN=Myl6b PE=2 SV=1	61326	4380.43	0.000436416	+
P21981	Protein-glutamine gamma-glutamyltransferase 2 OS=Mus musculus GN=Tgm2 PE=1 SV=4	42406.3	1285.04	0.000433682	+
Q60864	Stress-induced-phosphoprotein 1 OS=Mus musculus GN=Stip1 PE=1 SV=1	53364.4	1569.54	0.000430173	+
P57776	Elongation factor 1-delta OS=Mus musculus GN=Eef1d PE=1 SV=3	53315.4	3136.2	0.000429814	+
Q9WVL0	Maleylacetoacetate isomerase OS=Mus musculus GN=Gstz1 PE=1 SV=1	52518.7	4039.9	0.00042949	+
P02469	Laminin subunit beta-1 OS=Mus musculus GN=Lamb1 PE=1 SV=3	34787.7	496.967	0.000428947	+
Q3TTY5	Keratin, type II cytoskeletal 2 epidermal OS=Mus musculus GN=Krt2 PE=1 SV=1	53650.7	1375.66	0.000427296	+
P63030	Mitochondrial pyruvate carrier 1 OS=Mus musculus GN=Mpc1 PE=1 SV=1	46912.4	7818.73	0.000426453	+
P49817	Cluster of Caveolin-1 OS=Mus musculus GN=Cav1 PE=1 SV=1 (P49817)	47193.2	4719.32	0.00042449	+
Q9DBP5	UMP-CMP kinase OS=Mus musculus GN=Cmpk1 PE=1 SV=1	43339	4333.9	0.000420701	+
Q9CQH7	Transcription factor BTF3 homolog 4 OS=Mus musculus GN=Btf3l4 PE=2 SV=1	27805.1	5561.02	0.000420621	+
Q9CQJ2	PIH1 domain-containing protein 1 OS=Mus musculus GN=Pih1d1 PE=1 SV=1	41642.6	2974.47	0.000419569	+
Q7TNG8	Probable D-lactate dehydrogenase, mitochondrial OS=Mus musculus GN=Ldhd PE=1 SV=1	36821.8	1841.09	0.000418049	+
Q9Z0X1	Apoptosis-inducing factor 1, mitochondrial OS=Mus musculus GN=Aifm1 PE=1 SV=1	43953.8	1417.86	0.000414582	+
Q3ULD5	Methylcrotonoyl-CoA carboxylase beta chain, mitochondrial OS=Mus musculus GN=Mccc2 PE=1 SV=1	44416.2	1531.59	0.000411703	+
P53986	Monocarboxylate transporter 1 OS=Mus musculus GN=Slc16a1 PE=1 SV=1	22930.8	1763.91	0.000411478	+
Q8R2H9	Phosphoethanolamine/phosphocholine phosphatase OS=Mus musculus GN=Phospho1 PE=2 SV=1	59210.9	3116.36	0.000408222	+
Q9DBB8	Trans-1,2-dihydrobenzene-1,2-diol dehydrogenase OS=Mus musculus GN=Dhdh PE=2 SV=1	35849.9	2560.7	0.000407093	+
P26883	Peptidyl-prolyl cis-trans isomerase FKBP1A OS=Mus musculus GN=Fkbp1a PE=1 SV=2	23382.1	7794.02	0.000406963	+
Q9CQN1	Heat shock protein 75 kDa, mitochondrial OS=Mus musculus GN=Trap1 PE=1 SV=1	45162.7	1158.02	0.00040678	+
Q9WUB3	Glycogen phosphorylase, muscle form OS=Mus musculus GN=Pygm PE=1 SV=3	47948.8	940.173	0.000400571	+
P08113	Endoplasmin OS=Mus musculus GN=Hsp90b1 PE=1 SV=2	38427.1	985.309	0.000399048	+
P23492	Purine nucleoside phosphorylase OS=Mus musculus GN=Pnp PE=1 SV=2	42191.3	2812.75	0.000397592	+
Q78ZA7	Nucleosome assembly protein 1-like 4 OS=Mus musculus GN=Nap1l4 PE=1 SV=1	31643.6	2109.57	0.00039431	+
Q61554	Fibrillin-1 OS=Mus musculus GN=Fbn1 PE=1 SV=1	40825.7	287.505	0.000393198	+
P97823	Acyl-protein thioesterase 1 OS=Mus musculus GN=Lypla1 PE=1 SV=1	39879.4	3625.4	0.000391962	+
P62858	40S ribosomal protein S28 OS=Mus musculus GN=Rps28 PE=2 SV=1	33961.5	11320.5	0.000388746	+
P57780	Alpha-actinin-4 OS=Mus musculus GN=Actn4 PE=1 SV=1	46427.3	844.133	0.000388087	+
Q62261	Spectrin beta chain, non-erythrocytic 1 OS=Mus musculus GN=Sptbn1 PE=1 SV=2	44825.3	322.484	0.000387291	+
P31001	Desmin OS=Mus musculus GN=Des PE=1 SV=3	50841.3	1640.04	0.000384256	+
P11679	Keratin, type II cytoskeletal 8 OS=Mus musculus GN=Krt8 PE=1 SV=4	48229.9	1607.66	0.000384182	+
P21614	Vitamin D-binding protein OS=Mus musculus GN=Gc PE=1 SV=2	39041.1	1626.71	0.000381845	+
Q922U2	Cluster of Keratin, type II cytoskeletal 5 OS=Mus musculus GN=Krt5 PE=1 SV=1 (Q922U2)	42287.2	1409.57	0.000381302	+
P58252	Elongation factor 2 OS=Mus musculus GN=Eef2 PE=1 SV=2	40598.9	902.197	0.000376595	+
Q9CR61	NADH dehydrogenase [ubiquinone] 1 beta subcomplex subunit 7 OS=Mus musculus GN=Ndufb7 PE=1 SV=3	42076.1	5259.52	0.000376155	+
Q9WTP7	GTP:AMP phosphotransferase AK3, mitochondrial OS=Mus musculus GN=Ak3 PE=1 SV=3	57382.2	3375.42	0.000375868	+
Q9QZ23	NFU1 iron-sulfur cluster scaffold homolog, mitochondrial OS=Mus musculus GN=Nfu1 PE=1 SV=2	39021.2	3001.63	0.000375534	+
P29391	Cluster of Ferritin light chain 1 OS=Mus musculus GN=Ftl1 PE=1 SV=2 (P29391)	44974.8	4088.62	0.000372491	+
Q923D2	Flavin reductase (NADPH) OS=Mus musculus GN=Blvrb PE=2 SV=3	45838.9	3819.91	0.000371343	+
Q9CPQ1	Cytochrome c oxidase subunit 6C OS=Mus musculus GN=Cox6c PE=1 SV=3	49967.8	9993.57	0.000370651	+
Q9DBL1	Short/branched chain specific acyl-CoA dehydrogenase, mitochondrial OS=Mus musculus GN=Acadsb PE=1 SV=1	35352.6	1767.63	0.000370602	+
Q6P5H2	Nestin OS=Mus musculus GN=Nes PE=1 SV=1	35741.2	406.15	0.000368427	+
Q8BK30	NADH dehydrogenase [ubiquinone] flavoprotein 3, mitochondrial OS=Mus musculus GN=Ndufv3 PE=2 SV=1	49836.4	7119.48	0.000368347	+
Q60668	Heterogeneous nuclear ribonucleoprotein D0 OS=Mus musculus GN=Hnrnpd PE=1 SV=2	28499.8	2192.3	0.000368244	+
P19123	Troponin C, slow skeletal and cardiac muscles OS=Mus musculus GN=Tnnc1 PE=2 SV=1	27367.9	4561.32	0.000367962	+
Q99J99	3-mercaptopyruvate sulfurtransferase OS=Mus musculus GN=Mpst PE=1 SV=3	35522.2	2537.3	0.000366956	+
P62204	Cluster of Calmodulin OS=Mus musculus GN=Calm1 PE=1 SV=2 (P62204)	44769.8	4974.43	0.000366809	+
P23927	Alpha-crystallin B chain OS=Mus musculus GN=Cryab PE=1 SV=2	41637.2	4163.72	0.000365957	+
Q00612	Cluster of Glucose-6-phosphate 1-dehydrogenase X OS=Mus musculus GN=G6pdx PE=1 SV=3 (Q00612)	45065.6	1408.3	0.000365505	+
Q6IRU2	Tropomyosin alpha-4 chain OS=Mus musculus GN=Tpm4 PE=2 SV=3	43692.1	2912.8	0.000363158	+
P62751	60S ribosomal protein L23a OS=Mus musculus GN=Rpl23a PE=1 SV=1	32765.3	4680.75	0.000362739	+
P28654	Decorin OS=Mus musculus GN=Dcn PE=2 SV=1	39206.7	2063.51	0.000359757	+
Q9CQ54	NADH dehydrogenase [ubiquinone] 1 subunit C2 OS=Mus musculus GN=Ndufc2 PE=1 SV=1	46362.8	5795.35	0.000359469	+
O88696	ATP-dependent Clp protease proteolytic subunit, mitochondrial OS=Mus musculus GN=Clpp PE=1 SV=1	41197.8	2746.52	0.000358444	+
Q8BMS4	Hexaprenyldihydroxybenzoate methyltransferase, mitochondrial OS=Mus musculus GN=Coq3 PE=1 SV=1	29707.9	1980.53	0.000355243	+
Q8CC88	von Willebrand factor A domain-containing protein 8 OS=Mus musculus GN=Vwa8 PE=2 SV=2	41403.4	379.848	0.000355034	+
Q9WVA2	Cluster of Mitochondrial import inner membrane translocase subunit Tim8 A OS=Mus musculus GN=Timm8a1 PE=1 SV=1 (Q9WVA2)	43973.5	7328.92	0.000354421	+
P67984	60S ribosomal protein L22 OS=Mus musculus GN=Rpl22 PE=1 SV=2	21805.1	5451.27	0.000352353	+
P11352	Glutathione peroxidase 1 OS=Mus musculus GN=Gpx1 PE=1 SV=2	46837.7	3602.9	0.000352345	+
Q64516	Cluster of Glycerol kinase OS=Mus musculus GN=Gk PE=2 SV=2 (Q64516)	36686	1310.21	0.000351321	+
O35887	Calumenin OS=Mus musculus GN=Calu PE=1 SV=1	34570.3	2160.64	0.000350716	+
Q91WS0	CDGSH iron-sulfur domain-containing protein 1 OS=Mus musculus GN=Cisd1 PE=1 SV=1	39274.9	6545.81	0.00034678	+
E9PV24	Fibrinogen alpha chain OS=Mus musculus GN=Fga PE=2 SV=1	31544.8	901.28	0.000345099	+
Q60994	Adiponectin OS=Mus musculus GN=Adipoq PE=1 SV=2	32247	2931.55	0.000344192	+
Q9JI91	Alpha-actinin-2 OS=Mus musculus GN=Actn2 PE=1 SV=2	41583.7	756.067	0.000343811	+
Q7TQ48	Sarcalumenin OS=Mus musculus GN=Srl PE=1 SV=1	26660.6	784.136	0.000340613	+
P62962	Profilin-1 OS=Mus musculus GN=Pfn1 PE=1 SV=2	46727	5191.89	0.000340086	+
Q9WV98	Mitochondrial import inner membrane translocase subunit Tim9 OS=Mus musculus GN=Timm9 PE=1 SV=1	44911.5	7485.26	0.000339081	+
O54962	Barrier-to-autointegration factor OS=Mus musculus GN=Banf1 PE=1 SV=1	37747.1	7549.43	0.00033401	+
P60867	40S ribosomal protein S20 OS=Mus musculus GN=Rps20 PE=1 SV=1	28447	5689.4	0.000333202	+
O88844	Isocitrate dehydrogenase [NADP] cytoplasmic OS=Mus musculus GN=Idh1 PE=1 SV=2	42327.2	1627.97	0.000332768	+
O55126	Protein NipSnap homolog 2 OS=Mus musculus GN=Gbas PE=2 SV=1	32296.9	2306.92	0.000332721	+
Q8BIJ6	Isoleucine--tRNA ligase, mitochondrial OS=Mus musculus GN=Iars2 PE=1 SV=1	29631.2	673.435	0.000332689	+
Q62241	U1 small nuclear ribonucleoprotein C OS=Mus musculus GN=Snrpc PE=2 SV=1	13087.1	4362.36	0.000331701	+
Q6PB66	Leucine-rich PPR motif-containing protein, mitochondrial OS=Mus musculus GN=Lrpprc PE=1 SV=2	40615.4	483.516	0.000331638	+
Q9D1I5	Methylmalonyl-CoA epimerase, mitochondrial OS=Mus musculus GN=Mcee PE=1 SV=1	39788.6	3978.86	0.000331377	+
P62264	40S ribosomal protein S14 OS=Mus musculus GN=Rps14 PE=2 SV=3	18554.7	4638.68	0.000330581	+
P08228	Superoxide dismutase [Cu-Zn] OS=Mus musculus GN=Sod1 PE=1 SV=2	42580.3	4731.14	0.000330334	+
Q62087	Serum paraoxonase/lactonase 3 OS=Mus musculus GN=Pon3 PE=1 SV=2	24871.3	1913.18	0.000329711	+
Q2TPA8	Hydroxysteroid dehydrogenase-like protein 2 OS=Mus musculus GN=Hsdl2 PE=1 SV=1	38861.1	1387.9	0.00032949	+
Q9Z315	U4/U6.U5 tri-snRNP-associated protein 1 OS=Mus musculus GN=Sart1 PE=2 SV=1	32193.1	825.465	0.000328568	+
Q8CCX5	Keratin-like protein KRT222 OS=Mus musculus GN=Krt222 PE=2 SV=1	39471.9	2192.88	0.000328427	+
Q60865	Caprin-1 OS=Mus musculus GN=Caprin1 PE=1 SV=2	20067.3	955.587	0.000327139	+
Q9CR86	Calcium-regulated heat stable protein 1 OS=Mus musculus GN=Carhsp1 PE=1 SV=1	32508.6	4644.09	0.000326685	+
Q02053	Cluster of Ubiquitin-like modifier-activating enzyme 1 OS=Mus musculus GN=Uba1 PE=1 SV=1 (Q02053)	33397.7	630.144	0.000325115	+
Q80X90	Filamin-B OS=Mus musculus GN=Flnb PE=1 SV=3	36063.8	267.139	0.000325036	+
Q8R5C5	Beta-centractin OS=Mus musculus GN=Actr1b PE=1 SV=1	33262.3	1750.65	0.000324167	+
Q8VCM7	Fibrinogen gamma chain OS=Mus musculus GN=Fgg PE=1 SV=1	35961.1	1498.38	0.000324108	+
Q9CQR2	40S ribosomal protein S21 OS=Mus musculus GN=Rps21 PE=2 SV=1	40455	8091.01	0.000323916	+
P62874	Cluster of Guanine nucleotide-binding protein G(I)/G(S)/G(T) subunit beta-1 OS=Mus musculus GN=Gnb1 PE=1 SV=3 (P62874)	25675	1975	0.000323287	+
Q9JK37	Myozenin-1 OS=Mus musculus GN=Myoz1 PE=1 SV=1	32773.9	2340.99	0.000322511	+
Q9Z1E4	Glycogen [starch] synthase, muscle OS=Mus musculus GN=Gys1 PE=1 SV=2	28065.2	877.037	0.000322358	+
Q9QXG4	Acetyl-coenzyme A synthetase, cytoplasmic OS=Mus musculus GN=Acss2 PE=1 SV=2	26126.3	933.082	0.000322258	+
P45376	Aldose reductase OS=Mus musculus GN=Akr1b1 PE=1 SV=3	36892.8	2049.6	0.000320736	+
Q8VEA4	Mitochondrial intermembrane space import and assembly protein 40 OS=Mus musculus GN=Chchd4 PE=1 SV=1	18847.7	4711.92	0.000320363	+
Q9D6Y9	1,4-alpha-glucan-branching enzyme OS=Mus musculus GN=Gbe1 PE=2 SV=1	30947.8	910.228	0.000320353	+
Q61937	Nucleophosmin OS=Mus musculus GN=Npm1 PE=1 SV=1	26939.8	2244.98	0.000320128	+
P03953	Complement factor D OS=Mus musculus GN=Cfd PE=1 SV=1	23418.2	2602.02	0.000319716	+
Q9Z2X1	Heterogeneous nuclear ribonucleoprotein F OS=Mus musculus GN=Hnrnpf PE=1 SV=3	25442.5	1590.15	0.000318463	+
P35293	Ras-related protein Rab-18 OS=Mus musculus GN=Rab18 PE=2 SV=2	40774.2	3136.48	0.000316414	+
Q9DCC4	Pyrroline-5-carboxylate reductase 3 OS=Mus musculus GN=Pycrl PE=2 SV=2	27639.9	2512.72	0.000316055	+
Q9WV54	Acid ceramidase OS=Mus musculus GN=Asah1 PE=1 SV=1	33815.2	1610.25	0.000315007	+
P45878	Peptidyl-prolyl cis-trans isomerase FKBP2 OS=Mus musculus GN=Fkbp2 PE=1 SV=1	32711.8	4673.11	0.000314023	+
Q9D880	Mitochondrial import inner membrane translocase subunit TIM50 OS=Mus musculus GN=Timm50 PE=1 SV=1	28799.9	1799.99	0.00031356	+
Q924L1	LETM1 domain-containing protein 1 OS=Mus musculus GN=Letmd1 PE=2 SV=1	32557.4	1713.55	0.000312939	+
Q9CPQ3	Mitochondrial import receptor subunit TOM22 homolog OS=Mus musculus GN=Tomm22 PE=2 SV=3	32156.9	4593.84	0.000312574	+
Q62426	Cystatin-B OS=Mus musculus GN=Cstb PE=1 SV=1	32059.9	6411.98	0.00031017	+
P34884	Macrophage migration inhibitory factor OS=Mus musculus GN=Mif PE=1 SV=2	28195.5	5639.1	0.000308803	+
O70250	Phosphoglycerate mutase 2 OS=Mus musculus GN=Pgam2 PE=1 SV=3	31763.5	2443.34	0.000308465	+
P97371	Proteasome activator complex subunit 1 OS=Mus musculus GN=Psme1 PE=2 SV=2	36102.4	2406.83	0.000302232	+
Q9CQZ5	NADH dehydrogenase [ubiquinone] 1 alpha subcomplex subunit 6 OS=Mus musculus GN=Ndufa6 PE=1 SV=1	35976.3	4497.03	0.000300986	+
Q60931	Voltage-dependent anion-selective channel protein 3 OS=Mus musculus GN=Vdac3 PE=1 SV=1	31254.3	2232.45	0.000300668	+
P35564	Calnexin OS=Mus musculus GN=Canx PE=1 SV=1	24367.9	1015.33	0.000299159	+
P46412	Glutathione peroxidase 3 OS=Mus musculus GN=Gpx3 PE=2 SV=2	29474.1	2679.47	0.000298351	+
Q9DCT8	Cysteine-rich protein 2 OS=Mus musculus GN=Crip2 PE=1 SV=1	20937.3	2991.04	0.000297696	+
P62754	40S ribosomal protein S6 OS=Mus musculus GN=Rps6 PE=1 SV=1	21179.8	2353.31	0.000295594	+
O88342	WD repeat-containing protein 1 OS=Mus musculus GN=Wdr1 PE=1 SV=3	31412	1013.29	0.000294692	+
Q9WVA4	Transgelin-2 OS=Mus musculus GN=Tagln2 PE=1 SV=4	41876.1	2991.15	0.00029337	+
Q9QYG0	Protein NDRG2 OS=Mus musculus GN=Ndrg2 PE=1 SV=1	26249.9	1640.62	0.00029307	+
Q920I9	WD repeat-containing protein 7 OS=Mus musculus GN=Wdr7 PE=1 SV=3	26985.9	408.878	0.000292681	+
P09103	Protein disulfide-isomerase OS=Mus musculus GN=P4hb PE=1 SV=2	38521	1167.3	0.000291694	+
P68368	Cluster of Tubulin alpha-4A chain OS=Mus musculus GN=Tuba4a PE=1 SV=1 (P68368)	27985.6	1332.65	0.00029137	+
P62960	Nuclease-sensitive element-binding protein 1 OS=Mus musculus GN=Ybx1 PE=1 SV=3	22286.2	1857.18	0.000290618	+
Q6IFZ6	Keratin, type II cytoskeletal 1b OS=Mus musculus GN=Krt77 PE=1 SV=1	37815.6	1080.45	0.000290343	+
Q99KJ8	Dynactin subunit 2 OS=Mus musculus GN=Dctn2 PE=1 SV=3	30000.5	1500.02	0.000289822	+
Q8BWM0	Prostaglandin E synthase 2 OS=Mus musculus GN=Ptges2 PE=1 SV=3	35125	1527.17	0.000289757	+
P50171	Estradiol 17-beta-dehydrogenase 8 OS=Mus musculus GN=Hsd17b8 PE=1 SV=2	29841.9	2486.82	0.000289573	+
P48962	ADP/ATP translocase 1 OS=Mus musculus GN=Slc25a4 PE=1 SV=4	42168.6	2008.03	0.00028936	+
O70325	Cluster of Phospholipid hydroperoxide glutathione peroxidase, mitochondrial OS=Mus musculus GN=Gpx4 PE=1 SV=4 (O70325)	35633.5	2969.46	0.000289079	+
O35381	Cluster of Acidic leucine-rich nuclear phosphoprotein 32 family member A OS=Mus musculus GN=Anp32a PE=1 SV=1 (O35381)	20649.5	2294.39	0.000286758	+
Q922R8	Protein disulfide-isomerase A6 OS=Mus musculus GN=Pdia6 PE=1 SV=3	23082.2	1357.78	0.000286023	+
P07356	Annexin A2 OS=Mus musculus GN=Anxa2 PE=1 SV=2	35426	1686.95	0.000285738	+
Q99KQ4	Nicotinamide phosphoribosyltransferase OS=Mus musculus GN=Nampt PE=1 SV=1	32803.9	1171.57	0.000284492	+
Q9JLJ2	4-trimethylaminobutyraldehyde dehydrogenase OS=Mus musculus GN=Aldh9a1 PE=1 SV=1	30304.7	1212.19	0.000284091	+
Q9R062	Glycogenin-1 OS=Mus musculus GN=Gyg1 PE=2 SV=3	18927.9	1720.72	0.000281854	+
P60843	Eukaryotic initiation factor 4A-I OS=Mus musculus GN=Eif4a1 PE=1 SV=1	30664.3	1393.83	0.000281733	+
Q62417	Sorbin and SH3 domain-containing protein 1 OS=Mus musculus GN=Sorbs1 PE=1 SV=2	32319.8	448.887	0.000281264	+
P01887	Beta-2-microglobulin OS=Mus musculus GN=B2m PE=1 SV=2	27937.1	4656.18	0.000280967	+
Q62000	Mimecan OS=Mus musculus GN=Ogn PE=2 SV=1	26370.9	1883.64	0.000280577	+
P97927	Laminin subunit alpha-4 OS=Mus musculus GN=Lama4 PE=1 SV=2	26386.2	314.122	0.00027764	+
Q91VN4	MICOS complex subunit Mic25 OS=Mus musculus GN=Chchd6 PE=2 SV=2	27539.2	2118.4	0.000276953	+
Q61739	Integrin alpha-6 OS=Mus musculus GN=Itga6 PE=1 SV=3	27875.4	516.211	0.000276169	+
Q9DCZ1	GMP reductase 1 OS=Mus musculus GN=Gmpr PE=2 SV=1	28531.8	1678.34	0.000275498	+
P58281	Dynamin-like 120 kDa protein, mitochondrial OS=Mus musculus GN=Opa1 PE=1 SV=1	31031.2	564.203	0.00027511	+
Q91WK5	Glycine cleavage system H protein, mitochondrial OS=Mus musculus GN=Gcsh PE=1 SV=2	26878.1	3359.76	0.000274225	+
Q9JHW2	Omega-amidase NIT2 OS=Mus musculus GN=Nit2 PE=1 SV=1	32834.4	2052.15	0.00027413	+
Q8VHQ9	Acyl-coenzyme A thioesterase 11 OS=Mus musculus GN=Acot11 PE=2 SV=1	27820.4	927.348	0.000273545	+
Q8BJY1	26S proteasome non-ATPase regulatory subunit 5 OS=Mus musculus GN=Psmd5 PE=1 SV=4	27837.1	1113.48	0.000272946	+
Q9WUU7	Cathepsin Z OS=Mus musculus GN=Ctsz PE=2 SV=1	23767.3	1828.25	0.000272195	+
P28665	Cluster of Murinoglobulin-1 OS=Mus musculus GN=Mug1 PE=1 SV=3 (P28665)	23484.4	372.768	0.000269851	+
Q8K0E8	Fibrinogen beta chain OS=Mus musculus GN=Fgb PE=2 SV=1	29191.7	1122.76	0.000269221	+
P56959	RNA-binding protein FUS OS=Mus musculus GN=Fus PE=2 SV=1	15150.4	1165.42	0.000268847	+
P59017	Bcl-2-like protein 13 OS=Mus musculus GN=Bcl2l13 PE=1 SV=2	19675	1311.66	0.000268378	+
O55022	Membrane-associated progesterone receptor component 1 OS=Mus musculus GN=Pgrmc1 PE=1 SV=4	22548.1	2818.51	0.000267787	+
P19001	Keratin, type I cytoskeletal 19 OS=Mus musculus GN=Krt19 PE=1 SV=1	42392.7	1367.51	0.000266764	+
Q99NB1	Acetyl-coenzyme A synthetase 2-like, mitochondrial OS=Mus musculus GN=Acss1 PE=1 SV=1	24423.3	814.111	0.000266058	+
Q91VR2	ATP synthase subunit gamma, mitochondrial OS=Mus musculus GN=Atp5c1 PE=1 SV=1	22146.7	1845.56	0.000265802	+
Q9EQU5	Protein SET OS=Mus musculus GN=Set PE=1 SV=1	18171.7	1817.17	0.000265635	+
O88322	Nidogen-2 OS=Mus musculus GN=Nid2 PE=1 SV=2	20473.3	393.717	0.000265388	+
Q9WUR2	Enoyl-CoA delta isomerase 2, mitochondrial OS=Mus musculus GN=Eci2 PE=1 SV=2	25206.8	1400.38	0.000265354	+
Q9D7J9	Enoyl-CoA hydratase domain-containing protein 3, mitochondrial OS=Mus musculus GN=Echdc3 PE=1 SV=1	26136.5	1866.89	0.000264921	+
Q8K010	5-oxoprolinase OS=Mus musculus GN=Oplah PE=2 SV=1	23240.2	438.494	0.000264265	+
O09164	Extracellular superoxide dismutase [Cu-Zn] OS=Mus musculus GN=Sod3 PE=1 SV=1	21973.7	2197.37	0.000263601	+
P52196	Thiosulfate sulfurtransferase OS=Mus musculus GN=Tst PE=1 SV=3	21568.4	1797.36	0.000263427	+
Q91YE8	Synaptopodin-2 OS=Mus musculus GN=Synpo2 PE=1 SV=2	23201.2	515.582	0.000263119	+
O08553	Dihydropyrimidinase-related protein 2 OS=Mus musculus GN=Dpysl2 PE=1 SV=2	28764.5	958.816	0.000261511	+
Q01339	Beta-2-glycoprotein 1 OS=Mus musculus GN=Apoh PE=1 SV=1	33969.1	1544.05	0.000261134	+
Q68FD5	Clathrin heavy chain 1 OS=Mus musculus GN=Cltc PE=1 SV=3	27375.4	311.084	0.000260972	+
O88441	Metaxin-2 OS=Mus musculus GN=Mtx2 PE=1 SV=1	23962.7	1996.89	0.000260242	+
P97493	Thioredoxin, mitochondrial OS=Mus musculus GN=Txn2 PE=1 SV=1	25766.2	3220.78	0.000257493	+
Q80Y14	Glutaredoxin-related protein 5, mitochondrial OS=Mus musculus GN=Glrx5 PE=1 SV=2	25217.3	3602.47	0.000257047	+
Q3TC72	Fumarylacetoacetate hydrolase domain-containing protein 2A OS=Mus musculus GN=Fahd2 PE=1 SV=1	25281.5	1685.44	0.000256057	+
P62852	40S ribosomal protein S25 OS=Mus musculus GN=Rps25 PE=1 SV=1	21256.7	4251.34	0.000255864	+
P47757	F-actin-capping protein subunit beta OS=Mus musculus GN=Capzb PE=1 SV=3	31589.9	1858.23	0.000255091	+
Q9D8N0	Elongation factor 1-gamma OS=Mus musculus GN=Eef1g PE=1 SV=3	29064	1162.56	0.000254879	+
Q9QXT0	Protein canopy homolog 2 OS=Mus musculus GN=Cnpy2 PE=1 SV=1	30786.3	2798.75	0.000254546	+
P61089	Ubiquitin-conjugating enzyme E2 N OS=Mus musculus GN=Ube2n PE=1 SV=1	33780.7	3378.07	0.000253538	+
Q9D1A2	Cytosolic non-specific dipeptidase OS=Mus musculus GN=Cndp2 PE=1 SV=1	26322.3	1096.76	0.000253451	+
Q9D8E6	60S ribosomal protein L4 OS=Mus musculus GN=Rpl4 PE=1 SV=3	20690.5	1217.09	0.000251339	+		0
P48758	Carbonyl reductase [NADPH] 1 OS=Mus musculus GN=Cbr1 PE=1 SV=3	31714.7	1865.57	0.000250345	+
P60335	Poly(rC)-binding protein 1 OS=Mus musculus GN=Pcbp1 PE=1 SV=1	25892.2	1523.07	0.000250117	+
Q9CQM9	Glutaredoxin-3 OS=Mus musculus GN=Glrx3 PE=1 SV=1	27211.4	1511.74	0.000250115	+
Q8C6I2	Succinate dehydrogenase assembly factor 2, mitochondrial OS=Mus musculus GN=Sdhaf2 PE=2 SV=1	26403.9	2933.76	0.000249659	+
Q91VI7	Ribonuclease inhibitor OS=Mus musculus GN=Rnh1 PE=1 SV=1	29739	1143.81	0.000249539	+
Q9ES97	Reticulon-3 OS=Mus musculus GN=Rtn3 PE=1 SV=2	21931.6	548.291	0.000249438	+
Q8R2Y2	Cell surface glycoprotein MUC18 OS=Mus musculus GN=Mcam PE=1 SV=1	24670.2	795.812	0.000249353	+
P17710	Hexokinase-1 OS=Mus musculus GN=Hk1 PE=1 SV=3	27815.6	524.823	0.000248926	+
Q9R0P3	S-formylglutathione hydrolase OS=Mus musculus GN=Esd PE=1 SV=1	25109.5	1793.53	0.000246003	+
Q04447	Creatine kinase B-type OS=Mus musculus GN=Ckb PE=1 SV=1	21027.8	1314.23	0.000245842	+
Q69ZA1	Cluster of Cyclin-dependent kinase 13 OS=Mus musculus GN=Cdk13 PE=1 SV=3 (Q69ZA1)	21121.6	340.67	0.00024551	+
O88456	Cluster of Calpain small subunit 1 OS=Mus musculus GN=Capns1 PE=2 SV=1 (O88456)	21619.6	1965.42	0.000244994	+
Q9D8B4	NADH dehydrogenase [ubiquinone] 1 alpha subcomplex subunit 11 OS=Mus musculus GN=Ndufa11 PE=2 SV=2	26073.7	3724.81	0.000244395	+
Q00519	Xanthine dehydrogenase/oxidase OS=Mus musculus GN=Xdh PE=1 SV=5	18962.1	379.242	0.000243419	+
P50543	Protein S100-A11 OS=Mus musculus GN=S100a11 PE=1 SV=1	25042.6	5008.52	0.00024309	+
Q922B1	O-acetyl-ADP-ribose deacetylase MACROD1 OS=Mus musculus GN=Macrod1 PE=1 SV=2	23552.8	1570.19	0.000242706	+
P28741	Kinesin-like protein KIF3A OS=Mus musculus GN=Kif3a PE=1 SV=2	24185.1	691.004	0.000242614	+
P00329	Alcohol dehydrogenase 1 OS=Mus musculus GN=Adh1 PE=1 SV=2	19254.9	1375.35	0.000239551	+
Q8BJU0	Small glutamine-rich tetratricopeptide repeat-containing protein alpha OS=Mus musculus GN=Sgta PE=1 SV=2	19033.8	1586.15	0.000238421	+
E9Q4Z2	Acetyl-CoA carboxylase 2 OS=Mus musculus GN=Acacb PE=1 SV=1	22716.3	195.83	0.00023649	+
P34022	Ran-specific GTPase-activating protein OS=Mus musculus GN=Ranbp1 PE=1 SV=2	13718.2	2286.37	0.000236274	+
P29341	Polyadenylate-binding protein 1 OS=Mus musculus GN=Pabpc1 PE=1 SV=2	23593.3	761.075	0.000235552	+
Q9QZZ6	Dermatopontin OS=Mus musculus GN=Dpt PE=2 SV=1	17824.3	2228.04	0.000234123	+
O08756	3-hydroxyacyl-CoA dehydrogenase type-2 OS=Mus musculus GN=Hsd17b10 PE=1 SV=4	27089.2	1934.94	0.000232348	+
P47753	F-actin-capping protein subunit alpha-1 OS=Mus musculus GN=Capza1 PE=1 SV=4	20929.9	1609.99	0.000232257	+
Q8R317	Ubiquilin-1 OS=Mus musculus GN=Ubqln1 PE=1 SV=1	11954.4	853.888	0.000231765	+
P28474	Cluster of Alcohol dehydrogenase class-3 OS=Mus musculus GN=Adh5 PE=1 SV=3 (P28474)	22741	1337.71	0.000231684	+
Q6PDM2	Serine/arginine-rich splicing factor 1 OS=Mus musculus GN=Srsf1 PE=1 SV=3	24780.4	1906.18	0.00023162	+
O88346	Troponin T, slow skeletal muscle OS=Mus musculus GN=Tnnt1 PE=2 SV=3	13476.2	1684.52	0.000231241	+
P62862	40S ribosomal protein S30 OS=Mus musculus GN=Fau PE=1 SV=1	15870.4	7935.18	0.00023103	+
Q91WJ8	Far upstream element-binding protein 1 OS=Mus musculus GN=Fubp1 PE=1 SV=1	23741.9	765.869	0.000229891	+
P51859	Hepatoma-derived growth factor OS=Mus musculus GN=Hdgf PE=1 SV=2	29947	1996.47	0.000229684	+
Q8BFR4	N-acetylglucosamine-6-sulfatase OS=Mus musculus GN=Gns PE=2 SV=1	22281.6	856.983	0.000229595	+
Q924X2	Carnitine O-palmitoyltransferase 1, muscle isoform OS=Mus musculus GN=Cpt1b PE=2 SV=1	21933.8	592.807	0.000229024	+
Q8K370	Acyl-CoA dehydrogenase family member 10 OS=Mus musculus GN=Acad10 PE=1 SV=1	25394.5	437.836	0.00022814	+
Q99020	Heterogeneous nuclear ribonucleoprotein A/B OS=Mus musculus GN=Hnrnpab PE=1 SV=1	21878.3	1682.95	0.000227242	+
Q9D2R0	Acetoacetyl-CoA synthetase OS=Mus musculus GN=Aacs PE=2 SV=1	22057.5	689.296	0.000227008	+
Q9JHU2	Palmdelphin OS=Mus musculus GN=Palmd PE=1 SV=1	19817.5	825.727	0.000226742	+
Q9D358	Low molecular weight phosphotyrosine protein phosphatase OS=Mus musculus GN=Acp1 PE=1 SV=3	22736.5	2842.06	0.000226423	+
Q8BGH2	Sorting and assembly machinery component 50 homolog OS=Mus musculus GN=Samm50 PE=1 SV=1	24876.9	995.077	0.000226018	+
Q9JLZ3	Methylglutaconyl-CoA hydratase, mitochondrial OS=Mus musculus GN=Auh PE=1 SV=1	27796.3	1544.24	0.000225849	+
Q8CI51	PDZ and LIM domain protein 5 OS=Mus musculus GN=Pdlim5 PE=1 SV=4	24287.9	809.596	0.000224433	+
P37040	NADPH--cytochrome P450 reductase OS=Mus musculus GN=Por PE=1 SV=2	23274.6	664.988	0.000224375	+
Q8K4Z3	NAD(P)H-hydrate epimerase OS=Mus musculus GN=Apoa1bp PE=1 SV=1	23105.3	1650.38	0.000223861	+
Q9JHR7	Insulin-degrading enzyme OS=Mus musculus GN=Ide PE=1 SV=1	20825.9	433.873	0.000223781	+
Q8VDT9	39S ribosomal protein L50, mitochondrial OS=Mus musculus GN=Mrpl50 PE=2 SV=2	22376.7	2797.08	0.000223105	+
O08529	Calpain-2 catalytic subunit OS=Mus musculus GN=Capn2 PE=2 SV=4	21671.4	637.394	0.000222959	+
Q14DH7	Acyl-CoA synthetase short-chain family member 3, mitochondrial OS=Mus musculus GN=Acss3 PE=1 SV=2	25911.2	681.874	0.000222527	+
Q62009	Periostin OS=Mus musculus GN=Postn PE=1 SV=2	20700.1	544.74	0.00022221	+
Q8BGC4	Zinc-binding alcohol dehydrogenase domain-containing protein 2 OS=Mus musculus GN=Zadh2 PE=1 SV=1	24986.4	1249.32	0.000221746	+
Q9D7X3	Dual specificity protein phosphatase 3 OS=Mus musculus GN=Dusp3 PE=1 SV=1	19703	2462.88	0.000220814	+
Q3THE2	Cluster of Myosin regulatory light chain 12B OS=Mus musculus GN=Myl12b PE=1 SV=2 (Q3THE2)	22937	2548.55	0.000220759	+
O35215	D-dopachrome decarboxylase OS=Mus musculus GN=Ddt PE=1 SV=3	34684.9	3853.88	0.000220714	+
Q99KB8	Hydroxyacylglutathione hydrolase, mitochondrial OS=Mus musculus GN=Hagh PE=1 SV=2	19200.3	1476.95	0.000220464	+
Q9WV35	Probable C->U-editing enzyme APOBEC-2 OS=Mus musculus GN=Apobec2 PE=1 SV=1	19571.3	1957.13	0.000219937	+
Q99KR7	Peptidyl-prolyl cis-trans isomerase F, mitochondrial OS=Mus musculus GN=Ppif PE=1 SV=1	30008.8	2308.37	0.000219746	+
P35979	60S ribosomal protein L12 OS=Mus musculus GN=Rpl12 PE=1 SV=2	25122	2791.33	0.000217655	+
P83940	Transcription elongation factor B polypeptide 1 OS=Mus musculus GN=Tceb1 PE=1 SV=1	27778.4	3968.34	0.000216768	+
Q8VIJ6	Splicing factor, proline- and glutamine-rich OS=Mus musculus GN=Sfpq PE=1 SV=1	16925.7	650.988	0.000215083	+
O35226	26S proteasome non-ATPase regulatory subunit 4 OS=Mus musculus GN=Psmd4 PE=1 SV=1	15667.6	1205.2	0.000214841	+
Q9WVK4	EH domain-containing protein 1 OS=Mus musculus GN=Ehd1 PE=1 SV=1	23416.3	807.458	0.000214306	+
P97290	Plasma protease C1 inhibitor OS=Mus musculus GN=Serping1 PE=1 SV=3	19343.3	879.241	0.000214033	+
Q99JR1	Sideroflexin-1 OS=Mus musculus GN=Sfxn1 PE=1 SV=3	20549.8	1369.99	0.000213886	+
Q3UIU2	NADH dehydrogenase [ubiquinone] 1 beta subcomplex subunit 6 OS=Mus musculus GN=Ndufb6 PE=1 SV=3	25170.4	3146.3	0.00021378	+
Q9DC69	NADH dehydrogenase [ubiquinone] 1 alpha subcomplex subunit 9, mitochondrial OS=Mus musculus GN=Ndufa9 PE=1 SV=2	27526.1	1146.92	0.0002136	+
Q61598	Rab GDP dissociation inhibitor beta OS=Mus musculus GN=Gdi2 PE=1 SV=1	26034.6	964.245	0.00021341	+
P19324	Serpin H1 OS=Mus musculus GN=Serpinh1 PE=1 SV=3	24034.2	1044.96	0.000212956	+
P55096	ATP-binding cassette sub-family D member 3 OS=Mus musculus GN=Abcd3 PE=1 SV=2	22516.4	643.326	0.000212642	+
P62774	Myotrophin OS=Mus musculus GN=Mtpn PE=1 SV=2	22594	3765.66	0.000212094	+
P28271	Cytoplasmic aconitate hydratase OS=Mus musculus GN=Aco1 PE=1 SV=3	20588.1	490.192	0.000210654	+
Q8VEM8	Phosphate carrier protein, mitochondrial OS=Mus musculus GN=Slc25a3 PE=1 SV=1	24151.2	1207.56	0.00020959	+
P97352	Protein S100-A13 OS=Mus musculus GN=S100a13 PE=1 SV=1	25705.8	4284.31	0.000209356	+
P27546	Microtubule-associated protein 4 OS=Mus musculus GN=Map4 PE=1 SV=3	21552	406.642	0.00020913	+
Q9WUA3	ATP-dependent 6-phosphofructokinase, platelet type OS=Mus musculus GN=Pfkp PE=1 SV=1	18352.3	556.129	0.000208128	+
P32261	Antithrombin-III OS=Mus musculus GN=Serpinc1 PE=1 SV=1	26481.2	913.146	0.000207966	+
Q61749	Translation initiation factor eIF-2B subunit delta OS=Mus musculus GN=Eif2b4 PE=2 SV=2	18928.5	822.979	0.000207691	+
O08997	Copper transport protein ATOX1 OS=Mus musculus GN=Atox1 PE=1 SV=1	25839.1	6459.77	0.000207602	+
Q9DBL7	Bifunctional coenzyme A synthase OS=Mus musculus GN=Coasy PE=1 SV=2	12187.9	761.742	0.000206913	+
O35295	Transcriptional activator protein Pur-beta OS=Mus musculus GN=Purb PE=1 SV=3	13932.8	1393.28	0.000206864	+
Q62165	Dystroglycan OS=Mus musculus GN=Dag1 PE=1 SV=4	17975.4	485.821	0.00020618	+
P42669	Transcriptional activator protein Pur-alpha OS=Mus musculus GN=Pura PE=1 SV=1	12117.4	1346.38	0.000205694	+
O54931	A-kinase anchor protein 2 OS=Mus musculus GN=Akap2 PE=1 SV=3	15132.4	472.888	0.00020416	+
Q99M07	Cytochrome c oxidase assembly factor 5 OS=Mus musculus GN=Coa5 PE=2 SV=1	16719	5572.98	0.000203998	+
Q60692	Proteasome subunit beta type-6 OS=Mus musculus GN=Psmb6 PE=1 SV=3	20137.6	1830.69	0.000203471	+
Q8BFW7	Lipoma-preferred partner homolog OS=Mus musculus GN=Lpp PE=1 SV=1	14034.7	701.737	0.000202494	+
A2ASS6	Titin OS=Mus musculus GN=Ttn PE=1 SV=1	21492	11.8153	0.000202141	+
P47199	Quinone oxidoreductase OS=Mus musculus GN=Cryz PE=1 SV=1	23553.3	1308.52	0.000202111	+
P17183	Gamma-enolase OS=Mus musculus GN=Eno2 PE=1 SV=2	20478.8	975.179	0.000201994	+
P80316	T-complex protein 1 subunit epsilon OS=Mus musculus GN=Cct5 PE=1 SV=1	23937.9	772.19	0.000201634	+
O88587	Catechol O-methyltransferase OS=Mus musculus GN=Comt PE=1 SV=2	23339.6	1555.97	0.000200926	+
Q8K327	Chromosome alignment-maintaining phosphoprotein 1 OS=Mus musculus GN=Champ1 PE=1 SV=1	25617.4	522.804	0.00020048	+
P23198	Chromobox protein homolog 3 OS=Mus musculus GN=Cbx3 PE=1 SV=2	17548	2193.5	0.000200345	+
Q9QUI0	Cluster of Transforming protein RhoA OS=Mus musculus GN=Rhoa PE=1 SV=1 (Q9QUI0)	18880.8	2097.87	0.000200122	+
P62242	40S ribosomal protein S8 OS=Mus musculus GN=Rps8 PE=1 SV=2	18799.2	1879.92	0.000199284	+
Q62234	Myomesin-1 OS=Mus musculus GN=Myom1 PE=1 SV=2	23774.4	245.097	0.000199078	+
Q9CY58	Plasminogen activator inhibitor 1 RNA-binding protein OS=Mus musculus GN=Serbp1 PE=1 SV=2	19267.7	1014.09	0.00019859	+
Q9R0Q7	Prostaglandin E synthase 3 OS=Mus musculus GN=Ptges3 PE=1 SV=1	21771.9	2419.09	0.000198339	+
Q91ZJ5	UTP--glucose-1-phosphate uridylyltransferase OS=Mus musculus GN=Ugp2 PE=2 SV=3	21396.6	792.465	0.000197752	+
P62073	Mitochondrial import inner membrane translocase subunit Tim10 OS=Mus musculus GN=Timm10 PE=1 SV=1	30575.2	4367.88	0.000197649	+
Q06185	ATP synthase subunit e, mitochondrial OS=Mus musculus GN=Atp5i PE=1 SV=2	21910.8	5477.7	0.000197568	+
P68037	Ubiquitin-conjugating enzyme E2 L3 OS=Mus musculus GN=Ube2l3 PE=2 SV=1	17552.2	2507.46	0.000196143	+
Q8BJ56	Patatin-like phospholipase domain-containing protein 2 OS=Mus musculus GN=Pnpla2 PE=1 SV=1	19149.5	832.586	0.000195646	+
P68040	Guanine nucleotide-binding protein subunit beta-2-like 1 OS=Mus musculus GN=Gnb2l1 PE=1 SV=3	25398	1269.9	0.000195078	+
Q9DCZ4	Apolipoprotein O OS=Mus musculus GN=Apoo PE=2 SV=1	19547.6	1954.76	0.000193507	+
P26041	Cluster of Moesin OS=Mus musculus GN=Msn PE=1 SV=3 (P26041)	22166.4	651.953	0.00019349	+
Q9DC70	NADH dehydrogenase [ubiquinone] iron-sulfur protein 7, mitochondrial OS=Mus musculus GN=Ndufs7 PE=1 SV=1	19497.9	1772.54	0.000191604	+
O35326	Serine/arginine-rich splicing factor 5 OS=Mus musculus GN=Srsf5 PE=1 SV=2	11216.4	1402.05	0.000189687	+
Q91WU0	Expressed sequence AU018778 OS=Mus musculus GN=Ces1f PE=2 SV=1	20340.8	701.408	0.00018926	+
P55264	Adenosine kinase OS=Mus musculus GN=Adk PE=1 SV=2	19371.3	1076.18	0.000189226	+
Q9QYS9	Protein quaking OS=Mus musculus GN=Qki PE=1 SV=1	16052.7	1146.62	0.000189166	+
Q9JHL1	Na(+)/H(+) exchange regulatory cofactor NHE-RF2 OS=Mus musculus GN=Slc9a3r2 PE=1 SV=2	23054.1	1152.71	0.000188822	+
P38060	Hydroxymethylglutaryl-CoA lyase, mitochondrial OS=Mus musculus GN=Hmgcl PE=1 SV=2	21363.5	1256.67	0.000188432	+
P11276	Fibronectin OS=Mus musculus GN=Fn1 PE=1 SV=4	16254.7	157.813	0.000188362	+
Q8VEE0	Ribulose-phosphate 3-epimerase OS=Mus musculus GN=Rpe PE=2 SV=1	10235.4	1705.91	0.000186356	+
Q99JY9	Cluster of Actin-related protein 3 OS=Mus musculus GN=Actr3 PE=1 SV=3 (Q99JY9)	18864.3	898.3	0.000186305	+
Q9CZ44	NSFL1 cofactor p47 OS=Mus musculus GN=Nsfl1c PE=1 SV=1	21838.3	1039.92	0.00018541	+
Q9JLT4	Thioredoxin reductase 2, mitochondrial OS=Mus musculus GN=Txnrd2 PE=1 SV=4	16449.1	747.686	0.000185346	+
Q8R086	Sulfite oxidase, mitochondrial OS=Mus musculus GN=Suox PE=2 SV=2	18683.5	691.983	0.000184122	+
Q62093	Serine/arginine-rich splicing factor 2 OS=Mus musculus GN=Srsf2 PE=1 SV=4	14762.3	1640.26	0.000183015	+
Q9CQ91	NADH dehydrogenase [ubiquinone] 1 alpha subcomplex subunit 3 OS=Mus musculus GN=Ndufa3 PE=1 SV=1	17876.2	4469.04	0.000182619	+
P01027	Complement C3 OS=Mus musculus GN=C3 PE=1 SV=3	22305.8	223.058	0.000182171	+
Q922Y1	UBX domain-containing protein 1 OS=Mus musculus GN=Ubxn1 PE=1 SV=1	16028	1232.92	0.00018128	+
Q9CQU0	Thioredoxin domain-containing protein 12 OS=Mus musculus GN=Txndc12 PE=2 SV=1	21706.7	2170.67	0.000181082	+
Q9R0H0	Peroxisomal acyl-coenzyme A oxidase 1 OS=Mus musculus GN=Acox1 PE=1 SV=5	18815.4	553.396	0.000180916	+
Q62433	Protein NDRG1 OS=Mus musculus GN=Ndrg1 PE=1 SV=1	12472.8	959.447	0.000180714	+
P08003	Protein disulfide-isomerase A4 OS=Mus musculus GN=Pdia4 PE=1 SV=3	20041.6	572.617	0.000180516	+
Q80SW1	Cluster of Putative adenosylhomocysteinase 2 OS=Mus musculus GN=Ahcyl1 PE=1 SV=1 (Q80SW1)	19554.4	698.371	0.0001803	+
Q9DCN2	NADH-cytochrome b5 reductase 3 OS=Mus musculus GN=Cyb5r3 PE=1 SV=3	16858.8	1204.2	0.000179978	+
Q8VHY0	Chondroitin sulfate proteoglycan 4 OS=Mus musculus GN=Cspg4 PE=1 SV=3	12701.9	162.844	0.000179942	+
Q7TMF3	NADH dehydrogenase [ubiquinone] 1 alpha subcomplex subunit 12 OS=Mus musculus GN=Ndufa12 PE=2 SV=2	21613.7	2401.52	0.000179703	+
Q8K199	COX assembly mitochondrial protein 2 homolog OS=Mus musculus GN=Cmc2 PE=2 SV=1	17425.7	4356.41	0.000179694	+
Q99JR5	Tubulointerstitial nephritis antigen-like OS=Mus musculus GN=Tinagl1 PE=1 SV=1	15532.3	776.615	0.000179115	+
Q8K183	Pyridoxal kinase OS=Mus musculus GN=Pdxk PE=1 SV=1	14015.6	1167.96	0.000179102	+
Q3UJU9	Regulator of microtubule dynamics protein 3 OS=Mus musculus GN=Rmdn3 PE=1 SV=2	18862.3	785.929	0.000179084	+
Q9CPR4	60S ribosomal protein L17 OS=Mus musculus GN=Rpl17 PE=2 SV=3	17173.9	1908.21	0.00017903	+
Q791V5	Mitochondrial carrier homolog 2 OS=Mus musculus GN=Mtch2 PE=1 SV=1	15855.6	1219.66	0.000178929	+
O70318	Band 4.1-like protein 2 OS=Mus musculus GN=Epb41l2 PE=1 SV=2	21506.6	370.803	0.000178537	+
P24452	Macrophage-capping protein OS=Mus musculus GN=Capg PE=1 SV=2	11413.8	1037.62	0.000178318	+
P54775	26S protease regulatory subunit 6B OS=Mus musculus GN=Psmc4 PE=1 SV=2	17974.4	855.922	0.00017771	+
P28653	Biglycan OS=Mus musculus GN=Bgn PE=2 SV=1	16546.6	973.329	0.000177492	+
Q9Z2K1	Keratin, type I cytoskeletal 16 OS=Mus musculus GN=Krt16 PE=1 SV=3	24271.6	782.955	0.000176956	+
P08122	Collagen alpha-2(IV) chain OS=Mus musculus GN=Col4a2 PE=2 SV=4	18824.4	241.338	0.000176852	+
P23506	Protein-L-isoaspartate(D-aspartate) O-methyltransferase OS=Mus musculus GN=Pcmt1 PE=1 SV=3	18006.4	1636.94	0.000176601	+
P01631	Ig kappa chain V-II region 26-10 OS=Mus musculus PE=1 SV=1	16406.5	3281.31	0.000176367	+
Q8R0Y6	Cluster of Cytosolic 10-formyltetrahydrofolate dehydrogenase OS=Mus musculus GN=Aldh1l1 PE=1 SV=1 (Q8R0Y6)	21971	406.87	0.000175886	+
P50516	V-type proton ATPase catalytic subunit A OS=Mus musculus GN=Atp6v1a PE=1 SV=2	19345.5	586.226	0.000175416	+
Q9CXE7	Transmembrane emp24 domain-containing protein 5 OS=Mus musculus GN=Tmed5 PE=2 SV=1	18352.1	1529.34	0.00017529	+
Q9DCB8	Iron-sulfur cluster assembly 2 homolog, mitochondrial OS=Mus musculus GN=Isca2 PE=2 SV=2	26335	2394.09	0.000175286	+
P25444	40S ribosomal protein S2 OS=Mus musculus GN=Rps2 PE=2 SV=3	23056.7	1280.93	0.000175201	+
P51660	Peroxisomal multifunctional enzyme type 2 OS=Mus musculus GN=Hsd17b4 PE=1 SV=3	17024.6	500.723	0.000174296	+
Q9CR98	Protein FAM136A OS=Mus musculus GN=Fam136a PE=2 SV=1	25265.7	2526.57	0.000173427	+
P00920	Carbonic anhydrase 2 OS=Mus musculus GN=Ca2 PE=1 SV=4	17716.9	1362.84	0.000173282	+
Q8BTM8	Filamin-A OS=Mus musculus GN=Flna PE=1 SV=5	18109.1	140.381	0.000172894	+
Q8R1S0	Ubiquinone biosynthesis monooxygenase COQ6 OS=Mus musculus GN=Coq6 PE=1 SV=3	16120.5	767.645	0.000172775	+
P12367	cAMP-dependent protein kinase type II-alpha regulatory subunit OS=Mus musculus GN=Prkar2a PE=1 SV=2	16493.7	868.09	0.000172559	+
Q9Z0F7	Gamma-synuclein OS=Mus musculus GN=Sncg PE=1 SV=1	23927.9	2990.98	0.000172381	+
P61161	Actin-related protein 2 OS=Mus musculus GN=Actr2 PE=1 SV=1	11413.1	877.929	0.000172098	+
Q6IRU5	Clathrin light chain B OS=Mus musculus GN=Cltb PE=1 SV=1	14032.9	1559.21	0.000171888	+
Q6NZJ6	Eukaryotic translation initiation factor 4 gamma 1 OS=Mus musculus GN=Eif4g1 PE=1 SV=1	14019.7	222.536	0.000171604	+
Q9CZR8	Elongation factor Ts, mitochondrial OS=Mus musculus GN=Tsfm PE=1 SV=1	16613.2	1107.55	0.000171388	+
Q91Z53	Glyoxylate reductase/hydroxypyruvate reductase OS=Mus musculus GN=Grhpr PE=1 SV=1	15490.3	1106.45	0.000171191	+
P56399	Ubiquitin carboxyl-terminal hydrolase 5 OS=Mus musculus GN=Usp5 PE=1 SV=1	15479.8	407.363	0.000170969	+
Q8BWF0	Succinate-semialdehyde dehydrogenase, mitochondrial OS=Mus musculus GN=Aldh5a1 PE=1 SV=1	19525.5	697.339	0.000170925	+
Q9D7B6	Isobutyryl-CoA dehydrogenase, mitochondrial OS=Mus musculus GN=Acad8 PE=1 SV=2	21657.8	866.314	0.000170801	+
Q8CJF9	Cluster of Protein argonaute-3 OS=Mus musculus GN=Ago3 PE=2 SV=2 (Q8CJF9)	16823.9	400.569	0.00017065	+
Q61316	Heat shock 70 kDa protein 4 OS=Mus musculus GN=Hspa4 PE=1 SV=1	20686.5	413.729	0.00017056	+
Q61122	NGFI-A-binding protein 1 OS=Mus musculus GN=Nab1 PE=1 SV=2	18706.9	719.496	0.000170187	+
Q8BMQ2	General transcription factor 3C polypeptide 4 OS=Mus musculus GN=Gtf3c4 PE=2 SV=2	22461.3	423.799	0.000170033	+
P09405	Nucleolin OS=Mus musculus GN=Ncl PE=1 SV=2	18206.9	505.746	0.000169938	+
Q9CYH2	Redox-regulatory protein FAM213A OS=Mus musculus GN=Fam213a PE=1 SV=2	20631.1	1587.01	0.000169546	+
Q9D023	Mitochondrial pyruvate carrier 2 OS=Mus musculus GN=Mpc2 PE=1 SV=1	21642.3	2705.28	0.000169252	+
Q9R0P5	Destrin OS=Mus musculus GN=Dstn PE=1 SV=3	22903.6	2082.15	0.000168889	+
P61022	Calcineurin B homologous protein 1 OS=Mus musculus GN=Chp1 PE=1 SV=2	17187.4	1718.74	0.000168852	+
Q9QZJ6	Microfibrillar-associated protein 5 OS=Mus musculus GN=Mfap5 PE=2 SV=1	16636.8	2079.6	0.000168834	+
Q3URE1	Acyl-CoA synthetase family member 3, mitochondrial OS=Mus musculus GN=Acsf3 PE=2 SV=2	20696.9	591.339	0.000168532	+
Q8VCC2	Liver carboxylesterase 1 OS=Mus musculus GN=Ces1 PE=2 SV=1	14097.6	612.94	0.000168254	+
P14733	Lamin-B1 OS=Mus musculus GN=Lmnb1 PE=1 SV=3	20676.7	574.354	0.000167993	+
P62855	40S ribosomal protein S26 OS=Mus musculus GN=Rps26 PE=2 SV=3	14732.4	2946.47	0.000167949	+
P26039	Talin-1 OS=Mus musculus GN=Tln1 PE=1 SV=2	18965.1	141.531	0.000167244	+
P11152	Lipoprotein lipase OS=Mus musculus GN=Lpl PE=1 SV=3	14356.7	717.833	0.000166961	+
P15532	Nucleoside diphosphate kinase A OS=Mus musculus GN=Nme1 PE=1 SV=1	24325	2211.36	0.000166649	+
Q8K3K7	1-acyl-sn-glycerol-3-phosphate acyltransferase beta OS=Mus musculus GN=Agpat2 PE=2 SV=1	18384.8	1225.65	0.000166451	+
Q9D1X0	Nucleolar protein 3 OS=Mus musculus GN=Nol3 PE=1 SV=1	13917.2	1546.35	0.000166379	+
Q9CR51	V-type proton ATPase subunit G 1 OS=Mus musculus GN=Atp6v1g1 PE=2 SV=3	13783.1	2756.61	0.00016569	+
Q8BVI4	Dihydropteridine reductase OS=Mus musculus GN=Qdpr PE=1 SV=2	20691.1	1477.94	0.000165503	+
Q8JZR0	Long-chain-fatty-acid--CoA ligase 5 OS=Mus musculus GN=Acsl5 PE=1 SV=1	16359.7	495.749	0.000165451	+
Q71LX4	Talin-2 OS=Mus musculus GN=Tln2 PE=1 SV=3	19061.1	148.915	0.000165404	+
P11438	Lysosome-associated membrane glycoprotein 1 OS=Mus musculus GN=Lamp1 PE=1 SV=2	14583.1	857.831	0.000164794	+
Q91Z83	Cluster of Myosin-7 OS=Mus musculus GN=Myh7 PE=1 SV=1 (Q91Z83)	16856.1	168.561	0.000164532	+
Q9WTR5	Cadherin-13 OS=Mus musculus GN=Cdh13 PE=1 SV=2	14404.3	480.143	0.000164408	+
Q9CPV3	39S ribosomal protein L42, mitochondrial OS=Mus musculus GN=Mrpl42 PE=2 SV=1	9099.37	2274.84	0.000164311	+
P84104	Serine/arginine-rich splicing factor 3 OS=Mus musculus GN=Srsf3 PE=1 SV=1	13517.1	1931.01	0.00016347	+
O35206	Collagen alpha-1(XV) chain OS=Mus musculus GN=Col15a1 PE=1 SV=2	10612.1	265.302	0.000163214	+
P54728	UV excision repair protein RAD23 homolog B OS=Mus musculus GN=Rad23b PE=1 SV=2	10260.5	855.04	0.000162941	+
Q9QUM9	Proteasome subunit alpha type-6 OS=Mus musculus GN=Psma6 PE=1 SV=1	17667.7	1359.05	0.000162916	+
Q9CXW3	Calcyclin-binding protein OS=Mus musculus GN=Cacybp PE=1 SV=1	15397.5	1399.77	0.000162516	+
O88492	Perilipin-4 OS=Mus musculus GN=Plin4 PE=1 SV=2	26539.3	265.393	0.00016204	+
Q71RI9	Kynurenine--oxoglutarate transaminase 3 OS=Mus musculus GN=Ccbl2 PE=1 SV=1	16644.9	723.693	0.000162037	+
O88685	26S protease regulatory subunit 6A OS=Mus musculus GN=Psmc3 PE=1 SV=2	19406.9	746.421	0.000161971	+
Q9WTX5	S-phase kinase-associated protein 1 OS=Mus musculus GN=Skp1 PE=1 SV=3	19787.8	1978.78	0.000161812	+
Q8R164	Valacyclovir hydrolase OS=Mus musculus GN=Bphl PE=1 SV=1	21346.1	1123.48	0.000161634	+
Q8CG76	Aflatoxin B1 aldehyde reductase member 2 OS=Mus musculus GN=Akr7a2 PE=1 SV=3	15445.3	908.547	0.000161592	+
Q99M87	DnaJ homolog subfamily A member 3, mitochondrial OS=Mus musculus GN=Dnaja3 PE=1 SV=1	17584.6	703.384	0.000161549	+
Q9CQR4	Acyl-coenzyme A thioesterase 13 OS=Mus musculus GN=Acot13 PE=1 SV=1	16884.4	2412.06	0.000160381	+
Q8K0Z7	Translational activator of cytochrome c oxidase 1 OS=Mus musculus GN=Taco1 PE=1 SV=1	15860.4	1132.89	0.000160324	+
P56375	Acylphosphatase-2 OS=Mus musculus GN=Acyp2 PE=2 SV=2	24645	3080.63	0.000160246	+
Q99MR6	Serrate RNA effector molecule homolog OS=Mus musculus GN=Srrt PE=1 SV=1	14910.8	363.677	0.000159994	+
Q8BPU7	Engulfment and cell motility protein 1 OS=Mus musculus GN=Elmo1 PE=1 SV=2	16958.5	434.832	0.000159839	+
P49312	Heterogeneous nuclear ribonucleoprotein A1 OS=Mus musculus GN=Hnrnpa1 PE=1 SV=2	19122.4	1062.36	0.000159103	+
Q7TMK9	Heterogeneous nuclear ribonucleoprotein Q OS=Mus musculus GN=Syncrip PE=1 SV=2	16688.6	521.519	0.000159041	+
Q9CPV4	Glyoxalase domain-containing protein 4 OS=Mus musculus GN=Glod4 PE=1 SV=1	22819.1	1086.62	0.000158548	+
P04370	Myelin basic protein OS=Mus musculus GN=Mbp PE=1 SV=2	11991.6	1332.4	0.000158534	+
P62918	60S ribosomal protein L8 OS=Mus musculus GN=Rpl8 PE=2 SV=2	14155.8	1286.89	0.000157946	+
P47964	60S ribosomal protein L36 OS=Mus musculus GN=Rpl36 PE=2 SV=2	8813.12	2937.71	0.000157159	+
O70503	Estradiol 17-beta-dehydrogenase 12 OS=Mus musculus GN=Hsd17b12 PE=2 SV=1	16487.8	1030.48	0.000156787	+
P13516	Cluster of Acyl-CoA desaturase 1 OS=Mus musculus GN=Scd1 PE=1 SV=2 (P13516)	10463.9	871.994	0.000156749	+
Q9D1K7	UPF0687 protein C20orf27 homolog OS=Mus musculus PE=2 SV=3	16521.8	1835.76	0.000156581	+
Q9QYB1	Chloride intracellular channel protein 4 OS=Mus musculus GN=Clic4 PE=1 SV=3	18665.9	1244.39	0.000156565	+
Q64727	Vinculin OS=Mus musculus GN=Vcl PE=1 SV=4	22649.7	306.077	0.000156455	+
P47963	60S ribosomal protein L13 OS=Mus musculus GN=Rpl13 PE=2 SV=3	14687.4	1468.74	0.000156342	+
Q61292	Laminin subunit beta-2 OS=Mus musculus GN=Lamb2 PE=2 SV=2	15788.6	181.479	0.000156234	+
Q8BHN3	Neutral alpha-glucosidase AB OS=Mus musculus GN=Ganab PE=1 SV=1	14344.3	333.588	0.00015619	+
P05132	Cluster of cAMP-dependent protein kinase catalytic subunit alpha OS=Mus musculus GN=Prkaca PE=1 SV=3 (P05132)	15797.2	877.625	0.000155934	+
Q8WTY4	Anamorsin OS=Mus musculus GN=Ciapin1 PE=1 SV=1	18083.7	1063.75	0.000155733	+
Q1ERP8	CMRF35-like molecule 9 OS=Mus musculus GN=Cd300lg PE=1 SV=1	15464.9	966.559	0.000155588	+
Q8BWZ3	N-alpha-acetyltransferase 25, NatB auxiliary subunit OS=Mus musculus GN=Naa25 PE=2 SV=1	15208	316.834	0.000155001	+
P32848	Parvalbumin alpha OS=Mus musculus GN=Pvalb PE=1 SV=3	23689.6	2961.2	0.000154722	+
P62827	Cluster of GTP-binding nuclear protein Ran OS=Mus musculus GN=Ran PE=1 SV=3 (P62827)	14464.2	1446.42	0.000154709	+
P35505	Fumarylacetoacetase OS=Mus musculus GN=Fah PE=1 SV=2	15260.1	763.005	0.000154297	+
P63166	Small ubiquitin-related modifier 1 OS=Mus musculus GN=Sumo1 PE=1 SV=1	18287.4	3047.9	0.000154265	+
Q9CYZ2	Tumor protein D54 OS=Mus musculus GN=Tpd52l2 PE=1 SV=1	19004.7	1461.9	0.000153933	+
P56394	Cytochrome c oxidase copper chaperone OS=Mus musculus GN=Cox17 PE=3 SV=2	20711.4	5177.84	0.000153827	+
Q920Q6	RNA-binding protein Musashi homolog 2 OS=Mus musculus GN=Msi2 PE=1 SV=1	10445.2	949.563	0.000153611	+
Q9CXU9	Cluster of Eukaryotic translation initiation factor 1b OS=Mus musculus GN=Eif1b PE=2 SV=2 (Q9CXU9)	13613.9	2722.79	0.000152915	+
P70333	Cluster of Heterogeneous nuclear ribonucleoprotein H2 OS=Mus musculus GN=Hnrnph2 PE=2 SV=1 (P70333)	12714.9	706.384	0.00015245	+
Q8VEK3	Heterogeneous nuclear ribonucleoprotein U OS=Mus musculus GN=Hnrnpu PE=1 SV=1	12539.1	391.848	0.000150875	+
Q9DBE0	Cysteine sulfinic acid decarboxylase OS=Mus musculus GN=Csad PE=2 SV=1	16832.4	623.421	0.000150557	+
Q9JIF9	Myotilin OS=Mus musculus GN=Myot PE=1 SV=1	16707.4	618.791	0.000149907	+
P21619	Lamin-B2 OS=Mus musculus GN=Lmnb2 PE=1 SV=2	18798.9	508.078	0.000149794	+
P45591	Cofilin-2 OS=Mus musculus GN=Cfl2 PE=1 SV=1	20033.8	1821.26	0.00014923	+
Q8BL97	Serine/arginine-rich splicing factor 7 OS=Mus musculus GN=Srsf7 PE=1 SV=1	14355.5	1104.27	0.000149041	+
Q9CQ69	Cytochrome b-c1 complex subunit 8 OS=Mus musculus GN=Uqcrq PE=1 SV=3	20870.5	3478.42	0.000148806	+
Q60972	Histone-binding protein RBBP4 OS=Mus musculus GN=Rbbp4 PE=1 SV=5	9267.8	712.907	0.00014879	+
P09055	Integrin beta-1 OS=Mus musculus GN=Itgb1 PE=1 SV=1	13077.3	384.627	0.000148618	+
Q9D0E1	Heterogeneous nuclear ribonucleoprotein M OS=Mus musculus GN=Hnrnpm PE=1 SV=3	20073.6	436.382	0.000148392	+
P70372	ELAV-like protein 1 OS=Mus musculus GN=Elavl1 PE=1 SV=2	14041.8	936.122	0.000148282	+
Q9JIY5	Serine protease HTRA2, mitochondrial OS=Mus musculus GN=Htra2 PE=1 SV=2	14362.3	683.92	0.000147811	+
Q60759	Glutaryl-CoA dehydrogenase, mitochondrial OS=Mus musculus GN=Gcdh PE=1 SV=2	13184.8	693.938	0.000147716	+
Q64444	Carbonic anhydrase 4 OS=Mus musculus GN=Ca4 PE=1 SV=1	14714.9	980.992	0.00014758	+
Q99LB2	Dehydrogenase/reductase SDR family member 4 OS=Mus musculus GN=Dhrs4 PE=1 SV=3	16898	1126.53	0.000147439	+
Q8VCF0	Mitochondrial antiviral-signaling protein OS=Mus musculus GN=Mavs PE=1 SV=1	10716.7	630.397	0.000147425	+
Q06770	Corticosteroid-binding globulin OS=Mus musculus GN=Serpina6 PE=1 SV=1	13533.8	751.878	0.000147415	+
Q8K310	Matrin-3 OS=Mus musculus GN=Matr3 PE=1 SV=1	13478	354.684	0.000146993	+
Q9WUZ5	Troponin I, slow skeletal muscle OS=Mus musculus GN=Tnni1 PE=2 SV=3	10813.4	1544.77	0.000146794	+
P62830	60S ribosomal protein L23 OS=Mus musculus GN=Rpl23 PE=1 SV=1	20280.5	2253.38	0.000146701	+
Q8K4G5	Actin-binding LIM protein 1 OS=Mus musculus GN=Ablim1 PE=1 SV=1	17952.1	345.232	0.000146361	+
Q9CQ89	Protein CutA OS=Mus musculus GN=Cuta PE=2 SV=3	7082.42	1770.61	0.000146284	+
Q8K0Y2	Cluster of Keratin, type I cuticular Ha3-I OS=Mus musculus GN=Krt33a PE=2 SV=1 (Q8K0Y2)	18816	723.691	0.000146224	+
Q06890	Clusterin OS=Mus musculus GN=Clu PE=1 SV=1	12277.2	646.168	0.000146177	+
Q91VJ2	Protein kinase C delta-binding protein OS=Mus musculus GN=Prkcdbp PE=1 SV=1	13170.8	1197.34	0.00014606	+
Q3U0V1	Far upstream element-binding protein 2 OS=Mus musculus GN=Khsrp PE=1 SV=2	14321.7	433.99	0.000145924	+
Q3UHX2	28 kDa heat- and acid-stable phosphoprotein OS=Mus musculus GN=Pdap1 PE=1 SV=1	11308.5	1615.5	0.000145785	+
Q07076	Annexin A7 OS=Mus musculus GN=Anxa7 PE=2 SV=2	12650.7	665.828	0.000145579	+
P47857	ATP-dependent 6-phosphofructokinase, muscle type OS=Mus musculus GN=Pfkm PE=1 SV=3	13253.4	389.806	0.000145565	+
Q64105	Sepiapterin reductase OS=Mus musculus GN=Spr PE=1 SV=1	16669.1	1190.65	0.000145394	+
Q9QY76	Vesicle-associated membrane protein-associated protein B OS=Mus musculus GN=Vapb PE=2 SV=3	16014.5	1231.88	0.000145374	+
P52623	Uridine-cytidine kinase 1 OS=Mus musculus GN=Uck1 PE=2 SV=2	12821.1	1068.42	0.000145373	+
Q8VCI5	Peroxisomal biogenesis factor 19 OS=Mus musculus GN=Pex19 PE=1 SV=1	17199.5	1011.74	0.000145036	+
P04627	Serine/threonine-protein kinase A-Raf OS=Mus musculus GN=Araf PE=2 SV=2	14700.8	490.027	0.000145033	+
Q60675	Laminin subunit alpha-2 OS=Mus musculus GN=Lama2 PE=1 SV=2	15299.1	96.2206	0.00014488	+
Q8K0D5	Elongation factor G, mitochondrial OS=Mus musculus GN=Gfm1 PE=2 SV=1	16230.8	395.873	0.00014485	+
Q9ESB3	Histidine-rich glycoprotein OS=Mus musculus GN=Hrg PE=1 SV=2	12849.1	558.658	0.000144749	+
Q62446	Peptidyl-prolyl cis-trans isomerase FKBP3 OS=Mus musculus GN=Fkbp3 PE=1 SV=2	15735.4	1311.29	0.000144419	+
P62908	40S ribosomal protein S3 OS=Mus musculus GN=Rps3 PE=1 SV=1	23454	1234.42	0.000144204	+
Q9Z204	Heterogeneous nuclear ribonucleoproteins C1/C2 OS=Mus musculus GN=Hnrnpc PE=1 SV=1	17158.9	953.272	0.000143554	+
P08752	Cluster of Guanine nucleotide-binding protein G(i) subunit alpha-2 OS=Mus musculus GN=Gnai2 PE=1 SV=5 (P08752)	13734.8	807.927	0.00014326	+
Q9R0M4	Podocalyxin OS=Mus musculus GN=Podxl PE=1 SV=2	6700.06	609.097	0.000142419	+
Q9JKB1	Cluster of Ubiquitin carboxyl-terminal hydrolase isozyme L3 OS=Mus musculus GN=Uchl3 PE=1 SV=2 (Q9JKB1)	13640.3	1240.03	0.00014202	+
Q9R059	Four and a half LIM domains protein 3 OS=Mus musculus GN=Fhl3 PE=1 SV=2	14244.3	1017.45	0.000141665	+
O89023	Tripeptidyl-peptidase 1 OS=Mus musculus GN=Tpp1 PE=1 SV=2	10524.2	526.211	0.000141365	+
P50114	Protein S100-B OS=Mus musculus GN=S100b PE=2 SV=2	9006.61	3002.2	0.00014105	+
Q9WVC3	Caveolin-2 OS=Mus musculus GN=Cav2 PE=1 SV=1	15807.5	1756.39	0.0001402	+
Q9R0P9	Ubiquitin carboxyl-terminal hydrolase isozyme L1 OS=Mus musculus GN=Uchl1 PE=1 SV=1	12882.5	1288.25	0.000140133	+
Q9JMD0	BUB3-interacting and GLEBS motif-containing protein ZNF207 OS=Mus musculus GN=Znf207 PE=2 SV=1	3631.09	605.181	0.000139917	+
P42208	Septin-2 OS=Mus musculus GN=Sept2 PE=1 SV=2	15368.5	768.426	0.000139745	+
Q9CPY7	Cytosol aminopeptidase OS=Mus musculus GN=Lap3 PE=1 SV=3	17046.2	568.207	0.000139704	+
P50396	Rab GDP dissociation inhibitor alpha OS=Mus musculus GN=Gdi1 PE=1 SV=3	15096.4	629.015	0.000139173	+
Q8VDD5	Myosin-9 OS=Mus musculus GN=Myh9 PE=1 SV=4	14294	140.137	0.000138932	+
Q9CPZ8	COX assembly mitochondrial protein homolog OS=Mus musculus GN=Cmc1 PE=3 SV=1	10102.5	2525.62	0.000138839	+
P48428	Tubulin-specific chaperone A OS=Mus musculus GN=Tbca PE=2 SV=3	14882.5	2480.42	0.000138585	+
Q61147	Ceruloplasmin OS=Mus musculus GN=Cp PE=1 SV=2	13314.2	261.062	0.000138513	+
Q9DB20	ATP synthase subunit O, mitochondrial OS=Mus musculus GN=Atp5o PE=1 SV=1	16195.5	1349.63	0.000138093	+
P10630	Eukaryotic initiation factor 4A-II OS=Mus musculus GN=Eif4a2 PE=2 SV=2	14932.6	678.754	0.000137934	+
Q9CQ22	Ragulator complex protein LAMTOR1 OS=Mus musculus GN=Lamtor1 PE=1 SV=1	15963.5	1773.73	0.000137874	+
Q99JB2	Stomatin-like protein 2, mitochondrial OS=Mus musculus GN=Stoml2 PE=1 SV=1	14759.2	819.953	0.00013784	+
Q9CXI0	2-methoxy-6-polyprenyl-1,4-benzoquinol methylase, mitochondrial OS=Mus musculus GN=Coq5 PE=2 SV=2	13462.9	841.431	0.000137581	+
O70252	Heme oxygenase 2 OS=Mus musculus GN=Hmox2 PE=2 SV=1	15819.8	878.875	0.000137557	+
Q80Y98	Phospholipase DDHD2 OS=Mus musculus GN=Ddhd2 PE=2 SV=3	12177.2	392.813	0.000136897	+
Q921F2	TAR DNA-binding protein 43 OS=Mus musculus GN=Tardbp PE=1 SV=1	9111.04	700.849	0.000136731	+
Q8VE95	UPF0598 protein C8orf82 homolog OS=Mus musculus PE=2 SV=1	20527.1	1282.94	0.000136699	+
Q9CQI3	Glia maturation factor beta OS=Mus musculus GN=Gmfb PE=1 SV=3	14923.6	1865.44	0.000136621	+
P47754	F-actin-capping protein subunit alpha-2 OS=Mus musculus GN=Capza2 PE=1 SV=3	12297.6	945.969	0.000136579	+
P53702	Cytochrome c-type heme lyase OS=Mus musculus GN=Hccs PE=1 SV=2	14031.1	1002.22	0.000135966	+
Q9JJU8	SH3 domain-binding glutamic acid-rich-like protein OS=Mus musculus GN=Sh3bgrl PE=3 SV=1	16904.1	2414.88	0.000135491	+
P62900	60S ribosomal protein L31 OS=Mus musculus GN=Rpl31 PE=1 SV=1	14940.9	2134.42	0.000135195	+
Q9R1P0	Proteasome subunit alpha type-4 OS=Mus musculus GN=Psma4 PE=1 SV=1	13605.4	1046.57	0.000135077	+
Q920A5	Retinoid-inducible serine carboxypeptidase OS=Mus musculus GN=Scpep1 PE=2 SV=2	10869.4	603.854	0.000134777	+
P05201	Aspartate aminotransferase, cytoplasmic OS=Mus musculus GN=Got1 PE=1 SV=3	15964.1	665.172	0.000134724	+
Q8CDN6	Thioredoxin-like protein 1 OS=Mus musculus GN=Txnl1 PE=2 SV=3	14280.8	952.056	0.000134412	+
P63330	Cluster of Serine/threonine-protein phosphatase 2A catalytic subunit alpha isoform OS=Mus musculus GN=Ppp2ca PE=1 SV=1 (P63330)	13702.5	856.407	0.000133551	+
Q9CQQ7	ATP synthase F(0) complex subunit B1, mitochondrial OS=Mus musculus GN=Atp5f1 PE=1 SV=1	17815.1	1047.94	0.000132858	+
Q8CEI1	BolA-like protein 3 OS=Mus musculus GN=Bola3 PE=2 SV=1	17318.3	2474.04	0.00013249		+
Q9EST5	Acidic leucine-rich nuclear phosphoprotein 32 family member B OS=Mus musculus GN=Anp32b PE=1 SV=1	9705.73	970.573	0.000132107		+
Q9QZM0	Ubiquilin-2 OS=Mus musculus GN=Ubqln2 PE=1 SV=2	5819.98	447.69	0.000132051		+
Q9WTI7	Unconventional myosin-Ic OS=Mus musculus GN=Myo1c PE=1 SV=2	14085.3	247.111	0.00013197		+
Q8BGD8	Cytochrome c oxidase assembly factor 6 homolog OS=Mus musculus GN=Coa6 PE=3 SV=1	16198.9	3239.79	0.000131928		+
Q9EP69	Phosphatidylinositide phosphatase SAC1 OS=Mus musculus GN=Sacm1l PE=2 SV=1	15694.1	448.402	0.00013146		+
Q02819	Nucleobindin-1 OS=Mus musculus GN=Nucb1 PE=1 SV=2	15156.4	561.348	0.000131302		+
Q8VDC1	FYVE and coiled-coil domain-containing protein 1 OS=Mus musculus GN=Fyco1 PE=1 SV=1	13052.8	183.842	0.000130703		+
Q9ER88	28S ribosomal protein S29, mitochondrial OS=Mus musculus GN=Dap3 PE=2 SV=1	15339.4	666.931	0.000130558		+
O55023	Inositol monophosphatase 1 OS=Mus musculus GN=Impa1 PE=1 SV=1	15627.2	976.701	0.000130185		+
Q9CXT8	Mitochondrial-processing peptidase subunit beta OS=Mus musculus GN=Pmpcb PE=2 SV=1	13055.3	543.97	0.000130107		+
P42932	T-complex protein 1 subunit theta OS=Mus musculus GN=Cct8 PE=1 SV=3	17898.6	497.184	0.000129675		+
Q9Z2Z6	Mitochondrial carnitine/acylcarnitine carrier protein OS=Mus musculus GN=Slc25a20 PE=1 SV=1	16115.9	895.33	0.000129496		+
Q9D7P6	Iron-sulfur cluster assembly enzyme ISCU, mitochondrial OS=Mus musculus GN=Iscu PE=1 SV=1	19596.3	1633.03	0.000129433		+
P63024	Cluster of Vesicle-associated membrane protein 3 OS=Mus musculus GN=Vamp3 PE=1 SV=1 (P63024)	12825	2564.99	0.000128961		+
P80314	T-complex protein 1 subunit beta OS=Mus musculus GN=Cct2 PE=1 SV=4	16367.6	511.489	0.000128752		+
Q921H8	Cluster of 3-ketoacyl-CoA thiolase A, peroxisomal OS=Mus musculus GN=Acaa1a PE=1 SV=1 (Q921H8)	13292.8	664.64	0.000127938		+
P05622	Platelet-derived growth factor receptor beta OS=Mus musculus GN=Pdgfrb PE=1 SV=1	10203.4	237.288	0.000127618		+
Q8R3Q6	Coiled-coil domain-containing protein 58 OS=Mus musculus GN=Ccdc58 PE=2 SV=1	13986.1	1748.26	0.000127595		+
Q9CR10	Oxidoreductase-like domain-containing protein 1 OS=Mus musculus GN=Oxld1 PE=2 SV=1	9160.38	1308.63	0.000127103		+
Q8BHG2	UPF0587 protein C1orf123 homolog OS=Mus musculus PE=2 SV=1	14494.9	1610.55	0.000127103		+
Q9JHJ0	Tropomodulin-3 OS=Mus musculus GN=Tmod3 PE=2 SV=1	13213.3	734.072	0.000126997		+
P30681	High mobility group protein B2 OS=Mus musculus GN=Hmgb2 PE=1 SV=3	9571.51	1196.44	0.000126604		+
A0JNU3	60 kDa lysophospholipase OS=Mus musculus GN=Aspg PE=2 SV=1	10016	476.955	0.000126569		+
Q9CQB2	Protein FAM195A OS=Mus musculus GN=Fam195a PE=1 SV=1	9700.73	1616.79	0.000126541		+
Q9D1L9	Ragulator complex protein LAMTOR5 OS=Mus musculus GN=Lamtor5 PE=2 SV=1	14978.7	2995.73	0.000126498		+
P97300	Neuroplastin OS=Mus musculus GN=Nptn PE=1 SV=3	12992.6	649.63	0.000126244		+
P43274	Cluster of Histone H1.4 OS=Mus musculus GN=Hist1h1e PE=1 SV=2 (P43274)	13069.6	1306.96	0.000125797		+
Q99MQ4	Asporin OS=Mus musculus GN=Aspn PE=1 SV=1	12143.9	674.659	0.000125785		+
Q9WUK2	Eukaryotic translation initiation factor 4H OS=Mus musculus GN=Eif4h PE=1 SV=3	14703.9	1050.28	0.000125762		+
Q9DC61	Mitochondrial-processing peptidase subunit alpha OS=Mus musculus GN=Pmpca PE=1 SV=1	14734.4	491.146	0.000125354		+
P51881	ADP/ATP translocase 2 OS=Mus musculus GN=Slc25a5 PE=1 SV=3	17346.1	867.304	0.000125082		+
P47962	60S ribosomal protein L5 OS=Mus musculus GN=Rpl5 PE=1 SV=3	9117.51	828.865	0.000124873		+
Q9CXW2	28S ribosomal protein S22, mitochondrial OS=Mus musculus GN=Mrps22 PE=2 SV=1	15908.2	691.662	0.000124777		+
Q61081	Hsp90 co-chaperone Cdc37 OS=Mus musculus GN=Cdc37 PE=2 SV=1	10808.3	635.785	0.000124165		+
Q8BH86	UPF0317 protein C14orf159 homolog, mitochondrial OS=Mus musculus PE=1 SV=1	12373.8	426.683	0.000124013		+
O35129	Prohibitin-2 OS=Mus musculus GN=Phb2 PE=1 SV=1	18639.9	847.27	0.000123551		+
Q99LD8	N(G),N(G)-dimethylarginine dimethylaminohydrolase 2 OS=Mus musculus GN=Ddah2 PE=1 SV=1	14267.4	951.159	0.000123492		+
Q9CPQ8	ATP synthase subunit g, mitochondrial OS=Mus musculus GN=Atp5l PE=1 SV=1	12332.5	2466.5	0.000123406		+
P40124	Adenylyl cyclase-associated protein 1 OS=Mus musculus GN=Cap1 PE=1 SV=4	14716.8	545.066	0.000123091		+
Q6P8J7	Creatine kinase S-type, mitochondrial OS=Mus musculus GN=Ckmt2 PE=1 SV=1	11830	591.501	0.000122977		+
P35980	60S ribosomal protein L18 OS=Mus musculus GN=Rpl18 PE=2 SV=3	9079.74	1297.11	0.000122956		+
Q91UZ5	Inositol monophosphatase 2 OS=Mus musculus GN=Impa2 PE=1 SV=1	9735.69	885.063	0.000122935		+
P31230	Aminoacyl tRNA synthase complex-interacting multifunctional protein 1 OS=Mus musculus GN=Aimp1 PE=1 SV=2	14000	823.532	0.000122616		+
Q3UGC7	Eukaryotic translation initiation factor 3 subunit J-A OS=Mus musculus GN=Eif3j1 PE=2 SV=1	14293.9	952.925	0.000122462		+
Q9DBL9	1-acylglycerol-3-phosphate O-acyltransferase ABHD5 OS=Mus musculus GN=Abhd5 PE=1 SV=1	9281	713.923	0.00012242		+
P62311	U6 snRNA-associated Sm-like protein LSm3 OS=Mus musculus GN=Lsm3 PE=3 SV=2	7058.51	2352.84	0.000122058		+
P26369	Splicing factor U2AF 65 kDa subunit OS=Mus musculus GN=U2af2 PE=1 SV=3	7804.24	520.282	0.000121942		+
Q921H9	Cytochrome c oxidase assembly factor 7 OS=Mus musculus GN=Coa7 PE=2 SV=1	16257.4	1083.83	0.00012159		+
Q9JK53	Prolargin OS=Mus musculus GN=Prelp PE=1 SV=2	15343.6	639.315	0.000121212		+
Q9JII6	Alcohol dehydrogenase [NADP(+)] OS=Mus musculus GN=Akr1a1 PE=1 SV=3	15868.1	755.623	0.000121075		+
Q3UGR5	Haloacid dehalogenase-like hydrolase domain-containing protein 2 OS=Mus musculus GN=Hdhd2 PE=1 SV=2	11536.3	961.362	0.000120961		+
Q8BG32	26S proteasome non-ATPase regulatory subunit 11 OS=Mus musculus GN=Psmd11 PE=1 SV=3	15683.3	580.863	0.000120673		+
O09061	Proteasome subunit beta type-1 OS=Mus musculus GN=Psmb1 PE=1 SV=1	13555.5	1042.73	0.00012043		+
Q9CXR1	Dehydrogenase/reductase SDR family member 7 OS=Mus musculus GN=Dhrs7 PE=2 SV=2	12227.3	719.252	0.000120224		+
Q9R1P1	Proteasome subunit beta type-3 OS=Mus musculus GN=Psmb3 PE=1 SV=1	10744.2	1193.8	0.00012006		+
Q8VBT0	Thioredoxin-related transmembrane protein 1 OS=Mus musculus GN=Tmx1 PE=1 SV=1	8722.87	872.287	0.000119935		+
P70168	Importin subunit beta-1 OS=Mus musculus GN=Kpnb1 PE=1 SV=2	9861.16	281.747	0.000119915		+
Q3V384	Lactation elevated protein 1 OS=Mus musculus GN=Lace1 PE=2 SV=1	12529.5	501.178	0.000119211		+
Q8K2C6	NAD-dependent protein deacylase sirtuin-5, mitochondrial OS=Mus musculus GN=Sirt5 PE=1 SV=1	14345.1	796.953	0.000119135		+
Q60854	Serpin B6 OS=Mus musculus GN=Serpinb6 PE=1 SV=1	13410.1	638.578	0.000119131		+
Q9JII5	DAZ-associated protein 1 OS=Mus musculus GN=Dazap1 PE=2 SV=2	6294.1	629.41	0.000119119		+
P43025	Tetranectin OS=Mus musculus GN=Clec3b PE=1 SV=2	8535.24	1219.32	0.000118852		+
P51150	Ras-related protein Rab-7a OS=Mus musculus GN=Rab7a PE=1 SV=2	16172.5	1155.18	0.000118836		+
Q924M7	Mannose-6-phosphate isomerase OS=Mus musculus GN=Mpi PE=2 SV=1	7567.24	582.095	0.00011873		+
P54726	UV excision repair protein RAD23 homolog A OS=Mus musculus GN=Rad23a PE=1 SV=2	9555.97	682.569	0.000118695		+
Q9CQC9	GTP-binding protein SAR1b OS=Mus musculus GN=Sar1b PE=1 SV=1	12105.4	1210.54	0.000118657		+
Q6ZWV7	60S ribosomal protein L35 OS=Mus musculus GN=Rpl35 PE=2 SV=1	7441.4	1860.35	0.000118567		+
P05202	Aspartate aminotransferase, mitochondrial OS=Mus musculus GN=Got2 PE=1 SV=1	14840.4	570.784	0.000118515		+
Q8BH31	Major facilitator superfamily domain-containing protein 8 OS=Mus musculus GN=Mfsd8 PE=2 SV=1	7520.07	470.005	0.000118497		+
P14115	60S ribosomal protein L27a OS=Mus musculus GN=Rpl27a PE=2 SV=5	11397	1628.15	0.000118404		+
P63037	DnaJ homolog subfamily A member 1 OS=Mus musculus GN=Dnaja1 PE=1 SV=1	11446.5	602.449	0.000118379		+
Q8BGD9	Eukaryotic translation initiation factor 4B OS=Mus musculus GN=Eif4b PE=1 SV=1	9408.43	392.018	0.000118191		+
Q8JZU2	Tricarboxylate transport protein, mitochondrial OS=Mus musculus GN=Slc25a1 PE=2 SV=1	12723.1	795.193	0.000118166		+
Q3TKY6	Peptidyl-prolyl cis-trans isomerase CWC27 homolog OS=Mus musculus GN=Cwc27 PE=2 SV=1	10074.1	503.703	0.000118115		+
Q9CZB0	Succinate dehydrogenase cytochrome b560 subunit, mitochondrial OS=Mus musculus GN=Sdhc PE=2 SV=1	13175.6	1463.95	0.00011785		+
P07758	Cluster of Alpha-1-antitrypsin 1-1 OS=Mus musculus GN=Serpina1a PE=1 SV=4 (P07758)	9347.62	584.226	0.000117702		+
O54984	ATPase Asna1 OS=Mus musculus GN=Asna1 PE=1 SV=2	10351.7	690.117	0.000117333		+
Q99J39	Malonyl-CoA decarboxylase, mitochondrial OS=Mus musculus GN=Mlycd PE=1 SV=1	13185.1	488.339	0.000117061		+
P63254	Cysteine-rich protein 1 OS=Mus musculus GN=Crip1 PE=1 SV=2	12490.6	3122.66	0.000116918		+
Q80X50	Ubiquitin-associated protein 2-like OS=Mus musculus GN=Ubap2l PE=1 SV=1	6621.5	228.328	0.000116797		+
P50580	Proliferation-associated protein 2G4 OS=Mus musculus GN=Pa2g4 PE=1 SV=3	13418.1	609.915	0.000116724		+
Q99P72	Reticulon-4 OS=Mus musculus GN=Rtn4 PE=1 SV=2	8177.27	209.674	0.000116265		+
Q9CRB6	Tubulin polymerization-promoting protein family member 3 OS=Mus musculus GN=Tppp3 PE=1 SV=1	15368.1	1397.1	0.000116043		+
P01878	Ig alpha chain C region OS=Mus musculus PE=1 SV=1	7883.34	716.667	0.000115738		+
O08715	A-kinase anchor protein 1, mitochondrial OS=Mus musculus GN=Akap1 PE=1 SV=4	8871.33	286.172	0.000115547		+
Q9CXW4	60S ribosomal protein L11 OS=Mus musculus GN=Rpl11 PE=1 SV=4	11705.8	1300.65	0.000115361		+
Q60823	Cluster of RAC-beta serine/threonine-protein kinase OS=Mus musculus GN=Akt2 PE=1 SV=1 (Q60823)	14159.7	471.992	0.000115221		+
P27573	Myelin protein P0 OS=Mus musculus GN=Mpz PE=1 SV=1	8563.44	951.493	0.000115101		+
Q924A2	Protein capicua homolog OS=Mus musculus GN=Cic PE=1 SV=2	8934.81	101.532	0.000114781		+
Q05186	Reticulocalbin-1 OS=Mus musculus GN=Rcn1 PE=1 SV=1	9613.06	686.647	0.000114613		+
Q62523	Zyxin OS=Mus musculus GN=Zyx PE=1 SV=2	7774.31	431.906	0.000114522		+
P54116	Erythrocyte band 7 integral membrane protein OS=Mus musculus GN=Stom PE=1 SV=3	12494.1	832.94	0.000114452		+
Q8C181	Cluster of Muscleblind-like protein 2 OS=Mus musculus GN=Mbnl2 PE=2 SV=2 (Q8C181)	7133.72	648.52	0.000114049		+
P31809	Cluster of Carcinoembryonic antigen-related cell adhesion molecule 1 OS=Mus musculus GN=Ceacam1 PE=1 SV=1 (P31809)	7306.99	456.687	0.000114036		+
Q9EQH3	Vacuolar protein sorting-associated protein 35 OS=Mus musculus GN=Vps35 PE=1 SV=1	12176.7	283.179	0.00011374		+
O70435	Proteasome subunit alpha type-3 OS=Mus musculus GN=Psma3 PE=1 SV=3	10963.5	913.628	0.000113654		+
Q8VCR7	Alpha/beta hydrolase domain-containing protein 14B OS=Mus musculus GN=Abhd14b PE=2 SV=1	12658.7	1150.79	0.000113148		+
P58389	Serine/threonine-protein phosphatase 2A activator OS=Mus musculus GN=Ppp2r4 PE=1 SV=1	11237.6	702.352	0.000112917		+
P01633	Ig kappa chain V19-17 OS=Mus musculus GN=Igk-V19-17 PE=1 SV=1	7843.05	1568.61	0.000112892		+
Q3TXS7	26S proteasome non-ATPase regulatory subunit 1 OS=Mus musculus GN=Psmd1 PE=1 SV=1	10965	243.666	0.000112827		+
Q78IK2	Up-regulated during skeletal muscle growth protein 5 OS=Mus musculus GN=Usmg5 PE=1 SV=1	12099.1	4033.02	0.000112711		+
Q8BFP9	[Pyruvate dehydrogenase (acetyl-transferring)] kinase isozyme 1, mitochondrial OS=Mus musculus GN=Pdk1 PE=1 SV=2	12605.1	525.212	0.000112695		+
O35857	Mitochondrial import inner membrane translocase subunit TIM44 OS=Mus musculus GN=Timm44 PE=1 SV=2	14017.1	500.612	0.000112014		+
Q9DA03	Complex III assembly factor LYRM7 OS=Mus musculus GN=Lyrm7 PE=2 SV=2	8477.94	2119.49	0.000111823		+
P51125	Calpastatin OS=Mus musculus GN=Cast PE=1 SV=2	11411.5	300.303	0.00011169		+
P56501	Mitochondrial uncoupling protein 3 OS=Mus musculus GN=Ucp3 PE=2 SV=1	13534.3	751.903	0.000111663		+
Q9CQA6	Coiled-coil-helix-coiled-coil-helix domain-containing protein 1 OS=Mus musculus GN=Chchd1 PE=3 SV=1	9364.97	1872.99	0.000111619		+
P62814	V-type proton ATPase subunit B, brain isoform OS=Mus musculus GN=Atp6v1b2 PE=1 SV=1	11263.5	450.541	0.000111582		+
O89079	Coatomer subunit epsilon OS=Mus musculus GN=Cope PE=2 SV=3	9581.52	737.04	0.000111577		+
Q8VHX6	Filamin-C OS=Mus musculus GN=Flnc PE=1 SV=3	12421.2	87.473	0.000111524		+
Q8R2Q4	Ribosome-releasing factor 2, mitochondrial OS=Mus musculus GN=Gfm2 PE=2 SV=2	11233.5	295.62	0.000111481		+
Q6IFX2	Keratin, type I cytoskeletal 42 OS=Mus musculus GN=Krt42 PE=1 SV=1	14708.6	507.193	0.000111358		+
Q9QYC0	Alpha-adducin OS=Mus musculus GN=Add1 PE=1 SV=2	8183.96	314.768	0.000111173		+
O70305	Ataxin-2 OS=Mus musculus GN=Atxn2 PE=1 SV=1	7625.18	185.98	0.000111167		+
O70133	ATP-dependent RNA helicase A OS=Mus musculus GN=Dhx9 PE=1 SV=2	10692.8	169.727	0.000111107		+
Q61990	Cluster of Poly(rC)-binding protein 2 OS=Mus musculus GN=Pcbp2 PE=1 SV=1 (Q61990)	10614	663.373	0.000111042		+
P02463	Collagen alpha-1(IV) chain OS=Mus musculus GN=Col4a1 PE=2 SV=4	11358.6	157.758	0.000111013		+
Q8BW75	Amine oxidase [flavin-containing] B OS=Mus musculus GN=Maob PE=1 SV=4	10385	432.707	0.000110968		+
O08807	Peroxiredoxin-4 OS=Mus musculus GN=Prdx4 PE=1 SV=1	13025.8	814.11	0.000110714		+
O09131	Cluster of Glutathione S-transferase omega-1 OS=Mus musculus GN=Gsto1 PE=2 SV=2 (O09131)	14691.4	918.212	0.000110574		+
Q8QZR5	Alanine aminotransferase 1 OS=Mus musculus GN=Gpt PE=2 SV=3	9598.97	457.094	0.000110384		+
Q9R069	Basal cell adhesion molecule OS=Mus musculus GN=Bcam PE=2 SV=1	11537.6	372.181	0.0001103		+
P61924	Coatomer subunit zeta-1 OS=Mus musculus GN=Copz1 PE=2 SV=1	6224.71	1244.94	0.000110124		+
Q9D6S7	Ribosome-recycling factor, mitochondrial OS=Mus musculus GN=Mrrf PE=1 SV=1	9515.16	865.015	0.000110053		+
O54879	High mobility group protein B3 OS=Mus musculus GN=Hmgb3 PE=2 SV=3	6515.97	1086	0.000109437		+
P61358	60S ribosomal protein L27 OS=Mus musculus GN=Rpl27 PE=1 SV=2	7905.19	1581.04	0.000109385		+
Q61398	Procollagen C-endopeptidase enhancer 1 OS=Mus musculus GN=Pcolce PE=1 SV=2	9456.37	497.704	0.000109349		+
P10518	Delta-aminolevulinic acid dehydratase OS=Mus musculus GN=Alad PE=1 SV=1	9683.55	691.682	0.000109121		+
Q8JZN5	Acyl-CoA dehydrogenase family member 9, mitochondrial OS=Mus musculus GN=Acad9 PE=1 SV=2	13046.5	362.404	0.000109071		+
Q9QWL7	Keratin, type I cytoskeletal 17 OS=Mus musculus GN=Krt17 PE=1 SV=3	14457.1	516.326	0.000108906		+
P50462	Cysteine and glycine-rich protein 3 OS=Mus musculus GN=Csrp3 PE=1 SV=1	11872	1187.2	0.000108635		+
Q8BH57	WD repeat-containing protein 48 OS=Mus musculus GN=Wdr48 PE=1 SV=1	11071.8	325.641	0.000108396		+
P11031	Activated RNA polymerase II transcriptional coactivator p15 OS=Mus musculus GN=Sub1 PE=1 SV=3	11989.1	1712.74	0.000108219		+
Q811D0	Disks large homolog 1 OS=Mus musculus GN=Dlg1 PE=1 SV=1	8631.89	246.625	0.00010814		+
Q61247	Alpha-2-antiplasmin OS=Mus musculus GN=Serpinf2 PE=1 SV=1	8083.24	449.069	0.000108112		+
Q8CI94	Glycogen phosphorylase, brain form OS=Mus musculus GN=Pygb PE=1 SV=3	11978	254.852	0.000107961		+
P56371	Cluster of Ras-related protein Rab-4A OS=Mus musculus GN=Rab4a PE=1 SV=2 (P56371)	14093.3	1006.66	0.000107609		+
P40630	Transcription factor A, mitochondrial OS=Mus musculus GN=Tfam PE=1 SV=2	14916.9	877.464	0.00010755		+
Q9EQS3	C-Myc-binding protein OS=Mus musculus GN=Mycbp PE=2 SV=5	12271.1	2045.18	0.000107211		+
Q00558	Factor VIII intron 22 protein OS=Mus musculus GN=F8a1 PE=2 SV=1	6617.51	601.591	0.000106676		+
Q9Z0S1	3'(2'),5'-bisphosphate nucleotidase 1 OS=Mus musculus GN=Bpnt1 PE=1 SV=2	14652.4	732.621	0.000106509		+
Q9D8S9	BolA-like protein 1 OS=Mus musculus GN=Bola1 PE=1 SV=1	13496	1687	0.000106237		+
Q62422	Osteoclast-stimulating factor 1 OS=Mus musculus GN=Ostf1 PE=1 SV=2	13236.6	1018.2	0.000106052		+
Q9WVQ5	Methylthioribulose-1-phosphate dehydratase OS=Mus musculus GN=Apip PE=1 SV=1	13394.7	892.978	0.000105388		+
Q5EBG6	Heat shock protein beta-6 OS=Mus musculus GN=Hspb6 PE=2 SV=1	9607.14	1372.45	0.000105312		+
O55042	Alpha-synuclein OS=Mus musculus GN=Snca PE=1 SV=2	9937.12	1656.19	0.000105065		+
Q8VDM4	26S proteasome non-ATPase regulatory subunit 2 OS=Mus musculus GN=Psmd2 PE=1 SV=1	11718	239.142	0.000104943		+
Q9QXC1	Fetuin-B OS=Mus musculus GN=Fetub PE=1 SV=1	8971.13	560.696	0.000104882		+
Q9R1P4	Proteasome subunit alpha type-1 OS=Mus musculus GN=Psma1 PE=1 SV=1	14561.3	808.963	0.000104678		+
Q8K2V1	Serine/threonine-protein phosphatase 4 regulatory subunit 1 OS=Mus musculus GN=Ppp4r1 PE=2 SV=2	9662.45	224.708	0.000104607		+
Q8R146	Acylamino-acid-releasing enzyme OS=Mus musculus GN=Apeh PE=2 SV=3	9322.09	291.315	0.00010408		+
Q9D1M0	Protein SEC13 homolog OS=Mus musculus GN=Sec13 PE=2 SV=3	8681.8	667.83	0.00010402		+
P28481	Collagen alpha-1(II) chain OS=Mus musculus GN=Col2a1 PE=1 SV=2	12211.1	167.275	0.000104008		+
Q6PH08	ERC protein 2 OS=Mus musculus GN=Erc2 PE=2 SV=2	10087.5	214.627	0.000103997		+
A6X935	Inter alpha-trypsin inhibitor, heavy chain 4 OS=Mus musculus GN=Itih4 PE=1 SV=2	9511.85	226.473	0.000103805		+
P55284	Cadherin-5 OS=Mus musculus GN=Cdh5 PE=1 SV=2	9166.57	269.605	0.00010379		+
Q9R1Z8	Vinexin OS=Mus musculus GN=Sorbs3 PE=1 SV=1	9469.37	286.951	0.000103489		+
Q9D8T7	SRA stem-loop-interacting RNA-binding protein, mitochondrial OS=Mus musculus GN=Slirp PE=1 SV=2	14986.3	1873.29	0.000103415		+
P62843	40S ribosomal protein S15 OS=Mus musculus GN=Rps15 PE=2 SV=2	8291.21	1381.87	0.000103123		+
Q91XD2	LIM and senescent cell antigen-like-containing domain protein 2 OS=Mus musculus GN=Lims2 PE=1 SV=1	10204.6	600.273	0.000102603		+
P97379	Ras GTPase-activating protein-binding protein 2 OS=Mus musculus GN=G3bp2 PE=1 SV=2	10393.2	433.05	0.000102581		+
P49443	Protein phosphatase 1A OS=Mus musculus GN=Ppm1a PE=1 SV=1	11591.1	551.959	0.000102572		+
P0CW02	Lymphocyte antigen 6C1 OS=Mus musculus GN=Ly6c1 PE=2 SV=1	8248.65	1649.73	0.000102536		+
P46638	Cluster of Ras-related protein Rab-11B OS=Mus musculus GN=Rab11b PE=1 SV=3 (P46638)	14322.6	954.841	0.000102409		+
Q9DCM2	Glutathione S-transferase kappa 1 OS=Mus musculus GN=Gstk1 PE=1 SV=3	14532.1	908.256	0.00010224		+
Q9WUM3	Coronin-1B OS=Mus musculus GN=Coro1b PE=1 SV=1	8214.4	432.337	0.000102077		+
Q99K51	Plastin-3 OS=Mus musculus GN=Pls3 PE=1 SV=3	12514.5	329.329	0.00010203		+
Q60598	Src substrate cortactin OS=Mus musculus GN=Cttn PE=1 SV=2	9506.86	380.275	0.000102007		+
Q9DCL8	Protein phosphatase inhibitor 2 OS=Mus musculus GN=Ppp1r2 PE=1 SV=3	6037.65	1006.28	0.000101887		+
Q60870	Receptor expression-enhancing protein 5 OS=Mus musculus GN=Reep5 PE=1 SV=1	7720.69	1102.96	0.00010168		+
Q91VW3	SH3 domain-binding glutamic acid-rich-like protein 3 OS=Mus musculus GN=Sh3bgrl3 PE=1 SV=1	8832.82	2208.21	0.000101319		+
Q01730	Ras suppressor protein 1 OS=Mus musculus GN=Rsu1 PE=2 SV=3	10261.8	732.985	0.00010128		+
P46656	Adrenodoxin, mitochondrial OS=Mus musculus GN=Fdx1 PE=1 SV=1	11487.5	1148.75	0.000101235		+
Q8CHP8	Phosphoglycolate phosphatase OS=Mus musculus GN=Pgp PE=1 SV=1	12013.9	667.438	0.000100963		+
Q5SW19	Clustered mitochondria protein homolog OS=Mus musculus GN=Cluh PE=2 SV=2	11038.3	155.469	0.000100815		+
O35639	Annexin A3 OS=Mus musculus GN=Anxa3 PE=1 SV=4	13274.6	632.122	0.000100725		+
P52430	Serum paraoxonase/arylesterase 1 OS=Mus musculus GN=Pon1 PE=1 SV=2	8136.42	581.173	0.000100703		+
Q9Z2U0	Cluster of Proteasome subunit alpha type-7 OS=Mus musculus GN=Psma7 PE=1 SV=1 (Q9Z2U0)	11556.8	825.488	0.000100702		+
P57759	Endoplasmic reticulum resident protein 29 OS=Mus musculus GN=Erp29 PE=1 SV=2	9562	796.833	0.000100585		+
Q9CQN7	39S ribosomal protein L41, mitochondrial OS=Mus musculus GN=Mrpl41 PE=2 SV=1	13543.1	1504.79	0.000100577		+
P45377	Cluster of Aldose reductase-related protein 2 OS=Mus musculus GN=Akr1b8 PE=1 SV=2 (P45377)	11441.4	635.631	0.000100549		+
P62334	26S protease regulatory subunit 10B OS=Mus musculus GN=Psmc6 PE=1 SV=1	10385.5	519.273	0.000100455		+
Q8C1B7	Cluster of Septin-11 OS=Mus musculus GN=Sept11 PE=1 SV=4 (Q8C1B7)	9185.68	459.284	9.99567e-05		+
Q61545	RNA-binding protein EWS OS=Mus musculus GN=Ewsr1 PE=1 SV=2	5663.21	333.13	9.98827e-05		+
P55002	Microfibrillar-associated protein 2 OS=Mus musculus GN=Mfap2 PE=2 SV=1	5541.44	1108.29	9.98778e-05		+
P62996	Transformer-2 protein homolog beta OS=Mus musculus GN=Tra2b PE=2 SV=1	7441.14	676.467	9.97401e-05		+
O88545	COP9 signalosome complex subunit 6 OS=Mus musculus GN=Cops6 PE=1 SV=1	7609.44	634.12	9.96415e-05		+
O88531	Palmitoyl-protein thioesterase 1 OS=Mus musculus GN=Ppt1 PE=2 SV=2	9229.04	659.217	9.95707e-05		+
Q9EQK5	Major vault protein OS=Mus musculus GN=Mvp PE=1 SV=4	10653.1	236.734	9.94529e-05		+
P80313	T-complex protein 1 subunit eta OS=Mus musculus GN=Cct7 PE=1 SV=1	11038.2	380.627	9.94359e-05		+
Q9WV55	Vesicle-associated membrane protein-associated protein A OS=Mus musculus GN=Vapa PE=1 SV=2	10584.7	814.208	9.93248e-05		+
Q9D892	Inosine triphosphate pyrophosphatase OS=Mus musculus GN=Itpa PE=1 SV=2	10314.6	1031.46	9.89136e-05		+
Q8VCT3	Aminopeptidase B OS=Mus musculus GN=Rnpep PE=2 SV=2	10264	311.03	9.86409e-05		+
P97315	Cysteine and glycine-rich protein 1 OS=Mus musculus GN=Csrp1 PE=1 SV=3	12029.3	1093.57	9.85759e-05		+
Q6NVF9	Cleavage and polyadenylation specificity factor subunit 6 OS=Mus musculus GN=Cpsf6 PE=2 SV=1	6467.21	380.424	9.85534e-05		+
F6ZDS4	Nucleoprotein TPR OS=Mus musculus GN=Tpr PE=1 SV=1	9109.47	82.0673	9.84775e-05		+
P62627	Dynein light chain roadblock-type 1 OS=Mus musculus GN=Dynlrb1 PE=1 SV=3	12260.1	2043.34	9.8344e-05		+
P24472	Glutathione S-transferase A4 OS=Mus musculus GN=Gsta4 PE=1 SV=3	8782.79	878.279	9.83273e-05		+
Q99KR3	Beta-lactamase-like protein 2 OS=Mus musculus GN=Lactb2 PE=1 SV=1	9589.11	684.936	9.82521e-05		+
P97351	40S ribosomal protein S3a OS=Mus musculus GN=Rps3a PE=1 SV=3	12758.1	750.477	9.82213e-05		+
Q9Z1P7	KN motif and ankyrin repeat domain-containing protein 3 OS=Mus musculus GN=Kank3 PE=2 SV=1	7720.69	266.231	9.81593e-05		+
Q9QZA0	Carbonic anhydrase 5B, mitochondrial OS=Mus musculus GN=Ca5b PE=2 SV=2	9174.91	611.66	9.81028e-05		+
P51912	Neutral amino acid transporter B(0) OS=Mus musculus GN=Slc1a5 PE=1 SV=2	7273.25	382.803	9.80435e-05		+
Q9D5V6	Synapse-associated protein 1 OS=Mus musculus GN=Syap1 PE=1 SV=1	7035.42	541.186	9.80053e-05		+
Q9R013	Cathepsin F OS=Mus musculus GN=Ctsf PE=2 SV=1	9954.96	432.824	9.79244e-05		+
P80317	Cluster of T-complex protein 1 subunit zeta OS=Mus musculus GN=Cct6a PE=1 SV=3 (P80317)	9990.85	384.263	9.76136e-05		+
Q14C51	Pentatricopeptide repeat domain-containing protein 3, mitochondrial OS=Mus musculus GN=Ptcd3 PE=2 SV=2	11431.5	285.788	9.73691e-05		+
P46471	26S protease regulatory subunit 7 OS=Mus musculus GN=Psmc2 PE=1 SV=5	11877.2	456.815	9.73251e-05		+
Q9CZL5	Pterin-4-alpha-carbinolamine dehydratase 2 OS=Mus musculus GN=Pcbd2 PE=1 SV=2	13470.4	1496.71	9.7207e-05		+
P59729	Ras and Rab interactor 3 OS=Mus musculus GN=Rin3 PE=2 SV=2	9107.48	206.988	9.71952e-05		+
Q6PD03	Serine/threonine-protein phosphatase 2A 56 kDa regulatory subunit alpha isoform OS=Mus musculus GN=Ppp2r5a PE=2 SV=1	9797.35	391.894	9.67072e-05		+
Q8VBV7	COP9 signalosome complex subunit 8 OS=Mus musculus GN=Cops8 PE=1 SV=1	7582.97	947.871	9.6538e-05		+
Q61176	Arginase-1 OS=Mus musculus GN=Arg1 PE=1 SV=1	8865.04	633.217	9.65283e-05		+
Q9CXI5	Mesencephalic astrocyte-derived neurotrophic factor OS=Mus musculus GN=Manf PE=1 SV=1	9731.33	1081.26	9.64749e-05		+
Q6P069	Sorcin OS=Mus musculus GN=Sri PE=1 SV=1	11198.1	1018.01	9.642e-05		+
Q99JX3	Golgi reassembly-stacking protein 2 OS=Mus musculus GN=Gorasp2 PE=1 SV=3	6074.92	467.301	9.62656e-05		+
P24369	Peptidyl-prolyl cis-trans isomerase B OS=Mus musculus GN=Ppib PE=1 SV=2	12028.7	925.282	9.60929e-05		+
P70302	Stromal interaction molecule 1 OS=Mus musculus GN=Stim1 PE=1 SV=2	8749.64	282.246	9.58799e-05		+
Q9CQE8	UPF0568 protein C14orf166 homolog OS=Mus musculus PE=2 SV=1	12427.1	776.696	9.57613e-05		+
Q91VT4	Carbonyl reductase family member 4 OS=Mus musculus GN=Cbr4 PE=1 SV=2	8576.98	857.698	9.54636e-05		+
Q61792	LIM and SH3 domain protein 1 OS=Mus musculus GN=Lasp1 PE=1 SV=1	10161.7	725.837	9.5345e-05		+
P15089	Mast cell carboxypeptidase A OS=Mus musculus GN=Cpa3 PE=2 SV=1	10258	446.002	9.52984e-05		+
O08638	Myosin-11 OS=Mus musculus GN=Myh11 PE=1 SV=1	9274.36	95.6119	9.50645e-05		+
Q922B2	Aspartate--tRNA ligase, cytoplasmic OS=Mus musculus GN=Dars PE=2 SV=2	13285	379.572	9.49971e-05		+
P80318	T-complex protein 1 subunit gamma OS=Mus musculus GN=Cct3 PE=1 SV=1	11441.7	357.554	9.49397e-05		+
Q9CYR0	Single-stranded DNA-binding protein, mitochondrial OS=Mus musculus GN=Ssbp1 PE=1 SV=1	12465.9	1246.59	9.45507e-05		+
Q62376	U1 small nuclear ribonucleoprotein 70 kDa OS=Mus musculus GN=Snrnp70 PE=1 SV=2	7057.34	415.137	9.45287e-05		+
P97384	Annexin A11 OS=Mus musculus GN=Anxa11 PE=1 SV=2	7580.33	398.965	9.44895e-05		+
Q9DBC0	Selenoprotein O OS=Mus musculus GN=Selo PE=2 SV=4	7545.93	290.228	9.43392e-05		+
Q60575	Cluster of Kinesin-like protein KIF1B OS=Mus musculus GN=Kif1b PE=1 SV=2 (Q60575)	10108.1	105.292	9.41073e-05		+
Q8K1I7	WAS/WASL-interacting protein family member 1 OS=Mus musculus GN=Wipf1 PE=1 SV=1	8570.27	428.514	9.39857e-05		+
P97364	Selenide, water dikinase 2 OS=Mus musculus GN=Sephs2 PE=1 SV=3	4928.05	448.005	9.38516e-05		+
Q5XKE0	Myosin-binding protein C, fast-type OS=Mus musculus GN=Mybpc2 PE=1 SV=1	10910.4	167.852	9.36173e-05		+
Q9JKR6	Hypoxia up-regulated protein 1 OS=Mus musculus GN=Hyou1 PE=1 SV=1	9791.48	191.99	9.34835e-05		+
Q9DB05	Alpha-soluble NSF attachment protein OS=Mus musculus GN=Napa PE=1 SV=1	11575.2	643.066	9.34702e-05		+
A3KMP2	Tetratricopeptide repeat protein 38 OS=Mus musculus GN=Ttc38 PE=2 SV=2	10612.3	408.166	9.33515e-05		+
Q8VE22	28S ribosomal protein S23, mitochondrial OS=Mus musculus GN=Mrps23 PE=1 SV=1	10464.3	1046.43	9.32524e-05		+
Q8R2Y8	Peptidyl-tRNA hydrolase 2, mitochondrial OS=Mus musculus GN=Ptrh2 PE=2 SV=1	9813.31	1090.37	9.32428e-05		+
Q8C878	NEDD8-activating enzyme E1 catalytic subunit OS=Mus musculus GN=Uba3 PE=1 SV=2	9859.34	410.806	9.30804e-05		+
Q8R429	Sarcoplasmic/endoplasmic reticulum calcium ATPase 1 OS=Mus musculus GN=Atp2a1 PE=2 SV=1	8132.73	193.636	9.27941e-05		+
Q9Z130	Heterogeneous nuclear ribonucleoprotein D-like OS=Mus musculus GN=Hnrnpdl PE=1 SV=1	9458.22	630.548	9.26727e-05		+
Q99LF4	tRNA-splicing ligase RtcB homolog OS=Mus musculus GN=Rtcb PE=2 SV=1	9574.6	382.984	9.26667e-05		+
Q60997	Deleted in malignant brain tumors 1 protein OS=Mus musculus GN=Dmbt1 PE=1 SV=2	4844.6	93.1654	9.25432e-05		+
A2APT9	Kelch domain-containing protein 7A OS=Mus musculus GN=Klhdc7a PE=1 SV=3	8073.25	252.289	9.2358e-05		+
P00687	Cluster of Alpha-amylase 1 OS=Mus musculus GN=Amy1 PE=1 SV=2 (P00687)	8042.52	365.569	9.22867e-05		+
Q8K0C8	Cytochrome c oxidase assembly protein COX19 OS=Mus musculus GN=Cox19 PE=3 SV=1	11670.9	1945.15	9.2172e-05		+
Q9QZ06	Toll-interacting protein OS=Mus musculus GN=Tollip PE=1 SV=1	8319.83	693.319	9.21358e-05		+
Q9D1Q6	Endoplasmic reticulum resident protein 44 OS=Mus musculus GN=Erp44 PE=1 SV=1	8503.27	447.54	9.1831e-05		+
Q63850	Nuclear pore glycoprotein p62 OS=Mus musculus GN=Nup62 PE=1 SV=2	3933.96	393.396	9.1753e-05		+
P62270	40S ribosomal protein S18 OS=Mus musculus GN=Rps18 PE=1 SV=3	10628.5	1180.95	9.16415e-05		+
Q61166	Microtubule-associated protein RP/EB family member 1 OS=Mus musculus GN=Mapre1 PE=1 SV=3	10446.5	696.433	9.15494e-05		+
P40336	Vacuolar protein sorting-associated protein 26A OS=Mus musculus GN=Vps26a PE=1 SV=1	9871.04	548.391	9.15362e-05		+
Q64213	Splicing factor 1 OS=Mus musculus GN=Sf1 PE=1 SV=6	4743.17	296.448	9.14026e-05		+
Q9D7J4	Cytochrome c oxidase protein 20 homolog OS=Mus musculus GN=Cox20 PE=2 SV=1	7926.08	1585.22	9.13836e-05		+
Q6ZWX6	Eukaryotic translation initiation factor 2 subunit 1 OS=Mus musculus GN=Eif2s1 PE=1 SV=3	12679.2	576.328	9.11374e-05		+
Q91YY4	ATP synthase mitochondrial F1 complex assembly factor 2 OS=Mus musculus GN=Atpaf2 PE=1 SV=1	9376.93	625.129	9.11366e-05		+
P59325	Eukaryotic translation initiation factor 5 OS=Mus musculus GN=Eif5 PE=1 SV=1	9341.49	424.613	9.1061e-05		+
Q9JK48	Endophilin-B1 OS=Mus musculus GN=Sh3glb1 PE=1 SV=1	7630.06	508.671	9.10142e-05		+
Q8BK64	Activator of 90 kDa heat shock protein ATPase homolog 1 OS=Mus musculus GN=Ahsa1 PE=2 SV=2	11908.7	541.305	9.03618e-05		+
O70209	PDZ and LIM domain protein 3 OS=Mus musculus GN=Pdlim3 PE=1 SV=1	8976.97	598.465	8.98984e-05		+
P32921	Tryptophan--tRNA ligase, cytoplasmic OS=Mus musculus GN=Wars PE=1 SV=2	10948.3	377.527	8.98726e-05		+
P97478	Ubiquinone biosynthesis protein COQ7 homolog OS=Mus musculus GN=Coq7 PE=2 SV=3	11080.4	852.335	8.97411e-05		+
Q9CRD0	OCIA domain-containing protein 1 OS=Mus musculus GN=Ociad1 PE=1 SV=1	8888.66	740.721	8.95667e-05		+
P01639	Ig kappa chain V-V region MOPC 41 OS=Mus musculus GN=Gm5571 PE=1 SV=1	5712.26	1428.07	8.95037e-05		+
Q8BXK9	Cluster of Chloride intracellular channel protein 5 OS=Mus musculus GN=Clic5 PE=1 SV=1 (Q8BXK9)	9357.36	719.797	8.91707e-05		+
Q9Z2M7	Phosphomannomutase 2 OS=Mus musculus GN=Pmm2 PE=1 SV=1	11778.9	736.181	8.91664e-05		+
P06909	Complement factor H OS=Mus musculus GN=Cfh PE=1 SV=2	8176.41	146.007	8.89673e-05		+
P35487	Pyruvate dehydrogenase E1 component subunit alpha, testis-specific form, mitochondrial OS=Mus musculus GN=Pdha2 PE=2 SV=1	9328.91	466.446	8.86813e-05		+
Q9CQJ6	Density-regulated protein OS=Mus musculus GN=Denr PE=2 SV=1	8192.19	910.243	8.83625e-05		+
Q5SRX1	TOM1-like protein 2 OS=Mus musculus GN=Tom1l2 PE=2 SV=1	7247.51	362.376	8.83378e-05		+
P82347	Delta-sarcoglycan OS=Mus musculus GN=Sgcd PE=1 SV=1	11234.2	624.121	8.78301e-05		+
Q80VP1	Cluster of Epsin-1 OS=Mus musculus GN=Epn1 PE=1 SV=3 (Q80VP1)	3662.44	332.949	8.77985e-05		+
Q9CY64	Biliverdin reductase A OS=Mus musculus GN=Blvra PE=2 SV=1	10738.3	596.571	8.75886e-05		+
O70400	PDZ and LIM domain protein 1 OS=Mus musculus GN=Pdlim1 PE=2 SV=4	8940.28	558.768	8.75438e-05		+
Q9JKX6	ADP-sugar pyrophosphatase OS=Mus musculus GN=Nudt5 PE=1 SV=1	8291.98	829.198	8.70972e-05		+
Q9Z2W0	Aspartyl aminopeptidase OS=Mus musculus GN=Dnpep PE=2 SV=2	8374.46	380.657	8.70325e-05		+
Q3UTJ2	Sorbin and SH3 domain-containing protein 2 OS=Mus musculus GN=Sorbs2 PE=1 SV=2	9156.21	150.102	8.70022e-05		+
Q99K48	Non-POU domain-containing octamer-binding protein OS=Mus musculus GN=Nono PE=1 SV=3	6187.79	363.988	8.6942e-05		+
P61961	Ubiquitin-fold modifier 1 OS=Mus musculus GN=Ufm1 PE=1 SV=1	8704.79	2176.2	8.68962e-05		+
P62141	Cluster of Serine/threonine-protein phosphatase PP1-beta catalytic subunit OS=Mus musculus GN=Ppp1cb PE=1 SV=3 (P62141)	9033.52	531.384	8.65386e-05		+
Q8K157	Aldose 1-epimerase OS=Mus musculus GN=Galm PE=2 SV=1	6260.12	521.677	8.6358e-05		+
Q99KW3	TRIO and F-actin-binding protein OS=Mus musculus GN=Triobp PE=1 SV=3	8544.34	88.086	8.61705e-05		+
Q91XF0	Pyridoxine-5'-phosphate oxidase OS=Mus musculus GN=Pnpo PE=1 SV=1	7186.19	653.29	8.61578e-05		+
P12970	60S ribosomal protein L7a OS=Mus musculus GN=Rpl7a PE=2 SV=2	7207.64	655.24	8.60217e-05		+
O35643	AP-1 complex subunit beta-1 OS=Mus musculus GN=Ap1b1 PE=2 SV=2	8120.05	188.838	8.59549e-05		+
P20918	Plasminogen OS=Mus musculus GN=Plg PE=1 SV=3	9266.46	215.499	8.57003e-05		+
P85094	Isochorismatase domain-containing protein 2A, mitochondrial OS=Mus musculus GN=Isoc2a PE=1 SV=1	6981.95	872.744	8.56816e-05		+
P55937	Golgin subfamily A member 3 OS=Mus musculus GN=Golga3 PE=1 SV=3	9579.98	116.829	8.55597e-05		+
P62301	40S ribosomal protein S13 OS=Mus musculus GN=Rps13 PE=1 SV=2	10200.1	1133.34	8.5483e-05		+
Q9WTQ5	A-kinase anchor protein 12 OS=Mus musculus GN=Akap12 PE=1 SV=1	6799.63	107.931	8.54131e-05		+
Q9JKL4	NADH dehydrogenase [ubiquinone] 1 alpha subcomplex assembly factor 3 OS=Mus musculus GN=Ndufaf3 PE=2 SV=1	8452.91	939.212	8.52824e-05		+
P03987	Ig gamma-3 chain C region OS=Mus musculus PE=1 SV=2	7533.06	443.121	8.52501e-05		+
Q8BK08	Transmembrane protein 11, mitochondrial OS=Mus musculus GN=Tmem11 PE=2 SV=1	7304.99	913.124	8.52237e-05		+
Q8K2Q5	Coiled-coil-helix-coiled-coil-helix domain-containing protein 7 OS=Mus musculus GN=Chchd7 PE=3 SV=1	11542.1	1923.68	8.50985e-05		+
Q9CQF4	Uncharacterized protein C6orf203 homolog OS=Mus musculus PE=1 SV=1	9765.1	697.507	8.50653e-05		+
Q8K411	Presequence protease, mitochondrial OS=Mus musculus GN=Pitrm1 PE=1 SV=1	9251.23	165.201	8.4917e-05		+
P99026	Proteasome subunit beta type-4 OS=Mus musculus GN=Psmb4 PE=1 SV=1	7306.86	664.26	8.47006e-05		+
Q9D6U8	Protein FAM162A OS=Mus musculus GN=Fam162a PE=2 SV=1	10904	1090.4	8.46417e-05		+
Q61699	Heat shock protein 105 kDa OS=Mus musculus GN=Hsph1 PE=1 SV=2	9019.09	200.424	8.46215e-05		+
O55131	Septin-7 OS=Mus musculus GN=Sept7 PE=1 SV=1	8376.87	380.767	8.42945e-05		+
Q9CWK8	Sorting nexin-2 OS=Mus musculus GN=Snx2 PE=1 SV=2	8552.34	328.936	8.42322e-05		+
Q9CR09	Ubiquitin-fold modifier-conjugating enzyme 1 OS=Mus musculus GN=Ufc1 PE=2 SV=1	7890.78	986.348	8.41528e-05		+
Q99JI4	26S proteasome non-ATPase regulatory subunit 6 OS=Mus musculus GN=Psmd6 PE=1 SV=1	10971	421.963	8.41491e-05		+
Q8BK72	28S ribosomal protein S27, mitochondrial OS=Mus musculus GN=Mrps27 PE=2 SV=2	8845.06	402.048	8.41262e-05		+
Q07079	Insulin-like growth factor-binding protein 5 OS=Mus musculus GN=Igfbp5 PE=1 SV=1	8209.79	631.522	8.39979e-05		+
Q9D404	3-oxoacyl-[acyl-carrier-protein] synthase, mitochondrial OS=Mus musculus GN=Oxsm PE=1 SV=1	9067.79	394.252	8.39602e-05		+
P24527	Leukotriene A-4 hydrolase OS=Mus musculus GN=Lta4h PE=1 SV=4	9948.95	276.36	8.35726e-05		+
Q9QYB5	Gamma-adducin OS=Mus musculus GN=Add3 PE=1 SV=2	6531.08	241.892	8.34534e-05		+
Q9DBX1	Regulator of cell cycle RGCC OS=Mus musculus GN=Rgcc PE=1 SV=1	6473.78	1294.76	8.3452e-05		+
Q8R349	Cell division cycle protein 16 homolog OS=Mus musculus GN=Cdc16 PE=2 SV=1	7194.57	266.465	8.33914e-05		+
Q8BWW4	La-related protein 4 OS=Mus musculus GN=Larp4 PE=2 SV=2	5960.1	238.404	8.32799e-05		+
Q9QY15	ATP-dependent RNA helicase DDX25 OS=Mus musculus GN=Ddx25 PE=1 SV=2	7623.3	346.514	8.32766e-05		+
P62889	60S ribosomal protein L30 OS=Mus musculus GN=Rpl30 PE=2 SV=2	8921.15	1486.86	8.32435e-05		+
Q8CHH9	Septin-8 OS=Mus musculus GN=Sept8 PE=1 SV=4	7225.59	380.294	8.29621e-05		+
Q9D1D4	Transmembrane emp24 domain-containing protein 10 OS=Mus musculus GN=Tmed10 PE=2 SV=1	6801.77	755.752	8.24488e-05		+
Q9CWE0	Mitochondrial fission regulator 1-like OS=Mus musculus GN=Mtfr1l PE=1 SV=1	7709.52	593.04	8.23994e-05		+
Q9R0X4	Cluster of Acyl-coenzyme A thioesterase 9, mitochondrial OS=Mus musculus GN=Acot9 PE=1 SV=1 (Q9R0X4)	10017.7	371.025	8.21543e-05		+
Q9D517	1-acyl-sn-glycerol-3-phosphate acyltransferase gamma OS=Mus musculus GN=Agpat3 PE=1 SV=2	6929.7	433.106	8.21206e-05		+
Q8VE38	Oxidoreductase NAD-binding domain-containing protein 1 OS=Mus musculus GN=Oxnad1 PE=2 SV=2	10766.4	538.322	8.18709e-05		+
P11983	T-complex protein 1 subunit alpha OS=Mus musculus GN=Tcp1 PE=1 SV=3	9584.8	309.187	8.18522e-05		+
O08539	Myc box-dependent-interacting protein 1 OS=Mus musculus GN=Bin1 PE=1 SV=1	8104.05	289.43	8.17202e-05		+
P61164	Alpha-centractin OS=Mus musculus GN=Actr1a PE=2 SV=1	8298.3	436.752	8.15092e-05		+
P62082	40S ribosomal protein S7 OS=Mus musculus GN=Rps7 PE=2 SV=1	9238.24	839.84	8.1385e-05		+
Q9D8B3	Charged multivesicular body protein 4b OS=Mus musculus GN=Chmp4b PE=1 SV=2	8907.07	742.256	8.106e-05		+
O35343	Importin subunit alpha-3 OS=Mus musculus GN=Kpna4 PE=1 SV=1	4784.52	318.968	8.09135e-05		+
P08553	Neurofilament medium polypeptide OS=Mus musculus GN=Nefm PE=1 SV=4	8856.49	192.532	8.0878e-05		+
Q62465	Synaptic vesicle membrane protein VAT-1 homolog OS=Mus musculus GN=Vat1 PE=1 SV=3	6403.64	426.909	8.05741e-05		+
P08071	Lactotransferrin OS=Mus musculus GN=Ltf PE=2 SV=4	10315.9	234.452	7.9921e-05		+
P62869	Transcription elongation factor B polypeptide 2 OS=Mus musculus GN=Tceb2 PE=1 SV=1	12450.7	1383.41	7.97914e-05		+
Q61753	D-3-phosphoglycerate dehydrogenase OS=Mus musculus GN=Phgdh PE=1 SV=3	6437.73	321.886	7.97671e-05		+
Q9CZ42	ATP-dependent (S)-NAD(P)H-hydrate dehydratase OS=Mus musculus GN=Carkd PE=1 SV=1	8925.69	495.872	7.97371e-05		+
P56376	Acylphosphatase-1 OS=Mus musculus GN=Acyp1 PE=2 SV=2	12928.4	1616.05	7.95562e-05		+
Q11011	Puromycin-sensitive aminopeptidase OS=Mus musculus GN=Npepps PE=1 SV=2	8049.24	174.983	7.91815e-05		+
P21460	Cystatin-C OS=Mus musculus GN=Cst3 PE=2 SV=2	9312.01	1164	7.91706e-05		+
Q8C166	Copine-1 OS=Mus musculus GN=Cpne1 PE=1 SV=1	6743.29	306.513	7.90471e-05		+
Q9Z1D1	Eukaryotic translation initiation factor 3 subunit G OS=Mus musculus GN=Eif3g PE=1 SV=2	8582.12	504.831	7.87926e-05		+
Q9QYA2	Mitochondrial import receptor subunit TOM40 homolog OS=Mus musculus GN=Tomm40 PE=1 SV=3	5201.59	472.871	7.84777e-05		+
O08788	Dynactin subunit 1 OS=Mus musculus GN=Dctn1 PE=1 SV=3	7557.91	125.965	7.81578e-05		+
P17879	Cluster of Heat shock 70 kDa protein 1B OS=Mus musculus GN=Hspa1b PE=1 SV=3 (P17879)	8386.35	254.132	7.81046e-05		+
Q99KN9	Clathrin interactor 1 OS=Mus musculus GN=Clint1 PE=1 SV=2	4933.57	259.662	7.79104e-05		+
P50247	Adenosylhomocysteinase OS=Mus musculus GN=Ahcy PE=1 SV=3	9694.4	372.862	7.78703e-05		+
P62500	TSC22 domain family protein 1 OS=Mus musculus GN=Tsc22d1 PE=1 SV=2	1942.49	161.874	7.78493e-05		+
Q9WU78	Programmed cell death 6-interacting protein OS=Mus musculus GN=Pdcd6ip PE=1 SV=3	8509.83	184.996	7.77979e-05		+
P17047	Lysosome-associated membrane glycoprotein 2 OS=Mus musculus GN=Lamp2 PE=2 SV=2	7764.03	388.202	7.76628e-05		+
O89020	Afamin OS=Mus musculus GN=Afm PE=1 SV=2	8432.23	255.522	7.76369e-05		+
Q9CR00	26S proteasome non-ATPase regulatory subunit 9 OS=Mus musculus GN=Psmd9 PE=1 SV=1	7871.78	715.617	7.74734e-05		+
Q9DBG3	AP-2 complex subunit beta OS=Mus musculus GN=Ap2b1 PE=1 SV=1	7101.9	169.093	7.74468e-05		+
O55135	Eukaryotic translation initiation factor 6 OS=Mus musculus GN=Eif6 PE=1 SV=2	5996.95	666.328	7.7363e-05		+
Q9JLV1	BAG family molecular chaperone regulator 3 OS=Mus musculus GN=Bag3 PE=1 SV=2	8845.22	285.33	7.73012e-05		+
Q91ZX7	Prolow-density lipoprotein receptor-related protein 1 OS=Mus musculus GN=Lrp1 PE=1 SV=1	7578.52	34.924	7.71976e-05		+
Q8K4F5	Alpha/beta hydrolase domain-containing protein 11 OS=Mus musculus GN=Abhd11 PE=1 SV=1	6816.15	524.319	7.70633e-05		+
P52760	Ribonuclease UK114 OS=Mus musculus GN=Hrsp12 PE=1 SV=3	9871.89	1233.99	7.70398e-05		+
Q9D7S9	Charged multivesicular body protein 5 OS=Mus musculus GN=Chmp5 PE=2 SV=1	4293.21	715.536	7.70123e-05		+
P10637	Microtubule-associated protein tau OS=Mus musculus GN=Mapt PE=1 SV=3	6663	229.758	7.67196e-05		+
P28650	Adenylosuccinate synthetase isozyme 1 OS=Mus musculus GN=Adssl1 PE=1 SV=2	7975	346.739	7.63133e-05		+
O88487	Cluster of Cytoplasmic dynein 1 intermediate chain 2 OS=Mus musculus GN=Dync1i2 PE=1 SV=1 (O88487)	4828.02	254.106	7.61132e-05		+
Q9CQF9	Prenylcysteine oxidase OS=Mus musculus GN=Pcyox1 PE=1 SV=1	7382.15	307.59	7.61022e-05		+
Q9D0T1	NHP2-like protein 1 OS=Mus musculus GN=Nhp2l1 PE=1 SV=4	9801.34	1225.17	7.60489e-05		+
O89103	Complement component C1q receptor OS=Mus musculus GN=Cd93 PE=1 SV=1	5471.11	248.687	7.55334e-05		+
Q64010	Adapter molecule crk OS=Mus musculus GN=Crk PE=1 SV=1	9170.25	509.458	7.54473e-05		+
P63073	Eukaryotic translation initiation factor 4E OS=Mus musculus GN=Eif4e PE=1 SV=1	7556.29	686.935	7.53705e-05		+
Q9CY27	Very-long-chain enoyl-CoA reductase OS=Mus musculus GN=Tecr PE=1 SV=1	6666.43	476.174	7.52608e-05		+
Q9DBG5	Perilipin-3 OS=Mus musculus GN=Plin3 PE=1 SV=1	9076.06	363.042	7.51446e-05		+
Q1XH17	Tripartite motif-containing protein 72 OS=Mus musculus GN=Trim72 PE=1 SV=1	8444.08	324.772	7.51222e-05		+
O88952	Cluster of Protein lin-7 homolog C OS=Mus musculus GN=Lin7c PE=1 SV=2 (O88952)	8632.29	784.753	7.50399e-05		+
Q9EPB5	Serine hydrolase-like protein OS=Mus musculus GN=Serhl PE=2 SV=1	6780.99	484.356	7.49004e-05		+
Q9JL35	High mobility group nucleosome-binding domain-containing protein 5 OS=Mus musculus GN=Hmgn5 PE=1 SV=2	10917.8	376.476	7.47636e-05		+
Q9CRB2	H/ACA ribonucleoprotein complex subunit 2 OS=Mus musculus GN=Nhp2 PE=2 SV=1	4946.17	989.234	7.47191e-05		+
P61202	COP9 signalosome complex subunit 2 OS=Mus musculus GN=Cops2 PE=1 SV=1	7274.2	330.645	7.47144e-05		+
Q80UG5	Septin-9 OS=Mus musculus GN=Sept9 PE=1 SV=1	10128.8	259.712	7.45852e-05		+
Q9ERI6	Retinol dehydrogenase 14 OS=Mus musculus GN=Rdh14 PE=2 SV=1	8886.27	467.698	7.4487e-05		+
Q8C5H8	NAD kinase 2, mitochondrial OS=Mus musculus GN=Nadk2 PE=1 SV=2	8357.46	334.298	7.446e-05		+
Q9CX34	Suppressor of G2 allele of SKP1 homolog OS=Mus musculus GN=Sugt1 PE=2 SV=3	9330.35	444.302	7.42502e-05		+
Q9DCH4	Eukaryotic translation initiation factor 3 subunit F OS=Mus musculus GN=Eif3f PE=1 SV=2	6687.06	445.804	7.41599e-05		+
Q61738	Integrin alpha-7 OS=Mus musculus GN=Itga7 PE=1 SV=3	5881.87	130.708	7.40324e-05		+
Q8BP92	Reticulocalbin-2 OS=Mus musculus GN=Rcn2 PE=2 SV=1	6349.54	453.539	7.40305e-05		+
P39447	Tight junction protein ZO-1 OS=Mus musculus GN=Tjp1 PE=1 SV=2	6594.09	86.7644	7.39996e-05		+
Q78IK4	MICOS complex subunit Mic27 OS=Mus musculus GN=Apool PE=2 SV=1	9784.4	575.553	7.37549e-05		+
B1AR13	CDGSH iron-sulfur domain-containing protein 3, mitochondrial OS=Mus musculus GN=Cisd3 PE=1 SV=1	9665.82	1073.98	7.37312e-05		+
Q9R1P3	Proteasome subunit beta type-2 OS=Mus musculus GN=Psmb2 PE=1 SV=1	7338.33	733.833	7.36158e-05		+
P62748	Cluster of Hippocalcin-like protein 1 OS=Mus musculus GN=Hpcal1 PE=2 SV=2 (P62748)	11283.3	752.22	7.35889e-05		+
Q9Z2Y8	Proline synthase co-transcribed bacterial homolog protein OS=Mus musculus GN=Prosc PE=1 SV=1	8387.56	559.171	7.35849e-05		+
Q9Z1R2	Large proline-rich protein BAG6 OS=Mus musculus GN=Bag6 PE=1 SV=1	4161.57	138.719	7.35324e-05		+
Q3UEB3	Poly(U)-binding-splicing factor PUF60 OS=Mus musculus GN=Puf60 PE=2 SV=2	6405.48	278.499	7.34841e-05		+
Q9JMG7	Hepatoma-derived growth factor-related protein 3 OS=Mus musculus GN=Hdgfrp3 PE=1 SV=2	6722.25	746.917	7.33743e-05		+
Q9CQM5	Thioredoxin domain-containing protein 17 OS=Mus musculus GN=Txndc17 PE=1 SV=1	8366.53	1195.22	7.33582e-05		+
Q8CHS8	Vacuolar protein sorting-associated protein 37A OS=Mus musculus GN=Vps37a PE=2 SV=1	4522.5	376.875	7.33134e-05		+
Q8K3C3	Protein LZIC OS=Mus musculus GN=Lzic PE=1 SV=1	6992.68	776.965	7.32827e-05		+
O08915	AH receptor-interacting protein OS=Mus musculus GN=Aip PE=1 SV=1	6668.98	444.599	7.32205e-05		+
Q9R226	KH domain-containing, RNA-binding, signal transduction-associated protein 3 OS=Mus musculus GN=Khdrbs3 PE=1 SV=1	4296.37	429.637	7.30206e-05		+
P47802	Metaxin-1 OS=Mus musculus GN=Mtx1 PE=1 SV=1	8407.68	467.093	7.28725e-05		+
Q9Z1Z2	Serine-threonine kinase receptor-associated protein OS=Mus musculus GN=Strap PE=1 SV=2	9075.27	432.156	7.27562e-05		+
Q61646	Haptoglobin OS=Mus musculus GN=Hp PE=1 SV=1	8132.66	428.035	7.26429e-05		+
P97429	Annexin A4 OS=Mus musculus GN=Anxa4 PE=2 SV=4	9689.41	461.4	7.25745e-05		+
Q9QXZ0	Microtubule-actin cross-linking factor 1 OS=Mus musculus GN=Macf1 PE=1 SV=2	8221.49	19.9068	7.25247e-05		+
P40936	Indolethylamine N-methyltransferase OS=Mus musculus GN=Inmt PE=1 SV=1	5057.1	561.9	7.24943e-05		+
Q9WV69	Dematin OS=Mus musculus GN=Dmtn PE=1 SV=1	8350.6	363.069	7.22978e-05		+
Q91YE7	RNA-binding protein 5 OS=Mus musculus GN=Rbm5 PE=1 SV=1	6249.36	178.553	7.21851e-05		+
P31938	Dual specificity mitogen-activated protein kinase kinase 1 OS=Mus musculus GN=Map2k1 PE=1 SV=2	6053.62	378.351	7.2035e-05		+
Q80XL6	Acyl-CoA dehydrogenase family member 11 OS=Mus musculus GN=Acad11 PE=1 SV=2	8457.55	187.946	7.19109e-05		+
Q9CX86	Heterogeneous nuclear ribonucleoprotein A0 OS=Mus musculus GN=Hnrnpa0 PE=1 SV=1	8046.54	536.436	7.17265e-05		+
O88653	Ragulator complex protein LAMTOR3 OS=Mus musculus GN=Lamtor3 PE=1 SV=1	7232.93	1205.49	7.15506e-05		+
Q9DCM0	Persulfide dioxygenase ETHE1, mitochondrial OS=Mus musculus GN=Ethe1 PE=1 SV=2	8244.42	588.887	7.15381e-05		+
P08551	Neurofilament light polypeptide OS=Mus musculus GN=Nefl PE=1 SV=5	9286.37	265.325	7.14733e-05		+
P55302	Alpha-2-macroglobulin receptor-associated protein OS=Mus musculus GN=Lrpap1 PE=1 SV=1	7337.01	386.158	7.13939e-05		+
P15327	Bisphosphoglycerate mutase OS=Mus musculus GN=Bpgm PE=2 SV=2	7031.98	540.921	7.10176e-05		+
Q9WVB0	RNA-binding protein with multiple splicing OS=Mus musculus GN=Rbpms PE=2 SV=2	7405.14	740.514	7.07505e-05		+
O88967	ATP-dependent zinc metalloprotease YME1L1 OS=Mus musculus GN=Yme1l1 PE=2 SV=1	7662.07	201.633	7.06688e-05		+
Q8R050	Cluster of Eukaryotic peptide chain release factor GTP-binding subunit ERF3A OS=Mus musculus GN=Gspt1 PE=1 SV=2 (Q8R050)	5875.12	235.005	7.06288e-05		+
Q9JMA1	Ubiquitin carboxyl-terminal hydrolase 14 OS=Mus musculus GN=Usp14 PE=1 SV=3	7196.2	287.848	7.05964e-05		+
Q6ZQ38	Cullin-associated NEDD8-dissociated protein 1 OS=Mus musculus GN=Cand1 PE=2 SV=2	7185.5	117.795	7.03302e-05		+
O09172	Glutamate--cysteine ligase regulatory subunit OS=Mus musculus GN=Gclm PE=2 SV=1	4732.51	525.835	7.03179e-05		+
P14142	Solute carrier family 2, facilitated glucose transporter member 4 OS=Mus musculus GN=Slc2a4 PE=1 SV=3	2635.23	292.804	7.02134e-05		+
P70290	55 kDa erythrocyte membrane protein OS=Mus musculus GN=Mpp1 PE=1 SV=1	7659.07	306.363	7.00738e-05		+
Q9CQ10	Charged multivesicular body protein 3 OS=Mus musculus GN=Chmp3 PE=1 SV=3	5701.22	633.469	6.99631e-05		+
Q8BH43	Wiskott-Aldrich syndrome protein family member 2 OS=Mus musculus GN=Wasf2 PE=1 SV=1	4719.67	294.979	6.98556e-05		+
O35685	Nuclear migration protein nudC OS=Mus musculus GN=Nudc PE=1 SV=1	8731.17	415.77	6.98451e-05		+
P54822	Adenylosuccinate lyase OS=Mus musculus GN=Adsl PE=2 SV=2	6666.6	289.852	6.96462e-05		+
Q99L88	Beta-1-syntrophin OS=Mus musculus GN=Sntb1 PE=1 SV=4	8480.81	273.575	6.95882e-05		+
P49919	Cyclin-dependent kinase inhibitor 1C OS=Mus musculus GN=Cdkn1c PE=2 SV=2	4245.3	424.53	6.94837e-05		+
Q99KP6	Pre-mRNA-processing factor 19 OS=Mus musculus GN=Prpf19 PE=1 SV=1	5164.15	286.897	6.94057e-05		+
P35278	Ras-related protein Rab-5C OS=Mus musculus GN=Rab5c PE=1 SV=2	7442.34	676.576	6.93723e-05		+
Q9Z0G0	PDZ domain-containing protein GIPC1 OS=Mus musculus GN=Gipc1 PE=1 SV=1	6560.01	437.334	6.91984e-05		+
Q91V64	Isochorismatase domain-containing protein 1 OS=Mus musculus GN=Isoc1 PE=1 SV=1	6381.67	490.897	6.88651e-05		+
Q9CZD3	Glycine--tRNA ligase OS=Mus musculus GN=Gars PE=1 SV=1	7673.95	191.849	6.8793e-05		+
Q80Z24	Neuronal growth regulator 1 OS=Mus musculus GN=Negr1 PE=1 SV=1	5386.57	414.352	6.87746e-05		+
P32507	Nectin-2 OS=Mus musculus GN=Pvrl2 PE=1 SV=2	6296.29	273.752	6.87181e-05		+
Q6ZWN5	40S ribosomal protein S9 OS=Mus musculus GN=Rps9 PE=1 SV=3	7639.67	694.516	6.87154e-05		+
Q7TQD2	Tubulin polymerization-promoting protein OS=Mus musculus GN=Tppp PE=1 SV=1	7319.95	665.45	6.8705e-05		+
Q6ZWV3	Cluster of 60S ribosomal protein L10 OS=Mus musculus GN=Rpl10 PE=1 SV=3 (Q6ZWV3)	5089.84	636.229	6.85535e-05		+
P26638	Serine--tRNA ligase, cytoplasmic OS=Mus musculus GN=Sars PE=2 SV=3	6692.62	267.705	6.8455e-05		+
Q3UM45	Protein phosphatase 1 regulatory subunit 7 OS=Mus musculus GN=Ppp1r7 PE=1 SV=2	7941.87	378.184	6.83905e-05		+
Q8BUR9	Mitotic-spindle organizing protein 1 OS=Mus musculus GN=Mzt1 PE=1 SV=1	7680.08	1920.02	6.83815e-05		+
P35762	CD81 antigen OS=Mus musculus GN=Cd81 PE=1 SV=2	4233.71	604.816	6.83739e-05		+
Q9CZM2	60S ribosomal protein L15 OS=Mus musculus GN=Rpl15 PE=2 SV=4	7738.89	644.908	6.81977e-05		+
Q5SSZ5	Tensin-3 OS=Mus musculus GN=Tns3 PE=1 SV=1	5202.58	100.05	6.81736e-05		+
P04186	Complement factor B OS=Mus musculus GN=Cfb PE=1 SV=2	6591.24	183.09	6.81594e-05		+
Q9CY50	Translocon-associated protein subunit alpha OS=Mus musculus GN=Ssr1 PE=1 SV=1	4364.46	484.94	6.80997e-05		+
Q9QZD9	Eukaryotic translation initiation factor 3 subunit I OS=Mus musculus GN=Eif3i PE=1 SV=1	8098.62	426.243	6.80616e-05		+
Q7TPR4	Alpha-actinin-1 OS=Mus musculus GN=Actn1 PE=1 SV=1	7979.43	150.555	6.79585e-05		+
Q8C650	Septin-10 OS=Mus musculus GN=Sept10 PE=2 SV=1	6216.14	296.007	6.79563e-05		+
Q9ERG2	Striatin-3 OS=Mus musculus GN=Strn3 PE=1 SV=1	4806.38	178.014	6.79437e-05		+
P97461	40S ribosomal protein S5 OS=Mus musculus GN=Rps5 PE=1 SV=3	6774.04	677.404	6.79054e-05		+
Q9D6M3	Cluster of Mitochondrial glutamate carrier 1 OS=Mus musculus GN=Slc25a22 PE=1 SV=1 (Q9D6M3)	6707.85	447.19	6.78996e-05		+
Q9JHS4	ATP-dependent Clp protease ATP-binding subunit clpX-like, mitochondrial OS=Mus musculus GN=Clpx PE=1 SV=2	8950.93	223.773	6.78453e-05		+
P50518	Cluster of V-type proton ATPase subunit E 1 OS=Mus musculus GN=Atp6v1e1 PE=1 SV=2 (P50518)	7689.62	591.509	6.77604e-05		+
Q3TWW8	Serine/arginine-rich splicing factor 6 OS=Mus musculus GN=Srsf6 PE=2 SV=1	6330.89	395.68	6.76282e-05		+
Q8BFZ9	Cluster of Erlin-2 OS=Mus musculus GN=Erlin2 PE=1 SV=1 (Q8BFZ9)	8558.66	407.555	6.75975e-05		+
Q9JJW6	Aly/REF export factor 2 OS=Mus musculus GN=Alyref2 PE=1 SV=1	7152.49	650.227	6.75771e-05		+
Q811I0	ATP synthase mitochondrial F1 complex assembly factor 1 OS=Mus musculus GN=Atpaf1 PE=2 SV=1	5940.05	424.289	6.75524e-05		+
Q7TQI3	Ubiquitin thioesterase OTUB1 OS=Mus musculus GN=Otub1 PE=1 SV=2	7394	492.933	6.75054e-05		+
P47941	Crk-like protein OS=Mus musculus GN=Crkl PE=1 SV=2	6830.89	455.393	6.74704e-05		+
Q9CZX8	40S ribosomal protein S19 OS=Mus musculus GN=Rps19 PE=1 SV=3	9574.22	957.422	6.74474e-05		+
Q9CR16	Peptidyl-prolyl cis-trans isomerase D OS=Mus musculus GN=Ppid PE=1 SV=3	7922.99	377.285	6.7319e-05		+
P26645	Myristoylated alanine-rich C-kinase substrate OS=Mus musculus GN=Marcks PE=1 SV=2	5693.21	517.564	6.72347e-05		+
Q9D1J3	SAP domain-containing ribonucleoprotein OS=Mus musculus GN=Sarnp PE=1 SV=3	5862.98	651.443	6.71394e-05		+
Q8BND5	Sulfhydryl oxidase 1 OS=Mus musculus GN=Qsox1 PE=1 SV=1	7220.99	185.154	6.71284e-05		+
P62196	26S protease regulatory subunit 8 OS=Mus musculus GN=Psmc5 PE=1 SV=1	8061.16	335.882	6.71148e-05		+
P17563	Cluster of Selenium-binding protein 1 OS=Mus musculus GN=Selenbp1 PE=1 SV=2 (P17563)	9040.48	291.628	6.7069e-05		+
Q9CXA2	Trans-L-3-hydroxyproline dehydratase OS=Mus musculus GN=L3hypdh PE=1 SV=1	7261.64	403.424	6.67915e-05		+
Q5SWT3	Solute carrier family 25 member 35 OS=Mus musculus GN=Slc25a35 PE=2 SV=2	9810.18	467.151	6.67575e-05		+
Q9CWX2	Complex I intermediate-associated protein 30, mitochondrial OS=Mus musculus GN=Ndufaf1 PE=2 SV=2	7659.23	403.117	6.67513e-05		+
Q569Z6	Thyroid hormone receptor-associated protein 3 OS=Mus musculus GN=Thrap3 PE=1 SV=1	6051.57	140.734	6.66769e-05		+
Q6NSR8	Probable aminopeptidase NPEPL1 OS=Mus musculus GN=Npepl1 PE=2 SV=1	5169.59	272.084	6.66567e-05		+
Q6WVG3	BTB/POZ domain-containing protein KCTD12 OS=Mus musculus GN=Kctd12 PE=1 SV=1	6783.23	423.952	6.66408e-05		+
P47911	60S ribosomal protein L6 OS=Mus musculus GN=Rpl6 PE=1 SV=3	6806.43	453.762	6.65924e-05		+
Q9D8S4	Oligoribonuclease, mitochondrial OS=Mus musculus GN=Rexo2 PE=1 SV=2	6822.3	568.525	6.65744e-05		+
Q8JZQ2	AFG3-like protein 2 OS=Mus musculus GN=Afg3l2 PE=1 SV=1	7975.5	169.691	6.65268e-05		+
Q6PDN3	Myosin light chain kinase, smooth muscle OS=Mus musculus GN=Mylk PE=1 SV=3	6479.4	71.2022	6.63963e-05		+
P01029	Complement C4-B OS=Mus musculus GN=C4b PE=1 SV=3	6126.65	78.5468	6.63616e-05		+
Q9WV96	Mitochondrial import inner membrane translocase subunit Tim10 B OS=Mus musculus GN=Timm10b PE=2 SV=1	10660.4	1332.55	6.6025e-05		+
Q9DB29	Isoamyl acetate-hydrolyzing esterase 1 homolog OS=Mus musculus GN=Iah1 PE=1 SV=1	5917.79	537.981	6.59083e-05		+
Q91VR5	ATP-dependent RNA helicase DDX1 OS=Mus musculus GN=Ddx1 PE=1 SV=1	7098.81	182.021	6.5765e-05		+
Q9D0R8	Protein LSM12 homolog OS=Mus musculus GN=Lsm12 PE=1 SV=1	5532.22	691.527	6.57213e-05		+
P21278	Guanine nucleotide-binding protein subunit alpha-11 OS=Mus musculus GN=Gna11 PE=1 SV=1	6774.23	356.539	6.56183e-05		+
Q9Z1J3	Cysteine desulfurase, mitochondrial OS=Mus musculus GN=Nfs1 PE=2 SV=3	7697.25	296.048	6.55655e-05		+
P62309	Small nuclear ribonucleoprotein G OS=Mus musculus GN=Snrpg PE=1 SV=1	5286.34	1762.11	6.55629e-05		+
Q9QYF9	Protein NDRG3 OS=Mus musculus GN=Ndrg3 PE=1 SV=1	5399.52	359.968	6.55097e-05		+
Q8BIG7	Catechol O-methyltransferase domain-containing protein 1 OS=Mus musculus GN=Comtd1 PE=2 SV=1	7226.55	516.182	6.54688e-05		+
Q61599	Rho GDP-dissociation inhibitor 2 OS=Mus musculus GN=Arhgdib PE=1 SV=3	7195.7	654.155	6.54643e-05		+
Q61703	Inter-alpha-trypsin inhibitor heavy chain H2 OS=Mus musculus GN=Itih2 PE=1 SV=1	6348.78	141.084	6.54501e-05		+
Q80YN3	Breast carcinoma-amplified sequence 1 homolog OS=Mus musculus GN=Bcas1 PE=2 SV=3	7079.19	221.225	6.52798e-05		+
Q6PIE5	Cluster of Sodium/potassium-transporting ATPase subunit alpha-2 OS=Mus musculus GN=Atp1a2 PE=1 SV=1 (Q6PIE5)	6233.53	132.628	6.51798e-05		+
Q9Z0N1	Cluster of Eukaryotic translation initiation factor 2 subunit 3, X-linked OS=Mus musculus GN=Eif2s3x PE=1 SV=2 (Q9Z0N1)	6698.79	291.252	6.51353e-05		+
Q99PL5	Ribosome-binding protein 1 OS=Mus musculus GN=Rrbp1 PE=1 SV=2	10046.7	85.8695	6.50155e-05		+
P60766	Cluster of Cell division control protein 42 homolog OS=Mus musculus GN=Cdc42 PE=1 SV=2 (P60766)	6280.44	697.827	6.49681e-05		+
Q8R0F8	Acylpyruvase FAHD1, mitochondrial OS=Mus musculus GN=Fahd1 PE=1 SV=2	7067.31	588.942	6.49243e-05		+
Q9CPW4	Actin-related protein 2/3 complex subunit 5 OS=Mus musculus GN=Arpc5 PE=2 SV=3	9094.52	909.452	6.48761e-05		+
Q3UNX5	Acyl-coenzyme A synthetase ACSM3, mitochondrial OS=Mus musculus GN=Acsm3 PE=1 SV=2	7439.28	225.433	6.47873e-05		+
Q8JZQ9	Eukaryotic translation initiation factor 3 subunit B OS=Mus musculus GN=Eif3b PE=1 SV=1	5809.82	161.384	6.45785e-05		+
P14148	60S ribosomal protein L7 OS=Mus musculus GN=Rpl7 PE=1 SV=2	6100.6	469.277	6.4573e-05		+
O70378	ER membrane protein complex subunit 8 OS=Mus musculus GN=Emc8 PE=1 SV=1	6942.46	631.133	6.45347e-05		+
Q9CR57	60S ribosomal protein L14 OS=Mus musculus GN=Rpl14 PE=1 SV=3	3118.82	623.765	6.43713e-05		+
Q8K1M6	Dynamin-1-like protein OS=Mus musculus GN=Dnm1l PE=1 SV=2	9067.73	177.799	6.43633e-05		+
Q922Q1	Mitochondrial amidoxime reducing component 2 OS=Mus musculus GN=Marc2 PE=1 SV=1	6151.86	384.491	6.43131e-05		+
P30416	Peptidyl-prolyl cis-trans isomerase FKBP4 OS=Mus musculus GN=Fkbp4 PE=1 SV=5	8253.88	284.617	6.42835e-05		+
Q8C5Q4	G-rich sequence factor 1 OS=Mus musculus GN=Grsf1 PE=1 SV=2	7461.27	276.343	6.42347e-05		+
P70445	Eukaryotic translation initiation factor 4E-binding protein 2 OS=Mus musculus GN=Eif4ebp2 PE=2 SV=1	4540.45	1135.11	6.41207e-05		+
Q99KY4	Cyclin-G-associated kinase OS=Mus musculus GN=Gak PE=1 SV=2	6113.44	101.891	6.40963e-05		+
Q99LB6	Methionine adenosyltransferase 2 subunit beta OS=Mus musculus GN=Mat2b PE=2 SV=1	5476.5	391.179	6.40592e-05		+
Q9QZE5	Coatomer subunit gamma-1 OS=Mus musculus GN=Copg1 PE=2 SV=1	6748.06	149.957	6.40391e-05		+
Q9QXY6	EH domain-containing protein 3 OS=Mus musculus GN=Ehd3 PE=1 SV=2	6719.7	239.989	6.39245e-05		+
Q8BP40	Lysophosphatidic acid phosphatase type 6 OS=Mus musculus GN=Acp6 PE=2 SV=1	6431.46	306.26	6.38767e-05		+
O55186	CD59A glycoprotein OS=Mus musculus GN=Cd59a PE=2 SV=1	4274.71	1068.68	6.38723e-05		+
P18872	Guanine nucleotide-binding protein G(o) subunit alpha OS=Mus musculus GN=Gnao1 PE=1 SV=3	6183.8	363.753	6.38558e-05		+
Q8CHP5	Partner of Y14 and mago OS=Mus musculus GN=Wibg PE=2 SV=2	4489.87	641.41	6.37379e-05		+
Q61414	Cluster of Keratin, type I cytoskeletal 15 OS=Mus musculus GN=Krt15 PE=1 SV=2 (Q61414)	8589.21	296.18	6.37375e-05		+
Q9D273	Cob(I)yrinic acid a,c-diamide adenosyltransferase, mitochondrial OS=Mus musculus GN=Mmab PE=1 SV=1	7195.82	553.524	6.36895e-05		+
Q9WVJ2	26S proteasome non-ATPase regulatory subunit 13 OS=Mus musculus GN=Psmd13 PE=1 SV=1	8831.21	339.662	6.36801e-05		+
Q9CQ40	39S ribosomal protein L49, mitochondrial OS=Mus musculus GN=Mrpl49 PE=2 SV=1	8357.31	759.755	6.3662e-05		+
Q8QZY2	Glycerate kinase OS=Mus musculus GN=Glyctk PE=1 SV=1	4457.04	262.179	6.34878e-05		+
Q8BJ64	Choline dehydrogenase, mitochondrial OS=Mus musculus GN=Chdh PE=1 SV=1	7418.16	218.181	6.346e-05		+
P58871	182 kDa tankyrase-1-binding protein OS=Mus musculus GN=Tnks1bp1 PE=1 SV=2	6528.8	79.6195	6.34022e-05		+
Q8BUV3	Gephyrin OS=Mus musculus GN=Gphn PE=1 SV=2	7118.58	173.624	6.33262e-05		+
Q9D0M5	Cluster of Dynein light chain 2, cytoplasmic OS=Mus musculus GN=Dynll2 PE=1 SV=1 (Q9D0M5)	6985.55	1397.11	6.33249e-05		+
Q3UPL0	Protein transport protein Sec31A OS=Mus musculus GN=Sec31a PE=1 SV=2	5192.68	108.181	6.32819e-05		+
Q61074	Protein phosphatase 1G OS=Mus musculus GN=Ppm1g PE=1 SV=3	5160.64	245.745	6.32055e-05		+
Q9EQI8	39S ribosomal protein L46, mitochondrial OS=Mus musculus GN=Mrpl46 PE=1 SV=1	7168.04	448.003	6.30433e-05		+
Q9CVB6	Actin-related protein 2/3 complex subunit 2 OS=Mus musculus GN=Arpc2 PE=1 SV=3	7957.84	418.834	6.30203e-05		+
Q9JLH8	Tropomodulin-4 OS=Mus musculus GN=Tmod4 PE=2 SV=1	5861.66	366.354	6.29921e-05		+
Q5XJY5	Coatomer subunit delta OS=Mus musculus GN=Arcn1 PE=1 SV=2	6523.66	250.91	6.28865e-05		+
Q7TNP2	Serine/threonine-protein phosphatase 2A 65 kDa regulatory subunit A beta isoform OS=Mus musculus GN=Ppp2r1b PE=1 SV=2	6527.33	217.578	6.28268e-05		+
P56812	Programmed cell death protein 5 OS=Mus musculus GN=Pdcd5 PE=1 SV=3	10042.1	1004.21	6.27813e-05		+
Q9D1K2	V-type proton ATPase subunit F OS=Mus musculus GN=Atp6v1f PE=1 SV=2	8576.16	1072.02	6.27724e-05		+
Q9CQ65	S-methyl-5'-thioadenosine phosphorylase OS=Mus musculus GN=Mtap PE=1 SV=1	8283.43	460.191	6.26007e-05		+
Q9Z1Q5	Chloride intracellular channel protein 1 OS=Mus musculus GN=Clic1 PE=1 SV=3	7911.04	527.403	6.23926e-05		+
Q9CWG8	NADH dehydrogenase [ubiquinone] complex I, assembly factor 7 OS=Mus musculus GN=Ndufaf7 PE=2 SV=4	7647.54	294.136	6.23267e-05		+
Q7TSV4	Phosphoglucomutase-2 OS=Mus musculus GN=Pgm2 PE=1 SV=1	6624.15	207.005	6.23246e-05		+
Q60876	Eukaryotic translation initiation factor 4E-binding protein 1 OS=Mus musculus GN=Eif4ebp1 PE=1 SV=3	2306.35	1153.17	6.22435e-05		+
P31428	Dipeptidase 1 OS=Mus musculus GN=Dpep1 PE=1 SV=2	6828.94	310.407	6.21552e-05		+
Q8QZY1	Eukaryotic translation initiation factor 3 subunit L OS=Mus musculus GN=Eif3l PE=1 SV=1	6172.7	212.852	6.20945e-05		+
Q9DBC7	Cluster of cAMP-dependent protein kinase type I-alpha regulatory subunit OS=Mus musculus GN=Prkar1a PE=1 SV=3 (Q9DBC7)	6234.67	328.141	6.20607e-05		+
Q6P9Q4	FH1/FH2 domain-containing protein 1 OS=Mus musculus GN=Fhod1 PE=1 SV=3	5904.25	109.338	6.20586e-05		+
O88851	Putative hydrolase RBBP9 OS=Mus musculus GN=Rbbp9 PE=1 SV=2	6769.12	676.912	6.19925e-05		+
Q8CGZ0	Calcium homeostasis endoplasmic reticulum protein OS=Mus musculus GN=Cherp PE=1 SV=1	4261.31	133.166	6.19175e-05		+
Q9WUB4	Dynactin subunit 6 OS=Mus musculus GN=Dctn6 PE=1 SV=1	4102.19	683.698	6.18898e-05		+
P60122	RuvB-like 1 OS=Mus musculus GN=Ruvbl1 PE=1 SV=1	5627.51	281.376	6.18774e-05		+
Q9CQL5	39S ribosomal protein L18, mitochondrial OS=Mus musculus GN=Mrpl18 PE=2 SV=1	5457.43	682.179	6.17731e-05		+
Q9R111	Guanine deaminase OS=Mus musculus GN=Gda PE=1 SV=1	7727.51	275.982	6.1657e-05		+
P62702	40S ribosomal protein S4, X isoform OS=Mus musculus GN=Rps4x PE=2 SV=2	7129.16	475.278	6.16065e-05		+
Q3TJD7	PDZ and LIM domain protein 7 OS=Mus musculus GN=Pdlim7 PE=2 SV=1	6727.22	280.301	6.15237e-05		+
Q9Z1Z0	General vesicular transport factor p115 OS=Mus musculus GN=Uso1 PE=1 SV=2	5500.2	130.957	6.13578e-05		+
P21279	Guanine nucleotide-binding protein G(q) subunit alpha OS=Mus musculus GN=Gnaq PE=1 SV=4	6304.91	331.838	6.12669e-05		+
P84099	60S ribosomal protein L19 OS=Mus musculus GN=Rpl19 PE=1 SV=1	3563.49	593.916	6.1036e-05		+
P61971	Nuclear transport factor 2 OS=Mus musculus GN=Nutf2 PE=2 SV=1	6734.77	962.109	6.10042e-05		+
P70402	Myosin-binding protein H OS=Mus musculus GN=Mybph PE=1 SV=2	5015.3	263.963	6.0855e-05		+
P15331	Peripherin OS=Mus musculus GN=Prph PE=1 SV=2	7932.33	255.882	6.0815e-05		+
P26516	26S proteasome non-ATPase regulatory subunit 7 OS=Mus musculus GN=Psmd7 PE=1 SV=2	5697.98	379.865	6.07886e-05		+
Q9CWZ3	RNA-binding protein 8A OS=Mus musculus GN=Rbm8a PE=1 SV=3	5582.14	697.768	6.07787e-05		+
Q9Z2Q5	39S ribosomal protein L40, mitochondrial OS=Mus musculus GN=Mrpl40 PE=2 SV=2	6281.15	571.013	6.07705e-05		+
P03888	NADH-ubiquinone oxidoreductase chain 1 OS=Mus musculus GN=Mtnd1 PE=1 SV=3	2305.14	384.19	6.06687e-05		+
Q9Z1M4	Ribosomal protein S6 kinase beta-2 OS=Mus musculus GN=Rps6kb2 PE=1 SV=1	4139.6	258.725	6.0663e-05		+
Q8R1V4	Transmembrane emp24 domain-containing protein 4 OS=Mus musculus GN=Tmed4 PE=2 SV=1	6916.04	532.003	6.06279e-05		+
O88712	C-terminal-binding protein 1 OS=Mus musculus GN=Ctbp1 PE=1 SV=2	5487.56	288.819	6.03909e-05		+
P19221	Prothrombin OS=Mus musculus GN=F2 PE=1 SV=1	5675.88	195.72	6.02301e-05		+
Q91YQ5	Dolichyl-diphosphooligosaccharide--protein glycosyltransferase subunit 1 OS=Mus musculus GN=Rpn1 PE=1 SV=1	7223.07	200.641	6.02164e-05		+
O70492	Sorting nexin-3 OS=Mus musculus GN=Snx3 PE=1 SV=3	6587.51	731.945	6.01279e-05		+
P29595	NEDD8 OS=Mus musculus GN=Nedd8 PE=1 SV=2	6113.68	1528.42	6.0059e-05		+
Q3THK7	GMP synthase [glutamine-hydrolyzing] OS=Mus musculus GN=Gmps PE=1 SV=2	6249.47	178.556	5.99962e-05		+
O08992	Syntenin-1 OS=Mus musculus GN=Sdcbp PE=1 SV=1	3379.46	422.432	5.99023e-05		+
Q99P30	Peroxisomal coenzyme A diphosphatase NUDT7 OS=Mus musculus GN=Nudt7 PE=1 SV=2	6603.29	507.946	5.97435e-05		+
O35593	26S proteasome non-ATPase regulatory subunit 14 OS=Mus musculus GN=Psmd14 PE=1 SV=2	5517.09	394.078	5.96736e-05		+
Q9ER00	Syntaxin-12 OS=Mus musculus GN=Stx12 PE=1 SV=1	5655.76	435.059	5.94378e-05		+
Q08642	Protein-arginine deiminase type-2 OS=Mus musculus GN=Padi2 PE=1 SV=2	5336.93	177.898	5.9405e-05		+
Q9QYJ0	DnaJ homolog subfamily A member 2 OS=Mus musculus GN=Dnaja2 PE=1 SV=1	5927.17	296.359	5.93727e-05		+
Q6P8I4	PEST proteolytic signal-containing nuclear protein OS=Mus musculus GN=Pcnp PE=1 SV=1	8565.35	713.779	5.92788e-05		+
Q99KW9	T-cell immunomodulatory protein OS=Mus musculus GN=Itfg1 PE=2 SV=2	3600.45	200.025	5.90995e-05		+
Q9D2R6	Cytochrome c oxidase assembly factor 3 homolog, mitochondrial OS=Mus musculus GN=Coa3 PE=2 SV=1	6748.11	1124.69	5.90412e-05		+
P50431	Serine hydroxymethyltransferase, cytosolic OS=Mus musculus GN=Shmt1 PE=1 SV=3	6400.19	256.008	5.89747e-05		+
Q6P1H6	Ankyrin repeat and LEM domain-containing protein 2 OS=Mus musculus GN=Ankle2 PE=2 SV=2	6585.95	126.653	5.89054e-05		+
Q61559	IgG receptor FcRn large subunit p51 OS=Mus musculus GN=Fcgrt PE=1 SV=1	3016.97	335.219	5.88587e-05		+
P24668	Cation-dependent mannose-6-phosphate receptor OS=Mus musculus GN=M6pr PE=1 SV=1	6894.47	430.905	5.88258e-05		+
O89086	Putative RNA-binding protein 3 OS=Mus musculus GN=Rbm3 PE=2 SV=1	6470.57	808.822	5.88188e-05		+
Q3U1J4	DNA damage-binding protein 1 OS=Mus musculus GN=Ddb1 PE=1 SV=2	5289.05	105.781	5.87661e-05		+
O88746	Target of Myb protein 1 OS=Mus musculus GN=Tom1 PE=1 SV=1	5178.58	246.599	5.867e-05		+
P70697	Uroporphyrinogen decarboxylase OS=Mus musculus GN=Urod PE=1 SV=2	5255.59	328.475	5.85366e-05		+
Q9Z0H4	CUGBP Elav-like family member 2 OS=Mus musculus GN=Celf2 PE=1 SV=1	4177.28	245.722	5.8402e-05		+
O55222	Integrin-linked protein kinase OS=Mus musculus GN=Ilk PE=1 SV=2	6224.41	259.351	5.83496e-05		+
P70695	Fructose-1,6-bisphosphatase isozyme 2 OS=Mus musculus GN=Fbp2 PE=2 SV=2	5406.34	360.422	5.83195e-05		+
Q0KL02	Triple functional domain protein OS=Mus musculus GN=Trio PE=1 SV=3	5503.29	38.2173	5.82222e-05		+
O55103	Periaxin OS=Mus musculus GN=Prx PE=2 SV=1	5400.97	90.0162	5.82221e-05		+
Q61206	Platelet-activating factor acetylhydrolase IB subunit beta OS=Mus musculus GN=Pafah1b2 PE=1 SV=2	4155.68	519.46	5.81963e-05		+
Q9Z2C8	Y-box-binding protein 2 OS=Mus musculus GN=Ybx2 PE=1 SV=1	5182	345.466	5.79037e-05		+
Q9JJW5	Myozenin-2 OS=Mus musculus GN=Myoz2 PE=1 SV=1	6661.56	444.104	5.78848e-05		+
Q9D0F3	Protein ERGIC-53 OS=Mus musculus GN=Lman1 PE=2 SV=1	4561.03	228.051	5.77167e-05		+
P97372	Proteasome activator complex subunit 2 OS=Mus musculus GN=Psme2 PE=2 SV=4	7296.09	486.406	5.76372e-05		+
Q64737	Trifunctional purine biosynthetic protein adenosine-3 OS=Mus musculus GN=Gart PE=2 SV=3	5753.13	122.407	5.76301e-05		+
Q8BKC5	Importin-5 OS=Mus musculus GN=Ipo5 PE=1 SV=3	5632.81	106.279	5.75241e-05		+
Q925I1	ATPase family AAA domain-containing protein 3 OS=Mus musculus GN=Atad3 PE=1 SV=1	6887.91	196.797	5.75233e-05		+
Q91Z67	SLIT-ROBO Rho GTPase-activating protein 2 OS=Mus musculus GN=Srgap2 PE=1 SV=2	5108.78	108.697	5.75046e-05		+
Q91YR1	Twinfilin-1 OS=Mus musculus GN=Twf1 PE=1 SV=2	6876.95	327.474	5.74808e-05		+
Q4VAA2	Protein CDV3 OS=Mus musculus GN=Cdv3 PE=1 SV=2	6608.19	440.546	5.73599e-05		+
Q63844	Mitogen-activated protein kinase 3 OS=Mus musculus GN=Mapk3 PE=1 SV=5	6673.16	303.326	5.72094e-05		+
P56213	FAD-linked sulfhydryl oxidase ALR OS=Mus musculus GN=Gfer PE=2 SV=2	5699.19	569.919	5.70981e-05		+
P36993	Protein phosphatase 1B OS=Mus musculus GN=Ppm1b PE=1 SV=1	6092.73	304.637	5.70943e-05		+
P97822	Acidic leucine-rich nuclear phosphoprotein 32 family member E OS=Mus musculus GN=Anp32e PE=1 SV=2	3515.71	439.464	5.7013e-05		+
Q6PHZ2	Cluster of Calcium/calmodulin-dependent protein kinase type II subunit delta OS=Mus musculus GN=Camk2d PE=1 SV=1 (Q6PHZ2)	5533.1	230.546	5.69141e-05		+
Q61249	Immunoglobulin-binding protein 1 OS=Mus musculus GN=Igbp1 PE=1 SV=1	5987.28	332.627	5.67704e-05		+
Q9JKB3	Y-box-binding protein 3 OS=Mus musculus GN=Ybx3 PE=1 SV=2	4996.82	333.122	5.66267e-05		+
Q6P5E4	UDP-glucose:glycoprotein glucosyltransferase 1 OS=Mus musculus GN=Uggt1 PE=1 SV=4	5421.04	73.2573	5.6605e-05		+
P62849	40S ribosomal protein S24 OS=Mus musculus GN=Rps24 PE=2 SV=1	5026.1	837.684	5.65815e-05		+
P97333	Neuropilin-1 OS=Mus musculus GN=Nrp1 PE=1 SV=2	5137.5	125.305	5.65229e-05		+
Q80UU9	Membrane-associated progesterone receptor component 2 OS=Mus musculus GN=Pgrmc2 PE=1 SV=2	6071.64	551.967	5.64065e-05		+
Q9CRB8	Mitochondrial fission process protein 1 OS=Mus musculus GN=Mtfp1 PE=1 SV=1	5618.27	702.284	5.63273e-05		+
Q62048	Astrocytic phosphoprotein PEA-15 OS=Mus musculus GN=Pea15 PE=1 SV=1	5979.37	854.196	5.63169e-05		+
Q8CFX1	GDH/6PGL endoplasmic bifunctional protein OS=Mus musculus GN=H6pd PE=1 SV=2	4899.45	144.101	5.61212e-05		+
Q9WVE8	Protein kinase C and casein kinase substrate in neurons protein 2 OS=Mus musculus GN=Pacsin2 PE=1 SV=1	5268.35	229.059	5.60095e-05		+
Q8BHD7	Polypyrimidine tract-binding protein 3 OS=Mus musculus GN=Ptbp3 PE=2 SV=1	3833.72	225.513	5.59994e-05		+
Q9WTL7	Acyl-protein thioesterase 2 OS=Mus musculus GN=Lypla2 PE=1 SV=1	6184	515.333	5.59557e-05		+
Q9JJV2	Profilin-2 OS=Mus musculus GN=Pfn2 PE=1 SV=3	5949.79	849.97	5.59543e-05		+
Q63810	Calcineurin subunit B type 1 OS=Mus musculus GN=Ppp3r1 PE=1 SV=3	5934.03	659.337	5.57289e-05		+
Q8R1B4	Eukaryotic translation initiation factor 3 subunit C OS=Mus musculus GN=Eif3c PE=1 SV=1	4819.86	120.496	5.569e-05		+
P62317	Small nuclear ribonucleoprotein Sm D2 OS=Mus musculus GN=Snrpd2 PE=2 SV=1	7518.17	939.772	5.5672e-05		+
P62192	26S protease regulatory subunit 4 OS=Mus musculus GN=Psmc1 PE=1 SV=1	6717.6	258.369	5.56535e-05		+
A2AUC9	Kelch-like protein 41 OS=Mus musculus GN=Klhl41 PE=1 SV=1	5390.99	185.896	5.55151e-05		+
P70460	Vasodilator-stimulated phosphoprotein OS=Mus musculus GN=Vasp PE=1 SV=4	5421.98	318.94	5.54063e-05		+
P62077	Mitochondrial import inner membrane translocase subunit Tim8 B OS=Mus musculus GN=Timm8b PE=3 SV=1	9509.49	1358.5	5.52492e-05		+
Q8C0M9	Isoaspartyl peptidase/L-asparaginase OS=Mus musculus GN=Asrgl1 PE=1 SV=1	5941.85	371.365	5.52154e-05		+
Q8BTI8	Serine/arginine repetitive matrix protein 2 OS=Mus musculus GN=Srrm2 PE=1 SV=3	4830.54	42.7482	5.52005e-05		+
O55234	Proteasome subunit beta type-5 OS=Mus musculus GN=Psmb5 PE=1 SV=3	6624.24	441.616	5.51825e-05		+
Q9EPC1	Alpha-parvin OS=Mus musculus GN=Parva PE=1 SV=1	4756.44	297.277	5.51103e-05		+
Q91V16	LYR motif-containing protein 5 OS=Mus musculus GN=Lyrm5 PE=2 SV=1	4837.05	1209.26	5.50306e-05		+
Q91WQ3	Tyrosine--tRNA ligase, cytoplasmic OS=Mus musculus GN=Yars PE=2 SV=3	7863.38	212.524	5.50118e-05		+
P97855	Ras GTPase-activating protein-binding protein 1 OS=Mus musculus GN=G3bp1 PE=1 SV=1	4834.78	241.739	5.48713e-05		+
Q62418	Drebrin-like protein OS=Mus musculus GN=Dbnl PE=1 SV=2	5137.82	256.891	5.47901e-05		+
Q9CWJ9	Bifunctional purine biosynthesis protein PURH OS=Mus musculus GN=Atic PE=1 SV=2	6623.44	194.807	5.47873e-05		+
Q9WVJ3	Carboxypeptidase Q OS=Mus musculus GN=Cpq PE=2 SV=1	4585.75	241.355	5.47669e-05		+
Q9CYW4	Haloacid dehalogenase-like hydrolase domain-containing protein 3 OS=Mus musculus GN=Hdhd3 PE=1 SV=1	4015.49	446.166	5.47638e-05		+
Q9QZ88	Vacuolar protein sorting-associated protein 29 OS=Mus musculus GN=Vps29 PE=1 SV=1	6095.8	609.58	5.47157e-05		+
Q6Y685	Transforming acidic coiled-coil-containing protein 1 OS=Mus musculus GN=Tacc1 PE=1 SV=1	5941.8	148.545	5.46152e-05		+
Q9QZH3	Peptidyl-prolyl cis-trans isomerase E OS=Mus musculus GN=Ppie PE=2 SV=2	6703.16	372.398	5.45515e-05		+
Q62393	Tumor protein D52 OS=Mus musculus GN=Tpd52 PE=1 SV=2	4091.75	511.469	5.4461e-05		+
P16110	Galectin-3 OS=Mus musculus GN=Lgals3 PE=1 SV=3	3613.56	451.695	5.44294e-05		+
Q60960	Importin subunit alpha-5 OS=Mus musculus GN=Kpna1 PE=1 SV=2	3705.64	205.869	5.42602e-05		+
Q99P87	Resistin OS=Mus musculus GN=Retn PE=1 SV=1	4956.69	991.339	5.42301e-05		+
Q9Z1N5	Cluster of Spliceosome RNA helicase Ddx39b OS=Mus musculus GN=Ddx39b PE=1 SV=1 (Q9Z1N5)	5298.73	252.32	5.4185e-05		+
P63005	Platelet-activating factor acetylhydrolase IB subunit alpha OS=Mus musculus GN=Pafah1b1 PE=1 SV=2	6347.77	264.491	5.40586e-05		+
Q9DBM2	Peroxisomal bifunctional enzyme OS=Mus musculus GN=Ehhadh PE=1 SV=4	6146.01	157.59	5.40405e-05		+
P62911	60S ribosomal protein L32 OS=Mus musculus GN=Rpl32 PE=1 SV=2	6218.18	777.273	5.39874e-05		+
P10711	Cluster of Transcription elongation factor A protein 1 OS=Mus musculus GN=Tcea1 PE=1 SV=2 (P10711)	6184.61	363.801	5.39799e-05		+
Q78J03	Methionine-R-sulfoxide reductase B2, mitochondrial OS=Mus musculus GN=Msrb2 PE=1 SV=1	7707.07	642.256	5.38823e-05		+
Q9CR41	Huntingtin-interacting protein K OS=Mus musculus GN=Hypk PE=2 SV=2	5028.76	838.126	5.38823e-05		+
P70362	Ubiquitin fusion degradation protein 1 homolog OS=Mus musculus GN=Ufd1l PE=1 SV=2	5705.18	356.574	5.38457e-05		+
P70297	Signal transducing adapter molecule 1 OS=Mus musculus GN=Stam PE=2 SV=3	4113.44	205.672	5.38379e-05		+
Q8VI36	Paxillin OS=Mus musculus GN=Pxn PE=1 SV=1	5338.31	190.654	5.38346e-05		+
O88544	COP9 signalosome complex subunit 4 OS=Mus musculus GN=Cops4 PE=1 SV=1	6893.13	265.12	5.37407e-05		+
Q9JIX8	Apoptotic chromatin condensation inducer in the nucleus OS=Mus musculus GN=Acin1 PE=1 SV=3	5203.3	81.3016	5.36664e-05		+
Q8K5B2	Multiple coagulation factor deficiency protein 2 homolog OS=Mus musculus GN=Mcfd2 PE=2 SV=1	4533.9	755.65	5.35054e-05		+
Q99M31	Heat shock 70 kDa protein 14 OS=Mus musculus GN=Hspa14 PE=2 SV=2	6258.6	223.521	5.34975e-05		+
Q6P1F6	Cluster of Serine/threonine-protein phosphatase 2A 55 kDa regulatory subunit B alpha isoform OS=Mus musculus GN=Ppp2r2a PE=1 SV=1 (Q6P1F6)	4956.03	236.002	5.34269e-05		+
Q9QXS1	Plectin OS=Mus musculus GN=Plec PE=1 SV=3	6642.91	22.8279	5.34059e-05		+
Q8R059	UDP-glucose 4-epimerase OS=Mus musculus GN=Gale PE=2 SV=1	5411.16	318.304	5.32847e-05		+
P48774	Glutathione S-transferase Mu 5 OS=Mus musculus GN=Gstm5 PE=1 SV=1	6848.57	456.571	5.32558e-05		+
Q9QWR8	Alpha-N-acetylgalactosaminidase OS=Mus musculus GN=Naga PE=2 SV=2	5658.09	257.186	5.32008e-05		+
P61087	Ubiquitin-conjugating enzyme E2 K OS=Mus musculus GN=Ube2k PE=1 SV=3	6489.16	540.763	5.30648e-05		+
Q8BX70	Vacuolar protein sorting-associated protein 13C OS=Mus musculus GN=Vps13c PE=1 SV=2	5357.87	28.8057	5.29958e-05		+
Q9QZS3	Protein numb homolog OS=Mus musculus GN=Numb PE=1 SV=1	3416.67	170.834	5.29796e-05		+
Q9R0U0	Serine/arginine-rich splicing factor 10 OS=Mus musculus GN=Srsf10 PE=1 SV=2	3860.94	386.094	5.29274e-05		+
Q8BT60	Copine-3 OS=Mus musculus GN=Cpne3 PE=2 SV=2	5065.36	202.614	5.28719e-05		+
Q9DBB5	Eukaryotic translation initiation factor 4E type 3 OS=Mus musculus GN=Eif4e3 PE=1 SV=1	5807.15	527.923	5.27975e-05		+
Q01147	Cluster of Cyclic AMP-responsive element-binding protein 1 OS=Mus musculus GN=Creb1 PE=1 SV=1 (Q01147)	1642.29	328.458	5.27554e-05		+
Q8CIN4	Cluster of Serine/threonine-protein kinase PAK 2 OS=Mus musculus GN=Pak2 PE=1 SV=1 (Q8CIN4)	4774.82	207.601	5.26692e-05		+
Q08091	Calponin-1 OS=Mus musculus GN=Cnn1 PE=2 SV=1	5044.51	360.322	5.26358e-05		+
Q52KI8	Serine/arginine repetitive matrix protein 1 OS=Mus musculus GN=Srrm1 PE=1 SV=2	5058.23	112.405	5.26073e-05		+
P97370	Sodium/potassium-transporting ATPase subunit beta-3 OS=Mus musculus GN=Atp1b3 PE=1 SV=1	4536.31	378.026	5.26055e-05		+
Q9DAS9	Guanine nucleotide-binding protein G(I)/G(S)/G(O) subunit gamma-12 OS=Mus musculus GN=Gng12 PE=1 SV=3	5976.03	1494.01	5.2325e-05		+
Q61335	B-cell receptor-associated protein 31 OS=Mus musculus GN=Bcap31 PE=1 SV=4	5979.38	427.099	5.22919e-05		+
Q8CGF7	Transcription elongation regulator 1 OS=Mus musculus GN=Tcerg1 PE=1 SV=2	3758.67	96.3762	5.22481e-05		+
Q91VA6	Polymerase delta-interacting protein 2 OS=Mus musculus GN=Poldip2 PE=2 SV=1	6545.32	284.579	5.21835e-05		+
Q9JKF7	39S ribosomal protein L39, mitochondrial OS=Mus musculus GN=Mrpl39 PE=2 SV=4	6796.94	308.952	5.21585e-05		+
Q9JIF7	Coatomer subunit beta OS=Mus musculus GN=Copb1 PE=1 SV=1	5333.32	111.111	5.20986e-05		+
Q9Z0P4	Paralemmin-1 OS=Mus musculus GN=Palm PE=1 SV=1	5997.79	285.609	5.20527e-05		+
Q8BTE0	UPF0369 protein C6orf57 homolog OS=Mus musculus PE=2 SV=2	4995.26	999.052	5.20164e-05		+
Q9Z2A7	Diacylglycerol O-acyltransferase 1 OS=Mus musculus GN=Dgat1 PE=1 SV=1	3555.17	209.128	5.20114e-05		+
Q60737	Casein kinase II subunit alpha OS=Mus musculus GN=Csnk2a1 PE=1 SV=2	4729.64	262.758	5.19366e-05		+
P46737	Lys-63-specific deubiquitinase BRCC36 OS=Mus musculus GN=Brcc3 PE=2 SV=1	5679.83	354.989	5.18321e-05		+
Q8CFI5	Probable proline--tRNA ligase, mitochondrial OS=Mus musculus GN=Pars2 PE=2 SV=2	5748.71	221.104	5.18217e-05		+
P97443	Histone-lysine N-methyltransferase Smyd1 OS=Mus musculus GN=Smyd1 PE=1 SV=3	5020.64	209.193	5.17576e-05		+
P47791	Glutathione reductase, mitochondrial OS=Mus musculus GN=Gsr PE=1 SV=3	4402.33	220.117	5.17302e-05		+
Q99KG3	RNA-binding protein 10 OS=Mus musculus GN=Rbm10 PE=1 SV=1	4558.02	113.95	5.16487e-05		+
Q99JY3	GTPase IMAP family member 4 OS=Mus musculus GN=Gimap4 PE=1 SV=1	6720.6	480.043	5.16207e-05		+
O55013	Trafficking protein particle complex subunit 3 OS=Mus musculus GN=Trappc3 PE=1 SV=1	5217.21	579.69	5.15412e-05		+
O35386	Phytanoyl-CoA dioxygenase, peroxisomal OS=Mus musculus GN=Phyh PE=1 SV=1	5171.83	304.225	5.14375e-05		+
Q6NV83	U2 snRNP-associated SURP motif-containing protein OS=Mus musculus GN=U2surp PE=2 SV=3	3769.42	99.1952	5.13757e-05		+
Q9CPS6	Histidine triad nucleotide-binding protein 3 OS=Mus musculus GN=Hint3 PE=2 SV=1	4994.12	624.266	5.13629e-05		+
Q8VDK1	Nitrilase homolog 1 OS=Mus musculus GN=Nit1 PE=2 SV=2	6892.61	328.22	5.13227e-05		+
P01637	Cluster of Ig kappa chain V-V region T1 OS=Mus musculus PE=4 SV=1 (P01637)	3244.89	811.223	5.11069e-05		+
Q9DCL9	Multifunctional protein ADE2 OS=Mus musculus GN=Paics PE=1 SV=4	4964.32	248.216	5.10977e-05		+
Q9JMH6	Thioredoxin reductase 1, cytoplasmic OS=Mus musculus GN=Txnrd1 PE=1 SV=3	5035.52	173.639	5.10138e-05		+
Q61733	28S ribosomal protein S31, mitochondrial OS=Mus musculus GN=Mrps31 PE=2 SV=1	6105.15	265.441	5.10115e-05		+
P61759	Prefoldin subunit 3 OS=Mus musculus GN=Vbp1 PE=2 SV=2	7772.9	518.194	5.09155e-05		+
Q9D8Y0	EF-hand domain-containing protein D2 OS=Mus musculus GN=Efhd2 PE=1 SV=1	4762.07	432.915	5.07949e-05		+
P10833	Ras-related protein R-Ras OS=Mus musculus GN=Rras PE=2 SV=1	7794.67	487.167	5.07012e-05		+
Q9JID9	SH2B adapter protein 2 OS=Mus musculus GN=Sh2b2 PE=1 SV=2	4520.57	173.868	5.06804e-05		+
P56135	ATP synthase subunit f, mitochondrial OS=Mus musculus GN=Atp5j2 PE=1 SV=3	4471.29	1117.82	5.06384e-05		+
Q8CGC7	Bifunctional glutamate/proline--tRNA ligase OS=Mus musculus GN=Eprs PE=1 SV=4	5232.82	67.9587	5.06194e-05		+
P35282	Ras-related protein Rab-21 OS=Mus musculus GN=Rab21 PE=1 SV=4	6232.11	479.393	5.0611e-05		+
Q60649	Caseinolytic peptidase B protein homolog OS=Mus musculus GN=Clpb PE=1 SV=1	5303.42	151.526	5.04368e-05		+
Q3U5Q7	UMP-CMP kinase 2, mitochondrial OS=Mus musculus GN=Cmpk2 PE=2 SV=2	4832.76	230.132	5.04292e-05		+
Q99MN1	Lysine--tRNA ligase OS=Mus musculus GN=Kars PE=1 SV=1	4408.87	169.572	5.03798e-05		+
Q9D6Y7	Mitochondrial peptide methionine sulfoxide reductase OS=Mus musculus GN=Msra PE=1 SV=1	6637.46	442.497	5.03626e-05		+
Q8K2T4	UPF0723 protein C11orf83 homolog OS=Mus musculus PE=2 SV=1	4786.64	1196.66	5.02274e-05		+
Q8CAK1	Putative transferase CAF17 homolog, mitochondrial OS=Mus musculus GN=Iba57 PE=1 SV=1	4179.73	298.552	5.02069e-05		+
O09167	60S ribosomal protein L21 OS=Mus musculus GN=Rpl21 PE=2 SV=3	4318.31	616.902	5.01483e-05		+
O35071	Kinesin-like protein KIF1C OS=Mus musculus GN=Kif1c PE=2 SV=2	5607.66	93.461	5.01138e-05		+
Q8BP47	Asparagine--tRNA ligase, cytoplasmic OS=Mus musculus GN=Nars PE=1 SV=2	4093.65	177.985	5.01038e-05		+
P10107	Annexin A1 OS=Mus musculus GN=Anxa1 PE=1 SV=2	6202.26	295.346	5.01012e-05		+
O09044	Synaptosomal-associated protein 23 OS=Mus musculus GN=Snap23 PE=1 SV=1	5896.59	491.383	5.00576e-05		+
Q9DBZ5	Eukaryotic translation initiation factor 3 subunit K OS=Mus musculus GN=Eif3k PE=1 SV=1	5009.8	455.436	5.00362e-05		+
Q64518	Sarcoplasmic/endoplasmic reticulum calcium ATPase 3 OS=Mus musculus GN=Atp2a3 PE=2 SV=3	4822.24	100.463	4.99975e-05		+
P23116	Eukaryotic translation initiation factor 3 subunit A OS=Mus musculus GN=Eif3a PE=1 SV=5	4581.41	70.4832	4.99875e-05		+
Q8R3V5	Endophilin-B2 OS=Mus musculus GN=Sh3glb2 PE=2 SV=2	4345.27	255.604	4.98181e-05		+
Q922E4	Ethanolamine-phosphate cytidylyltransferase OS=Mus musculus GN=Pcyt2 PE=1 SV=1	5029.07	251.454	4.98143e-05		+
Q9D7N6	39S ribosomal protein L30, mitochondrial OS=Mus musculus GN=Mrpl30 PE=2 SV=1	4946.87	618.358	4.96731e-05		+
O35900	U6 snRNA-associated Sm-like protein LSm2 OS=Mus musculus GN=Lsm2 PE=3 SV=1	6266.61	1044.43	4.95575e-05		+
Q91YH5	Atlastin-3 OS=Mus musculus GN=Atl3 PE=2 SV=1	4477.5	186.562	4.94923e-05		+
Q60714	Long-chain fatty acid transport protein 1 OS=Mus musculus GN=Slc27a1 PE=1 SV=1	4593.39	158.393	4.94421e-05		+
Q9D0R2	Threonine--tRNA ligase, cytoplasmic OS=Mus musculus GN=Tars PE=1 SV=2	5675.28	135.126	4.93279e-05		+
Q8R1Q8	Cytoplasmic dynein 1 light intermediate chain 1 OS=Mus musculus GN=Dync1li1 PE=1 SV=1	5555.4	198.407	4.91935e-05		+
O55143	Sarcoplasmic/endoplasmic reticulum calcium ATPase 2 OS=Mus musculus GN=Atp2a2 PE=1 SV=2	4590.27	97.6652	4.91264e-05		+
O35114	Lysosome membrane protein 2 OS=Mus musculus GN=Scarb2 PE=1 SV=3	4352.49	207.262	4.90551e-05		+
P14131	40S ribosomal protein S16 OS=Mus musculus GN=Rps16 PE=2 SV=4	7489.94	680.903	4.90401e-05		+
Q3V3R4	Integrin alpha-1 OS=Mus musculus GN=Itga1 PE=1 SV=2	4191.67	85.5443	4.90063e-05		+
Q9D8U8	Sorting nexin-5 OS=Mus musculus GN=Snx5 PE=1 SV=1	5259.4	239.064	4.89957e-05		+
Q91WK2	Eukaryotic translation initiation factor 3 subunit H OS=Mus musculus GN=Eif3h PE=1 SV=1	5613.54	280.677	4.89623e-05		+
P21812	Mast cell protease 4 OS=Mus musculus GN=Mcpt4 PE=1 SV=1	4519.79	410.89	4.89517e-05		+
Q61189	Methylosome subunit pICln OS=Mus musculus GN=Clns1a PE=2 SV=1	3431.72	428.965	4.88846e-05		+
E9PZQ0	Ryanodine receptor 1 OS=Mus musculus GN=Ryr1 PE=1 SV=1	4741.03	19.6723	4.86802e-05		+
Q8C0C7	Phenylalanine--tRNA ligase alpha subunit OS=Mus musculus GN=Farsa PE=2 SV=1	4629.34	192.889	4.86569e-05		+
P28828	Receptor-type tyrosine-protein phosphatase mu OS=Mus musculus GN=Ptprm PE=2 SV=2	3994	67.6948	4.85176e-05		+
Q8R1G2	Carboxymethylenebutenolidase homolog OS=Mus musculus GN=Cmbl PE=2 SV=1	5946.54	396.436	4.84422e-05		+
Q8K4Z5	Splicing factor 3A subunit 1 OS=Mus musculus GN=Sf3a1 PE=1 SV=1	4371.2	124.891	4.84304e-05		+
P05784	Keratin, type I cytoskeletal 18 OS=Mus musculus GN=Krt18 PE=1 SV=5	6045.02	232.501	4.84058e-05		+
Q05D44	Eukaryotic translation initiation factor 5B OS=Mus musculus GN=Eif5b PE=1 SV=2	4094.69	80.288	4.83893e-05		+
Q61133	Glutathione S-transferase theta-2 OS=Mus musculus GN=Gstt2 PE=2 SV=4	4787.85	398.988	4.82864e-05		+
Q8BP67	60S ribosomal protein L24 OS=Mus musculus GN=Rpl24 PE=1 SV=2	5571.13	619.015	4.81983e-05		+
Q8C3P7	N6-adenosine-methyltransferase subunit METTL3 OS=Mus musculus GN=Mettl3 PE=1 SV=2	4920.29	169.665	4.80128e-05		+
Q3U7R1	Extended synaptotagmin-1 OS=Mus musculus GN=Esyt1 PE=1 SV=2	4236.67	90.1419	4.79867e-05		+
Q9D8X1	Copper homeostasis protein cutC homolog OS=Mus musculus GN=Cutc PE=2 SV=1	5288.92	377.78	4.79851e-05		+
Q8BGI4	Protein FAM13A OS=Mus musculus GN=Fam13a PE=2 SV=1	4275.25	137.911	4.79711e-05		+
Q8VDI7	Ubiquitin-associated domain-containing protein 1 OS=Mus musculus GN=Ubac1 PE=2 SV=2	4803.57	240.179	4.78918e-05		+
Q921M4	Golgin subfamily A member 2 OS=Mus musculus GN=Golga2 PE=2 SV=3	3663.17	96.3992	4.78245e-05		+
O35841	Apoptosis inhibitor 5 OS=Mus musculus GN=Api5 PE=1 SV=2	4807.45	192.298	4.78227e-05		+
Q9ERE7	LDLR chaperone MESD OS=Mus musculus GN=Mesdc2 PE=1 SV=1	5198.01	433.168	4.78181e-05		+
Q8R3P0	Aspartoacylase OS=Mus musculus GN=Aspa PE=1 SV=2	4938.98	308.686	4.7781e-05		+
Q9CQ92	Mitochondrial fission 1 protein OS=Mus musculus GN=Fis1 PE=1 SV=1	4480.33	640.047	4.76765e-05		+
Q9JK92	Heat shock protein beta-8 OS=Mus musculus GN=Hspb8 PE=1 SV=1	5052.84	505.284	4.76503e-05		+
Q8K3H0	DCC-interacting protein 13-alpha OS=Mus musculus GN=Appl1 PE=1 SV=1	4653.6	136.871	4.75511e-05		+
E9Q3E1	Cluster of Aldehyde dehydrogenase OS=Mus musculus GN=Aldh3b2 PE=3 SV=1 (E9Q3E1)	4508.21	204.919	4.75482e-05		+
P17427	AP-2 complex subunit alpha-2 OS=Mus musculus GN=Ap2a2 PE=1 SV=2	5096.51	104.01	4.73807e-05		+
P10922	Histone H1.0 OS=Mus musculus GN=H1f0 PE=2 SV=4	3105.49	517.581	4.7287e-05		+
Q9CWZ7	Gamma-soluble NSF attachment protein OS=Mus musculus GN=Napg PE=1 SV=1	5282.36	310.727	4.72643e-05		+
P97449	Aminopeptidase N OS=Mus musculus GN=Anpep PE=1 SV=4	4606.79	98.0167	4.70689e-05		+
Q62186	Translocon-associated protein subunit delta OS=Mus musculus GN=Ssr4 PE=2 SV=1	3395.18	565.864	4.69279e-05		+
Q8BYJ6	TBC1 domain family member 4 OS=Mus musculus GN=Tbc1d4 PE=1 SV=2	4792.77	72.6177	4.68933e-05		+
Q8C2Q3	RNA-binding protein 14 OS=Mus musculus GN=Rbm14 PE=1 SV=1	3529.22	153.444	4.66706e-05		+
P01592	Immunoglobulin J chain OS=Mus musculus GN=Igj PE=2 SV=4	4730.99	591.373	4.66522e-05		+
Q9DAW9	Calponin-3 OS=Mus musculus GN=Cnn3 PE=1 SV=1	4087.62	291.973	4.6581e-05		+
P03911	NADH-ubiquinone oxidoreductase chain 4 OS=Mus musculus GN=Mtnd4 PE=1 SV=1	2460.22	205.018	4.65809e-05		+
Q99JX4	Eukaryotic translation initiation factor 3 subunit M OS=Mus musculus GN=Eif3m PE=2 SV=1	4502.72	250.151	4.65782e-05		+
Q7TSI3	Serine/threonine-protein phosphatase 6 regulatory subunit 1 OS=Mus musculus GN=Ppp6r1 PE=1 SV=1	3937.45	112.499	4.65724e-05		+
Q9Z1Q9	Valine--tRNA ligase OS=Mus musculus GN=Vars PE=2 SV=1	4318.87	75.7696	4.65278e-05		+
P70261	Paladin OS=Mus musculus GN=Pald1 PE=1 SV=1	5364.96	109.489	4.63869e-05		+
Q8BWB1	Synaptopodin 2-like protein OS=Mus musculus GN=Synpo2l PE=2 SV=1	4008.98	102.794	4.63487e-05		+
Q62086	Serum paraoxonase/arylesterase 2 OS=Mus musculus GN=Pon2 PE=1 SV=2	3470.22	266.94	4.6315e-05		+
Q8CIB5	Fermitin family homolog 2 OS=Mus musculus GN=Fermt2 PE=1 SV=1	5023.34	135.766	4.62582e-05		+
Q9QUH0	Glutaredoxin-1 OS=Mus musculus GN=Glrx PE=1 SV=3	5330.72	888.454	4.6188e-05		+
Q8BLY1	SPARC-related modular calcium-binding protein 1 OS=Mus musculus GN=Smoc1 PE=2 SV=2	4328.81	206.134	4.61087e-05		+
Q9CR27	WASH complex subunit CCDC53 OS=Mus musculus GN=Ccdc53 PE=2 SV=1	4489.13	498.792	4.6076e-05		+
Q62318	Transcription intermediary factor 1-beta OS=Mus musculus GN=Trim28 PE=1 SV=3	3433.82	118.407	4.60724e-05		+
Q9DCJ1	Target of rapamycin complex subunit LST8 OS=Mus musculus GN=Mlst8 PE=1 SV=1	4107.52	293.394	4.60651e-05		+
Q99PM9	Uridine-cytidine kinase 2 OS=Mus musculus GN=Uck2 PE=1 SV=1	4288.01	357.334	4.60163e-05		+
Q5F2E7	Nuclear fragile X mental retardation-interacting protein 2 OS=Mus musculus GN=Nufip2 PE=1 SV=1	3469.63	138.785	4.59856e-05		+
Q6P9R2	Serine/threonine-protein kinase OSR1 OS=Mus musculus GN=Oxsr1 PE=1 SV=1	4325.13	180.214	4.59447e-05		+
Q7TNG5	Echinoderm microtubule-associated protein-like 2 OS=Mus musculus GN=Eml2 PE=2 SV=1	4300.09	148.279	4.59333e-05		+
P50172	Corticosteroid 11-beta-dehydrogenase isozyme 1 OS=Mus musculus GN=Hsd11b1 PE=1 SV=3	5830.54	323.919	4.591e-05		+
O88384	Vesicle transport through interaction with t-SNAREs homolog 1B OS=Mus musculus GN=Vti1b PE=1 SV=1	4696.67	391.389	4.57897e-05		+
Q8BMP6	Golgi resident protein GCP60 OS=Mus musculus GN=Acbd3 PE=1 SV=3	3118.36	173.242	4.56604e-05		+
Q3TLP5	Enoyl-CoA hydratase domain-containing protein 2, mitochondrial OS=Mus musculus GN=Echdc2 PE=1 SV=2	4576.42	326.887	4.55988e-05		+
Q60631	Growth factor receptor-bound protein 2 OS=Mus musculus GN=Grb2 PE=1 SV=1	5767.99	411.999	4.55384e-05		+
Q3TAS6	ER membrane protein complex subunit 10 OS=Mus musculus GN=Emc10 PE=2 SV=2	3074.55	384.319	4.55327e-05		+
Q60902	Epidermal growth factor receptor substrate 15-like 1 OS=Mus musculus GN=Eps15l1 PE=1 SV=3	5020.59	104.596	4.54913e-05		+
O70591	Prefoldin subunit 2 OS=Mus musculus GN=Pfdn2 PE=2 SV=2	6261.06	626.106	4.53364e-05		+
Q3THS6	Cluster of S-adenosylmethionine synthase isoform type-2 OS=Mus musculus GN=Mat2a PE=2 SV=2 (Q3THS6)	4495.04	236.581	4.52661e-05		+
P80315	T-complex protein 1 subunit delta OS=Mus musculus GN=Cct4 PE=1 SV=3	5695.99	178	4.52653e-05		+
Q8BGQ7	Alanine--tRNA ligase, cytoplasmic OS=Mus musculus GN=Aars PE=1 SV=1	4737.23	96.6782	4.5265e-05		+
Q70IV5	Synemin OS=Mus musculus GN=Synm PE=1 SV=2	4826.81	59.5903	4.52043e-05		+
Q8BYM8	Probable cysteine--tRNA ligase, mitochondrial OS=Mus musculus GN=Cars2 PE=2 SV=2	4204.54	168.182	4.51296e-05		+
P08226	Apolipoprotein E OS=Mus musculus GN=Apoe PE=1 SV=2	4283.65	285.577	4.48579e-05		+
P19253	60S ribosomal protein L13a OS=Mus musculus GN=Rpl13a PE=1 SV=4	3924.2	436.022	4.48058e-05		+
Q8K2K6	Arf-GAP domain and FG repeat-containing protein 1 OS=Mus musculus GN=Agfg1 PE=1 SV=2	2992.31	176.018	4.47438e-05		+
Q8BNU0	Armadillo repeat-containing protein 6 OS=Mus musculus GN=Armc6 PE=2 SV=1	4220.09	200.957	4.46054e-05		+
Q9CX56	26S proteasome non-ATPase regulatory subunit 8 OS=Mus musculus GN=Psmd8 PE=1 SV=2	4079.64	254.977	4.45886e-05		+
O88343	Electrogenic sodium bicarbonate cotransporter 1 OS=Mus musculus GN=Slc4a4 PE=1 SV=2	3351.79	83.7949	4.45812e-05		+
Q5HZI1	Microtubule-associated tumor suppressor 1 homolog OS=Mus musculus GN=Mtus1 PE=1 SV=2	4681.29	75.5047	4.44357e-05		+
Q8BX02	KN motif and ankyrin repeat domain-containing protein 2 OS=Mus musculus GN=Kank2 PE=1 SV=1	4607.38	112.375	4.44142e-05		+
P49722	Proteasome subunit alpha type-2 OS=Mus musculus GN=Psma2 PE=1 SV=3	3909.37	390.937	4.43889e-05		+
Q8C7H1	Methylmalonic aciduria type A homolog, mitochondrial OS=Mus musculus GN=Mmaa PE=2 SV=1	5505.09	220.203	4.42957e-05		+
Q03734	Cluster of Serine protease inhibitor A3M OS=Mus musculus GN=Serpina3m PE=1 SV=2 (Q03734)	4508.47	214.689	4.42506e-05		+
P21956	Lactadherin OS=Mus musculus GN=Mfge8 PE=1 SV=3	4131.35	196.731	4.41472e-05		+
Q61129	Complement factor I OS=Mus musculus GN=Cfi PE=1 SV=3	4945.35	149.859	4.41423e-05		+
P27659	60S ribosomal protein L3 OS=Mus musculus GN=Rpl3 PE=1 SV=3	4371	218.55	4.41333e-05		+
Q8BRF7	Sec1 family domain-containing protein 1 OS=Mus musculus GN=Scfd1 PE=1 SV=1	4452.78	139.149	4.40735e-05		+
Q60710	Deoxynucleoside triphosphate triphosphohydrolase SAMHD1 OS=Mus musculus GN=Samhd1 PE=1 SV=2	4839.67	138.276	4.39951e-05		+
Q9Z1X2	Phosphatidylserine synthase 2 OS=Mus musculus GN=Ptdss2 PE=2 SV=2	3458.06	182.003	4.38549e-05		+
Q91VC7	Protein phosphatase 1 regulatory subunit 14A OS=Mus musculus GN=Ppp1r14a PE=2 SV=1	3004.64	600.929	4.3816e-05		+
Q99NB8	Ubiquilin-4 OS=Mus musculus GN=Ubqln4 PE=1 SV=1	2671.61	157.154	4.37075e-05		+
Q922D8	C-1-tetrahydrofolate synthase, cytoplasmic OS=Mus musculus GN=Mthfd1 PE=1 SV=4	4733.5	98.6146	4.37061e-05		+
O09117	Synaptophysin-like protein 1 OS=Mus musculus GN=Sypl1 PE=1 SV=2	2761.1	345.138	4.36811e-05		+
Q9CZW5	Mitochondrial import receptor subunit TOM70 OS=Mus musculus GN=Tomm70a PE=1 SV=2	4721.94	147.561	4.36788e-05		+
Q9CY16	28S ribosomal protein S28, mitochondrial OS=Mus musculus GN=Mrps28 PE=1 SV=1	4854.52	485.452	4.36272e-05		+
P67871	Casein kinase II subunit beta OS=Mus musculus GN=Csnk2b PE=1 SV=1	3989.46	398.946	4.35774e-05		+
Q8R4Y8	Rotatin OS=Mus musculus GN=Rttn PE=2 SV=2	3923.18	40.0324	4.35648e-05		+
Q91WP6	Cluster of Serine protease inhibitor A3N OS=Mus musculus GN=Serpina3n PE=1 SV=1 (Q91WP6)	4889.54	212.589	4.34954e-05		+
Q61001	Laminin subunit alpha-5 OS=Mus musculus GN=Lama5 PE=1 SV=4	3454.48	24.4999	4.33527e-05		+
P56212	cAMP-regulated phosphoprotein 19 OS=Mus musculus GN=Arpp19 PE=1 SV=2	4826.68	804.447	4.3309e-05		+
Q8C129	Leucyl-cystinyl aminopeptidase OS=Mus musculus GN=Lnpep PE=1 SV=1	4194.56	83.8913	4.3097e-05		+
Q8VDQ8	NAD-dependent protein deacetylase sirtuin-2 OS=Mus musculus GN=Sirt2 PE=1 SV=2	4776.43	227.449	4.30873e-05		+
Q9WTZ1	RING-box protein 2 OS=Mus musculus GN=Rnf7 PE=2 SV=1	3868.62	773.724	4.30565e-05		+
Q99NH0	Ankyrin repeat domain-containing protein 17 OS=Mus musculus GN=Ankrd17 PE=1 SV=2	2787.39	35.7358	4.29159e-05		+
Q61191	Host cell factor 1 OS=Mus musculus GN=Hcfc1 PE=1 SV=2	2698.68	46.5289	4.28814e-05		+
Q99LS3	Phosphoserine phosphatase OS=Mus musculus GN=Psph PE=1 SV=1	5054.08	388.776	4.27286e-05		+
P63321	Ras-related protein Ral-A OS=Mus musculus GN=Rala PE=1 SV=1	4139.42	413.942	4.26976e-05		+
Q9D7V9	N-acylethanolamine-hydrolyzing acid amidase OS=Mus musculus GN=Naaa PE=2 SV=2	3647.53	243.169	4.26777e-05		+
Q9CQ86	Migration and invasion enhancer 1 OS=Mus musculus GN=Mien1 PE=1 SV=1	4753.8	792.301	4.26614e-05		+
O54734	Dolichyl-diphosphooligosaccharide--protein glycosyltransferase 48 kDa subunit OS=Mus musculus GN=Ddost PE=1 SV=2	3771.31	198.49	4.2619e-05		+
P53808	Phosphatidylcholine transfer protein OS=Mus musculus GN=Pctp PE=1 SV=2	4707.15	392.263	4.25781e-05		+
P53996	Cellular nucleic acid-binding protein OS=Mus musculus GN=Cnbp PE=1 SV=2	6429.39	494.568	4.24329e-05		+
Q8R550	SH3 domain-containing kinase-binding protein 1 OS=Mus musculus GN=Sh3kbp1 PE=1 SV=1	4571.17	123.545	4.22956e-05		+
Q91XE4	N-acyl-aromatic-L-amino acid amidohydrolase (carboxylate-forming) OS=Mus musculus GN=Acy3 PE=1 SV=1	3279.79	273.316	4.22364e-05		+
Q99N92	39S ribosomal protein L27, mitochondrial OS=Mus musculus GN=Mrpl27 PE=2 SV=1	4837.02	604.628	4.22206e-05		+
Q9Z0P5	Twinfilin-2 OS=Mus musculus GN=Twf2 PE=1 SV=1	5128.88	244.232	4.22188e-05		+
Q3TCJ8	Coiled-coil domain-containing protein 69 OS=Mus musculus GN=Ccdc69 PE=2 SV=1	4546.88	413.353	4.21727e-05		+
P14685	26S proteasome non-ATPase regulatory subunit 3 OS=Mus musculus GN=Psmd3 PE=1 SV=3	5384.69	158.373	4.21138e-05		+
Q9JJ28	Protein flightless-1 homolog OS=Mus musculus GN=Flii PE=1 SV=1	3983.56	66.3926	4.21035e-05		+
O70310	Glycylpeptide N-tetradecanoyltransferase 1 OS=Mus musculus GN=Nmt1 PE=1 SV=1	3546.84	168.897	4.20787e-05		+
Q61233	Plastin-2 OS=Mus musculus GN=Lcp1 PE=1 SV=4	5203.37	136.931	4.20672e-05		+
P83917	Chromobox protein homolog 1 OS=Mus musculus GN=Cbx1 PE=1 SV=1	4482.98	448.298	4.20502e-05		+
Q8VEE1	LIM and cysteine-rich domains protein 1 OS=Mus musculus GN=Lmcd1 PE=1 SV=1	5621.11	234.213	4.20497e-05		+
Q8VCB3	Glycogen [starch] synthase, liver OS=Mus musculus GN=Gys2 PE=1 SV=2	4146.13	118.461	4.19552e-05		+
Q9CPX6	Ubiquitin-like-conjugating enzyme ATG3 OS=Mus musculus GN=Atg3 PE=1 SV=1	2935.29	266.844	4.18324e-05		+
P61082	NEDD8-conjugating enzyme Ubc12 OS=Mus musculus GN=Ube2m PE=2 SV=1	4555.45	455.545	4.1696e-05		+
Q8JZN7	Mitochondrial Rho GTPase 2 OS=Mus musculus GN=Rhot2 PE=2 SV=1	3031.62	137.801	4.16837e-05		+
Q80UW5	Serine/threonine-protein kinase MRCK gamma OS=Mus musculus GN=Cdc42bpg PE=2 SV=2	3642.34	55.1869	4.16065e-05		+
Q8BK03	Protein FAM73B OS=Mus musculus GN=Fam73b PE=1 SV=1	3333.13	144.919	4.16007e-05		+
O08600	Endonuclease G, mitochondrial OS=Mus musculus GN=Endog PE=2 SV=1	5004.43	294.378	4.15014e-05		+
Q61409	cGMP-inhibited 3',5'-cyclic phosphodiesterase B OS=Mus musculus GN=Pde3b PE=1 SV=2	3721.76	77.5368	4.14796e-05		+
Q9CZJ2	Heat shock 70 kDa protein 12B OS=Mus musculus GN=Hspa12b PE=1 SV=1	4970.94	124.273	4.14279e-05		+
Q9R0Q9	Mannose-P-dolichol utilization defect 1 protein OS=Mus musculus GN=Mpdu1 PE=2 SV=1	2138.48	356.413	4.13592e-05		+
P61255	60S ribosomal protein L26 OS=Mus musculus GN=Rpl26 PE=1 SV=1	3277.47	546.246	4.12867e-05		+
O55125	Protein NipSnap homolog 1 OS=Mus musculus GN=Nipsnap1 PE=1 SV=1	3947.18	281.941	4.11951e-05		+
Q9QUR8	Semaphorin-7A OS=Mus musculus GN=Sema7a PE=1 SV=1	4502.05	125.057	4.10726e-05		+
Q8VC52	RNA-binding protein with multiple splicing 2 OS=Mus musculus GN=Rbpms2 PE=1 SV=1	4175.1	417.51	4.10723e-05		+
Q8BGS2	BolA-like protein 2 OS=Mus musculus GN=Bola2 PE=1 SV=1	5506.82	917.804	4.10578e-05		+
Q9DCI9	39S ribosomal protein L32, mitochondrial OS=Mus musculus GN=Mrpl32 PE=2 SV=1	4296.97	429.697	4.0898e-05		+
P53810	Phosphatidylinositol transfer protein alpha isoform OS=Mus musculus GN=Pitpna PE=1 SV=2	5247.31	291.517	4.07177e-05		+
Q99J09	Methylosome protein 50 OS=Mus musculus GN=Wdr77 PE=1 SV=1	3018.17	251.514	4.0692e-05		+
Q9D6K5	Synaptojanin-2-binding protein OS=Mus musculus GN=Synj2bp PE=1 SV=1	4699.02	587.378	4.06829e-05		+
P21126	Ubiquitin-like protein 4A OS=Mus musculus GN=Ubl4a PE=2 SV=1	4687.66	520.851	4.06045e-05		+
P60229	Eukaryotic translation initiation factor 3 subunit E OS=Mus musculus GN=Eif3e PE=1 SV=1	4966.96	177.391	4.05689e-05		+
Q8K274	Ketosamine-3-kinase OS=Mus musculus GN=Fn3krp PE=2 SV=2	3757.95	268.425	4.05192e-05		+
P46938	Transcriptional coactivator YAP1 OS=Mus musculus GN=Yap1 PE=1 SV=2	2648.95	176.597	4.05136e-05		+
Q8VD26	Transmembrane protein 143 OS=Mus musculus GN=Tmem143 PE=2 SV=1	3405.76	179.251	4.05039e-05		+
Q8BIF0	CD99 antigen-like protein 2 OS=Mus musculus GN=Cd99l2 PE=1 SV=1	4352.67	362.722	4.04495e-05		+
P17225	Polypyrimidine tract-binding protein 1 OS=Mus musculus GN=Ptbp1 PE=1 SV=2	3268.84	163.442	4.04267e-05		+
P16675	Lysosomal protective protein OS=Mus musculus GN=Ctsa PE=1 SV=1	3422.69	171.134	4.03544e-05		+
Q3SXD3	HD domain-containing protein 2 OS=Mus musculus GN=Hddc2 PE=2 SV=1	4044	404.4	4.02961e-05		+
Q91X96	Guanine nucleotide exchange factor MSS4 OS=Mus musculus GN=Rabif PE=2 SV=1	3305.89	661.177	4.02911e-05		+
Q9JJI8	60S ribosomal protein L38 OS=Mus musculus GN=Rpl38 PE=2 SV=3	3363.81	1121.27	4.02856e-05		+
A2APY7	NADH dehydrogenase [ubiquinone] 1 alpha subcomplex assembly factor 5 OS=Mus musculus GN=Ndufaf5 PE=2 SV=1	3825.73	239.108	4.0216e-05		+
O55028	[3-methyl-2-oxobutanoate dehydrogenase [lipoamide]] kinase, mitochondrial OS=Mus musculus GN=Bckdk PE=1 SV=1	3934.13	196.707	4.01339e-05		+
Q03958	Prefoldin subunit 6 OS=Mus musculus GN=Pfdn6 PE=2 SV=1	5071.47	633.934	4.01309e-05		+
Q9DAR7	m7GpppX diphosphatase OS=Mus musculus GN=Dcps PE=1 SV=1	4697.46	234.873	4.01046e-05		+
Q924D0	Reticulon-4-interacting protein 1, mitochondrial OS=Mus musculus GN=Rtn4ip1 PE=1 SV=2	5060.91	210.871	4.00532e-05		+
Q02780	Cluster of Nuclear factor 1 A-type OS=Mus musculus GN=Nfia PE=1 SV=1 (Q02780)	3435.94	156.179	4.00493e-05		+
D3YXK2	Scaffold attachment factor B1 OS=Mus musculus GN=Safb PE=1 SV=2	3304.14	86.9509	4.00242e-05		+
Q8VDJ3	Vigilin OS=Mus musculus GN=Hdlbp PE=1 SV=1	4254.5	64.4622	4.00159e-05		+
Q80ZK0	28S ribosomal protein S10, mitochondrial OS=Mus musculus GN=Mrps10 PE=2 SV=1	3908.69	488.586	4.00084e-05		+
Q02013	Aquaporin-1 OS=Mus musculus GN=Aqp1 PE=1 SV=3	1899.88	316.646	3.9929e-05		+
Q501J6	Probable ATP-dependent RNA helicase DDX17 OS=Mus musculus GN=Ddx17 PE=1 SV=1	4027.42	125.857	3.99057e-05		+
Q80X85	28S ribosomal protein S7, mitochondrial OS=Mus musculus GN=Mrps7 PE=2 SV=1	4220.56	324.659	3.99e-05		+
Q62419	Endophilin-A2 OS=Mus musculus GN=Sh3gl1 PE=1 SV=1	4375.01	218.751	3.97751e-05		+
P23242	Gap junction alpha-1 protein OS=Mus musculus GN=Gja1 PE=1 SV=2	4007.73	210.933	3.9726e-05		+
Q9Z255	Ubiquitin-conjugating enzyme E2 A OS=Mus musculus GN=Ube2a PE=2 SV=1	1571.03	523.675	3.97115e-05		+
Q80U49	Centrosomal protein of 170 kDa protein B OS=Mus musculus GN=Cep170b PE=1 SV=2	5042.03	53.074	3.97059e-05		+
Q9JKF1	Ras GTPase-activating-like protein IQGAP1 OS=Mus musculus GN=Iqgap1 PE=1 SV=2	3881.76	47.9229	3.96129e-05		+
Q61584	Fragile X mental retardation syndrome-related protein 1 OS=Mus musculus GN=Fxr1 PE=1 SV=2	3913.33	118.586	3.95861e-05		+
Q9Z0R4	Intersectin-1 OS=Mus musculus GN=Itsn1 PE=1 SV=2	3477.78	46.3704	3.94577e-05		+
Q8R016	Bleomycin hydrolase OS=Mus musculus GN=Blmh PE=1 SV=1	4460.08	171.541	3.94487e-05		+
Q80U63	Mitofusin-2 OS=Mus musculus GN=Mfn2 PE=1 SV=3	3968.05	104.422	3.94147e-05		+
Q9CR13	UPF0562 protein C7orf55 homolog OS=Mus musculus PE=3 SV=1	3542.37	708.474	3.93883e-05		+
Q99L45	Eukaryotic translation initiation factor 2 subunit 2 OS=Mus musculus GN=Eif2s2 PE=1 SV=1	4938.49	235.166	3.92313e-05		+
P13439	Uridine 5'-monophosphate synthase OS=Mus musculus GN=Umps PE=2 SV=3	4453.8	171.3	3.92298e-05		+
Q8BG51	Mitochondrial Rho GTPase 1 OS=Mus musculus GN=Rhot1 PE=2 SV=1	3836.85	123.769	3.91579e-05		+
O08547	Vesicle-trafficking protein SEC22b OS=Mus musculus GN=Sec22b PE=1 SV=3	4332.34	361.029	3.91173e-05		+
Q91ZU6	Dystonin OS=Mus musculus GN=Dst PE=1 SV=2	4383.17	10.6907	3.9058e-05		+
Q61578	NADPH:adrenodoxin oxidoreductase, mitochondrial OS=Mus musculus GN=Fdxr PE=2 SV=1	4434.75	164.25	3.89894e-05		+
Q6P4T2	U5 small nuclear ribonucleoprotein 200 kDa helicase OS=Mus musculus GN=Snrnp200 PE=1 SV=1	4106.94	36.3446	3.89244e-05		+
Q9WUZ9	Ectonucleoside triphosphate diphosphohydrolase 5 OS=Mus musculus GN=Entpd5 PE=1 SV=1	3580.32	188.438	3.88708e-05		+
Q9QXA5	U6 snRNA-associated Sm-like protein LSm4 OS=Mus musculus GN=Lsm4 PE=2 SV=1	4704.51	588.064	3.88274e-05		+
P32067	Lupus La protein homolog OS=Mus musculus GN=Ssb PE=1 SV=1	4081.26	185.512	3.87999e-05		+
Q8CG72	Poly(ADP-ribose) glycohydrolase ARH3 OS=Mus musculus GN=Adprhl2 PE=1 SV=1	2687.83	223.986	3.8663e-05		+
Q5I1X5	RelA-associated inhibitor OS=Mus musculus GN=Ppp1r13l PE=1 SV=1	3665.56	99.0693	3.86044e-05		+
P35385	Heat shock protein beta-7 OS=Mus musculus GN=Hspb7 PE=1 SV=3	3771.91	471.489	3.84784e-05		+
Q8BVZ1	Perilipin-5 OS=Mus musculus GN=Plin5 PE=1 SV=1	4002.18	174.008	3.84643e-05		+
O08739	AMP deaminase 3 OS=Mus musculus GN=Ampd3 PE=2 SV=2	3071.12	99.0684	3.8463e-05		+
Q9QUR7	Peptidyl-prolyl cis-trans isomerase NIMA-interacting 1 OS=Mus musculus GN=Pin1 PE=1 SV=1	4293.17	477.019	3.83779e-05		+
Q9QX47	Protein SON OS=Mus musculus GN=Son PE=1 SV=2	2539.06	32.9748	3.83631e-05		+
Q8BHL8	Proteasome inhibitor PI31 subunit OS=Mus musculus GN=Psmf1 PE=2 SV=1	2644.72	293.858	3.81765e-05		+
Q9D1P4	Cysteine and histidine-rich domain-containing protein 1 OS=Mus musculus GN=Chordc1 PE=1 SV=1	3955.44	232.673	3.80593e-05		+
Q9JI75	Ribosyldihydronicotinamide dehydrogenase [quinone] OS=Mus musculus GN=Nqo2 PE=2 SV=3	4634.76	331.055	3.80552e-05		+
P42567	Epidermal growth factor receptor substrate 15 OS=Mus musculus GN=Eps15 PE=1 SV=1	3699.74	88.0891	3.7989e-05		+
P46061	Ran GTPase-activating protein 1 OS=Mus musculus GN=Rangap1 PE=1 SV=2	3816.84	136.316	3.79276e-05		+
Q7TQH0	Ataxin-2-like protein OS=Mus musculus GN=Atxn2l PE=1 SV=1	2658.93	78.2038	3.78967e-05		+
Q8BIW1	Protein prune homolog OS=Mus musculus GN=Prune PE=2 SV=1	3607.54	171.788	3.77969e-05		+
Q505F5	Leucine-rich repeat-containing protein 47 OS=Mus musculus GN=Lrrc47 PE=2 SV=1	4070.89	135.696	3.77906e-05		+
Q8BMJ2	Leucine--tRNA ligase, cytoplasmic OS=Mus musculus GN=Lars PE=1 SV=2	3726.44	64.2489	3.7758e-05		+
P31725	Protein S100-A9 OS=Mus musculus GN=S100a9 PE=1 SV=3	4621.38	660.197	3.77273e-05		+
P98156	Very low-density lipoprotein receptor OS=Mus musculus GN=Vldlr PE=1 SV=1	4372.35	89.2317	3.76603e-05		+
Q07456	Protein AMBP OS=Mus musculus GN=Ambp PE=2 SV=2	4180.23	220.012	3.76055e-05		+
Q05117	Tartrate-resistant acid phosphatase type 5 OS=Mus musculus GN=Acp5 PE=2 SV=2	2797.49	233.124	3.75783e-05		+
A2ADY9	Protein DDI1 homolog 2 OS=Mus musculus GN=Ddi2 PE=1 SV=1	3840.11	192.005	3.74954e-05		+
Q9WUZ7	SH3 domain-binding glutamic acid-rich protein OS=Mus musculus GN=Sh3bgr PE=2 SV=1	3703.03	370.303	3.7467e-05		+
Q6PER3	Microtubule-associated protein RP/EB family member 3 OS=Mus musculus GN=Mapre3 PE=1 SV=1	4010.67	267.378	3.74314e-05		+
Q8R105	Vacuolar protein sorting-associated protein 37C OS=Mus musculus GN=Vps37c PE=2 SV=1	2222.54	222.254	3.74282e-05		+
O35344	Importin subunit alpha-4 OS=Mus musculus GN=Kpna3 PE=1 SV=1	2361.1	147.569	3.73372e-05		+
Q9JM14	5'(3')-deoxyribonucleotidase, cytosolic type OS=Mus musculus GN=Nt5c PE=1 SV=1	3309.86	367.762	3.71668e-05		+
Q9ERF3	WD repeat-containing protein 61 OS=Mus musculus GN=Wdr61 PE=2 SV=1	3769.09	251.273	3.71653e-05		+
Q9WV80	Sorting nexin-1 OS=Mus musculus GN=Snx1 PE=1 SV=1	3304.75	143.685	3.70968e-05		+
P11930	Nucleoside diphosphate-linked moiety X motif 19, mitochondrial OS=Mus musculus GN=Nudt19 PE=1 SV=2	3359.22	209.951	3.70731e-05		+
O54774	AP-3 complex subunit delta-1 OS=Mus musculus GN=Ap3d1 PE=1 SV=1	3507.31	62.6305	3.70511e-05		+
Q8BL66	Early endosome antigen 1 OS=Mus musculus GN=Eea1 PE=1 SV=2	4361.62	52.5497	3.70337e-05		+
Q9CR59	Growth arrest and DNA damage-inducible proteins-interacting protein 1 OS=Mus musculus GN=Gadd45gip1 PE=2 SV=1	3927.07	327.256	3.70064e-05		+
Q61553	Fascin OS=Mus musculus GN=Fscn1 PE=1 SV=4	4335.9	154.854	3.69663e-05		+
Q5SUR0	Phosphoribosylformylglycinamidine synthase OS=Mus musculus GN=Pfas PE=2 SV=1	2973.29	58.2999	3.6927e-05		+
Q9WV32	Actin-related protein 2/3 complex subunit 1B OS=Mus musculus GN=Arpc1b PE=2 SV=4	3694.22	205.234	3.69084e-05		+
Q03311	Cholinesterase OS=Mus musculus GN=Bche PE=2 SV=2	3318.53	122.908	3.68509e-05		+
O09161	Calsequestrin-2 OS=Mus musculus GN=Casq2 PE=1 SV=3	2440.39	174.314	3.67781e-05		+
Q9ERT9	Protein phosphatase 1 regulatory subunit 1A OS=Mus musculus GN=Ppp1r1a PE=2 SV=1	4021.73	446.859	3.66312e-05		+
Q8R0H9	ADP-ribosylation factor-binding protein GGA1 OS=Mus musculus GN=Gga1 PE=1 SV=1	2507.55	119.407	3.65911e-05		+
Q8VE62	Polyadenylate-binding protein-interacting protein 1 OS=Mus musculus GN=Paip1 PE=2 SV=1	2740.64	182.71	3.65693e-05		+
P29758	Ornithine aminotransferase, mitochondrial OS=Mus musculus GN=Oat PE=1 SV=1	2934.44	172.614	3.65539e-05		+
Q3V132	ADP/ATP translocase 4 OS=Mus musculus GN=Slc25a31 PE=2 SV=1	5680.01	236.667	3.65437e-05		+
Q9CQ45	Neudesin OS=Mus musculus GN=Nenf PE=1 SV=1	4413.01	441.301	3.65363e-05		+
P27612	Phospholipase A-2-activating protein OS=Mus musculus GN=Plaa PE=1 SV=4	4300.68	95.5707	3.65061e-05		+
Q8R3F5	Malonyl-CoA-acyl carrier protein transacylase, mitochondrial OS=Mus musculus GN=Mcat PE=1 SV=3	3769.57	198.398	3.643e-05		+
Q6PDG5	SWI/SNF complex subunit SMARCC2 OS=Mus musculus GN=Smarcc2 PE=1 SV=2	2948.11	62.7256	3.64273e-05		+
Q99K28	ADP-ribosylation factor GTPase-activating protein 2 OS=Mus musculus GN=Arfgap2 PE=1 SV=1	3817.82	146.839	3.63974e-05		+
Q9JHU4	Cytoplasmic dynein 1 heavy chain 1 OS=Mus musculus GN=Dync1h1 PE=1 SV=2	4014.33	15.62	3.63957e-05		+
P62743	AP-2 complex subunit sigma OS=Mus musculus GN=Ap2s1 PE=1 SV=1	2928.48	488.079	3.63752e-05		+
Q9DBR7	Protein phosphatase 1 regulatory subunit 12A OS=Mus musculus GN=Ppp1r12a PE=1 SV=2	3391.68	72.1634	3.63442e-05		+
P49442	Inositol polyphosphate 1-phosphatase OS=Mus musculus GN=Inpp1 PE=1 SV=2	3250.83	191.225	3.6301e-05		+
P46664	Adenylosuccinate synthetase isozyme 2 OS=Mus musculus GN=Adss PE=1 SV=2	3305.89	165.295	3.62104e-05		+
Q60772	Cyclin-dependent kinase 4 inhibitor C OS=Mus musculus GN=Cdkn2c PE=2 SV=1	4571.08	457.108	3.61673e-05		+
Q91VH6	Protein MEMO1 OS=Mus musculus GN=Memo1 PE=1 SV=1	3920.02	245.001	3.61503e-05		+
Q9Z0J0	Epididymal secretory protein E1 OS=Mus musculus GN=Npc2 PE=1 SV=1	3506.63	500.948	3.60715e-05		+
Q62348	Translin OS=Mus musculus GN=Tsn PE=1 SV=1	3769.04	314.086	3.60406e-05		+
Q9D5T0	ATPase family AAA domain-containing protein 1 OS=Mus musculus GN=Atad1 PE=1 SV=1	3421.47	201.263	3.59125e-05		+
Q61024	Asparagine synthetase [glutamine-hydrolyzing] OS=Mus musculus GN=Asns PE=2 SV=3	3826.41	127.547	3.59072e-05		+
Q61704	Inter-alpha-trypsin inhibitor heavy chain H3 OS=Mus musculus GN=Itih3 PE=1 SV=3	2803.35	82.4514	3.58776e-05		+
P47968	Ribose-5-phosphate isomerase OS=Mus musculus GN=Rpia PE=2 SV=2	4036.28	252.268	3.58519e-05		+
Q6ZQ08	CCR4-NOT transcription complex subunit 1 OS=Mus musculus GN=Cnot1 PE=1 SV=2	3674.42	30.6201	3.57785e-05		+
Q9QX60	Deoxyguanosine kinase, mitochondrial OS=Mus musculus GN=Dguok PE=2 SV=3	3036.8	253.067	3.57767e-05		+
Q9D967	Magnesium-dependent phosphatase 1 OS=Mus musculus GN=Mdp1 PE=1 SV=1	4394.28	439.428	3.57609e-05		+
P56546	C-terminal-binding protein 2 OS=Mus musculus GN=Ctbp2 PE=1 SV=2	2990.54	166.141	3.56216e-05		+
Q99KK7	Dipeptidyl peptidase 3 OS=Mus musculus GN=Dpp3 PE=2 SV=2	3711.65	97.6749	3.5461e-05		+
P03930	ATP synthase protein 8 OS=Mus musculus GN=Mtatp8 PE=1 SV=1	3123.41	1041.14	3.54104e-05		+
Q9D820	Prolyl-tRNA synthetase associated domain-containing protein 1 OS=Mus musculus GN=Prorsd1 PE=2 SV=1	4711.32	428.302	3.53792e-05		+
P53026	60S ribosomal protein L10a OS=Mus musculus GN=Rpl10a PE=1 SV=3	3566.1	324.191	3.53758e-05		+
Q9WTM5	RuvB-like 2 OS=Mus musculus GN=Ruvbl2 PE=2 SV=3	4106.82	157.955	3.53576e-05		+
Q8C570	mRNA export factor OS=Mus musculus GN=Rae1 PE=1 SV=1	2561.96	197.074	3.53557e-05		+
Q61702	Inter-alpha-trypsin inhibitor heavy chain H1 OS=Mus musculus GN=Itih1 PE=1 SV=2	3191.41	79.7852	3.53147e-05		+
Q80W47	WD repeat domain phosphoinositide-interacting protein 2 OS=Mus musculus GN=Wipi2 PE=1 SV=1	2825.47	166.204	3.52854e-05		+
Q8K3A0	Iron-sulfur cluster co-chaperone protein HscB, mitochondrial OS=Mus musculus GN=Hscb PE=2 SV=2	4836.63	302.289	3.52745e-05		+
Q8K0V4	CCR4-NOT transcription complex subunit 3 OS=Mus musculus GN=Cnot3 PE=1 SV=1	1867.05	98.266	3.52662e-05		+
Q3UQ84	Threonine--tRNA ligase, mitochondrial OS=Mus musculus GN=Tars2 PE=2 SV=1	3940.27	98.5069	3.52462e-05		+
Q8CBW3	Cluster of Abl interactor 1 OS=Mus musculus GN=Abi1 PE=1 SV=3 (Q8CBW3)	2922.81	153.832	3.52268e-05		+
Q8VC70	RNA-binding motif, single-stranded-interacting protein 2 OS=Mus musculus GN=Rbms2 PE=2 SV=1	2168.59	197.145	3.51605e-05		+
Q99KC8	von Willebrand factor A domain-containing protein 5A OS=Mus musculus GN=Vwa5a PE=1 SV=2	3590.61	92.067	3.51362e-05		+
Q91ZM2	SH2B adapter protein 1 OS=Mus musculus GN=Sh2b1 PE=1 SV=2	2114.24	100.678	3.51084e-05		+
Q8BU88	39S ribosomal protein L22, mitochondrial OS=Mus musculus GN=Mrpl22 PE=2 SV=1	4374.87	336.528	3.50837e-05		+
Q6P549	Phosphatidylinositol 3,4,5-trisphosphate 5-phosphatase 2 OS=Mus musculus GN=Inppl1 PE=1 SV=1	3858.44	57.5887	3.50505e-05		+
Q9DB60	Prostamide/prostaglandin F synthase OS=Mus musculus GN=Fam213b PE=1 SV=1	4055.92	368.72	3.49925e-05		+
Q9JLQ0	CD2-associated protein OS=Mus musculus GN=Cd2ap PE=1 SV=3	3968.51	113.386	3.4984e-05		+
Q9D7N3	28S ribosomal protein S9, mitochondrial OS=Mus musculus GN=Mrps9 PE=2 SV=3	4444.61	177.784	3.49818e-05		+
Q01149	Collagen alpha-2(I) chain OS=Mus musculus GN=Col1a2 PE=2 SV=2	4117.45	61.4544	3.48695e-05		+
O55029	Coatomer subunit beta' OS=Mus musculus GN=Copb2 PE=2 SV=2	3493.36	77.6301	3.48305e-05		+
Q99LI8	Hepatocyte growth factor-regulated tyrosine kinase substrate OS=Mus musculus GN=Hgs PE=1 SV=2	2307.86	92.3146	3.47748e-05		+
Q9R0N0	Galactokinase OS=Mus musculus GN=Galk1 PE=2 SV=2	3189.15	187.597	3.47486e-05		+
P16406	Glutamyl aminopeptidase OS=Mus musculus GN=Enpep PE=1 SV=1	3598.42	73.4372	3.47204e-05		+
Q91YT7	YTH domain-containing family protein 2 OS=Mus musculus GN=Ythdf2 PE=2 SV=1	2161.35	127.138	3.46778e-05		+
Q76LS9	Protein FAM63A OS=Mus musculus GN=Fam63a PE=1 SV=1	2161.57	154.398	3.46382e-05		+
Q9ERR7	15 kDa selenoprotein OS=Mus musculus GN=Sep15 PE=1 SV=3	3984.9	442.767	3.45298e-05		+
Q8CGY8	UDP-N-acetylglucosamine--peptide N-acetylglucosaminyltransferase 110 kDa subunit OS=Mus musculus GN=Ogt PE=1 SV=2	3231.36	67.3201	3.44801e-05		+
Q78JW9	Ubiquitin domain-containing protein UBFD1 OS=Mus musculus GN=Ubfd1 PE=1 SV=2	2155.97	195.998	3.44573e-05		+
Q8BYK6	Cluster of YTH domain-containing family protein 3 OS=Mus musculus GN=Ythdf3 PE=1 SV=2 (Q8BYK6)	2336.8	122.989	3.44518e-05		+
Q8C3X2	Coiled-coil domain-containing protein 90B, mitochondrial OS=Mus musculus GN=Ccdc90b PE=2 SV=1	4782.55	265.697	3.44394e-05		+
Q5SFM8	RNA-binding protein 27 OS=Mus musculus GN=Rbm27 PE=2 SV=3	2520.28	66.3231	3.4435e-05		+
Q9WVA3	Mitotic checkpoint protein BUB3 OS=Mus musculus GN=Bub3 PE=2 SV=2	3183.33	212.222	3.43461e-05		+
Q8BH61	Coagulation factor XIII A chain OS=Mus musculus GN=F13a1 PE=2 SV=3	3291.79	94.0513	3.42726e-05		+
Q9D1H7	Golgi to ER traffic protein 4 homolog OS=Mus musculus GN=Get4 PE=2 SV=2	2994.55	213.896	3.42149e-05		+
P59999	Actin-related protein 2/3 complex subunit 4 OS=Mus musculus GN=Arpc4 PE=1 SV=3	3971.92	397.192	3.421e-05		+
Q8K354	Carbonyl reductase [NADPH] 3 OS=Mus musculus GN=Cbr3 PE=2 SV=1	3783.87	252.258	3.4196e-05		+
Q59J78	Mimitin, mitochondrial OS=Mus musculus GN=Ndufaf2 PE=2 SV=1	4772.26	397.688	3.41857e-05		+
Q9JKV1	Proteasomal ubiquitin receptor ADRM1 OS=Mus musculus GN=Adrm1 PE=1 SV=2	2039.51	185.41	3.41527e-05		+
Q8BHK3	Proton-coupled amino acid transporter 2 OS=Mus musculus GN=Slc36a2 PE=1 SV=1	2394.19	149.637	3.41176e-05		+
P62245	40S ribosomal protein S15a OS=Mus musculus GN=Rps15a PE=1 SV=2	4716.72	524.08	3.40591e-05		+
Q6A0A9	Constitutive coactivator of PPAR-gamma-like protein 1 OS=Mus musculus GN=FAM120A PE=1 SV=2	3195.95	63.919	3.40523e-05		+
Q9WUA2	Phenylalanine--tRNA ligase beta subunit OS=Mus musculus GN=Farsb PE=2 SV=2	3668.41	118.336	3.40472e-05		+
Q99L04	Dehydrogenase/reductase SDR family member 1 OS=Mus musculus GN=Dhrs1 PE=2 SV=1	4553.64	227.682	3.39071e-05		+
P63085	Mitogen-activated protein kinase 1 OS=Mus musculus GN=Mapk1 PE=1 SV=3	4125.57	187.526	3.38978e-05		+
P06797	Cathepsin L1 OS=Mus musculus GN=Ctsl PE=1 SV=2	2471.77	205.981	3.38704e-05		+
Q9D1H8	39S ribosomal protein L53, mitochondrial OS=Mus musculus GN=Mrpl53 PE=2 SV=1	5463.7	607.078	3.38652e-05		+
Q99LU0	Cluster of Charged multivesicular body protein 1b-1 OS=Mus musculus GN=Chmp1b1 PE=1 SV=1 (Q99LU0)	2795.19	349.399	3.38539e-05		+
Q925B0	PRKC apoptosis WT1 regulator protein OS=Mus musculus GN=Pawr PE=1 SV=2	2578.7	214.891	3.37947e-05		+
Q9CQI6	Coactosin-like protein OS=Mus musculus GN=Cotl1 PE=1 SV=3	4354.58	483.842	3.37849e-05		+
Q62101	Serine/threonine-protein kinase D1 OS=Mus musculus GN=Prkd1 PE=1 SV=2	2109.72	75.347	3.367e-05		+
P19246	Neurofilament heavy polypeptide OS=Mus musculus GN=Nefh PE=1 SV=3	2955.24	65.6721	3.36495e-05		+
Q9CQV1	Mitochondrial import inner membrane translocase subunit TIM16 OS=Mus musculus GN=Pam16 PE=2 SV=1	3898.81	556.973	3.36248e-05		+
Q9CQW9	Interferon-induced transmembrane protein 3 OS=Mus musculus GN=Ifitm3 PE=1 SV=1	2052.93	513.233	3.36119e-05		+
O08810	116 kDa U5 small nuclear ribonucleoprotein component OS=Mus musculus GN=Eftud2 PE=2 SV=1	3647.33	70.1409	3.35933e-05		+
Q9D8W5	26S proteasome non-ATPase regulatory subunit 12 OS=Mus musculus GN=Psmd12 PE=1 SV=4	3624.75	144.99	3.35871e-05		+
Q99M01	Phenylalanine--tRNA ligase, mitochondrial OS=Mus musculus GN=Fars2 PE=2 SV=1	3368.85	146.472	3.35722e-05		+
Q99M28	RNA-binding protein with serine-rich domain 1 OS=Mus musculus GN=Rnps1 PE=2 SV=1	2909.38	223.798	3.35291e-05		+
Q61035	Histidine--tRNA ligase, cytoplasmic OS=Mus musculus GN=Hars PE=2 SV=2	3860.61	133.124	3.34839e-05		+
P48722	Heat shock 70 kDa protein 4L OS=Mus musculus GN=Hspa4l PE=1 SV=2	4130.28	80.9859	3.3475e-05		+
P54731	FAS-associated factor 1 OS=Mus musculus GN=Faf1 PE=2 SV=2	2680.48	103.095	3.33494e-05		+
P51855	Glutathione synthetase OS=Mus musculus GN=Gss PE=2 SV=1	3643.64	145.746	3.33486e-05		+
Q91VC3	Eukaryotic initiation factor 4A-III OS=Mus musculus GN=Eif4a3 PE=2 SV=3	3573.86	162.448	3.33234e-05		+
P39054	Dynamin-2 OS=Mus musculus GN=Dnm2 PE=1 SV=2	3561.06	77.4143	3.32748e-05		+
Q99LD4	COP9 signalosome complex subunit 1 OS=Mus musculus GN=Gps1 PE=1 SV=1	2554.41	141.912	3.32139e-05		+
Q8BFY6	Peflin OS=Mus musculus GN=Pef1 PE=2 SV=1	1816.26	259.466	3.32118e-05		+
Q8R409	Protein HEXIM1 OS=Mus musculus GN=Hexim1 PE=1 SV=1	2072.62	188.42	3.32086e-05		+
Q6ZWZ2	Ubiquitin-conjugating enzyme E2 R2 OS=Mus musculus GN=Ube2r2 PE=2 SV=1	2512.09	279.121	3.32079e-05		+
P12815	Programmed cell death protein 6 OS=Mus musculus GN=Pdcd6 PE=1 SV=2	3114.94	346.104	3.31458e-05		+
Q6ZWY3	Cluster of 40S ribosomal protein S27-like OS=Mus musculus GN=Rps27l PE=2 SV=3 (Q6ZWY3)	3191.55	797.887	3.31151e-05		+
Q9CQF8	Ribosomal protein 63, mitochondrial OS=Mus musculus GN=Mrpl57 PE=2 SV=1	3162.85	632.569	3.311e-05		+
Q9JHS3	Ragulator complex protein LAMTOR2 OS=Mus musculus GN=Lamtor2 PE=1 SV=1	3362.98	560.497	3.30899e-05		+
Q8BH58	TIP41-like protein OS=Mus musculus GN=Tiprl PE=2 SV=1	3622.25	241.484	3.30525e-05		+
Q9D1E6	Tubulin-folding cofactor B OS=Mus musculus GN=Tbcb PE=1 SV=2	4406	275.375	3.3027e-05		+
Q9CQY6	Ubiquinol-cytochrome-c reductase complex assembly factor 2 OS=Mus musculus GN=Uqcc2 PE=1 SV=1	3227.96	461.136	3.29598e-05		+
Q99M51	Cytoplasmic protein NCK1 OS=Mus musculus GN=Nck1 PE=1 SV=1	3327.96	175.156	3.29008e-05		+
Q64442	Sorbitol dehydrogenase OS=Mus musculus GN=Sord PE=1 SV=3	3925.21	196.261	3.28755e-05		+
Q8VCM4	Lipoyltransferase 1, mitochondrial OS=Mus musculus GN=Lipt1 PE=2 SV=1	3561.15	178.058	3.28647e-05		+
P13634	Carbonic anhydrase 1 OS=Mus musculus GN=Ca1 PE=2 SV=4	3435.34	264.257	3.27876e-05		+
Q9DCH6	AN1-type zinc finger protein 6 OS=Mus musculus GN=Zfand6 PE=1 SV=1	2807.33	311.926	3.27863e-05		+
Q8BQ47	Protein canopy homolog 4 OS=Mus musculus GN=Cnpy4 PE=1 SV=1	3194.23	266.186	3.27502e-05		+
Q9D2V7	Coronin-7 OS=Mus musculus GN=Coro7 PE=2 SV=2	2818.5	74.1711	3.2747e-05		+
Q91W59	Cluster of RNA-binding motif, single-stranded-interacting protein 1 OS=Mus musculus GN=Rbms1 PE=2 SV=1 (Q91W59)	1694.78	169.478	3.26506e-05		+
P23780	Beta-galactosidase OS=Mus musculus GN=Glb1 PE=2 SV=1	2242.91	101.951	3.26475e-05		+
Q6P8X1	Sorting nexin-6 OS=Mus musculus GN=Snx6 PE=1 SV=2	3355.12	159.768	3.26403e-05		+
Q6PDI5	Proteasome-associated protein ECM29 homolog OS=Mus musculus GN=Ecm29 PE=1 SV=3	3396.11	36.5173	3.25772e-05		+
Q91W50	Cold shock domain-containing protein E1 OS=Mus musculus GN=Csde1 PE=2 SV=1	4018.16	83.7117	3.25518e-05		+
P50285	Dimethylaniline monooxygenase [N-oxide-forming] 1 OS=Mus musculus GN=Fmo1 PE=1 SV=1	3594.66	123.954	3.25242e-05		+
Q9WTQ8	Mitochondrial import inner membrane translocase subunit Tim23 OS=Mus musculus GN=Timm23 PE=2 SV=1	2702.54	337.818	3.25155e-05		+
P28659	CUGBP Elav-like family member 1 OS=Mus musculus GN=Celf1 PE=1 SV=2	2277.07	142.317	3.24767e-05		+
Q921M3	Splicing factor 3B subunit 3 OS=Mus musculus GN=Sf3b3 PE=2 SV=1	2896.64	54.6535	3.24444e-05		+
Q8CBC4	Consortin OS=Mus musculus GN=Cnst PE=1 SV=1	2600.7	96.3221	3.24253e-05		+
P28798	Granulins OS=Mus musculus GN=Grn PE=1 SV=2	2681.53	116.588	3.23988e-05		+
P53994	Cluster of Ras-related protein Rab-2A OS=Mus musculus GN=Rab2a PE=1 SV=1 (P53994)	4397.64	314.117	3.23936e-05		+
Q9JIW9	Ras-related protein Ral-B OS=Mus musculus GN=Ralb PE=2 SV=1	2850.13	316.681	3.23835e-05		+
E9PVA8	Protein Gcn1l1 OS=Mus musculus GN=Gcn1l1 PE=4 SV=1	4108.14	25.2033	3.23426e-05		+
O70194	Eukaryotic translation initiation factor 3 subunit D OS=Mus musculus GN=Eif3d PE=1 SV=2	2765.56	115.232	3.22921e-05		+
Q91X58	AN1-type zinc finger protein 2B OS=Mus musculus GN=Zfand2b PE=1 SV=1	3433.89	264.145	3.22694e-05		+
Q99L20	Glutathione S-transferase theta 3 OS=Mus musculus GN=Gstt3 PE=2 SV=1	3223.68	268.64	3.22391e-05		+
Q8BUK6	Protein Hook homolog 3 OS=Mus musculus GN=Hook3 PE=1 SV=2	3092.64	88.361	3.22036e-05		+
Q5FWK3	Rho GTPase-activating protein 1 OS=Mus musculus GN=Arhgap1 PE=1 SV=1	3207.19	145.781	3.21846e-05		+
Q9R257	Heme-binding protein 1 OS=Mus musculus GN=Hebp1 PE=1 SV=2	3487.15	348.715	3.21727e-05		+
Q99MZ7	Peroxisomal trans-2-enoyl-CoA reductase OS=Mus musculus GN=Pecr PE=1 SV=1	2717.84	226.487	3.21473e-05		+
Q8CCS6	Polyadenylate-binding protein 2 OS=Mus musculus GN=Pabpn1 PE=2 SV=3	2727.04	227.254	3.21437e-05		+
Q60676	Serine/threonine-protein phosphatase 5 OS=Mus musculus GN=Ppp5c PE=1 SV=3	3217.94	128.718	3.20619e-05		+
Q925N0	Sideroflexin-5 OS=Mus musculus GN=Sfxn5 PE=1 SV=2	2542.13	195.549	3.1968e-05		+
P60904	DnaJ homolog subfamily C member 5 OS=Mus musculus GN=Dnajc5 PE=1 SV=1	2311.54	330.22	3.19612e-05		+
O09174	Alpha-methylacyl-CoA racemase OS=Mus musculus GN=Amacr PE=1 SV=4	3322.52	174.869	3.19382e-05		+
Q6IMF0	Cluster of Keratin, type II cuticular Hb3 OS=Mus musculus GN=Krt83 PE=2 SV=2 (Q6IMF0)	4400.92	133.361	3.19055e-05		+
Q9CR88	28S ribosomal protein S14, mitochondrial OS=Mus musculus GN=Mrps14 PE=2 SV=1	3414.17	487.738	3.18705e-05		+
Q8BSY0	Aspartyl/asparaginyl beta-hydroxylase OS=Mus musculus GN=Asph PE=1 SV=1	2448.98	87.4637	3.18093e-05		+
Q9CWM4	Prefoldin subunit 1 OS=Mus musculus GN=Pfdn1 PE=2 SV=1	4075.93	509.492	3.18062e-05		+
Q921S7	39S ribosomal protein L37, mitochondrial OS=Mus musculus GN=Mrpl37 PE=2 SV=1	4800.86	150.027	3.17618e-05		+
O35864	COP9 signalosome complex subunit 5 OS=Mus musculus GN=Cops5 PE=1 SV=3	3280	192.941	3.17276e-05		+
Q8R3B1	1-phosphatidylinositol 4,5-bisphosphate phosphodiesterase delta-1 OS=Mus musculus GN=Plcd1 PE=2 SV=2	3033.19	84.2554	3.16866e-05		+
Q8K4I3	Rho guanine nucleotide exchange factor 6 OS=Mus musculus GN=Arhgef6 PE=1 SV=1	3477.41	82.7954	3.15646e-05		+
Q9Z0M5	Lysosomal acid lipase/cholesteryl ester hydrolase OS=Mus musculus GN=Lipa PE=2 SV=2	3019.97	158.946	3.15503e-05		+
Q9EP89	Serine beta-lactamase-like protein LACTB, mitochondrial OS=Mus musculus GN=Lactb PE=1 SV=1	2729.29	118.665	3.1548e-05		+
Q9Z0E6	Interferon-induced guanylate-binding protein 2 OS=Mus musculus GN=Gbp2 PE=1 SV=1	2588.53	107.855	3.15242e-05		+
Q8VBW6	NEDD8-activating enzyme E1 regulatory subunit OS=Mus musculus GN=Nae1 PE=1 SV=1	2859.12	119.13	3.14463e-05		+
Q9CZ04	COP9 signalosome complex subunit 7a OS=Mus musculus GN=Cops7a PE=1 SV=2	3319.78	237.127	3.13884e-05		+
Q60590	Cluster of Alpha-1-acid glycoprotein 1 OS=Mus musculus GN=Orm1 PE=1 SV=1 (Q60590)	2989.44	298.944	3.12839e-05		+
Q9WUL7	ADP-ribosylation factor-like protein 3 OS=Mus musculus GN=Arl3 PE=1 SV=1	3823.28	347.571	3.11843e-05		+
Q68FL6	Methionine--tRNA ligase, cytoplasmic OS=Mus musculus GN=Mars PE=2 SV=1	3087.73	70.1757	3.11728e-05		+
Q91WM2	Cat eye syndrome critical region protein 5 homolog OS=Mus musculus GN=Cecr5 PE=2 SV=1	3226.49	153.642	3.11581e-05		+
Q99M04	Lipoyl synthase, mitochondrial OS=Mus musculus GN=Lias PE=2 SV=1	2886.08	169.769	3.1137e-05		+
Q9WVH9	Fibulin-5 OS=Mus musculus GN=Fbln5 PE=2 SV=1	2404.9	141.465	3.10955e-05		+
P05063	Fructose-bisphosphate aldolase C OS=Mus musculus GN=Aldoc PE=1 SV=4	3963.72	180.169	3.10845e-05		+
P63242	Cluster of Eukaryotic translation initiation factor 5A-1 OS=Mus musculus GN=Eif5a PE=1 SV=2 (P63242)	3372.99	421.624	3.10801e-05		+
Q8VD04	GRIP1-associated protein 1 OS=Mus musculus GN=Gripap1 PE=1 SV=1	3514.5	76.4022	3.10231e-05		+
O09106	Histone deacetylase 1 OS=Mus musculus GN=Hdac1 PE=1 SV=1	2957.92	128.605	3.10191e-05		+
E9Q8I9	Protein furry homolog OS=Mus musculus GN=Fry PE=1 SV=1	2899.52	20.8599	3.09777e-05		+
Q91W97	Putative hexokinase HKDC1 OS=Mus musculus GN=Hkdc1 PE=2 SV=1	3594.69	69.1287	3.09582e-05		+
Q8BVE3	V-type proton ATPase subunit H OS=Mus musculus GN=Atp6v1h PE=1 SV=1	3163.03	126.521	3.09486e-05		+
P34152	Focal adhesion kinase 1 OS=Mus musculus GN=Ptk2 PE=1 SV=3	3201.87	57.1763	3.09337e-05		+
Q9D1N9	39S ribosomal protein L21, mitochondrial OS=Mus musculus GN=Mrpl21 PE=2 SV=1	3925.44	301.957	3.09e-05		+
P46935	E3 ubiquitin-protein ligase NEDD4 OS=Mus musculus GN=Nedd4 PE=1 SV=3	2813.31	68.6173	3.0864e-05		+
Q6NZB0	DnaJ homolog subfamily C member 8 OS=Mus musculus GN=Dnajc8 PE=2 SV=2	3306.01	236.144	3.08323e-05		+
B7ZMP1	Probable Xaa-Pro aminopeptidase 3 OS=Mus musculus GN=Xpnpep3 PE=2 SV=1	2731.19	124.145	3.08144e-05		+
P18654	Cluster of Ribosomal protein S6 kinase alpha-3 OS=Mus musculus GN=Rps6ka3 PE=1 SV=2 (P18654)	3598.81	83.6933	3.06764e-05		+
Q99N84	28S ribosomal protein S18b, mitochondrial OS=Mus musculus GN=Mrps18b PE=2 SV=1	2434.64	243.464	3.06039e-05		+
O35350	Calpain-1 catalytic subunit OS=Mus musculus GN=Capn1 PE=1 SV=1	3489.05	85.0987	3.05999e-05		+
Q9CR26	Vacuolar protein sorting-associated protein VTA1 homolog OS=Mus musculus GN=Vta1 PE=1 SV=1	2469.88	205.824	3.05694e-05		+
Q9CXD6	Mitochondrial calcium uniporter regulator 1 OS=Mus musculus GN=Mcur1 PE=1 SV=1	4055.55	184.343	3.05568e-05		+
Q3U962	Collagen alpha-2(V) chain OS=Mus musculus GN=Col5a2 PE=1 SV=1	3172.67	48.0707	3.05303e-05		+
P22892	AP-1 complex subunit gamma-1 OS=Mus musculus GN=Ap1g1 PE=1 SV=3	2592.32	76.2446	3.05027e-05		+
Q9DBH5	Vesicular integral-membrane protein VIP36 OS=Mus musculus GN=Lman2 PE=2 SV=2	3267.86	171.993	3.04531e-05		+
P70236	Dual specificity mitogen-activated protein kinase kinase 6 OS=Mus musculus GN=Map2k6 PE=1 SV=1	4086.32	185.742	3.04489e-05		+
O08663	Methionine aminopeptidase 2 OS=Mus musculus GN=Metap2 PE=1 SV=1	3277.55	131.102	3.03854e-05		+
Q9CQZ1	Heat shock factor-binding protein 1 OS=Mus musculus GN=Hsbp1 PE=2 SV=1	4024.4	804.88	3.03521e-05		+
O70258	Epsilon-sarcoglycan OS=Mus musculus GN=Sgce PE=1 SV=2	2225.09	139.068	3.0291e-05		+
Q922Q8	Leucine-rich repeat-containing protein 59 OS=Mus musculus GN=Lrrc59 PE=1 SV=1	2775.8	198.272	3.02852e-05		+
P46460	Vesicle-fusing ATPase OS=Mus musculus GN=Nsf PE=1 SV=2	3598.17	83.6784	3.02749e-05		+
Q78PY7	Staphylococcal nuclease domain-containing protein 1 OS=Mus musculus GN=Snd1 PE=1 SV=1	3373.25	67.4651	3.01633e-05		+
Q8VH51	RNA-binding protein 39 OS=Mus musculus GN=Rbm39 PE=1 SV=2	2770.96	115.457	3.00385e-05		+
Q8BUE4	Apoptosis-inducing factor 2 OS=Mus musculus GN=Aifm2 PE=2 SV=1	3206.26	168.75	3.00305e-05		+
Q570Y9	DEP domain-containing mTOR-interacting protein OS=Mus musculus GN=Deptor PE=1 SV=2	2972.35	148.618	3.00174e-05		+
Q8WUR0	Protein C19orf12 homolog OS=Mus musculus PE=2 SV=1	1815.16	453.789	2.99818e-05		+
Q6PDL0	Cytoplasmic dynein 1 light intermediate chain 2 OS=Mus musculus GN=Dync1li2 PE=1 SV=2	3404.25	126.083	2.99384e-05		+
P22315	Ferrochelatase, mitochondrial OS=Mus musculus GN=Fech PE=1 SV=2	3621.19	144.848	2.98971e-05		+
Q9DBF1	Alpha-aminoadipic semialdehyde dehydrogenase OS=Mus musculus GN=Aldh7a1 PE=1 SV=4	2315.37	115.769	2.9843e-05		+
Q9CPU0	Lactoylglutathione lyase OS=Mus musculus GN=Glo1 PE=1 SV=3	3596.42	326.947	2.97961e-05		+
Q920E5	Farnesyl pyrophosphate synthase OS=Mus musculus GN=Fdps PE=1 SV=1	2849.77	167.634	2.97926e-05		+
P54818	Galactocerebrosidase OS=Mus musculus GN=Galc PE=1 SV=2	2199.28	87.9713	2.97644e-05		+
Q9JHW4	Selenocysteine-specific elongation factor OS=Mus musculus GN=Eefsec PE=2 SV=2	3100.29	106.906	2.97482e-05		+
Q9CQC6	Basic leucine zipper and W2 domain-containing protein 1 OS=Mus musculus GN=Bzw1 PE=1 SV=1	3534.18	141.367	2.9744e-05		+
Q9Z140	Copine-6 OS=Mus musculus GN=Cpne6 PE=2 SV=1	3182.39	109.738	2.96912e-05		+
Q8BR92	Paralemmin-2 OS=Mus musculus GN=Palm2 PE=1 SV=1	3217.44	160.872	2.9658e-05		+
Q9CZ30	Obg-like ATPase 1 OS=Mus musculus GN=Ola1 PE=1 SV=1	3774.72	150.989	2.95774e-05		+
Q3TLH4	Protein PRRC2C OS=Mus musculus GN=Prrc2c PE=1 SV=3	2148.76	21.7046	2.95524e-05		+
Q149B8	PGC-1 and ERR-induced regulator in muscle protein 1 OS=Mus musculus GN=Perm1 PE=1 SV=2	1424.61	79.145	2.95167e-05		+
Q9Z1F9	SUMO-activating enzyme subunit 2 OS=Mus musculus GN=Uba2 PE=1 SV=1	2959.04	95.4529	2.95002e-05		+
Q9CPT4	UPF0556 protein C19orf10 homolog OS=Mus musculus GN=D17Wsu104e PE=2 SV=1	2246.65	374.441	2.94883e-05		+
Q9CZ83	39S ribosomal protein L55, mitochondrial OS=Mus musculus GN=Mrpl55 PE=2 SV=1	3561.66	445.208	2.94837e-05		+
Q8R0Y8	Mitochondrial coenzyme A transporter SLC25A42 OS=Mus musculus GN=Slc25a42 PE=2 SV=1	3437.33	190.963	2.94724e-05		+
P97765	WW domain-binding protein 2 OS=Mus musculus GN=Wbp2 PE=1 SV=1	1679.67	239.952	2.94569e-05		+
P63325	40S ribosomal protein S10 OS=Mus musculus GN=Rps10 PE=1 SV=1	3553.95	355.395	2.94412e-05		+
P01635	Ig kappa chain V-V region K2 (Fragment) OS=Mus musculus PE=1 SV=1	3736.71	533.815	2.94126e-05		+
Q9QY36	Cluster of N-alpha-acetyltransferase 10 OS=Mus musculus GN=Naa10 PE=1 SV=1 (Q9QY36)	3790.27	252.685	2.93473e-05		+
P15209	BDNF/NT-3 growth factors receptor OS=Mus musculus GN=Ntrk2 PE=1 SV=1	2398.59	72.6845	2.93275e-05		+
Q9EQH2	Endoplasmic reticulum aminopeptidase 1 OS=Mus musculus GN=Erap1 PE=2 SV=2	2939.79	62.5488	2.92004e-05		+
Q07797	Galectin-3-binding protein OS=Mus musculus GN=Lgals3bp PE=1 SV=1	2474.79	103.116	2.91235e-05		+
Q922B9	Sperm-specific antigen 2 homolog OS=Mus musculus GN=Ssfa2 PE=1 SV=3	2816.06	48.5527	2.912e-05		+
Q9QZB9	Dynactin subunit 5 OS=Mus musculus GN=Dctn5 PE=1 SV=1	2309.91	329.987	2.91057e-05		+
Q8CC21	Tetratricopeptide repeat protein 19, mitochondrial OS=Mus musculus GN=Ttc19 PE=1 SV=1	2898	161	2.9074e-05		+
P56380	Bis(5'-nucleosyl)-tetraphosphatase [asymmetrical] OS=Mus musculus GN=Nudt2 PE=1 SV=3	3902.65	390.265	2.90374e-05		+
O35691	Pinin OS=Mus musculus GN=Pnn PE=1 SV=4	2733.09	80.385	2.90219e-05		+
Q9QZH6	Evolutionarily conserved signaling intermediate in Toll pathway, mitochondrial OS=Mus musculus GN=Ecsit PE=1 SV=2	3326.57	133.063	2.90199e-05		+
Q8CBY0	Glutamyl-tRNA(Gln) amidotransferase subunit C, mitochondrial OS=Mus musculus GN=Gatc PE=2 SV=1	2782.55	397.507	2.9015e-05		+
Q9CQ06	39S ribosomal protein L24, mitochondrial OS=Mus musculus GN=Mrpl24 PE=2 SV=1	3449.49	265.346	2.89875e-05		+
Q61655	ATP-dependent RNA helicase DDX19A OS=Mus musculus GN=Ddx19a PE=2 SV=2	3434.49	122.66	2.8972e-05		+
P33622	Apolipoprotein C-III OS=Mus musculus GN=Apoc3 PE=1 SV=2	3008.6	601.72	2.89409e-05		+
Q9CR62	Mitochondrial 2-oxoglutarate/malate carrier protein OS=Mus musculus GN=Slc25a11 PE=1 SV=3	3471.39	192.855	2.88469e-05		+
Q8VCA8	Secernin-2 OS=Mus musculus GN=Scrn2 PE=2 SV=1	2402.13	141.302	2.88377e-05		+
Q91XD6	Vacuolar protein-sorting-associated protein 36 OS=Mus musculus GN=Vps36 PE=1 SV=1	3612.28	150.512	2.88285e-05		+
Q63829	COMM domain-containing protein 3 OS=Mus musculus GN=Commd3 PE=2 SV=1	2986.31	298.631	2.88209e-05		+
P58404	Striatin-4 OS=Mus musculus GN=Strn4 PE=1 SV=2	1771.95	80.5432	2.87995e-05		+
Q8K0T0	Reticulon-1 OS=Mus musculus GN=Rtn1 PE=1 SV=1	1966.1	78.6439	2.87842e-05		+
Q60973	Histone-binding protein RBBP7 OS=Mus musculus GN=Rbbp7 PE=1 SV=1	2056.71	137.114	2.86974e-05		+
Q99MS7	EH domain-binding protein 1-like protein 1 OS=Mus musculus GN=Ehbp1l1 PE=1 SV=1	2967.78	35.3307	2.86e-05		+
Q6DVA0	LEM domain-containing protein 2 OS=Mus musculus GN=Lemd2 PE=1 SV=1	3061.73	113.397	2.8559e-05		+
P29788	Vitronectin OS=Mus musculus GN=Vtn PE=1 SV=2	2256.06	118.74	2.85224e-05		+
O55106	Striatin OS=Mus musculus GN=Strn PE=1 SV=2	2724.34	75.6761	2.84912e-05		+
P21844	Chymase OS=Mus musculus GN=Cma1 PE=1 SV=2	2588.69	235.335	2.84311e-05		+
Q9ERB0	Synaptosomal-associated protein 29 OS=Mus musculus GN=Snap29 PE=2 SV=1	3065.22	218.944	2.83559e-05		+
Q64327	Male-enhanced antigen 1 OS=Mus musculus GN=Mea1 PE=2 SV=1	1390.27	347.567	2.82884e-05		+
Q99N89	39S ribosomal protein L43, mitochondrial OS=Mus musculus GN=Mrpl43 PE=2 SV=1	3192.75	319.275	2.8249e-05		+
Q921T2	Torsin-1A-interacting protein 1 OS=Mus musculus GN=Tor1aip1 PE=1 SV=3	2895.08	96.5027	2.82243e-05		+
Q8C0E2	Vacuolar protein sorting-associated protein 26B OS=Mus musculus GN=Vps26b PE=1 SV=1	2963.89	164.661	2.82139e-05		+
Q9WUD1	STIP1 homology and U box-containing protein 1 OS=Mus musculus GN=Stub1 PE=1 SV=1	3870.11	184.291	2.81752e-05		+
P47811	Cluster of Mitogen-activated protein kinase 14 OS=Mus musculus GN=Mapk14 PE=1 SV=3 (P47811)	2949.32	155.227	2.80674e-05		+
P35235	Tyrosine-protein phosphatase non-receptor type 11 OS=Mus musculus GN=Ptpn11 PE=1 SV=2	3648.08	93.5404	2.80454e-05		+
Q91YP2	Neurolysin, mitochondrial OS=Mus musculus GN=Nln PE=2 SV=1	2778.5	79.3858	2.79623e-05		+
P52479	Ubiquitin carboxyl-terminal hydrolase 10 OS=Mus musculus GN=Usp10 PE=1 SV=3	2491.32	73.2742	2.79257e-05		+
O54794	Aquaporin-7 OS=Mus musculus GN=Aqp7 PE=2 SV=1	1170.97	195.162	2.79201e-05		+
Q923B6	Metalloreductase STEAP4 OS=Mus musculus GN=Steap4 PE=2 SV=1	2886.02	120.251	2.79081e-05		+
O35943	Frataxin, mitochondrial OS=Mus musculus GN=Fxn PE=1 SV=1	3334.49	277.874	2.78974e-05		+
O08648	Mitogen-activated protein kinase kinase kinase 4 OS=Mus musculus GN=Map3k4 PE=1 SV=2	3068.99	35.2757	2.77822e-05		+
Q61136	Serine/threonine-protein kinase PRP4 homolog OS=Mus musculus GN=Prpf4b PE=1 SV=3	2166.4	54.16	2.77463e-05		+
O08759	Ubiquitin-protein ligase E3A OS=Mus musculus GN=Ube3a PE=1 SV=1	2537.58	63.4395	2.77328e-05		+
Q8R123	FAD synthase OS=Mus musculus GN=Flad1 PE=1 SV=1	3698.13	115.567	2.77184e-05		+
Q922J3	CAP-Gly domain-containing linker protein 1 OS=Mus musculus GN=Clip1 PE=1 SV=1	3247.08	40.5885	2.76973e-05		+
[truncated: 2,396 more rows]
