# Supplementary material for: Comprehensive proteomics and functional annotation of mouse brown adipose tissue
Source: PLoS One. 2020 May 6;15(5):e0232084. doi: 10.1371/journal.pone.0232084 (PMC7202602; doi:10.1371/journal.pone.0232084)
Supplement: S5 Table — (XLS) [file pone.0232084.s005.xls]

## Sheet: （A)
S5 Table the pathway,function and predicted biomarker of BAT proteins.(A) the pathway of BAT proteins(B) the pathway of high-abundant BAT proteins(C)the pathway of middle-abundant BAT proteins(D)the pathway of low-abundant BAT proteins(E) the disease and function of BAT proteins(F) the disease and function of high-abundant proteins(G)the disease and function of middle abundant proteins(H)the dise…
(A)the pathway of BAT proteins
Ingenuity Canonical Pathways	-log(p-value)	Ratio	Molecules
EIF2 Signaling	35.3	0.629	EIF3C,PIK3R1,RPLP2,HRAS,EIF4A2,KRAS,RPS11,EIF2A,EIF3B,EIF4G2,IRS2,RPS2,PABPC1,AKT2,RRAS,RALB,EIF5B,RAP1A,RPL10A,RPS6,PTBP1,GAB1,IRS1,RPL10,RPL6,RPS25,EIF3K,RPL24,RALA,EIF2B4,Rpl36a,RPS18,RPL26,EIF4G1,EIF2B2,EIF4E,RPL7,RPL35,RPS9,EIF3A,RPS5,RPS12,RPL18,RPL31,RPS24,RPS19,RPL4,EIF3H,GRB2,RPL17,RPS10,AGO2,EIF3G,RPS16,AGO3,EIF4A1,EIF2B1,RPS27A,RPS14,RPL11,RPL22,MAPK1,RPS23,PDPK1,HSPA5,PIK3R4,RPS7,RPL1…
Mitochondrial Dysfunction	33	0.679	NDUFA9,XDH,NDUFB5,NCSTN,NDUFB8,MT-CO2,NDUFB3,NDUFS1,SOD2,GPD2,ATP5PB,ATP5PF,NDUFS7,ATP5PO,SURF1,COX7A1,NDUFB11,NDUFB7,UQCRC2,SNCA,NDUFA4,HSD17B10,ATP5PD,Cox6c,NDUFA7,RHOT2,ATP5S,NDUFB9,ATP5MF,ATPAF1,CASP8,NDUFAB1,COX4I1,AIFM1,NDUFS4,SDHA,NDUFAF1,GLRX2,MT-ND4,VDAC3,APP,UQCRB,FIS1,MT-ND1,NDUFA11,UQCR10,COX7A2,CYCS,UQCRQ,MAOA,MAP2K4,ATP5F1D,CPT1B,ACO2,ATP5MG,DHODH,NDUFB10,VDAC2,PDHA1,NDUFA5,MAOB,NDU…
Regulation of eIF4 and p70S6K Signaling	29.4	0.658	EIF3C,PPP2CA,PIK3R1,HRAS,KRAS,EIF4A2,EIF2A,RPS11,ITGA3,EIF4G2,EIF3B,IRS2,RPS2,PABPC1,AKT2,RRAS,RALB,ITGA5,RAP1A,RPS6,GAB1,PTPA,IRS1,RPS25,EIF3K,RALA,EIF2B4,EIF4EBP2,PPP2R2A,RPS18,EIF4G1,EIF2B2,EIF4E,EIF4EBP1,MTOR,RPS9,EIF3A,RPS12,RPS5,RPS24,ITGB1,RPS19,EIF3H,GRB2,RPS10,AGO2,PPP2R5A,EIF3G,RPS16,EIF4A1,AGO3,EIF2B1,RPS27A,PPP2R5E,RPS14,MAPK1,RPS23,PPP2R5B,PDPK1,PIK3R4,RPS7,RPS20,MAP2K2,RPS13,EIF3D,F…
Protein Ubiquitination Pathway	25.5	0.533	CRYAB,PSMA7,DNAJB4,HSPB2,TRAP1,DNAJC3,PSMB8,DNAJC28,BAG1,USP10,PSMA2,PSMC2,DNAJB12,DNAJC9,USP9X,PSMD5,USP19,THOP1,HSPA8,UBE2G2,PSMB2,PSMA5,PSMD12,ANAPC5,PSMA4,PSMB1,HSPB7,PSMD1,USP24,PSMD7,PSMB10,HLA-A,CUL1,PSMD9,HSPB8,UBE2Z,CDC23,DNAJA1,UBE2O,UBE4A,UCHL1,USO1,HSP90AB1,PSMC6,UBE2K,PSMD14,PSMB9,UBE2M,PSMD13,PSMB6,PSMD8,DNAJC11,PSME1,PSMC1,DNAJC24,USP4,CUL2,RPS27A,USP25,UBE2A,HSPA14,USP5,UBE3B,UBE2…
Oxidative Phosphorylation	24.1	0.717	NDUFA9,ATP5F1D,NDUFB5,ATP5MG,NDUFB8,MT-CO2,NDUFB3,NDUFB10,NDUFS1,NDUFA5,NDUFS6,NDUFA10,UQCRFS1,ATP5PB,NDUFA8,ATP5PF,NDUFS7,ATP5F1A,ATP5PO,SURF1,SDHC,COX7A1,ATP5F1C,NDUFB11,ATP5F1B,NDUFA6,UQCRC2,NDUFB7,NDUFA12,NDUFS3,NDUFA4,SDHB,ATP5PD,Cox6c,NDUFA7,ATP5S,NDUFA2,NDUFB9,ATP5MF,NDUFB6,NDUFS2,ATPAF1,NDUFAB1,COX4I1,NDUFS4,SDHA,NDUFV1,COX17,COX6B1,NDUFB4,NDUFV3,COX7A2L,MT-ND4,NDUFA13,UQCRB,MT-ND5,MT-ND1…
Sirtuin Signaling Pathway	23.7	0.513	TIMM13,NDUFA9,GTF3C2,NDUFB5,NDUFB8,NOS3,TOMM70,NDUFB3,NDUFS1,SOD2,ATP5PB,APEX1,ATP5PF,ATG5,ATG7,SLC2A1,NDRG1,TIMM44,NDUFS7,ATG4B,LDHD,TIMM17B,TIMM8B,STAT3,PCK1,ACADL,NDUFB11,TOMM22,NDUFB7,UQCRC2,XRCC5,NDUFA4,TOMM40,NDUFA7,TIMM10,PAM16,SOD3,NDUFB9,MTOR,PGAM1,ACSS2,NDUFAB1,NDUFS4,SDHA,NDUFAF1,PPIF,SIRT5,TRIM28,ATG3,MT-ND4,SF3A1,ACLY,VDAC3,APP,MT-ND1,Hist1h1e,NDUFA11,GABPA,LDHA,GABARAPL2,MAPK1,ATP5F…
mTOR Signaling	22.9	0.558	EIF3C,PRKAB1,PRKAB2,PPP2CA,PIK3R1,HRAS,KRAS,EIF4A2,RPS11,EIF4G2,EIF3B,IRS2,RPS2,PRKD1,AKT2,RHEB,RRAS,RALB,RAP1A,RPS6,GAB1,PTPA,IRS1,RPS25,EIF3K,TSC1,ULK1,NAPEPLD,RALA,PPP2R2A,RHOT2,RPS18,FKBP1A,EIF4G1,EIF4E,EIF4EBP1,MTOR,GPLD1,RPS9,EIF3A,PRKCE,RPS12,RPS5,RPS24,RPS19,EIF3H,GRB2,RPS10,PPP2R5A,EIF3G,RPS16,EIF4A1,RPS27A,PPP2R5E,RPS14,MAPK1,RPS23,PPP2R5B,PDPK1,PIK3R4,RPS7,RPS20,EIF3D,RPS13,FGFR4,MAPK3…
tRNA Charging	22.2	0.974	CARS,GARS,HARS,DARS2,NARS2,FARSB,NARS,PARS2,LARS,TARS2,FARS2,KARS,DARS,EARS2,VARS,SARS2,SARS,IARS,RARS2,IARS2,MARS2,TARSL2,CARS2,LARS2,HARS2,TARS,MARS,FARSA,EPRS,WARS2,WARS,YARS2,RARS,YARS,VARS2,AARS2,AARS
Clathrin-mediated Endocytosis Signaling	15.7	0.497	CSNK2A1,RAB5C,EPS15,APOB,PIK3R1,APOA2,CLTB,ARPC5,SH3GLB1,AP1B1,PIK3R4,AP2A2,F2,PON1,CD2AP,SNX9,RAB11B,FGFR4,PPP3R1,AMPH,STAM,IRS2,ITGB4,SH3KBP1,ACTA1,ITGB5,DNM2,MYO6,ACTR2,CLTC,USP9X,DNM3,ITGA5,PCYOX1,AP2S1,SH3GL1,HSPA8,AP1S1,ARPC1A,PTPN11,GAB1,PIP5K1C,IRS1,ARPC2,TFRC,CTTN,RBP4,APOD,AP3S1,APOE,AP2A1,APOA4,RAB4A,ARPC1B,PICALM,GAK,NUMB,RAB5B,LYZ,RAB5A,ARF6,ARRB1,ACTR3,AAK1,ARPC3,DAB2,SERPINA1,SH3GL…
NRF2-mediated Oxidative Stress Response	15	0.495	MAP2K4,MAPK1,DNAJB4,PIK3R1,HRAS,GCLC,DNAJC3,KRAS,DNAJC15,DNAJB2,PIK3R4,CLPP,GSTZ1,SOD2,MAP2K2,FGFR4,DNAJC8,MAPK3,ABCC1,DNAJA3,IRS2,DNAJA2,TXN,GCLM,GSK3B,PRKD1,CBR1,ACTA1,GSTK1,MGST1,DNAJB12,DNAJC9,RRAS,GSTM3,DNAJC19,RALB,DNAJB14,RAP1A,TXNRD1,GSR,ERP29,DNAJC5,PTPN11,GAB1,STIP1,IRS1,PRKCD,SQSTM1,DNAJB6,HACD3,MGST3,GSTP1,EPHX1,FTH1,MAP2K6,AKR7A2,USP14,RALA,GSTM5,PRDX1,PPIB,NQO2,DNAJA4,HSPB8,DNAJC10,…
Integrin Signaling	14.9	0.479	PIK3R1,MYLK2,ARPC5,HRAS,KRAS,NCK1,NCK2,Ppp1r12b,ITGA3,ARF4,CAV1,IRS2,ITGB4,ITGB5,ACTR2,AKT2,RRAS,CRKL,RALB,ITGA6,ITGA5,RAP1A,DOCK1,ARPC1A,GAB1,CAPN1,IRS1,ARPC2,ZYX,ITGA1,ITGA7,ITGA2B,RALA,ARPC1B,ARHGEF7,RHOT2,Actn3,ILK,CRK,ARF6,ACTR3,ARPC3,PFN2,VCL,MYL12A,ITGB1,GRB2,ACTN2,PLCG1,ITGB2,WIPF1,LIMS1,ARPC4,MAP2K4,PFN1,MPRIP,ARHGAP26,MAPK1,MYL2,Wasl,TLN1,PIK3R4,PTK2,PARVB,MAP2K2,FGFR4,MAPK3,ITGAV,GSK3B…
PI3K/AKT Signaling	13	0.531	MAPK1,YWHAH,BAD,PPP2CA,PIK3R1,PPP2R5B,HRAS,PDPK1,KRAS,GSK3A,NOS3,YWHAQ,IKBKB,IKBKG,ITGA3,GYS1,MAP2K2,MAPK3,GSK3B,THEM4,MCL1,CDC37,AKT2,RHEB,YWHAG,YWHAE,RRAS,YWHAB,RALB,YWHAZ,ITGA5,RAP1A,GYS2,BCL2L1,PPP2R1A,GAB1,PTPA,HSP90AA1,RELA,TSC1,RALA,PPP2R2A,ILK,INPPL1,MAP3K5,NFKB1,EIF4E,EIF4EBP1,SHC1,HSP90B1,MTOR,HSP90AB1,INPP5B,RPS6KB2,CTNNB1,MAP2K1,ITGB1,GRB2,PPP2R5A,RRAS2,SYNJ1,FOXO1,LIMS1,PIK3CB,PPP2R5…
Actin Cytoskeleton Signaling	12.8	0.451	KNG1,MYH4,MYH10,MPRIP,PFN1,MYH9,MYL2,MAPK1,MYL6,PIK3R1,ARPC5,MYLK2,PIP4K2B,HRAS,MYL6B,TLN1,ARHGEF1,KRAS,PIK3R4,F2,ROCK2,PTK2,Ppp1r12b,ITGA3,CFL2,MAP2K2,MAPK3,FGFR4,IRS2,GNA13,SSH2,ARHGAP24,ACTA1,GNG12,MYL3,ACTR2,CFL1,RRAS,MYH14,CRKL,RALB,ITGA5,MYH7,GSN,TTN,RAP1A,DOCK1,TLN2,ARPC1A,PTPN11,GAB1,CYFIP1,PIP5K1C,RHOA,ARPC2,IRS1,ARHGEF6,CD14,ACTN4,FN1,RALA,ARPC1B,ARHGEF7,Actn3,PPP1CB,TRIO,MYLK,CRK,MYH11…
Acute Phase Response Signaling	12.5	0.488	MAP2K4,ITIH3,MAPK1,APOA2,PIK3R1,HRAS,PDPK1,CP,KRAS,SERPINA3,RBP1,FGG,F2,IKBKB,IKBKG,SOD2,ITIH2,MAP2K2,ITIH4,MAPK3,FGB,IL1RAP,TAB1,AKT2,TTR,C3,RRAS,RALB,STAT3,RAP1A,HMOX2,C5,KLKB1,PTPN11,FGA,RBP4,IL6ST,ECSIT,MAP2K6,RELA,SERPING1,RALA,FN1,APOH,AMBP,C9,MAP3K5,NFKB1,NR3C1,HNRNPK,SERPIND1,IRAK1,C4A/C4B,C1R,TRADD,SHC1,MTOR,MBL2,CFB,SERPINA1,MAP2K1,AGT,HPX,GRB2,AHSG,SERPINF1,VWF,CEBPB,SERPINF2,PLG,FTL,H…
Huntington's Disease Signaling	11	0.425	PIK3R1,NAPG,HRAS,GNB1,NSF,CASQ1,VAMP3,PLCB1,TCERG1,IRS2,NAPA,ATP5PB,DNM2,PRKD1,GNG12,ATP5PF,AKT2,ITPR1,HSPA8,GAB1,IRS1,CAPN1,HTT,SNCA,GNA11,VTI1B,TGM2,CASP6,MTOR,CREB1,PRKCE,NCOR1,GOSR1,CASP8,EGFR,SDHA,YKT6,GRB2,GNAQ,HIP1,SIN3A,PSME1,STX16,RPS27A,CYCS,NCOR2,GOSR2,MAP2K4,POLR2D,MAPK1,HSPA14,ATP5F1D,Hspa1b,CLTB,RACK1,GNB5,HDAC10,PDPK1,PIK3R4,HSPA5,AP2A2,HDAC6,HSPA4,CTSD,FGFR4,MAPK3,HDAC2,CASP3,PSMF…
ILK Signaling	11	0.452	MAP2K4,MYH10,MYH4,MYH9,MAPK1,MYL6,MYL2,PPP2CA,PIK3R1,PPP2R5B,PDPK1,MYL6B,GSK3A,PIK3R4,PPP1R14B,PTK2,NCK2,PARVB,CFL2,FGFR4,MAPK3,IRS2,ITGB4,GSK3B,ITGB5,DSP,ACTA1,MYL3,AKT2,CFL1,CASP3,MYH14,FERMT2,MYH7,DOCK1,PPP2R1A,PTPN11,GAB1,PTPA,RHOA,IRS1,ARHGEF6,KRT18,RSU1,ACTN4,FNBP1,MAP2K6,FLNB,RELA,FN1,PPP2R2A,RHOT2,ILK,Actn3,MYH11,NFKB1,TGFB1I1,MTOR,PPP1R12A,RHOT1,FLNA,CREB1,ILKAP,VCL,CTNNB1,ACTN1,NACA,ITG…
Remodeling of Epithelial Adherens Junctions	10.5	0.615	NME1,RAB5C,RALA,ARPC1B,ARPC5,CTNNA1,Actn3,RAB5B,IQGAP1,TUBB,CLIP1,Mapre2,ARF6,CTNNA2,RAB5A,ACTR3,EXOC2,ARPC3,VCL,CTNNB1,HGS,ACTA1,DNM2,ACTN1,ACTR2,ARPC5L,MAPRE1,ACTN2,TUBG1,RAB7A,TUBA4A,DNM3,ARPC1A,ARPC2,ZYX,ACTN4,DNM1L,MAPRE3,ARPC4,CTNND1
3-phosphoinositide Degradation	9.27	0.457	MINPP1,MTMR9,PTPN23,EPHX2,PPP2R5B,PPFIBP2,MDP1,ACP1,IGBP1,NUDT14,PPP4C,PPFIA2,PPP1R14B,SACM1L,PTPRC,PPP1R7,PPP1R13B,ACP6,PRUNE1,MTMR2,DUSP28,PIP4P1,PPTC7,PPP1R14A,PAWR,FIG4,PTPRM,ITPK1,PTPN11,PIP4P2,PTPA,DUSP23,PPP5C,THTPA,PPP1R12C,PPP1R1A,NUDT9,NUDT3,NUDT12,PTPMT1,MTMR1,PPIP5K1,NT5C,INPPL1,NUDT2,PPM1K,PTPN12,SET,CA3,PHOSPHO1,PPP1R12A,INPP5B,PTPN1,MTM1,ILKAP,PALD1,NUDT4,ALPL,PPP3CA,MTMR3,PPP1R8,P…
Phagosome Maturation	9.14	0.467	RAB5C,VPS28,ATP6V1C1,NAPG,TUBB,CTSV,CTSZ,CTSD,NSF,CTSH,VAMP3,RILP,NAPA,VPS11,M6PR,DCTN4,ATP6V1A,DYNLRB1,DYNC1H1,CTSA,DYNC1LI2,ATP6V1H,ATP6V0D1,CTSB,VPS37B,VPS37A,EEA1,PRDX2,B2M,ATP6V1D,HLA-A,PRDX1,PRDX5,VPS33B,RAB5B,VTI1B,VPS37C,PRDX6,CTSF,DYNC1LI1,RAB5A,Dync1i2,LAMP1,ATP6V1G1,GOSR1,ACE,CALR,VPS18,YKT6,VPS16,VPS41,TUBG1,TUBA4A,RAB7A,CANX,TSG101,ATP6V0A1,ATP6V1E1,LAMP2,ATP6V1F,STX16,CTSC,GOSR2,ATP…
D-myo-inositol-5-phosphate Metabolism	9.12	0.452	MINPP1,MTMR9,PTPN23,EPHX2,PPP2R5B,PPFIBP2,MDP1,ACP1,PIP4K2B,IGBP1,NUDT14,PPFIA2,PPP4C,PPP1R14B,SACM1L,PTPRC,PPP1R7,PPP1R13B,ACP6,PRUNE1,PLCB1,MTMR2,DUSP28,PIP4P1,PPTC7,PPP1R14A,PAWR,FIG4,PTPRM,ITPK1,PTPN11,PIP4P2,PTPA,DUSP23,PLCB3,PPP5C,THTPA,PPP1R12C,PPP1R1A,NUDT9,NUDT3,NUDT12,PPIP5K1,NT5C,NUDT2,PPM1K,PTPN12,PLCD1,SET,CA3,PHOSPHO1,PPP1R12A,INPP5B,PTPN1,ILKAP,PALD1,NUDT4,ALPL,PPP3CA,PPP1R8,PLCG1,…
Insulin Receptor Signaling	8.97	0.458	MAPK1,BAD,PIK3R1,HRAS,LIPE,PDPK1,PPP1R3A,KRAS,GSK3A,NCK1,PIK3R4,PPP1R14B,GYS1,MAP2K2,PPP1R7,FGFR4,MAPK3,IRS2,GSK3B,AKT2,RRAS,CRKL,RALB,PPP1R14A,SLC2A4,RAP1A,GYS2,PTPN11,GAB1,IRS1,PRKACA,EIF2B5,INSR,TSC1,EIF2B4,RALA,TRIP10,PPP1CB,CRK,INPPL1,EIF2B2,EIF4E,PRKAG1,EIF4EBP1,SHC1,MTOR,PPP1R12A,PDE3B,INPP5B,PTPN1,RPTOR,RPS6KB2,STX4,MAP2K1,GRB2,PRKAR2A,ACLY,PRKAR2B,RRAS2,SYNJ1,FOXO1,SH2B2,PRKAG2,EIF2B1,PI…
Caveolar-mediated Endocytosis Signaling	8.76	0.565	B2M,FLNB,COPZ1,ITGA2B,ARCN1,RAB5C,ITSN1,HLA-A,COPA,COPE,COPB2,RAB5B,RAB5A,ITGA3,FLNA,PTPN1,CAV1,ITGAV,ITGB4,ACTA1,DNM2,ITGB5,EGFR,ITGB1,ITGA6,FLOT1,ITGA5,COPG2,COPB1,COPG1,ITGB2,ALB,ITGAM,FLOT2,FLNC,ITGA1,INSR,CAVIN1,ITGA7
Aldosterone Signaling in Epithelial Cells	8.7	0.439	CRYAB,MAPK1,HSPA14,DNAJB4,PIK3R1,HSPB2,TRAP1,PDPK1,DNAJC3,PIP4K2B,KRAS,DNAJB2,DNAJC15,PIK3R4,HSPA5,DNAJC28,HSPA4,MAP2K2,FGFR4,DNAJC8,MAPK3,PLCB1,IRS2,PRKD1,AHCY,DNAJB12,DNAJC9,HSPA9,DNAJC19,ITPR1,DNAJB14,HSPA8,DNAJC5,PTPN11,GAB1,PIP5K1C,IRS1,PRKCD,HSPA13,HSP90AA1,PLCB3,HSPB7,DNAJB6,HSPB1,PDIA3,HSPB8,DNAJC10,DNAJA1,PLCD1,HSP90B1,HSPA12B,HSP90AB1,HSPE1,PRKCE,DNAJB1,MAP2K1,HSPB6,PI4KA,HSPA4L,GRB2,HS…
Paxillin Signaling	8.24	0.474	MAP2K4,MAPK1,PIK3R1,HRAS,TLN1,KRAS,NCK1,PIK3R4,PTK2,NCK2,ITGA3,FGFR4,ITGAV,IRS2,ITGB4,ITGB5,ACTA1,RRAS,RALB,ITGA6,ITGA5,RAP1A,DOCK1,TLN2,ITGAM,GAB1,PTPN11,IRS1,ARHGEF6,ITGA1,ACTN4,ITGA7,ITGA2B,RALA,PTK2B,ARHGEF7,Actn3,CRK,PTPN12,BCAR1,ARF6,VCL,ACTN1,ITGB1,PXN,PARVA,GRB2,ACTN2,CSK,GIT2,ITGB2,RRAS2,MAPK14,PAK2,PIK3CB
RhoA Signaling	8.23	0.471	MPRIP,PFN1,SEPT9,MYL6,MYL2,ARPC5,MYLK2,PIP4K2B,ARHGEF1,MYL6B,PTK2,ROCK2,Ppp1r12b,CFL2,ARHGAP12,CDC42EP1,GNA13,DLC1,ACTA1,MYL3,ACTR2,SEPT8,CFL1,SEPT7,TTN,PKN1,ARPC1A,PIP5K1C,RHOA,ARPC2,SEPT10,ARHGAP1,ARPC1B,PTK2B,PPP1CB,MYLK,SEPT11,ACTR3,PPP1R12A,PFN2,ARPC3,PI4KA,MYL12A,PLXNA1,SEPT5,ARHGEF12,NRP2,ARPC5L,SEPT4,MYLPF,CDC42EP4,MYL1,ROCK1,SEPT2,ARPC4,MSN
D-myo-inositol (1,4,5,6)-Tetrakisphosphate Biosynthesis	8.2	0.453	MINPP1,PTPN23,MTMR9,EPHX2,PPP2R5B,PPFIBP2,MDP1,ACP1,IGBP1,NUDT14,PPFIA2,PPP4C,PPP1R14B,SACM1L,PTPRC,PPP1R7,ACP6,PPP1R13B,PRUNE1,MTMR2,DUSP28,PPTC7,PPP1R14A,FIG4,PAWR,PTPRM,ITPK1,PTPN11,PTPA,DUSP23,PPP5C,THTPA,PPP1R12C,PPP1R1A,NUDT3,NUDT9,NUDT12,PPIP5K1,NT5C,NUDT2,PPM1K,PTPN12,CA3,SET,PPP1R12A,PHOSPHO1,INPP5B,PTPN1,ILKAP,PALD1,NUDT4,ALPL,PPP3CA,PPP1R8,PPP4R1,PPP2R5A,NUDT15,NUDT5,TNS3,SYNJ1,NUDT16,…
D-myo-inositol (3,4,5,6)-tetrakisphosphate Biosynthesis	8.2	0.453	MINPP1,PTPN23,MTMR9,EPHX2,PPP2R5B,PPFIBP2,MDP1,ACP1,IGBP1,NUDT14,PPFIA2,PPP4C,PPP1R14B,SACM1L,PTPRC,PPP1R7,ACP6,PPP1R13B,PRUNE1,MTMR2,DUSP28,PPTC7,PPP1R14A,FIG4,PAWR,PTPRM,ITPK1,PTPN11,PTPA,DUSP23,PPP5C,THTPA,PPP1R12C,PPP1R1A,NUDT3,NUDT9,NUDT12,PPIP5K1,NT5C,NUDT2,PPM1K,PTPN12,CA3,SET,PPP1R12A,PHOSPHO1,INPP5B,PTPN1,ILKAP,PALD1,NUDT4,ALPL,PPP3CA,PPP1R8,PPP4R1,PPP2R5A,NUDT15,NUDT5,TNS3,SYNJ1,NUDT16,…
Tight Junction Signaling	7.84	0.429	MYH10,MYH4,MYH9,MYL6,MYL2,PPP2CA,PPP2R5B,NAPG,AFDN,MYL6B,NSF,MPDZ,CPSF6,VAMP3,CSTF2,SAFB,NAPA,MYL3,ACTA1,CSTF1,AKT2,TJP2,MYH14,RAB13,MYH7,PPP2R1A,JAM3,PTPA,RHOA,PRKACA,SPTAN1,NECTIN2,CPSF2,RELA,PPP2R2A,VAPA,CTNNA1,CPSF1,SYMPK,MYLK,MYH11,NFKB1,VTI1B,PRKAG1,ARHGEF2,STX4,GOSR1,VCL,CTNNB1,VASP,YKT6,TJP1,PRKAR2A,YBX3,CASK,PPP2R5A,MYL1,F11R,EPB41,PRKAR2B,NUDT21,PRKAG2,STX16,CPSF3,PPP2R5E,GOSR2,CSTF3,PP…
LXR/RXR Activation	7.77	0.473	KNG1,APOB,APOA2,CD36,VTN,PON1,FDFT1,LCAT,ITIH4,FASN,LPL,IL1RAP,MLXIPL,TTR,C3,PCYOX1,CD14,ACACA,PLTP,FGA,RXRA,APOD,RBP4,APOE,SCD,RELA,APOA4,APOH,C9,AMBP,IRF3,NFKB1,C4A/C4B,LYZ,SERPINA1,NCOR1,GC,PON3,AGT,HPX,ECHS1,AHSG,SERPINF1,A1BG,SERPINF2,ALB,APOA1,LDLR,TF,NCOR2,HADH,CLU
Virus Entry via Endocytic Pathways	7.61	0.468	ITSN1,PIK3R1,CLTB,HRAS,KRAS,AP1B1,PIK3R4,AP2A2,ITGA3,FGFR4,CAV1,IRS2,ITGB4,ITGB5,ACTA1,DNM2,PRKD1,RRAS,CLTC,RALB,ITGA6,ITGA5,RAP1A,AP2S1,AP1S1,GAB1,PTPN11,PRKCD,IRS1,TFRC,ITGA1,B2M,AP3S1,FLNB,AP2A1,RALA,HLA-A,FLNA,PRKCE,ITGB1,AP2M1,AP3M1,GRB2,AP1M1,PLCG1,ITGB2,RRAS2,AP3B1,FLNC,PIK3CB,CXADR,AP1G1
TCA Cycle II (Eukaryotic)	7.53	0.783	SDHA,SDHB,IDH3G,ACO2,SDHC,MDH1,SUCLA2,CS,SUCLG1,DHTKD1,DLST,DLD,IDH3A,FH,OGDH,MDH2,ACO1,SDHAF4
Glycolysis I	7.53	0.783	PGK1,PKLR,ENO3,PKM,ENO2,PGAM2,PFKL,PFKP,BPGM,PFKM,FBP2,ENO1,GPI,TPI1,PGAM1,ALDOA,GAPDH,ALDOC
Fatty Acid β-oxidation I	7.35	0.688	HSD17B10,Eci3,ECHS1,SLC27A2,ACAA1,ECI1,ACAA2,HSD17B8,SCP2,ECI2,ACSL5,AUH,HADHB,ACSL4,SLC27A1,EHHADH,IVD,ACADM,HSD17B4,HADHA,HADH,ACSL1
Colanic Acid Building Blocks Biosynthesis	7.28	0.929	GMPPB,TSTA3,GMPPA,GMDS,PMM1,GPI,UGDH,UGP2,GALK2,GALK1,GALE,PMM2,MPI
Protein Kinase A Signaling	7.06	0.347	MYH4,MYH10,MYL6,MYLK2,ACP1,GSK3A,NOS3,PPP1R14B,GNB1,PTPRC,GYS1,PHKB,DUSP3,PLCB1,GNA13,CDC16,APEX1,GNG12,MYL3,PRKD1,PDE2A,PTPRG,YWHAG,ADD2,YWHAZ,ITPR1,RAP1A,PTP4A1,PDE8A,AKAP13,ANAPC5,PRKACA,PTPRA,PDE6D,AKAP12,FLNB,NAPEPLD,PTK2B,AKAP8,PDIA3,CDC23,PTPN12,AKAP7,AKAP2,PLCD1,PTPN4,PDE3B,CREB1,PRKCE,RYR1,CTNNB1,PPP3CA,MTMR3,MYL12A,AKAP5,MYLPF,GNAQ,PLCG1,MYL1,Hist1h1e,ADD3,FLNC,ADD1,TNNI1,SFN,AKAP1,MAPK…
Valine Degradation I	7	0.833	ECHS1,ACADSB,BCKDHB,HIBCH,BCAT2,HIBADH,BCKDHA,AUH,DLD,HADHB,ACAD8,DBT,EHHADH,HADHA,ALDH6A1
Actin Nucleation by ARP-WASP Complex	6.97	0.552	PPP1R12C,RALA,ARPC1B,RHOT2,ARPC5,HRAS,KRAS,NCK1,ROCK2,NCK2,ITGA3,ACTR3,PPP1R12A,RHOT1,ARPC3,VASP,ITGB1,ACTR2,RRAS,ARPC5L,GRB2,RALB,ITGA5,RAP1A,ROCK1,WIPF1,RRAS2,ARPC1A,RHOA,ARPC2,FNBP1,ARPC4
3-phosphoinositide Biosynthesis	6.94	0.397	MINPP1,MTMR9,PTPN23,PIK3R1,EPHX2,PPP2R5B,PPFIBP2,MDP1,ACP1,PIP4K2B,IGBP1,NUDT14,PIK3R4,PPFIA2,PPP4C,PPP1R14B,SACM1L,PTPRC,PPP1R7,FGFR4,PPP1R13B,ACP6,PRUNE1,IRS2,MTMR2,PDGFRB,DUSP28,PPTC7,PPP1R14A,PAWR,FIG4,PTPRM,ITPK1,PTPN11,GAB1,PI4K2A,PIP5K1C,PTPA,CDIPT,IRS1,DUSP23,PPP5C,THTPA,PPP1R12C,PPP1R1A,NUDT9,NUDT3,NUDT12,PPIP5K1,NT5C,NUDT2,PPM1K,PTPN12,SET,CA3,PHOSPHO1,PPP1R12A,INPP5B,PTPN1,ILKAP,PALD1,…
Regulation of Actin-based Motility by Rho	6.93	0.494	MPRIP,PFN1,ARPC1B,MYL2,MYL6,Wasl,ARPC5,RHOT2,PIP4K2B,PPP1CB,MYL6B,MYLK,Ppp1r12b,ITGA3,ACTR3,PPP1R12A,RHOT1,PFN2,ARPC3,ACTA1,MYL3,PI4KA,MYL12A,ITGB1,ACTR2,CFL1,ARPC5L,MYLPF,ITGA5,GSN,MYL1,ROCK1,WIPF1,ARPC1A,PIP5K1C,RHOA,ARPC2,PAK2,ARHGDIA,ARPC4,FNBP1
Apoptosis Signaling	6.85	0.474	MAP2K4,RELA,RALA,BAD,MAPK1,HRAS,KRAS,MAP3K5,NFKB1,DFFA,FAS,DIABLO,ACIN1,CASP6,IKBKB,IKBKG,MAP2K2,MAPK3,BID,PRKCE,HTRA2,CASP8,MAP2K1,MCL1,AIFM1,ENDOG,CASP3,RRAS,RALB,BIRC6,LMNA,PLCG1,BAX,RAP1A,XIAP,PARP1,ROCK1,BCL2L1,CAPNS1,RRAS2,CAPN1,CYCS,CAPN2,SPTAN1,CAPN3
Glucocorticoid Receptor Signaling	6.79	0.355	PRKAB1,PRKAB2,PIK3R1,HRAS,GTF2E2,KRAS,MNAT1,FGG,KRT36,BAG1,SUMO1,SMARCB1,KRT73,IRS2,SMARCC2,SMAD2,STAT5A,AKT2,RRAS,RALB,GTF2F1,STAT3,PCK1,RAP1A,HSPA8,GAB1,KRT19,IRS1,PRKACA,KRT18,RALA,ICAM1,SMARCA4,HSP90AB1,CREB1,NCOR1,FKBP5,PPP3CA,SRA1,GRB2,KRT17,KRT5,TSG101,TRAF2,KRT8,GTF2E1,FKBP4,KRT82,NCOR2,MAP2K4,POLR2D,MAPK1,HSPA14,YWHAH,KRT7,Hspa1b,TAF10,HSPA5,PIK3R4,CD163,TSC22D3,HSPA4,IKBKB,IKBKG,MAP2K2,…
p70S6K Signaling	6.61	0.426	MAPK1,BAD,YWHAH,PPP2CA,PIK3R1,PPP2R5B,HRAS,PDPK1,KRAS,PIK3R4,F2,YWHAQ,MAP2K2,MAPK3,FGFR4,PLCB1,IRS2,PRKD1,AKT2,YWHAG,YWHAE,YWHAB,EEF2,RRAS,RALB,YWHAZ,RAP1A,RPS6,PPP2R1A,GAB1,PTPN11,PTPA,PRKCD,IRS1,MAPT,PLCB3,RALA,PDIA3,PPP2R2A,PLCD1,SHC1,MTOR,PRKCE,BCAP31,MAP2K1,EGFR,AGT,GRB2,GNAQ,PLCG1,PPP2R5A,GNAI2,RRAS2,LYN,PIK3CB,PPP2R5E,SFN,PPP2R1B
VEGF Signaling	6.52	0.453	RALA,EIF2B4,BAD,PTK2B,MAPK1,PIK3R1,Actn3,HRAS,KRAS,EIF2S1,NOS3,PIK3R4,EIF2B2,ELAVL1,PTK2,ROCK2,SHC1,MAP2K2,MAPK3,FGFR4,IRS2,VCL,MAP2K1,ACTN1,ACTA1,PXN,AKT2,YWHAE,GRB2,RRAS,ACTN2,RALB,PLCG1,EIF2S3,RAP1A,EIF2S2,ROCK1,BCL2L1,RRAS2,GAB1,PTPN11,FOXO1,IRS1,EIF2B1,EIF2B5,PIK3CB,ACTN4,SFN
RAN Signaling	6.51	0.867	KPNA3,KPNB1,KPNA4,KPNA6,RCC1,CSE1L,TNPO1,RANGAP1,RAN,XPO1,RANBP1,KPNA1,IPO5
Superpathway of Inositol Phosphate Compounds	6.5	0.377	MINPP1,MTMR9,PTPN23,PIK3R1,EPHX2,PPP2R5B,PPFIBP2,MDP1,ACP1,PIP4K2B,IGBP1,NUDT14,PIK3R4,PPFIA2,PPP4C,PPP1R14B,SACM1L,PTPRC,PPP1R7,FGFR4,PPP1R13B,ACP6,PRUNE1,PLCB1,IRS2,MTMR2,PMPCA,PDGFRB,DUSP28,PIP4P1,PPTC7,PPP1R14A,PAWR,FIG4,PTPRM,ITPK1,PTPN11,GAB1,PI4K2A,PIP4P2,PIP5K1C,PTPA,CDIPT,IRS1,DUSP23,PLCB3,PPP5C,THTPA,PPP1R12C,PPP1R1A,NUDT3,NUDT9,NUDT12,PPIP5K1,INPPL1,NT5C,NUDT2,PPM1K,PTPN12,PLCD1,SET,CA…
Signaling by Rho Family GTPases	6.49	0.371	MAP2K4,MAPK1,SEPT9,MYL6,MYL2,PIK3R1,RACK1,ARPC5,GNB5,PIP4K2B,ARHGEF1,MYL6B,PIK3R4,CLIP1,GNB1,ROCK2,PTK2,ITGA3,CFL2,MAP2K2,FGFR4,MAPK3,CDC42EP1,IRS2,GNA13,CDH13,ACTA1,GNG12,MYL3,ACTR2,SEPT8,CFL1,SEPT7,ITGA5,DES,PKN1,CDH2,ARPC1A,PTPN11,GAB1,CDH5,PIP5K1C,CYFIP1,RHOA,IRS1,ARPC2,MAP3K20,ARHGEF6,GNAO1,SEPT10,ARHGEF18,FNBP1,RELA,PPP1R12C,ARPC1B,PTK2B,ARHGEF7,GNA11,RHOT2,MYLK,SEPT11,IQGAP1,NFKB1,GNG11,AC…
FAK Signaling	6.36	0.452	ARHGAP26,RALA,MAPK1,PIK3R1,ARHGEF7,PDPK1,HRAS,CRK,KRAS,TLN1,PIK3R4,BCAR1,PTK2,ITGA3,MAP2K2,MAPK3,FGFR4,IRS2,VCL,MAP2K1,ACTA1,EGFR,ITGB1,PXN,AKT2,ASAP1,GRB2,RRAS,CSK,RALB,PLCG1,ITGA5,RAP1A,GIT2,DOCK1,TLN2,CAPNS1,RRAS2,GAB1,PTPN11,IRS1,CAPN1,ARHGEF6,PAK2,PIK3CB,CAPN2,CAPN3
AMPK Signaling	6.11	0.377	MAPK1,PFKFB1,PRKAB1,PRKAB2,PPP2CA,RAB2A,PIK3R1,CPT1B,PPP2R5B,LIPE,PDPK1,NOS3,PIK3R4,ELAVL1,ADRB3,AK1,GYS1,FGFR4,FASN,SMARCB1,PRKAA1,PPM1A,SMARCC2,IRS2,AKT1S1,AKT2,ACACB,SLC2A1,EEF2,AK3,SLC2A4,MLST8,PFKM,GYS2,PPP2R1A,PTPN11,GAB1,PTPA,IRS1,PRKACA,CPT2,AK4,ACACA,INSR,MLYCD,AK2,PBRM1,TSC1,ULK1,PPP2R2A,ADIPOQ,PFKL,SMARCA4,PRKAG1,EIF4EBP1,MTOR,PCK2,CREB1,RPTOR,PRKAA2,ILKAP,CKM,GRB2,RAB7A,PRKAR2A,SMARCE…
PAK Signaling	6.06	0.447	MAP2K4,RALA,MYL2,MYL6,PTK2B,MAPK1,PIK3R1,ARHGEF7,HRAS,KRAS,MYL6B,MYLK,NCK1,PIK3R4,NCK2,PTK2,SHC1,ITGA3,MAP2K2,CFL2,MAPK3,FGFR4,IRS2,MAP2K1,MYL3,PDGFRB,MYL12A,ITGB1,PXN,CFL1,CASP3,GRB2,RRAS,MYLPF,RALB,ITGA5,RAP1A,GIT1,MYL1,RRAS2,GAB1,PTPN11,IRS1,ARHGEF6,PAK2,PIK3CB
ERK/MAPK Signaling	6.04	0.383	MAPK1,YWHAH,BAD,PPP2CA,PIK3R1,HSPB2,PPP2R5B,HRAS,PPP1R3A,KRAS,TLN1,PIK3R4,PPP1R14B,PTK2,YWHAQ,LAMTOR3,ITGA3,MAP2K2,PPP1R7,FGFR4,MAPK3,IRS2,YWHAG,RRAS,YWHAB,CRKL,RALB,YWHAZ,PPP1R14A,ITGA5,STAT3,RAP1A,DOCK1,PPP2R1A,TLN2,ARAF,PTPN11,GAB1,PTPA,IRS1,PRKCD,PRKACA,HSPB7,HSPB1,RALA,PTK2B,PPP2R2A,PPP1CB,CRK,BCAR1,PRKAG1,EIF4E,EIF4EBP1,SHC1,PPP1R12A,CREB1,MKNK1,PRKCE,STAT1,MAP2K1,ITGB1,PXN,GRB2,PRKAR2A,PLC…
14-3-3-mediated Signaling	5.94	0.415	MAP2K4,MAPK1,BAD,YWHAH,PIK3R1,HRAS,GSK3A,KRAS,PIK3R4,TUBB,YWHAQ,SRPK2,MAP2K2,MAPK3,FGFR4,PLCB1,IRS2,GSK3B,AKT1S1,PRKD1,AKT2,YWHAG,YWHAE,YAP1,RRAS,YWHAB,RALB,YWHAZ,RAP1A,GAB1,PTPN11,PRKCD,IRS1,MAPT,PLCB3,SNCA,TSC1,RALA,PDIA3,MAP3K5,PLCD1,PRKCE,PDCD6IP,MAP2K1,GRB2,TUBG1,TUBA4A,VIM,PLCG1,BAX,TRAF2,RRAS2,FOXO1,PIK3CB,CDKN1B,SFN
Isoleucine Degradation I	5.92	0.857	HSD17B10,ACAT2,ECHS1,BCAT2,AUH,DLD,ACAD8,ACAT1,HADHB,ACADSB,EHHADH,HADHA
Germ Cell-Sertoli Cell Junction Signaling	5.89	0.392	MAP2K4,MAPK1,AXIN1,PIK3R1,HRAS,PDPK1,AFDN,KRAS,MAP3K4,TUBB,PIK3R4,PTK2,ITGA3,CTNNA2,CFL2,MAP2K2,FGFR4,MAPK3,MTMR2,IRS2,JUP,ACTA1,CFL1,RRAS,RALB,ITGA6,GSN,RAP1A,EPN2,CDH2,PTPN11,GAB1,RHOA,IRS1,ZYX,ACTN4,CLINT1,FNBP1,NECTIN2,MAP2K6,RALA,RHOT2,CTNNA1,Actn3,ILK,MAP3K5,IQGAP1,BCAR1,RHOT1,SORBS1,VCL,CTNNB1,MAP2K1,ACTN1,ITGB1,PXN,EPN1,TJP1,GRB2,ACTN2,TUBG1,TUBA4A,MAPK14,RRAS2,PAK2,PIK3CB,CTNND1
Glutaryl-CoA Degradation	5.88	0.812	HSD17B10,L3HYPDH,ACAT2,PARK7,HADHB,ACAT1,EHHADH,HSD17B4,CA1,HADHA,HADH,GCDH,HSD17B8
Mechanisms of Viral Exit from Host Cells	5.86	0.59	SNF8,VPS28,CHMP4B,SH3GLB1,LMNB1,TSG101,VPS37C,VPS4A,SH3GL1,VPS25,CHMP6,CHMP2B,CHMP2A,PRKCD,VPS36,PRKCE,XPO1,LMNB2,SH3GLB2,PDCD6IP,CHMP3,PRKD1,ACTA1
IGF-1 Signaling	5.65	0.431	CSNK2A1,RALA,YWHAH,BAD,MAPK1,PIK3R1,PDPK1,HRAS,KRAS,IGFBP7,PIK3R4,PRKAG1,PTK2,YWHAQ,SHC1,MAP2K2,MAPK3,FGFR4,RPS6KB2,IRS2,CSNK2B,MAP2K1,AKT2,PXN,YWHAG,YWHAE,GRB2,YWHAB,RRAS,RALB,PRKAR2A,YWHAZ,IGFBP5,STAT3,RAP1A,CSNK2A2,PRKAR2B,RRAS2,GAB1,PTPN11,FOXO1,IRS1,PRKAG2,PRKACA,PIK3CB,SFN,PRKAR1A
Epithelial Adherens Junction Signaling	5.63	0.403	MYH10,MYH4,MYH9,MYL6,MYL2,ARPC5,HRAS,AFDN,MYL6B,KRAS,TUBB,CLIP1,CTNNA2,JUP,ACTA1,MYL3,ACTR2,AKT2,RRAS,MYH14,RALB,MYH7,PTPRM,RAP1A,EPN2,CDH2,ARPC1A,RHOA,ARPC2,ZYX,ACTN4,CLINT1,NOTCH1,NECTIN2,RALA,ARPC1B,Actn3,CTNNA1,CRK,MYH11,IQGAP1,YES1,ACTR3,SORBS1,ARPC3,VCL,CTNNB1,ACTN1,EGFR,EPN1,ARPC5L,ACTN2,TUBG1,TUBA4A,MYL1,RRAS2,ARPC4,CTNND1
PPARα/RXRα Activation	5.61	0.384	MAP2K4,GPD1,MAPK1,PRKAB1,PRKAB2,APOA2,CD36,CPT1B,HRAS,KRAS,AP2A2,IKBKB,IKBKG,MAP2K2,GPD2,FASN,MAPK3,LPL,PRKAA1,PLCB1,IL1RAP,ITGB5,SMAD2,ACAA1,RRAS,RALB,RAP1A,CAND1,ACADL,IRS1,PRKACA,HSP90AA1,PLCB3,SLC27A1,INSR,RXRA,MAP2K6,RELA,RALA,PDIA3,GNA11,ADIPOQ,NFKB1,PRKAG1,PLCD1,SHC1,HSP90B1,CHD5,HSP90AB1,CLOCK,PRKAA2,NCOR1,GOT2,MAP2K1,GRB2,ACOX1,GNAQ,PRKAR2A,CKAP5,PLCG1,AIP,PRKAR2B,APOA1,MAPK14,RRAS2,PRKA…
Role of Tissue Factor in Cancer	5.49	0.413	MAPK1,PIK3R1,HRAS,KRAS,PIK3R4,FGG,F2,ITGA3,CFL2,FGFR4,MAPK3,ITGAV,PLCB1,IRS2,FGB,GNA13,ITGB5,STAT5A,AKT2,P4HB,CFL1,CASP3,RRAS,RALB,ITGA6,RAP1A,F10,BCL2L1,RPS6KA6,GAB1,PTPN11,IRS1,FGA,RALA,PTK2B,GNA11,RPS6KA3,EIF4E,YES1,MTOR,ARRB1,EGFR,ITGB1,GRB2,GNAQ,RPS6KA5,F3,RRAS2,MAPK14,PDIA6,LYN,PIK3CB
Purine Nucleotides De Novo Biosynthesis II	5.46	0.909	ADSS,ADSL,ADSSL1,GMPS,IMPDH2,IMPDH1,PAICS,PFAS,ATIC,GART
Ethanol Degradation II	5.28	0.613	HSD17B10,ALDH4A1,ACSS1,ADH1C,ALDH9A1,ADH5,ALDH2,AKR1A1,ALDH1L1,ACSS3,RDH14,ALDH3A2,ACSS2,Aldh3b2,PECR,ADHFE1,ACSL1,ALDH7A1,DHRS4
Gluconeogenesis I	5.21	0.667	PGK1,ENO3,ME3,ENO2,PGAM2,ME1,MDH1,BPGM,FBP2,ENO1,GPI,PGAM1,GAPDH,ALDOA,MDH2,ALDOC
Sertoli Cell-Sertoli Cell Junction Signaling	5.18	0.376	MAP2K4,MAPK1,AXIN1,HRAS,AFDN,KRAS,GSK3A,MAP3K4,TUBB,NOS3,MPP6,ITGA3,CTNNA2,TJAP1,MAP2K2,MAPK3,SPTB,MTMR2,JUP,GSK3B,GUCY1B1,ACTA1,DLG1,AKT2,TJP2,RRAS,RALB,ITGA5,RAP1A,EPN2,JAM3,MAP3K20,PRKACA,SPTAN1,ACTN4,CLINT1,NECTIN2,SPTBN1,RALA,CTNNA1,Actn3,ILK,SYMPK,MAP3K5,BCAR1,PRKAG1,SORBS1,VCL,CTNNB1,MAP2K1,ACTN1,ITGB1,EPN1,TJP1,ACTN2,TUBG1,PRKAR2A,TUBA4A,YBX3,F11R,EPB41,PRKAR2B,PRKG1,MAPK14,RRAS2,PRKAG2,P…
Rac Signaling	4.94	0.405	MAP2K4,RELA,RALA,ARPC1B,PTK2B,MAPK1,PIK3R1,ARPC5,PIP4K2B,HRAS,KRAS,NFKB1,PIK3R4,IQGAP1,ANK1,PTK2,ITGA3,ACTR3,MAP2K2,CFL2,MAPK3,FGFR4,ARPC3,IRS2,MAP2K1,PI4KA,NCKAP1,ITGB1,ACTR2,CFL1,ARPC5L,GRB2,RRAS,RALB,BRK1,ITGA5,RAP1A,ARPC1A,RRAS2,GAB1,PTPN11,CYFIP1,PIP5K1C,ARPC2,IRS1,RHOA,PAK2,PIK3CB,ARPC4
Superpathway of Geranylgeranyldiphosphate Biosynthesis I (via Mevalonate)	4.83	0.75	FDPS,MVD,PMVK,ACAT2,IDI1,MVK,ACAT1,HADHB,HMGCS2,FNTB,HMGCS1,HADHA
Thrombin Signaling	4.81	0.359	CAMK1,MPRIP,MAPK1,MYL6,MYL2,PIK3R1,RACK1,GNB5,HRAS,PDPK1,MYL6B,ARHGEF1,KRAS,PIK3R4,F2,GNB1,ROCK2,Ppp1r12b,PTK2,IKBKB,CAMK2D,MAP2K2,FGFR4,MAPK3,PLCB1,IRS2,GNA13,PRKD1,GNG12,MYL3,AKT2,RRAS,RALB,ITPR1,RAP1A,PTPN11,GAB1,RHOA,IRS1,PRKCD,GNAO1,ARHGEF6,PLCB3,FNBP1,RELA,RALA,PDIA3,GNA11,RHOT2,PPP1CB,MYLK,NFKB1,PLCD1,SHC1,GNG11,PPP1R12A,RHOT1,CREB1,PRKCE,ARHGEF2,MAP2K1,EGFR,MYL12A,ARHGEF12,GRB2,MYLPF,GNAQ…
Glycogen Degradation III	4.79	0.786	GDPGP1,PYGM,PGM3,GAA,PGM2L1,PGM1,PGM5,PYGB,PYGL,PGM2,MTAP
Cleavage and Polyadenylation of Pre-mRNA	4.78	0.833	PAPOLA,CPSF2,CPSF6,CSTF1,NUDT21,PABPN1,CPSF1,CSTF2,CPSF3,CSTF3
Glycogen Degradation II	4.78	0.833	GDPGP1,PYGM,PGM3,PGM2L1,PGM1,PGM5,PYGB,PYGL,PGM2,MTAP
Mevalonate Pathway I	4.78	0.833	MVD,PMVK,ACAT2,IDI1,MVK,ACAT1,HADHB,HMGCS2,HMGCS1,HADHA
PTEN Signaling	4.71	0.398	CSNK2A1,BAD,YWHAH,MAPK1,PIK3R1,PDPK1,HRAS,GSK3A,KRAS,PTK2,IKBKB,ITGA3,IKBKG,MAP2K2,MAPK3,FGFR4,GSK3B,PDGFRB,AKT2,CASP3,RRAS,RALB,ITGA5,RAP1A,BCL2L1,INSR,RELA,RALA,ILK,INPPL1,NFKB1,BCAR1,SHC1,INPP5B,RPS6KB2,CSNK2B,MAP2K1,EGFR,ITGB1,GRB2,IGF2R,CSNK2A2,NTRK2,RRAS2,SYNJ1,FOXO1,NTRK3,PIK3CB,CDKN1B
Regulation of Cellular Mechanics by Calpain Protease	4.68	0.475	RALA,MAPK1,Actn3,HRAS,TLN1,KRAS,PTK2,ITGA3,MAPK3,CAST,VCL,ACTN1,EGFR,ITGB1,PXN,RRAS,GRB2,ACTN2,RALB,ITGA5,RAP1A,TLN2,CAPNS1,RRAS2,CAPN1,CAPN2,CDKN1B,ACTN4,CAPN3
Myc Mediated Apoptosis Signaling	4.67	0.447	MAP2K4,RALA,YWHAH,BAD,PIK3R1,HRAS,KRAS,PIK3R4,FAS,YWHAQ,SHC1,FGFR4,BID,IRS2,CASP8,AKT2,YWHAG,CASP3,YWHAE,RRAS,YWHAB,GRB2,RALB,YWHAZ,BAX,RAP1A,FADD,RRAS2,GAB1,PTPN11,IRS1,CYCS,PIK3CB,SFN
Neuregulin Signaling	4.59	0.424	ADAM17,RALA,BAD,MAPK1,PIK3R1,PDPK1,HRAS,CRK,KRAS,SHC1,MTOR,HSP90B1,ITGA3,HSP90AB1,MAP2K2,MAPK3,RPS6KB2,PRKCE,MAP2K1,PRKD1,EGFR,ITGB1,STAT5A,AKT2,ERBIN,GRB2,RRAS,DCN,CRKL,RALB,PLCG1,ITGA5,RAP1A,RPS6,RRAS2,PTPN11,PRKCD,HSP90AA1,CDKN1B
FXR/RXR Activation	4.52	0.4	KNG1,MAP2K4,APOE,APOA4,APOB,APOH,PKLR,VTN,APOA2,C9,AMBP,C4A/C4B,PON1,LCAT,PCK2,ITIH4,FGFR4,FASN,LPL,SERPINA1,GC,PON3,AGT,AKT2,MLXIPL,HPX,TTR,C3,CYP27A1,FETUB,AHSG,SERPINF1,PCYOX1,VLDLR,SERPINF2,A1BG,ALB,APOA1,TF,FOXO1,PLTP,RXRA,FGA,CLU,RBP4,APOD
Breast Cancer Regulation by Stathmin1	4.41	0.353	CAMK1,MAPK1,PPP2CA,PIK3R1,RACK1,PPP2R5B,GNB5,HRAS,PPP1R3A,ARHGEF1,KRAS,PIK3R4,TUBB,PPP1R14B,GNB1,ROCK2,CAMK2D,MAP2K2,PPP1R7,FGFR4,MAPK3,PLCB1,IRS2,GNA13,PRKD1,GNG12,E2F4,RRAS,RALB,PPP1R14A,ITPR1,RAP1A,PPP2R1A,PTPN11,GAB1,PTPA,RHOA,IRS1,PRKCD,ARHGEF6,PRKACA,PLCB3,ARHGEF18,RALA,PPP2R2A,ARHGEF7,PPP1CB,PRKAG1,SHC1,GNG11,PPP1R12A,PRKCE,ARHGEF2,MAP2K1,ARHGEF12,GRB2,TUBG1,GNAQ,PRKAR2A,TUBA4A,TSG101,PPP2…
Iron homeostasis signaling pathway	4.32	0.385	PCBP1,MAPK1,ATP6V1C1,ACO2,CIAO3,CP,HBA1/HBA2,CD163,SKP1,CIAO2A,CIAO1,MAPK3,PDGFRB,STAT5A,SMAD2,HSPA9,NUBP1,STAT3,ATP6V1A,HMOX2,ATP6V1H,ATP6V0D1,TFRC,HFE,FTH1,ATP6V1D,CUL1,FXN,ISCU,ATP6V1G1,NFS1,CIAO2B,ACO1,EGFR,HPX,LYRM4,Hbb-b1,ATP6V0A1,ATP6V1E1,HBG2,FTL,HP,TF,ATP6V1F,HSCB,MMS19,NUBP2,FECH,LRP1,ATP6V1B2
Tumoricidal Function of Hepatic Natural Killer Cells	4.29	0.636	FADD,ENDOG,M6PR,CASP6,ICAM1,CASP3,BID,CYCS,LYVE1,BAX,CASP8,FAS,DFFA,AIFM1
RhoGDI Signaling	4.28	0.363	MYL6,MYL2,RACK1,ARPC5,GNB5,PIP4K2B,ARHGEF1,MYL6B,GNB1,ROCK2,ITGA3,CFL2,ARHGAP12,GNA13,CDH13,DLC1,ACTA1,GNG12,MYL3,ACTR2,CFL1,ITGA5,ARHGDIB,CDH2,ARPC1A,CDH5,PIP5K1C,RHOA,ARPC2,ARHGEF6,GNAO1,ARHGEF18,ARHGAP1,FNBP1,GDI1,PPP1R12C,ARPC1B,ARHGEF7,RHOT2,GNA11,ACTR3,GNG11,PPP1R12A,RHOT1,ARPC3,ARHGEF2,PI4KA,MYL12A,ITGB1,ARHGEF12,WASF2,ARPC5L,MYLPF,GNAQ,GDI2,MYL1,ROCK1,GNAI2,PAK2,ARHGDIA,ARPC4,MSN
Heme Biosynthesis II	4.26	0.889	UROD,PPOX,UROS,FECH,ALAD,ALAS1,CPOX,HMBS
Superpathway of Methionine Degradation	4.25	0.543	AHCYL1,MGMT,PCCB,MAT2B,MUT,MTR,MRM2,PRMT1,PCCA,MCEE,DLD,PRMT5,GOT1,MAT2A,GOT2,EEF1AKMT1,SUOX,NSUN4,AHCY
UDP-N-acetyl-D-galactosamine Biosynthesis II	4.22	0.818	HK1,GNPDA1,GNPNAT1,GPI,HK2,PGM3,GALE,GNPDA2,UAP1
IL-8 Signaling	4.21	0.352	MAP2K4,MAPK1,MYL2,PIK3R1,RACK1,GNB5,HRAS,KRAS,PIK3R4,PTK2,ROCK2,GNB1,IKBKB,IKBKG,MAP2K2,FGFR4,MAPK3,ITGAV,IRS2,GNA13,TEK,GNG12,ITGB5,PRKD1,AKT2,RRAS,RALB,RAP1A,BCL2L1,ITGAM,ARAF,PTPN11,GAB1,RHOA,IRS1,PRKCD,FNBP1,RELA,NAPEPLD,ICAM1,RALA,PTK2B,RHOT2,NFKB1,IQGAP1,IRAK1,EIF4EBP1,MTOR,GNG11,RHOT1,GPLD1,PRKCE,MAP2K1,LASP1,VASP,EGFR,VCAM1,GRB2,BAX,IRAK3,CSTB,GNAI2,ROCK1,PLD4,ITGB2,RRAS2,PAK2,PIK3CB,IRAK4
CDK5 Signaling	4.15	0.402	RALA,MAPK1,PPP2CA,PPP2R2A,PPP2R5B,PPP1CB,HRAS,KRAS,PPP1R3A,PPP1R14B,PRKAG1,LAMC1,ITGA3,MAP2K2,PPP1R12A,PPP1R7,MAPK3,LAMB1,MAP2K1,ITGB1,LAMA5,RRAS,RALB,PRKAR2A,ITGA6,PPP1R14A,RAP1A,PPP2R5A,PPP2R1A,MAPK14,PRKAR2B,NTRK2,RRAS2,PTPA,MAPT,CAPN1,PRKAG2,PRKACA,PPP2R5E,PPP2R1B,PRKAR1A
Glutathione-mediated Detoxification	4.13	0.6	GSTA3,MGST1,GSTM5,GSTM3,GGH,Gsta4,ANPEP,Gstt1,GSTO1,Gstt3,GSTZ1,GSTT2/GSTT2B,GSTP1,MGST3,GSTK1
Pyrimidine Ribonucleotides De Novo Biosynthesis	4.1	0.5	NUDT18,NME1,CMPK2,ENTPD1,NUDT9,NME2,CTPS2,PCK1,UMPS,CTPS1,NUDT15,DDX3X,NME3,NUDT5,SLC25A42,AK1,ENTPD2,NUDT16,AK4,CMPK1,CAD,DHX9
NF-κB Activation by Viruses	4.07	0.409	RELA,RALA,MAPK1,PIK3R1,HRAS,KRAS,NFKB1,PIK3R4,IKBKB,ITGA3,IKBKG,MAPK3,FGFR4,ITGAV,PRKCE,IRS2,PRKD1,ITGB5,ITGB1,AKT2,RRAS,GRB2,RALB,ITGA6,ITGA5,RAP1A,ITGB2,TRAF2,RIPK1,RRAS2,GAB1,PTPN11,IRS1,PRKCD,PIK3CB,ITGA1,ELP1,EIF2AK2
α-Adrenergic Signaling	4.05	0.411	RALA,MAPK1,RACK1,GNB5,HRAS,KRAS,PHKA2,PRKAG1,GNB1,GNG11,PHKB,GYS1,MAP2K2,MAPK3,PRKCE,MAP2K1,PRKD1,GNG12,PHKG1,RRAS,RALB,PRKAR2A,GNAQ,PLCG1,PYGB,PYGL,ITPR1,RAP1A,GYS2,GNAI2,PYGM,PRKAR2B,RRAS2,PRKCD,PRKAG2,PRKACA,PRKAR1A
Fcγ Receptor-mediated Phagocytosis in Macrophages and Monocytes	4.05	0.411	NAPEPLD,ARPC1B,PTK2B,MAPK1,PIK3R1,ARPC5,CRK,TLN1,NCK1,NCK2,ARF6,YES1,ACTR3,RAB11B,MAPK3,GPLD1,RPS6KB2,VAMP3,ARPC3,PRKCE,ACTA1,PRKD1,VASP,ACTR2,PXN,AKT2,ARPC5L,PLCG1,PLD4,MYO5A,DOCK1,TLN2,ARPC1A,ARPC2,PRKCD,LYN,ARPC4
Telomerase Signaling	4.02	0.389	RALA,MAPK1,PPP2CA,PPP2R2A,PIK3R1,PPP2R5B,TERF2IP,HDAC10,PDPK1,HRAS,KRAS,PIK3R4,PTGES3,HDAC6,SHC1,HSP90B1,HSP90AB1,MAP2K2,MAPK3,FGFR4,IRS2,MAP2K1,EGFR,AKT2,HDAC2,GRB2,RRAS,RALB,HDAC1,DKC1,RAP1A,PPP2R5A,HDAC5,PPP2R1A,RRAS2,GAB1,PTPN11,PTPA,IRS1,HSP90AA1,TPP1,PIK3CB,PPP2R5E,PPP2R1B
CXCR4 Signaling	3.95	0.357	MAP2K4,MAPK1,MYL6,MYL2,PIK3R1,RACK1,GNB5,HRAS,MYL6B,KRAS,PIK3R4,PTK2,ROCK2,GNB1,MAP2K2,MAPK3,FGFR4,PLCB1,IRS2,GNA13,GNG12,MYL3,PRKD1,AKT2,RRAS,RALB,ITPR1,RAP1A,DOCK1,GAB1,PTPN11,RHOA,PRKCD,IRS1,GNAO1,PLCB3,ELMO2,ELMO1,FNBP1,RALA,GNA11,RHOT2,CRK,BCAR1,GNG11,RHOT1,PRKCE,MAP2K1,MYL12A,PXN,GRB2,MYLPF,GNAQ,MYL1,ROCK1,GNAI2,RRAS2,PAK2,LYN,PIK3CB
Agrin Interactions at Neuromuscular Junction	3.93	0.431	MAP2K4,RALA,PKLR,MAPK1,ARHGEF7,HRAS,KRAS,PTK2,LAMC1,ITGA3,MAPK3,LAMB1,DAG1,ACTA1,EGFR,ITGB1,PXN,RRAS,RALB,LAMA2,ITGA6,ITGA5,RAP1A,ITGB2,RRAS2,PAK2,ARHGEF6,GABPA,ITGA1,AGRN,CTTN
Ephrin B Signaling	3.93	0.431	RGS3,ITSN1,MAPK1,AXIN1,RACK1,GNA11,GNB5,ACP1,HRAS,HNRNPK,GNB1,NCK2,ROCK2,PTK2,GNG11,CFL2,MAPK3,ITSN2,GNA13,CTNNB1,GNG12,EPHB4,PXN,CFL1,GNAQ,ROCK1,GNAI2,ABI1,RHOA,GNAO1,CAP1
Extrinsic Prothrombin Activation Pathway	3.91	0.688	F10,SERPINC1,PROS1,F13A1,FGB,THBD,FGA,F3,F13B,F2,FGG
Systemic Lupus Erythematosus Signaling	3.86	0.347	KNG1,PRPF19,MAPK1,PIK3R1,TXNL4A,HRAS,KRAS,SART1,PIK3R4,PTPRC,FGFR4,PRPF4B,MAPK3,SNRPD1,PRPF40A,IRS2,SNU13,LSM3,SNRPA1,LSM4,PRPF38A,AKT2,RRAS,SNRNP27,RALB,RAP1A,C5,PPIH,PTPN11,GAB1,IRS1,LSM1,LSM7,Ighg2b,HLA-E,RALA,HLA-A,PRPF3,PRPF8,Ighg2a,HNRNPA2B1,C9,PRPF39,PRPF4,LSM2,LSM14A,MTOR,EFTUD2,IGHM,SNRPD2,SNRPD3,HNRNPC,PRPF31,SNRNP40,SNRPB,GRB2,PLCG1,LSM8,RRAS2,LSM12,SNRPB2,PRPF6,LYN,SNRNP70,SNRNP200,PI…
Noradrenaline and Adrenaline Degradation	3.86	0.529	HSD17B10,ALDH4A1,ADH1C,ALDH9A1,ADH5,ALDH2,MAOB,AKR1A1,ALDH1L1,RDH14,ALDH3A2,COMT,Aldh3b2,PECR,ADHFE1,ALDH7A1,DHRS4,MAOA
Ephrin Receptor Signaling	3.86	0.352	MAPK1,ITSN1,AXIN1,Wasl,RACK1,ARPC5,GNB5,HRAS,ACP1,KRAS,NCK1,NCK2,PTK2,ROCK2,GNB1,ITGA3,CFL2,MAP2K2,MAPK3,GNA13,GNG12,ACTR2,AKT2,CFL1,RRAS,CRKL,RALB,ITGA5,STAT3,RAP1A,SDCBP,ARPC1A,PTPN11,RHOA,ARPC2,GNAO1,RALA,RGS3,ARPC1B,GNA11,CRK,BCAR1,SHC1,ACTR3,GNG11,SORBS1,CREB1,ARPC3,MAP2K1,ITGB1,EPHB4,PXN,GRB2,ARPC5L,GNAQ,ROCK1,GNAI2,WIPF1,RRAS2,ABI1,PAK2,ARPC4
Acetyl-CoA Biosynthesis I (Pyruvate Dehydrogenase Complex)	3.84	1	PDHA1,DLAT,DLD,DBT,Pdha2,PDHB
GDP-mannose Biosynthesis	3.84	1	GMPPB,GPI,GMPPA,PMM1,MPI,PMM2
Macropinocytosis Signaling	3.76	0.407	MRC1,RALA,PIK3R1,HRAS,KRAS,PIK3R4,RAB5A,ARF6,FGFR4,PRKCE,IRS2,ITGB4,PRKD1,ITGB5,ITGB1,RRAS,GRB2,ANKFY1,RALB,ITGA5,PLCG1,RAB34,CSF1R,RAP1A,ITGB2,RRAS2,GAB1,PTPN11,ABI1,IRS1,RHOA,PRKCD,CD14,PIK3CB,ACTN4
PDGF Signaling	3.73	0.396	MAP2K4,CSNK2A1,RALA,MAPK1,PIK3R1,SPHK2,ACP1,HRAS,INPPL1,CRK,KRAS,PIK3R4,SHC1,MAP2K2,MAPK3,FGFR4,INPP5B,CAV1,IRS2,CSNK2B,STAT1,MAP2K1,PDGFRB,GRB2,RRAS,CRKL,RALB,PLCG1,STAT3,RAP1A,CSNK2A2,RRAS2,GAB1,PTPN11,SYNJ1,IRS1,PIK3CB,EIF2AK2
fMLP Signaling in Neutrophils	3.73	0.373	RELA,RALA,ARPC1B,MAPK1,PIK3R1,ARPC5,RACK1,GNB5,HRAS,KRAS,NFKB1,PIK3R4,GNB1,IKBKG,ACTR3,GNG11,MAP2K2,PPP3R1,MAPK3,FGFR4,ARPC3,PLCB1,PRKCE,IRS2,MAP2K1,PPP3CA,GNG12,PRKD1,ACTR2,ARPC5L,GRB2,RRAS,CHP1,RALB,ITPR1,RAP1A,GNAI2,ARPC1A,RRAS2,GAB1,PTPN11,IRS1,ARPC2,PRKCD,PLCB3,PIK3CB,ARPC4
Apelin Endothelial Signaling Pathway	3.69	0.374	MAP2K4,RELA,RALA,ICAM1,PRKAB1,MAPK1,PRKAB2,PIK3R1,GNA11,HRAS,KRAS,PIK3R4,NFKB1,NOS3,PRKAG1,MTOR,MAP2K2,MAPK3,FGFR4,PRKAA2,RPS6KB2,PRKAA1,PLCB1,PRKCE,IRS2,GNA13,MAP2K1,TEK,PRKD1,VCAM1,AKT2,GRB2,RRAS,RALB,RAP1A,HDAC5,GNAI2,RRAS2,GAB1,PTPN11,IRS1,PRKCD,GNAO1,PRKAG2,PLCB3,PIK3CB
Pentose Phosphate Pathway	3.66	0.8	PGD,RPE,TKT,PGLS,TALDO1,G6PD,H6PD,RPIA
Coagulation System	3.66	0.514	KNG1,VWF,F13A1,THBD,F3,F2,SERPINF2,FGG,SERPIND1,PLG,F10,KLKB1,SERPINC1,PROS1,FGB,SERPINA1,FGA,F13B
CNTF Signaling	3.63	0.426	IL6ST,RALA,MAPK1,PIK3R1,RPS6KA3,HRAS,KRAS,PIK3R4,LIFR,MTOR,MAP2K2,FGFR4,MAPK3,RPS6KB2,IRS2,STAT1,MAP2K1,RRAS,GRB2,RALB,RPS6KA5,STAT3,RAP1A,RPS6KA6,RRAS2,PTPN11,GAB1,IRS1,PIK3CB
Superpathway of Cholesterol Biosynthesis	3.61	0.556	FDPS,MVD,FDFT1,NSDHL,PMVK,ACAT2,IDI1,MVK,HADHB,ACAT1,LSS,HMGCS2,HMGCS1,HADHA,LBR
autophagy	3.59	0.441	STX17,ATG5,VPS18,ULK1,ATG7,VPS16,VPS41,ATG4B,ATG3,VPS33B,PIK3R4,CTSF,CTSZ,CTSV,CTSD,CTSA,LAMP2,MTOR,CTSH,CTSB,LAMP1,SQSTM1,CTSC,ACE,ATG16L1,VPS11
GP6 Signaling Pathway	3.58	0.366	ITGA2B,PIK3R1,PDPK1,GSK3A,TLN1,COL4A2,PIK3R4,FGG,COL6A6,COL15A1,PTK2,COL5A1,COL1A2,LAMC1,COL6A1,FGFR4,LAMB1,PRKCE,FGB,IRS2,GSK3B,COL18A1,PRKD1,RASGRP2,LAMA5,AKT2,COL5A2,COL4A1,COL6A2,GRB2,COL12A1,LAMA2,COL2A1,COL4A3BP,ITPR1,LAMB2,COL1A1,GAB1,PTPN11,LAMA4,IRS1,PRKCD,LYN,PIK3CB,COL6A5,FGA,COL7A1,COL3A1
Amyloid Processing	3.57	0.46	CSNK2A1,AKT2,MAPK1,PRKAR2A,CSNK1A1,NCSTN,PRKAG1,APP,CSNK2A2,CAPNS1,PRKAR2B,MAPK14,CAPN1,MAPT,MAPK3,PRKAG2,PRKACA,PRKCE,CAPN2,GSK3B,CSNK2B,PRKAR1A,CAPN3
Apelin Adipocyte Signaling Pathway	3.54	0.413	PLIN1,PRKAB1,MAPK1,PRKAB2,GPX1,GNA11,UCP1,LIPE,Gstt1,PRDX6,PRKAG1,GSTZ1,GPX3,GSTT2/GSTT2B,MAPK3,PRKAA2,PRKAA1,GPX4,GSTK1,MGST1,PRKAR2A,SOD1,GNAI2,PRKAR2B,MAPK14,CAT,PRKAG2,PRKACA,MGST3,GSTP1,PRKAR1A
IL-3 Signaling	3.53	0.398	RALA,BAD,MAPK1,PIK3R1,HRAS,KRAS,PIK3R4,SHC1,MAP2K2,FGFR4,MAPK3,PPP3R1,PRKCE,IRS2,STAT1,MAP2K1,PRKD1,PPP3CA,STAT6,STAT5A,AKT2,RRAS,GRB2,CRKL,CHP1,RALB,STAT3,RAP1A,RRAS2,GAB1,PTPN11,FOXO1,IRS1,PRKCD,PIK3CB
Acute Myeloid Leukemia Signaling	3.52	0.388	MAP2K4,MAP2K6,RELA,RALA,BAD,MAPK1,IDH3G,PIK3R1,HRAS,KRAS,NFKB1,PIK3R4,IDH1,EIF4EBP1,MTOR,MAP2K2,MAPK3,FGFR4,RPS6KB2,IRS2,JUP,MAP2K1,STAT5A,AKT2,GRB2,RRAS,RALB,STAT3,RAP1A,CSF1R,RRAS2,GAB1,PTPN11,ARAF,IRS1,PIK3CB,IDH2,PML
FLT3 Signaling in Hematopoietic Progenitor Cells	3.45	0.391	RALA,BAD,MAPK1,PIK3R1,RPS6KA3,PDPK1,HRAS,KRAS,PIK3R4,EIF4E,EIF4EBP1,SHC1,MTOR,MAP2K2,MAPK3,FGFR4,CREB1,IRS2,STAT1,MAP2K1,STAT6,STAT5A,AKT2,GRB2,RRAS,RALB,RPS6KA5,STAT3,RAP1A,RPS6KA6,MAPK14,RRAS2,GAB1,PTPN11,IRS1,PIK3CB
Induction of Apoptosis by HIV1	3.44	0.433	MAP2K4,RELA,MAP3K5,NFKB1,FAS,DFFA,DIABLO,TRADD,IKBKB,IKBKG,BID,HTRA2,CASP8,SLC25A4,CASP3,SLC25A3,BAX,XIAP,FADD,BCL2L1,TRAF2,RIPK1,CYCS,ELP1,SLC25A10,SLC25A5
Vitamin-C Transport	3.42	0.667	SLC2A1,SELENOT,TXN,NXN,GLRX,SLC2A4,TXNRD2,GSTO1,TXNRD1,TXNRD3
Pyrimidine Ribonucleotides Interconversion	3.42	0.476	NUDT18,NME1,CMPK2,ENTPD1,NUDT9,NME2,CTPS2,PCK1,CTPS1,NUDT15,DDX3X,NME3,NUDT5,SLC25A42,AK1,ENTPD2,NUDT16,AK4,CMPK1,DHX9
Endocannabinoid Developing Neuron Pathway	3.41	0.365	MAP2K4,MAP2K6,RALA,MAPK1,PIK3R1,HRAS,KRAS,PIK3R4,PRKAG1,GNB1,MTOR,GNG11,MAP2K2,MAPK3,FGFR4,CREB1,RPTOR,MGLL,IRS2,GSK3B,CTNNB1,MAP2K1,AKT1S1,AKT2,GRB2,RRAS,RALB,PRKAR2A,STAT3,RAP1A,MLST8,GNAI2,MAPK14,PRKAR2B,RRAS2,GAB1,PTPN11,ARAF,IRS1,RHOA,GNAO1,PRKAG2,PRKACA,PIK3CB,CDKN1B,PRKAR1A
Glutathione Redox Reactions I	3.4	0.6	GSTZ1,GSR,GSTT2/GSTT2B,GPX3,MGST1,GPX1,GPX4,Gstt1,PRDX6,GSTP1,MGST3,GSTK1
Xenobiotic Metabolism Signaling	3.39	0.319	MAP2K4,CAMK1,MAPK1,PPP2CA,PIK3R1,PPP2R5B,HRAS,GCLC,KRAS,MAP3K4,PIK3R4,GSTZ1,MAOB,ALDH1L1,CAMK2D,MAP2K2,ALDH3A2,FGFR4,SUMO1,MAPK3,IRS2,ALDH6A1,PRKD1,GSTK1,ALDH7A1,MGST1,FMO2,RRAS,GSTM3,RALB,SNW1,RAP1A,ALDH9A1,HDAC5,PPP2R1A,PTPN11,GAB1,PTPA,IRS1,PRKCD,NCOA1,HSP90AA1,ALDH16A1,RXRA,GSTP1,MGST3,MAP2K6,ALDH4A1,RELA,RALA,GSTM5,PPP2R2A,NQO2,MAP3K5,FMO5,NFKB1,SOD3,PTGES3,CUL3,GSTT2/GSTT2B,ALDH2,HSP90B1,Ce…
Endometrial Cancer Signaling	3.37	0.414	RALA,BAD,MAPK1,AXIN1,PIK3R1,CTNNA1,ILK,PDPK1,HRAS,KRAS,PIK3R4,CTNNA2,MAP2K2,FGFR4,MAPK3,IRS2,GSK3B,CTNNB1,MAP2K1,AKT2,RRAS,GRB2,RALB,RAP1A,RRAS2,PTPN11,GAB1,IRS1,PIK3CB
Urate Biosynthesis/Inosine 5'-phosphate Degradation	3.3	0.692	NT5C3B,NT5C3A,IMPDH2,IMPDH1,XDH,NT5M,PNP,NT5C,NT5C2
Ethanol Degradation IV	3.29	0.565	ALDH2,ALDH4A1,ALDH1L1,ACSS3,ALDH3A2,CAT,ACSS2,ACSS1,CYGB,Aldh3b2,ACSL1,ALDH9A1,ALDH7A1
Docosahexaenoic Acid (DHA) Signaling	3.27	0.442	AKT2,CASP3,BAD,GRB2,PIK3R1,SERPINF1,PDPK1,GSK3A,BAX,PIK3R4,PNPLA2,APP,BCL2L1,GAB1,PTPN11,FOXO1,IRS1,FGFR4,BID,IRS2,CYCS,PIK3CB,GSK3B
Apelin Muscle Signaling Pathway	3.25	0.611	AKT2,TFAM,PRKAB1,PRKAB2,PRKAA1,PRKAA2,PRKAG2,NRF1,NOS3,SLC2A4,PRKAG1
Cdc42 Signaling	3.24	0.356	B2M,MAP2K4,MPRIP,RALA,ARPC1B,MYL2,MYL6,MAPK1,HLA-A,ARPC5,PPP1CB,MYLK,MYL6B,EXOC6,IQGAP1,EXOC7,CLIP1,Ppp1r12b,DIAPH1,ITGA3,ACTR3,CFL2,PPP1R12A,EXOC2,EXOC5,ARPC3,GSK3B,EXOC3,MYL3,MYL12A,ITGB1,ACTR2,EXOC1,CFL1,ARPC5L,MYLPF,ITGA5,MYL1,WIPF1,MAPK14,ARPC1A,EXOC8,EXOC4,ARPC2,ARHGEF6,PAK2,ARPC4,HLA-E
Chronic Myeloid Leukemia Signaling	3.23	0.369	RELA,RALA,PA2G4,BAD,MAPK1,PIK3R1,HDAC10,HRAS,CRK,KRAS,NFKB1,PIK3R4,HDAC6,CTBP1,IKBKB,IKBKG,MAP2K2,MAPK3,FGFR4,CTBP2,IRS2,MAP2K1,STAT5A,E2F4,AKT2,HDAC2,GRB2,RRAS,CRKL,RALB,HDAC1,RAP1A,SIN3A,HDAC5,BCL2L1,RRAS2,GAB1,PTPN11,IRS1,PIK3CB,CDKN1B
IL-15 Signaling	3.22	0.395	RELA,RALA,MAPK1,PIK3R1,HRAS,KRAS,PIK3R4,NFKB1,PTK2,SHC1,MAP2K2,FGFR4,MAPK3,IRS2,MAP2K1,STAT6,STAT5A,VCAM1,AKT2,RRAS,GRB2,RALB,PLCG1,STAT3,RAP1A,BCL2L1,RRAS2,MAPK14,PTPN11,GAB1,IRS1,PIK3CB
2-oxobutanoate Degradation I	3.2	1	PCCA,DLD,MCEE,PCCB,MUT
Glycogen Biosynthesis II (from UDP-D-Glucose)	3.2	1	GYS1,UGP2,GYG1,GBE1,GYS2
Rapoport-Luebering Glycolytic Shunt	3.2	1	MINPP1,PGAM1,TIGAR,PGAM2,BPGM
NGF Signaling	3.16	0.361	MAP2K4,RELA,RALA,MAPK1,PIK3R1,RPS6KA3,TRIO,PDPK1,HRAS,CRK,KRAS,SMPD1,MAP3K4,MAP3K5,PIK3R4,NFKB1,ROCK2,SHC1,IKBKB,IKBKG,MAP2K2,MAPK3,FGFR4,CREB1,RPS6KB2,IRS2,MAP2K1,AKT2,GRB2,RRAS,RALB,PLCG1,RPS6KA5,BAX,RAP1A,ROCK1,RPS6KA6,RRAS2,GAB1,PTPN11,IRS1,RHOA,PRKCD,PIK3CB
Chemokine Signaling	3.13	0.403	RALA,CAMK1,MPRIP,PTK2B,MYL2,MAPK1,PPP1CB,HRAS,KRAS,PTK2,Ppp1r12b,ROCK2,CAMK2D,PPP1R12A,MAP2K2,MAPK3,PLCB1,MAP2K1,CFL1,RRAS,RALB,GNAQ,PLCG1,RAP1A,GNAI2,RRAS2,MAPK14,RHOA,PLCB3
Endocannabinoid Cancer Inhibition Pathway	3.12	0.344	MAP2K4,MAPK1,BAD,PRKAB2,PRKAB1,PIK3R1,NOS3,PIK3R4,EIF2A,ROCK2,PTK2,MAP2K2,MAPK3,FGFR4,CASQ1,PRKAA1,IRS2,GSK3B,GNA13,AKT1S1,AKT2,CASP3,MLST8,GAB1,PTPN11,IRS1,RHOA,GNAO1,PRKACA,MAP2K6,SMPD1,PRKAG1,CASP6,MTOR,CREB1,PRKAA2,RPTOR,CASP8,CTNNB1,MAP2K1,SPTLC1,GRB2,GNAQ,PRKAR2A,VIM,GNAI2,ROCK1,MAPK14,PRKAR2B,PRKAG2,PIK3CB,CDKN1B,PRKAR1A
Renin-Angiotensin Signaling	3.12	0.357	MAP2K4,RELA,RALA,PTK2B,MAPK1,PIK3R1,HRAS,KRAS,NFKB1,PIK3R4,SHE,PRKAG1,PTK2,SHC1,MAP2K2,MAPK3,FGFR4,PRKCE,IRS2,STAT1,MAP2K1,PRKD1,ACE,AGT,GRB2,RRAS,RALB,GNAQ,PRKAR2A,PLCG1,STAT3,ITPR1,RAP1A,MAPK14,PRKAR2B,RRAS2,GAB1,PTPN11,IRS1,PRKCD,PAK2,PRKAG2,PRKACA,PIK3CB,PRKAR1A
Leucine Degradation I	3.12	0.778	BCAT2,AUH,MCCC1,HMGCL,IVD,ACADM,MCCC2
GDP-glucose Biosynthesis	3.12	0.778	HK1,HK2,PGM3,PGM2L1,PGM5,PGM1,PGM2
Cardiac β-adrenergic Signaling	3.11	0.353	AKAP12,NAPEPLD,AKAP8,PPP1R1A,PPP2CA,PPP2R2A,PDE12,PPP2R5B,RACK1,PDE4A,GNB5,PPP1CB,PPP1R3A,AKAP7,ATP2A2,PPP1R14B,PRKAG1,ATP2A1,AKAP2,GNB1,GNG11,PPP1R12A,PPP1R7,PDE3B,GDE1,APEX1,GNG12,SMPDL3A,AKAP5,PDE2A,PRKAR2A,ATP2A3,PPP1R14A,PPP2R5A,PDE8A,AKAP13,PPP2R1A,PRKAR2B,PTPA,AKAP10,PRKAG2,PRKACA,PPP2R5E,PPP2R1B,PDE6D,AKAP1,PRKAR1A
PEDF Signaling	3.11	0.38	RELA,RALA,MAPK1,PIK3R1,HRAS,KRAS,NFKB1,PIK3R4,FAS,ROCK2,IKBKB,IKBKG,SOD2,MAPK3,FGFR4,IRS2,CASP8,AKT2,WASF2,RRAS,GRB2,RALB,SERPINF1,ZEB1,RAP1A,PNPLA2,ROCK1,BCL2L1,MAPK14,RRAS2,GAB1,PTPN11,IRS1,RHOA,PIK3CB
Thioredoxin Pathway	3.09	0.857	SELENOT,TXN,NXN,TXNRD2,TXNRD1,TXNRD3
Cardiac Hypertrophy Signaling	3.09	0.321	MAP2K4,MAPK1,MYL6,MYL2,PIK3R1,RACK1,GNB5,HRAS,KRAS,MYL6B,MAP3K4,PIK3R4,ADRB3,GNB1,ROCK2,MAP2K2,FGFR4,PPP3R1,MAPK3,PLCB1,IRS2,GNA13,GSK3B,TAB1,GNG12,MYL3,RRAS,RALB,RAP1A,PTPN11,GAB1,RHOA,IRS1,GNAO1,PRKACA,EIF2B5,PLCB3,FNBP1,HSPB1,MAP2K6,EIF2B4,RALA,PDIA3,RHOT2,GNA11,MAP3K5,EIF2B2,PRKAG1,EIF4E,PLCD1,MTOR,GNG11,RHOT1,CREB1,MAPKAPK2,MAP2K1,PPP3CA,MYL12A,GRB2,MYLPF,CHP1,GNAQ,PRKAR2A,PLCG1,MYL1,ADSS,GN…
Prostate Cancer Signaling	3.02	0.369	RELA,RALA,PA2G4,BAD,MAPK1,PIK3R1,PDPK1,HRAS,KRAS,NFKB1,PIK3R4,HSP90B1,MTOR,IKBKG,HSP90AB1,MAP2K2,MAPK3,FGFR4,CREB1,IRS2,GSK3B,CTNNB1,MAP2K1,AKT2,GRB2,RRAS,RALB,RAP1A,SIN3A,RRAS2,GAB1,PTPN11,FOXO1,IRS1,HSP90AA1,PIK3CB,CDKN1B,GSTP1
Phospholipase C Signaling	3.01	0.32	MPRIP,MAPK1,MYL6,MYL2,RACK1,GNB5,HRAS,HDAC10,ARHGEF1,KRAS,MYL6B,GNB1,Ppp1r12b,HDAC6,ITGA3,MAP2K2,PPP3R1,MAPK3,PLCB1,GNA13,MYL3,GNG12,PRKD1,HDAC2,RRAS,RALB,PPP1R14A,ITGA5,ITPR1,RAP1A,HDAC5,RHOA,PRKCD,ARHGEF6,PLCB3,ARHGEF18,Ighg2b,FNBP1,PEBP1,RELA,NAPEPLD,RALA,ARHGEF7,Ighg2a,RHOT2,RPS6KA3,PPP1CB,NFKB1,TGM2,PLCD1,SHC1,GNG11,PPP1R12A,RHOT1,CREB1,GPLD1,PRKCE,ARHGEF2,MAP2K1,PPP3CA,MYL12A,ITGB1,ARHGEF12…
Oxidative Ethanol Degradation III	2.97	0.579	ALDH2,ALDH4A1,ALDH1L1,ACSS3,ALDH3A2,ACSS2,ACSS1,Aldh3b2,ALDH9A1,ACSL1,ALDH7A1
Ceramide Signaling	2.95	0.371	MAP2K4,RELA,RALA,BAD,PPP2CA,PPP2R2A,PIK3R1,SPHK2,PPP2R5B,HRAS,KRAS,SMPD1,PIK3R4,NFKB1,DIABLO,CTSD,MAPK3,FGFR4,IRS2,MAP2K1,AKT2,RRAS,GRB2,RALB,RAP1A,PPP2R5A,PPP2R1A,RRAS2,GAB1,PTPN11,PTPA,IRS1,CYCS,PIK3CB,PPP2R5E,PPP2R1B
ErbB2-ErbB3 Signaling	2.91	0.392	RALA,BAD,MAPK1,PIK3R1,PDPK1,HRAS,KRAS,GSK3A,PIK3R4,SHC1,MAP2K2,FGFR4,MAPK3,IRS2,GSK3B,MAP2K1,STAT5A,RRAS,GRB2,RALB,STAT3,RAP1A,RRAS2,FOXO1,PTPN11,GAB1,IRS1,PIK3CB,CDKN1B
NAD Salvage Pathway II	2.89	0.545	NT5C3B,NT5C3A,ACP2,ACP6,NT5M,NUDT12,NMNAT1,ACP1,Acp5,NT5C,NT5C2,Nmnat3
Thrombopoietin Signaling	2.88	0.394	RALA,MAPK1,PIK3R1,HRAS,KRAS,PIK3R4,SHC1,MAP2K2,MAPK3,FGFR4,PRKCE,IRS2,STAT1,MAP2K1,PRKD1,STAT5A,RRAS,GRB2,RALB,PLCG1,STAT3,RAP1A,RRAS2,PTPN11,GAB1,PRKCD,IRS1,PIK3CB
Production of Nitric Oxide and Reactive Oxygen Species in Macrophages	2.85	0.328	MAP2K4,APOB,MAPK1,PPP2CA,APOA2,PIK3R1,PPP2R5B,PPP1R3A,MAP3K4,PIK3R4,PPP1R14B,IKBKB,PON1,IKBKG,PPP1R7,MAPK3,FGFR4,IRS2,PRKD1,AKT2,PPP1R14A,IFNGR1,PCYOX1,RAP1A,PPP2R1A,GAB1,PTPN11,PTPA,RHOA,PRKCD,IRS1,FNBP1,RBP4,APOD,APOE,RELA,APOA4,PPP2R2A,RHOT2,PPP1CB,MAP3K5,NFKB1,LYZ,PPP1R12A,RHOT1,PRKCE,SERPINA1,STAT1,MAP2K1,GRB2,PLCG1,PPP2R5A,ALB,MAPK14,APOA1,CAT,PIK3CB,PPP2R5E,PPP2R1B,CLU
Tryptophan Degradation III (Eukaryotic)	2.84	0.52	HSD17B10,L3HYPDH,ACAT2,PARK7,HADHB,ACAT1,EHHADH,HSD17B4,CA1,HADHA,HADH,GCDH,HSD17B8
γ-glutamyl Cycle	2.82	0.667	OPLAH,GGCT,GGT5,GCLC,GCLM,ANPEP,GSS,CHAC2
Guanosine Nucleotides Degradation III	2.82	0.667	NT5C3B,NT5C3A,GDA,XDH,NT5M,PNP,NT5C,NT5C2
Purine Nucleotides Degradation II (Aerobic)	2.81	0.588	NT5C3B,NT5C3A,GDA,IMPDH2,IMPDH1,XDH,NT5M,PNP,NT5C,NT5C2
Nitric Oxide Signaling in the Cardiovascular System	2.8	0.358	KNG1,MAPK1,PIK3R1,NOS3,PIK3R4,ATP2A2,ADRB3,PRKAG1,ATP2A1,HSP90B1,MAP2K2,HSP90AB1,PDE3B,MAPK3,FGFR4,CAV1,PRKAA1,PRKCE,IRS2,MAP2K1,PRKD1,GUCY1B1,AKT2,PDE2A,GRB2,PRKAR2A,ATP2A3,ITPR1,PRKAR2B,PRKG1,GAB1,PTPN11,IRS1,PRKCD,PRKAG2,PRKACA,HSP90AA1,PIK3CB,PRKAR1A
JAK/Stat Signaling	2.74	0.371	RELA,RALA,MAPK1,PIK3R1,HRAS,KRAS,NFKB1,PIK3R4,SHC1,MTOR,MAP2K2,MAPK3,FGFR4,PTPN1,IRS2,STAT1,MAP2K1,STAT6,STAT5A,AKT2,RRAS,GRB2,RALB,GNAQ,STAT3,CEBPB,RAP1A,BCL2L1,RRAS2,GAB1,PTPN11,IRS1,PIK3CB
Apelin Pancreas Signaling Pathway	2.73	0.411	MAP2K4,RELA,PRKAB2,PRKAB1,GRB2,PIK3R1,PRKAR2A,PIK3R4,NFKB1,PRKAG1,PRKAR2B,GAB1,PTPN11,PDE3B,IRS1,FGFR4,PRKAA1,PRKAG2,PRKAA2,PRKACA,IRS2,PIK3CB,PRKAR1A
GM-CSF Signaling	2.73	0.38	RALA,MAPK1,PIK3R1,RACK1,HRAS,KRAS,PIK3R4,SHC1,CAMK2D,MAP2K2,MAPK3,FGFR4,PPP3R1,IRS2,STAT1,MAP2K1,PPP3CA,AKT2,RRAS,GRB2,RALB,STAT3,RAP1A,BCL2L1,RRAS2,PTPN11,GAB1,IRS1,LYN,PIK3CB
Gα12/13 Signaling	2.73	0.341	MAP2K4,RELA,RALA,MYL2,MYL6,PTK2B,MAPK1,PIK3R1,HRAS,KRAS,MYL6B,ARHGEF1,MAP3K5,PIK3R4,NFKB1,F2,PTK2,ROCK2,IKBKB,IKBKG,MAP2K2,MAPK3,FGFR4,IRS2,GNA13,CTNNB1,MAP2K1,CDH13,MYL3,MYL12A,PXN,AKT2,GRB2,RRAS,MYLPF,RALB,RAP1A,MYL1,ROCK1,CDH2,RRAS2,GAB1,PTPN11,CDH5,IRS1,RHOA,PIK3CB
Lipid Antigen Presentation by CD1	2.73	0.55	B2M,CALR,AP2A1,AP2M1,ARF6,PDIA3,CANX,PSAP,AP1B1,AP2A2,AP2S1
IL-6 Signaling	2.72	0.344	IL6ST,MAP2K4,MAP2K6,RELA,CSNK2A1,RALA,MAPK1,PIK3R1,HSPB2,HRAS,KRAS,PIK3R4,NFKB1,SHC1,IKBKB,IKBKG,MAP2K2,MAPK3,FGFR4,IRS2,CSNK2B,MAPKAPK2,IL1RAP,MAP2K1,TAB1,MCL1,AKT2,GRB2,RRAS,RALB,STAT3,CEBPB,RAP1A,CSNK2A2,COL1A1,TRAF2,MAPK14,RRAS2,GAB1,PTPN11,IRS1,CD14,PIK3CB,HSPB7,HSPB1
UVA-Induced MAPK Signaling	2.71	0.355	MAP2K4,RALA,MAPK1,PDIA3,PIK3R1,RPS6KA3,HRAS,KRAS,SMPD1,PIK3R4,PARP9,PLCD1,MTOR,MAPK3,FGFR4,RPS6KB2,PLCB1,IRS2,STAT1,EGFR,CASP3,RRAS,GRB2,RALB,ZC3HAV1,PLCG1,RPS6KA5,RAP1A,PARP1,BCL2L1,RPS6KA6,MAPK14,RRAS2,GAB1,PTPN11,IRS1,PLCB3,CYCS,PIK3CB
Glucose and Glucose-1-phosphate Degradation	2.69	0.7	HK1,HK2,PGM3,PGM2L1,PGM5,PGM1,PGM2
Ketogenesis	2.69	0.7	ACAT2,ACAT1,HADHB,HMGCL,HMGCS2,HMGCS1,HADHA
IL-12 Signaling and Production in Macrophages	2.68	0.344	MAP2K4,RELA,APOE,APOA4,APOB,MAPK1,PIK3R1,APOA2,ALOX12,NFKB1,PIK3R4,IKBKB,PON1,LYZ,IKBKG,MAP2K2,MAPK3,FGFR4,PRKCE,SERPINA1,IRS2,STAT1,MAP2K1,PRKD1,STAT6,AKT2,GRB2,RAB7A,IFNGR1,PCYOX1,CEBPB,ALB,MAPK14,APOA1,GAB1,PTPN11,IRS1,PRKCD,NCOA1,PIK3CB,RXRA,CLU,RBP4,APOD
Angiopoietin Signaling	2.67	0.373	RELA,RALA,BAD,PIK3R1,HRAS,KRAS,CRK,NCK1,PIK3R4,NFKB1,NOS3,PTK2,IKBKB,IKBKG,FGFR4,IRS2,TEK,STAT5A,AKT2,RRAS,GRB2,RALB,RAP1A,RRAS2,FOXO1,PTPN11,GAB1,IRS1,PAK2,ELP1,PIK3CB
Tryptophan Degradation X (Mammalian, via Tryptamine)	2.67	0.522	ALDH2,ALDH4A1,ALDH1L1,AKR1A1,MAOB,ALDH3A2,RDH14,DDC,Aldh3b2,ALDH9A1,ALDH7A1,MAOA
Granzyme B Signaling	2.66	0.6	ENDOG,CASP3,LMNB2,BID,CYCS,CASP8,LMNB1,DFFA,PARP1
ERK5 Signaling	2.63	0.386	IL6ST,RALA,BAD,YWHAH,RPS6KA3,HRAS,KRAS,YWHAQ,CREB1,RPS6KB2,GNA13,EGFR,YWHAG,YWHAE,RRAS,YWHAB,RALB,YWHAZ,GNAQ,RPS6KA5,RAP1A,RPS6KA6,RRAS2,PTPN11,GAB1,WNK1,SFN
IL-2 Signaling	2.63	0.386	CSNK2A1,RALA,MAPK1,PTK2B,PIK3R1,HRAS,KRAS,PIK3R4,SHC1,MAP2K2,MAPK3,FGFR4,IRS2,CSNK2B,MAP2K1,STAT5A,AKT2,RRAS,GRB2,RALB,RAP1A,CSNK2A2,RRAS2,PTPN11,GAB1,IRS1,PIK3CB
CCR3 Signaling in Eosinophils	2.61	0.341	MPRIP,RALA,MAPK1,PIK3R1,RACK1,GNB5,PPP1CB,HRAS,KRAS,MYLK,PIK3R4,Ppp1r12b,ROCK2,GNB1,GNG11,MAP2K2,CFL2,PPP1R12A,MAPK3,FGFR4,PLCB1,PRKCE,IRS2,MAP2K1,GNG12,PRKD1,CFL1,GRB2,RRAS,RALB,ITPR1,RAP1A,GNAI2,ROCK1,MAPK14,RRAS2,GAB1,PTPN11,IRS1,RHOA,PRKCD,PAK2,PLCB3,PIK3CB
ErbB4 Signaling	2.6	0.377	ADAM17,RALA,MAPK1,PIK3R1,PDPK1,NCSTN,HRAS,KRAS,PIK3R4,SHC1,MAP2K2,FGFR4,MAPK3,PRKCE,IRS2,MAP2K1,PRKD1,YAP1,RRAS,GRB2,RALB,PLCG1,RAP1A,RRAS2,PTPN11,GAB1,PRKCD,IRS1,PIK3CB
ErbB Signaling	2.6	0.356	MAP2K4,MAP2K6,RALA,MAPK1,PIK3R1,PDPK1,HRAS,KRAS,NCK1,PIK3R4,NCK2,SHC1,MTOR,MAP2K2,MAPK3,FGFR4,PRKCE,IRS2,GSK3B,MAP2K1,PRKD1,EGFR,RRAS,GRB2,RALB,PLCG1,RAP1A,MAPK14,RRAS2,GAB1,PTPN11,FOXO1,IRS1,PRKCD,PAK2,PIK3CB
Sucrose Degradation V (Mammalian)	2.58	0.75	TPI1,KHK,ALDOA,GALM,TKFC,ALDOC
Axonal Guidance Signaling	2.57	0.286	DPYSL2,KLC1,MYL6,ITSN1,PIK3R1,ARPC5,HRAS,KRAS,NCK1,BRCC3,GNB1,NCK2,ITGA3,ABLIM3,PLCB1,IRS2,PLXNB2,SRGAP2,GNA13,GNG12,MYL3,PRKD1,ACTR2,AKT2,CFL1,RRAS,CRKL,COPS5,RALB,ITGA5,L1CAM,RAP1A,DOCK1,ARPC1A,GAB1,IRS1,ARPC2,ARHGEF6,PRKACA,RTN4,NRP1,MME,ADAM17,RALA,RGS3,ARPC1B,PDIA3,ARHGEF7,GNA11,CRK,PITRM1,ABLIM1,EIF4E,PLCD1,ACTR3,PRKCE,PFN2,ARPC3,PSMD14,LNPEP,PPP3CA,MYL12A,ITGB1,PLXNA1,EPHB4,NRP2,GRB2,MYLPF…
LPS-stimulated MAPK Signaling	2.56	0.363	MAP2K4,MAP2K6,RELA,RALA,MAPK1,PIK3R1,HRAS,KRAS,MAP3K5,NFKB1,PIK3R4,IKBKB,IKBKG,MAP2K2,MAPK3,FGFR4,CREB1,PRKCE,IRS2,MAP2K1,PRKD1,RRAS,GRB2,RALB,RAP1A,MAPK14,RRAS2,GAB1,PTPN11,IRS1,PRKCD,CD14,PIK3CB
Salvage Pathways of Pyrimidine Ribonucleotides	2.56	0.363	UPRT,MAP2K4,MAP2K6,NME1,MAPK1,CSNK1A1,NME2,IRAK1,AK1,MAP2K2,MAPK3,PRPF4B,PRKAA2,PRKAA1,PRKCE,CMPK1,MAP2K1,PYCR3,AKT2,CMPK2,APOBEC2,PCK1,PKN1,NME3,ARAF,PRKCD,PAK2,AK4,UCK1,EIF2AK2,UCK2,UCKL1,ADPGK
Death Receptor Signaling	2.56	0.363	MAP2K4,RELA,HSPB2,MAP3K5,NFKB1,PARP9,DFFA,FAS,ACIN1,DIABLO,TRADD,CASP6,IKBKB,IKBKG,BID,HTRA2,CASP8,ACTA1,CASP3,ZC3HAV1,LMNA,TBK1,XIAP,ARHGDIB,PARP1,FADD,ROCK1,TRAF2,RIPK1,CYCS,HSPB7,SPTAN1,HSPB1
Dopamine Receptor Signaling	2.56	0.378	PPP2R2A,PPP2CA,DDC,PPP2R5B,PPP1CB,PPP1R3A,PPP1R14B,PRKAG1,TH,MAOB,PPP1R12A,PPP1R7,COMT,PTS,QDPR,PRKAR2A,PPP1R14A,PPP2R5A,PPP2R1A,PRKAR2B,PTPA,PRKACA,PRKAG2,SPR,PPP2R5E,PPP2R1B,PRKAR1A,MAOA
Arsenate Detoxification I (Glutaredoxin)	2.56	1	GLRX2,PNP,AS3MT,GSTO1
Pentose Phosphate Pathway (Oxidative Branch)	2.56	1	PGD,PGLS,G6PD,H6PD
2-ketoglutarate Dehydrogenase Complex	2.56	1	DHTKD1,DLST,DLD,OGDH
Branched-chain α-keto acid Dehydrogenase Complex	2.56	1	BCKDHA,DLD,DBT,BCKDHB
Heme Biosynthesis from Uroporphyrinogen-III I	2.56	1	UROD,PPOX,FECH,CPOX
Methylmalonyl Pathway	2.56	1	PCCA,MCEE,PCCB,MUT
Glutathione Redox Reactions II	2.56	1	GSR,PDIA3,TXNDC12,GLRX
N-acetylglucosamine Degradation II	2.56	1	GNPDA1,NAGK,AMDHD2,GNPDA2
Molybdenum Cofactor Biosynthesis	2.56	1	MOCS2,GPHN,NFS1,MOCS3
Acetate Conversion to Acetyl-CoA	2.56	1	ACSS3,ACSS2,ACSS1,ACSL1
Fatty Acid β-oxidation III (Unsaturated, Odd Number)	2.56	1	Eci3,ECI2,EHHADH,ECI1
Prolactin Signaling	2.52	0.364	RALA,MAPK1,PIK3R1,PDPK1,HRAS,KRAS,PIK3R4,NR3C1,SHC1,MAP2K2,MAPK3,FGFR4,PRKCE,IRS2,STAT1,MAP2K1,PRKD1,STAT5A,RRAS,GRB2,RALB,PLCG1,STAT3,CEBPB,RAP1A,RRAS2,PTPN11,GAB1,PRKCD,IRS1,PIK3CB,NMI
Selenocysteine Biosynthesis II (Archaea and Eukaryotes)	2.51	0.833	SEPHS2,SEPHS1,SARS,SARS2,SEPSECS
EGF Signaling	2.49	0.382	MAP2K4,CSNK2A1,MAPK1,PIK3R1,HRAS,PIK3R4,SHC1,MTOR,MAPK3,FGFR4,IRS2,CSNK2B,STAT1,MAP2K1,EGFR,AKT2,GRB2,PLCG1,STAT3,ITPR1,CSNK2A2,MAPK14,GAB1,PTPN11,IRS1,PIK3CB
P2Y Purigenic Receptor Signaling Pathway	2.48	0.333	RELA,ITGA2B,RALA,MAPK1,PDIA3,PIK3R1,RACK1,GNB5,HRAS,KRAS,NFKB1,PIK3R4,PRKAG1,PLCD1,GNB1,GNG11,MAP2K2,MAPK3,FGFR4,CREB1,PLCB1,PRKCE,IRS2,MAP2K1,GNG12,PRKD1,AKT2,GRB2,RRAS,RALB,GNAQ,PRKAR2A,PLCG1,RAP1A,GNAI2,PRKAR2B,RRAS2,GAB1,PTPN11,IRS1,PRKCD,PRKAG2,PRKACA,PLCB3,PIK3CB,PRKAR1A
HER-2 Signaling in Breast Cancer	2.48	0.359	TSC1,RALA,BAD,PIK3R1,HRAS,GSK3A,KRAS,MAP3K5,PIK3R4,FGFR4,PRKCE,IRS2,ITGB4,GSK3B,PRKD1,ITGB5,EGFR,ITGB1,AKT2,RRAS,GRB2,RALB,PLCG1,RAP1A,ITGB2,RRAS2,GAB1,PTPN11,FOXO1,IRS1,PRKCD,PIK3CB,CDKN1B
Sumoylation Pathway	2.48	0.359	MAP2K4,GDI1,RHOT2,RAN,MAP3K5,NFKB1,UBA2,NR3C1,FAS,CTBP1,SAE1,RCC1,STUB1,RHOT1,SUMO1,CTBP2,RANGAP1,SERBP1,HDAC2,HDAC1,GDI2,ZEB1,XIAP,ARHGDIB,PCNA,KDM1A,RHOA,SUMO2,ARHGDIA,PML,SNCA,FNBP1,UBE2I
Oncostatin M Signaling	2.47	0.436	IL6ST,STAT5A,RALA,MAPK1,RRAS,GRB2,RALB,HRAS,KRAS,STAT3,RAP1A,SHC1,RRAS2,MAP2K2,MAPK3,STAT1,MAP2K1
Intrinsic Prothrombin Activation Pathway	2.47	0.436	KNG1,COL2A1,F13A1,THBD,F2,FGG,COL1A2,COL1A1,F10,KLKB1,SERPINC1,PROS1,FGB,FGA,COL18A1,F13B,COL3A1
Hypoxia Signaling in the Cardiovascular System	2.46	0.373	P4HB,UBE2M,UBE2A,COPS5,UBE2N,UBE2R2,BIRC6,UBE2V2,UBE2Z,NOS3,UBE2O,SLC2A4,UBE2F,UBE2G2,UBE2L3,IKBKG,HSP90B1,UBE2H,HSP90AB1,UBE2G1,SUMO1,CREB1,UBE2K,HSP90AA1,CDC34,LDHA,VHL,UBE2I
Complement System	2.45	0.455	CFD,SERPING1,C3,C9,C1QB,C5,C1R,C4A/C4B,ITGB2,MBL2,ITGAM,CFI,CFB,CFH,C1QBP
Melatonin Signaling	2.39	0.377	MAP2K4,MAP2K6,MAPK1,PDIA3,PRKAG1,PLCD1,CAMK2D,MAP2K2,MAPK3,PLCB1,PRKCE,MAP2K1,PRKD1,GNAQ,PRKAR2A,PLCG1,SLC2A4,GNAI2,PRKAR2B,ARAF,PRKCD,GNAO1,PRKACA,PRKAG2,PLCB3,PRKAR1A
G Beta Gamma Signaling	2.37	0.339	RALA,CAV2,MAPK1,GNA11,RACK1,GNB5,PDPK1,HRAS,KRAS,PRKAG1,GNB1,SHC1,GNG11,MAPK3,CAV1,PRKCE,GNA13,PRKD1,GNG12,DNM2,EGFR,AKT2,CACNB1,GRB2,RRAS,RALB,GNAQ,PRKAR2A,PLCG1,RAP1A,GNAI2,PRKAR2B,RRAS2,PRKCD,GNAO1,ARHGEF6,CACNA2D1,PRKAG2,PRKACA,PRKAR1A
Non-Small Cell Lung Cancer Signaling	2.36	0.361	RALA,BAD,PA2G4,MAPK1,PIK3R1,PDPK1,HRAS,KRAS,PIK3R4,MAP2K2,MAPK3,FGFR4,IRS2,MAP2K1,EGFR,FHIT,AKT2,RRAS,GRB2,RALB,PLCG1,ITPR1,RAP1A,SIN3A,RRAS2,PTPN11,GAB1,IRS1,PIK3CB,RXRA
Erythropoietin Signaling	2.31	0.356	RELA,RALA,MAPK1,PIK3R1,PDPK1,HRAS,KRAS,PIK3R4,NFKB1,SHC1,IKBKG,MAP2K2,FGFR4,MAPK3,PRKCE,IRS2,MAP2K1,PRKD1,STAT5A,AKT2,RRAS,GRB2,RALB,PLCG1,RAP1A,RRAS2,PTPN11,GAB1,PRKCD,IRS1,PIK3CB
Adrenomedullin signaling pathway	2.3	0.311	MAP2K4,MAPK1,BAD,PIK3R1,MYLK2,HRAS,GSK3A,KRAS,NOS3,PIK3R4,PTK2,MAP2K2,MAPK3,FGFR4,PLCB1,IRS2,GSK3B,GUCY1B1,AKT2,C3,CASP3,RRAS,RALB,ITPR1,TTN,RAP1A,ARAF,GAB1,PTPN11,IRS1,PRKACA,PLCB3,RXRA,MAP2K6,RELA,RALA,PTK2B,PDIA3,GNA11,MYLK,NFKB1,SHE,PRKAG1,PLCD1,SHC1,CFH,MAP2K1,GRB2,CSK,PRKAR2A,GNAQ,PLCG1,BAX,CEBPB,RRAS2,MAPK14,PRKG1,PRKAR2B,PRKAG2,PIK3CB,PRKAR1A
Melanocyte Development and Pigmentation Signaling	2.24	0.343	RALA,MAPK1,PIK3R1,RPS6KA3,HRAS,CRK,KRAS,PIK3R4,PRKAG1,SHC1,MAP2K2,MAPK3,FGFR4,CREB1,RPS6KB2,IRS2,MAP2K1,RRAS,GRB2,RALB,PRKAR2A,PLCG1,RPS6KA5,RAP1A,RPS6KA6,PRKAR2B,RRAS2,GAB1,PTPN11,IRS1,SH2B2,PRKAG2,PRKACA,PIK3CB,PRKAR1A
Phenylalanine Degradation IV (Mammalian, via Side Chain)	2.23	0.571	ALDH2,MAOB,SLC27A2,ALDH3A2,GOT1,GOT2,ACSF3,MAOA
Leukocyte Extravasation Signaling	2.23	0.307	MAP2K4,MAPK1,MYL6,Wasl,PIK3R1,AFDN,MAP3K4,PIK3R4,ROCK2,PTK2,CTNNA2,ITGA3,MAP2K2,FGFR4,ARHGAP12,IRS2,DLC1,ACTA1,PRKD1,CRKL,ITGA6,ITGA5,RAP1A,ITGAM,CDH5,GAB1,PTPN11,JAM3,RHOA,PRKCD,IRS1,PECAM1,ITGA1,ACTN4,CTTN,ARHGAP1,ICAM1,PTK2B,Actn3,CTNNA1,CRK,BCAR1,SIPA1,PRKCE,VCL,CTNNB1,VASP,ACTN1,ITGB1,VCAM1,PXN,GRB2,ACTN2,PLCG1,ROCK1,GNAI2,F11R,ITGB2,WIPF1,MAPK14,PIK3CB,CTNND1,MSN
Estrogen Receptor Signaling	2.22	0.328	POLR2D,RALA,MAPK1,HRAS,KRAS,POLR2B,TAF7,TAF10,MNAT1,NR3C1,SMARCA4,CTBP1,SHC1,DDX5,POLR2C,POLR2A,MAP2K2,THRAP3,PCK2,MAPK3,CTBP2,MED21,NCOR1,MAP2K1,SRA1,GRB2,RRAS,RALB,PHB2,POLR2H,HNRNPD,RBFOX2,GTF2F1,PCK1,RAP1A,POLR2G,RRAS2,POLR2E,GTF2E1,NCOA1,NCOR2,MED4,CARM1
Aryl Hydrocarbon Receptor Signaling	2.2	0.326	ALDH4A1,RELA,GSTM5,MAPK1,NQO2,HSPB2,NFKB1,SMARCA4,PTGES3,FAS,GSTZ1,TGM2,GSTT2/GSTT2B,CTSD,ALDH2,HSP90B1,ALDH1L1,HSP90AB1,MAPK3,ALDH3A2,NEDD8,ALDH5A1,ALDH6A1,ALDH7A1,GSTK1,GSTA3,MGST1,NFIC,GSTM3,BAX,GSTO1,ALDH9A1,AIP,NFIA,HSP90AA1,HSPB7,NFIB,NCOR2,CDKN1B,RXRA,ALDH16A1,GSTP1,MGST3,HSPB1
Estrogen-Dependent Breast Cancer Signaling	2.19	0.353	HSD17B10,RELA,RALA,MAPK1,PIK3R1,HSD17B11,DHRS11,HRAS,KRAS,PIK3R4,NFKB1,HSD17B8,FGFR4,MAPK3,CREB1,HSD17B12,IRS2,HSD17B4,EGFR,STAT5A,AKT2,RRAS,GRB2,RALB,RAP1A,RRAS2,PTPN11,GAB1,IRS1,PIK3CB
Semaphorin Signaling in Neurons	2.18	0.392	ITGB1,DPYSL2,PLXNA1,ARHGEF12,MAPK1,CFL1,DPYSL3,RHOT2,ROCK1,PTK2,ROCK2,CFL2,RHOT1,RHOA,MAPK3,PAK2,ARHGAP1,FNBP1,NRP1,SEMA7A
Cholecystokinin/Gastrin-mediated Signaling	2.16	0.34	MAP2K4,MAP2K6,RALA,PTK2B,MAPK1,RHOT2,HRAS,KRAS,BCAR1,ROCK2,PTK2,SHC1,MAP2K2,RHOT1,MAPK3,PLCB1,PRKCE,GNA13,MAP2K1,PRKD1,EGFR,PXN,RRAS,GRB2,RALB,GNAQ,ITPR1,RAP1A,ROCK1,MAPK14,RRAS2,RHOA,PRKCD,PLCB3,FNBP1
TWEAK Signaling	2.16	0.429	RELA,CASP3,NFKB1,BAG4,XIAP,FADD,IKBKB,TRADD,CASP6,TRAF2,IKBKG,RIPK1,BID,CYCS,CASP8
Glioma Invasiveness Signaling	2.15	0.36	RALA,MAPK1,VTN,PIK3R1,RHOT2,HRAS,KRAS,PIK3R4,PTK2,RHOT1,MAPK3,FGFR4,ITGAV,IRS2,ITGB5,RRAS,GRB2,RALB,RAP1A,PLG,RRAS2,GAB1,PTPN11,RHOA,IRS1,PIK3CB,FNBP1
Neurotrophin/TRK Signaling	2.15	0.354	MAP2K4,MAP2K6,RALA,MAPK1,PIK3R1,PDPK1,HRAS,KRAS,MAP3K5,PIK3R4,SHC1,MAP2K2,FGFR4,MAPK3,CREB1,IRS2,MAP2K1,RRAS,GRB2,RALB,PLCG1,RAP1A,NTRK2,RRAS2,PTPN11,GAB1,NTRK3,IRS1,PIK3CB
Methionine Degradation I (to Homocysteine)	2.13	0.5	AHCYL1,MGMT,PRMT5,MAT2B,MAT2A,MRM2,EEF1AKMT1,NSUN4,PRMT1,AHCY
UVB-Induced MAPK Signaling	2.12	0.369	MAP2K4,MAPK1,BAD,GRB2,PIK3R1,RPS6KA3,RPS6KA5,PIK3R4,EIF4E,EIF4EBP1,MTOR,MAPK14,GAB1,PTPN11,IRS1,PRKCD,FGFR4,MAPK3,PRKCE,IRS2,PIK3CB,MAP2K1,PRKD1,EGFR
Apelin Liver Signaling Pathway	2.12	0.462	MAP2K4,COL1A2,COL1A1,IRS1,COL2A1,GSK3A,GSK3B,COL18A1,FAS,AGT,PDGFRB,COL3A1
Unfolded protein response	2.11	0.382	CALR,P4HB,HSPA14,HSPH1,Hspa1b,HSPA9,CANX,DNAJC3,OS9,CEBPB,MAP3K5,HSPA5,EIF2A,HSPA8,HSPA4,TRAF2,HSP90B1,PDIA6,UBXN4,VCP,DNAJA2
Apelin Cardiomyocyte Signaling Pathway	2.1	0.333	MYL2,MYL6,MAPK1,PDIA3,PIK3R1,GNA11,MYL6B,MYLK,NOS3,PIK3R4,ATP2A2,ATP2A1,PLCD1,MAPK3,FGFR4,PLCB1,PRKCE,IRS2,PRKD1,MYL3,MYL12A,AKT2,GRB2,MYLPF,ATP2A3,PLCG1,ITPR1,MYL1,GNAI2,MAPK14,GAB1,PTPN11,IRS1,PRKCD,CAT,PLCB3,PIK3CB
Androgen Signaling	2.09	0.323	RELA,POLR2D,MAPK1,GNA11,RACK1,GNB5,GTF2E2,POLR2B,NFKB1,MNAT1,PRKAG1,GNB1,SHC1,HSPA4,TGFB1I1,POLR2C,GNG11,POLR2A,MAPK3,PRKCE,DNAJB1,GNA13,PRKD1,GNG12,CALR,CACNB1,GNAQ,PRKAR2A,POLR2H,GTF2F1,GNAI2,POLR2G,PRKAR2B,POLR2E,GTF2E1,PRKCD,GNAO1,CACNA2D1,PRKAG2,NCOA1,PRKACA,HSP90AA1,PRKAR1A
IL-1 Signaling	2.07	0.344	MAP2K4,ECSIT,MAP2K6,RELA,TOLLIP,MAPK1,RACK1,GNA11,GNB5,NFKB1,PRKAG1,IRAK1,GNB1,IKBKB,IKBKG,GNG11,GNA13,IL1RAP,TAB1,GNG12,GNAQ,PRKAR2A,IRAK3,GNAI2,PRKAR2B,MAPK14,GNAO1,PRKAG2,PRKACA,IRAK4,PRKAR1A
Choline Biosynthesis III	2.06	0.583	PLD4,NAPEPLD,PCYT1B,GPLD1,CHPT1,PHKA1,PCYT1A
Phosphatidylcholine Biosynthesis I	2.06	0.714	PCYT1B,CHPT1,PHKA1,CHKB,PCYT1A
Glioma Signaling	2.05	0.328	CAMK1,RALA,PA2G4,MAPK1,IDH3G,PIK3R1,CDKN2C,HRAS,KRAS,PIK3R4,IDH1,SHC1,MTOR,CAMK2D,MAP2K2,MAPK3,FGFR4,PRKCE,IRS2,MAP2K1,PRKD1,EGFR,PDGFRB,E2F4,AKT2,GRB2,RRAS,RALB,PLCG1,RAP1A,IGF2R,SIN3A,RRAS2,GAB1,PTPN11,IRS1,PRKCD,PIK3CB,IDH2
TR/RXR Activation	2.04	0.34	PIK3R1,UCP1,ME1,PIK3R4,ATP2A1,MTOR,PDE3B,FGFR4,FASN,IRS2,NCOR1,TBL1XR1,AKT2,SLC2A1,GRB2,PFKP,PCK1,THRSP,F10,ENO1,UCP3,HP,LDLR,PTPN11,GAB1,IRS1,NCOA1,PIK3CB,ACACA,NCOR2,RXRA,FGA
UVC-Induced MAPK Signaling	2.03	0.388	MAP2K4,RALA,MAPK1,RRAS,RALB,HRAS,SMPD1,KRAS,RAP1A,RRAS2,MAPK14,MAP2K2,ARAF,PRKCD,MAPK3,PRKCE,MAP2K1,PRKD1,EGFR
Lymphotoxin β Receptor Signaling	2.03	0.364	RELA,VCAM1,AKT2,CASP3,MAPK1,GRB2,PIK3R1,PDPK1,PIK3R4,NFKB1,DIABLO,IKBKB,BCL2L1,TRAF2,IKBKG,GAB1,PTPN11,IRS1,FGFR4,MAPK3,IRS2,ELP1,CYCS,PIK3CB
CTLA4 Signaling in Cytotoxic T Lymphocytes	2	0.341	B2M,AP2A1,PPP2R2A,PPP2CA,HLA-A,PIK3R1,PPP2R5B,CLTB,AP1B1,PIK3R4,AP2A2,FGFR4,IRS2,AP2M1,AKT2,GRB2,AP1M1,CLTC,PLCG1,AP2S1,PPP2R5A,AP1S1,PPP2R1A,PTPN11,GAB1,PTPA,IRS1,PIK3CB,PPP2R5E,PPP2R1B,AP1G1
Renal Cell Carcinoma Signaling	1.99	0.345	RALA,MAPK1,PIK3R1,HRAS,KRAS,CRK,PIK3R4,ELOC,MAP2K2,MAPK3,FGFR4,IRS2,MAP2K1,AKT2,SLC2A1,RRAS,GRB2,RALB,RAP1A,RRAS2,GAB1,PTPN11,CUL2,IRS1,PAK2,RPS27A,PIK3CB,FH,VHL
Antioxidant Action of Vitamin C	1.98	0.333	PAFAH1B2,MAP2K4,RELA,NAPEPLD,MAPK1,PDIA3,NFKB1,PLA2G7,GLRX,PLCD1,PLBD1,IKBKB,IKBKG,LCAT,SELENOT,MAPK3,GPLD1,PLCB1,TXN,PNPLA8,PLA2G16,STAT5A,SLC2A1,PLCG1,SLC2A4,GSTO1,TXNRD1,TXNRD3,PLD4,MAPK14,PLCB3,PAFAH1B1,NXN,TXNRD2
Synaptic Long Term Potentiation	1.97	0.323	RALA,MAPK1,PPP1R1A,PDIA3,GNA11,PPP1CB,HRAS,KRAS,PPP1R3A,PPP1R14B,PRKAG1,PLCD1,CAMK2D,MAP2K2,PPP1R12A,PPP1R7,PPP3R1,MAPK3,CREB1,PLCB1,PRKCE,MAP2K1,PRKD1,PPP3CA,RRAS,CHP1,RALB,GNAQ,PRKAR2A,PPP1R14A,PLCG1,ITPR1,RAP1A,PRKAR2B,RRAS2,PRKCD,PRKAG2,PRKACA,PLCB3,PRKAR1A
D-myo-inositol (1,4,5)-trisphosphate Degradation	1.96	0.5	INPP1,IMPA1,IMPAD1,SYNJ1,INPP5B,BPNT1,IMPA2,INPPL1,PMPCA
Putrescine Degradation III	1.95	0.476	ALDH2,ALDH4A1,ALDH1L1,MAOB,ALDH3A2,SAT2,Aldh3b2,ALDH9A1,ALDH7A1,MAOA
B Cell Receptor Signaling	1.95	0.304	MAP2K4,MAPK1,BAD,PIK3R1,HRAS,PDPK1,GSK3A,KRAS,MAP3K4,PIK3R4,PTPRC,PTK2,IKBKB,IKBKG,CAMK2D,CFL2,MAP2K2,MAPK3,PPP3R1,FGFR4,IRS2,GSK3B,AKT2,CFL1,RRAS,RALB,RAP1A,BCL2L1,GAB1,PTPN11,IRS1,Ighg2b,MAP2K6,RELA,RALA,PTK2B,Ighg2a,INPPL1,MAP3K5,NFKB1,SHC1,MTOR,INPP5B,CREB1,RPS6KB2,IGHM,MAP2K1,PPP3CA,GRB2,CSK,RRAS2,MAPK14,FOXO1,SYNJ1,LYN,PIK3CB
Arginine Biosynthesis IV	1.95	0.8	ASS1,OAT,GLUD1,ASL
Creatine-phosphate Biosynthesis	1.95	0.8	CKMT2,CKB,CKM,CKMT1A/CKMT1B
Tetrapyrrole Biosynthesis II	1.95	0.8	UROS,ALAD,ALAS1,HMBS
CMP-N-acetylneuraminate Biosynthesis I (Eukaryotes)	1.95	0.8	GNE,NAGK,CMAS,NANS
Myo-inositol Biosynthesis	1.95	0.8	ISYNA1,IMPA1,IMPAD1,IMPA2
Galactose Degradation I (Leloir Pathway)	1.95	0.8	GALK2,GALE,GALK1,GALM
PPAR Signaling	1.94	0.333	RELA,RALA,MAPK1,HRAS,KRAS,NFKB1,IKBKB,SHC1,IKBKG,HSP90B1,MAP2K2,HSP90AB1,MAPK3,NCOR1,IL1RAP,MAP2K1,TAB1,PDGFRB,STAT5A,SRA1,RRAS,GRB2,RALB,SNW1,RAP1A,AIP,TRAF2,RRAS2,NCOA1,HSP90AA1,NCOR2,INSR,RXRA
Gαq Signaling	1.93	0.31	RELA,NAPEPLD,PTK2B,MAPK1,PIK3R1,RHOT2,GNA11,RACK1,GNB5,NFKB1,PIK3R4,ROCK2,GNB1,IKBKB,IKBKG,GNG11,GYS1,MAP2K2,RHOT1,FGFR4,PPP3R1,MAPK3,GPLD1,PRKCE,PLCB1,IRS2,GSK3B,MAP2K1,PPP3CA,PRKD1,GNG12,AKT2,GRB2,CSK,CHP1,GNAQ,PLCG1,ITPR1,GYS2,PLD4,ROCK1,GAB1,PTPN11,RHOA,IRS1,PRKCD,PLCB3,PIK3CB,FNBP1
Reelin Signaling in Neurons	1.92	0.337	PAFAH1B2,MAP2K4,APOE,PIK3R1,ARHGEF1,PIK3R4,ITGA3,YES1,FGFR4,IRS2,ARHGEF2,GSK3B,ITGB1,ARHGEF12,GRB2,CRKL,ITGA6,ITGA5,VLDLR,APP,ITGB2,GAB1,PTPN11,NDEL1,MAPT,IRS1,ARHGEF6,LYN,ITGA1,PIK3CB,PAFAH1B1
NADH Repair	1.92	1	NAXE,GAPDH,NAXD
Coenzyme A Biosynthesis	1.92	1	PPCS,COASY,PPCDC
S-methyl-5-thio-α-D-ribose 1-phosphate Degradation	1.92	1	APIP,ADI1,MRI1
Glutathione Biosynthesis	1.92	1	GCLC,GCLM,GSS
L-cysteine Degradation III	1.92	1	MPST,GOT1,GOT2
Inosine-5'-phosphate Biosynthesis II	1.92	1	ADSL,PAICS,ATIC
Thiosulfate Disproportionation III (Rhodanese)	1.92	1	MPST,MOCS3,TST
N-acetylglucosamine Degradation I	1.92	1	GNPDA1,AMDHD2,GNPDA2
IL-17 Signaling	1.91	0.341	MAP2K4,MAP2K6,RELA,RALA,MAPK1,PIK3R1,HRAS,KRAS,PIK3R4,NFKB1,MAP2K2,FGFR4,MAPK3,IRS2,GSK3B,MAPKAPK2,MAP2K1,AKT2,RRAS,GRB2,RALB,CEBPB,RAP1A,RRAS2,MAPK14,PTPN11,GAB1,IRS1,PIK3CB
HIPPO signaling	1.91	0.341	YWHAH,PPP2CA,PPP2R2A,PPP2R5B,CUL1,PPP1CB,PPP1R3A,SKP1,PPP1R14B,YWHAQ,PPP1R12A,PPP1R7,DLG1,SMAD2,TJP2,YWHAG,YAP1,YWHAE,YWHAB,YWHAZ,PPP1R14A,STK3,PPP2R5A,PPP2R1A,PTPA,SCRIB,PPP2R5E,SFN,PPP2R1B
Atherosclerosis Signaling	1.9	0.325	PAFAH1B2,RELA,APOE,APOA4,APOB,ICAM1,CMA1,CD36,APOA2,ALOX12,NFKB1,PLA2G7,PLBD1,COL1A2,PON1,LYZ,LCAT,LPL,SERPINA1,COL18A1,PNPLA8,PLA2G16,VCAM1,COL2A1,PCYOX1,F3,TPSAB1/TPSB2,GLG1,ITGB2,COL1A1,ALB,APOA1,PAFAH1B1,CLU,RBP4,APOD,COL3A1
Calcium Transport I	1.89	0.6	ATP2B1,ANXA5,ATP2A3,ATP2A2,ATP2B4,ATP2A1
NAD Phosphorylation and Dephosphorylation	1.89	0.6	ACP2,NADK2,ACP6,ACP1,Acp5,NADK
Melanoma Signaling	1.86	0.361	AKT2,RALA,MAPK1,BAD,RRAS,GRB2,PIK3R1,RALB,HRAS,KRAS,PIK3R4,RAP1A,RRAS2,GAB1,PTPN11,MAP2K2,IRS1,FGFR4,MAPK3,IRS2,PIK3CB,MAP2K1
Stearate Biosynthesis I (Animals)	1.85	0.386	SLC27A2,GNPAT,DHRS11,ACOT7,ACOT2,FAM213B,CYP2E1,FASN,PPT1,ACSL5,ZADH2,ACSL4,DBT,SLC27A1,ACOT9,ACSL1,THEM4
Type II Diabetes Mellitus Signaling	1.85	0.309	MAP2K4,RELA,PRKAB1,PKLR,SLC27A2,MAPK1,PRKAB2,PIK3R1,CD36,PKM,ADIPOQ,PDPK1,SMPD1,MAP3K5,PIK3R4,NFKB1,PRKAG1,TRADD,IKBKB,MTOR,IKBKG,MAPK3,FGFR4,ACSL5,PRKAA1,PRKAA2,PRKCE,ACSL4,IRS2,PRKD1,CACNB1,AKT2,GRB2,CEBPB,SLC2A4,TRAF2,GAB1,PTPN11,IRS1,PRKCD,SH2B2,CACNA2D1,PRKAG2,PIK3CB,SLC27A1,INSR,ACSL1
4-1BB Signaling in T Lymphocytes	1.84	0.419	MAP2K4,IKBKB,RELA,TRAF2,IKBKG,MAPK14,MAP2K2,MAPK1,MAPK3,ELP1,MAP3K5,NFKB1,MAP2K1
Calcium Signaling	1.79	0.297	MYH4,MYH10,CAMK1,MYH9,MAPK1,MYL6,MYL2,ATP2B1,TNNC1,HDAC10,Tpm1,MYL6B,ATP2A2,HDAC6,CAMK2D,MAPK3,PPP3R1,CASQ1,ACTA1,MYL3,CASQ2,CACNB1,HDAC2,TNNC2,MYH14,TPM3,ATP2A3,MYH7,ITPR1,RAP1A,HDAC5,CACNA2D1,PRKACA,TNNT1,TNNI2,TNNT3,MYH11,Tpm2,PRKAG1,ATP2A1,CREB1,RYR1,ASPH,PPP3CA,CALR,AKAP5,LETM1,HDAC1,CHP1,PRKAR2A,MCU,MYL1,Tpm4,PRKAR2B,PRKAG2,TNNI1,ATP2B4,PRKAR1A
Parkinson's Signaling	1.79	0.5	UCHL1,SEPT5,MAPK14,CASP3,MAPK1,PARK7,CYCS,SNCA
Pyrimidine Deoxyribonucleotides De Novo Biosynthesis I	1.79	0.455	NME3,NME1,AK1,CMPK2,NME2,AK4,CMPK1,PCK1,DTYMK,RRM1
Cysteine Biosynthesis III (mammalia)	1.79	0.455	AHCYL1,MGMT,PRMT5,MAT2B,MAT2A,MRM2,EEF1AKMT1,NSUN4,PRMT1,AHCY
Cancer Drug Resistance By Drug Efflux	1.77	0.364	AKT2,RALA,MAPK1,RRAS,PIK3R1,RALB,HRAS,KRAS,NFKB1,RAP1A,RRAS2,MAP2K2,ARAF,FOXO1,ABCC1,MAPK3,YBX1,PIK3CB,PDK1,MAP2K1
SPINK1 General Cancer Pathway	1.73	0.348	AKT2,RALA,MAPK1,RRAS,GRB2,PIK3R1,RALB,HRAS,KRAS,STAT3,PIK3R4,RAP1A,RRAS2,GAB1,PTPN11,MAP2K2,IRS1,FGFR4,MAPK3,IRS2,PIK3CB,MAP2K1,EGFR
Superoxide Radicals Degradation	1.72	0.625	SOD2,CAT,CYGB,SOD1,SOD3
Ketolysis	1.72	0.625	ACAT2,ACAT1,HADHB,OXCT1,HADHA
Antiproliferative Role of Somatostatin Receptor 2	1.68	0.333	RALA,MAPK1,PIK3R1,RACK1,GNB5,HRAS,KRAS,PIK3R4,GNB1,GNG11,MAP2K2,FGFR4,MAPK3,IRS2,MAP2K1,GUCY1B1,GNG12,RRAS,GRB2,RALB,RAP1A,RRAS2,GAB1,PTPN11,IRS1,PIK3CB,CDKN1B
GDNF Family Ligand-Receptor Interactions	1.68	0.333	MAP2K4,RALA,MAPK1,PIK3R1,HRAS,KRAS,NCK1,PIK3R4,SHC1,MAP2K2,MAPK3,FGFR4,CREB1,IRS2,MAP2K1,RRAS,GRB2,RALB,PLCG1,ITPR1,RAP1A,RRAS2,PDLIM7,PTPN11,GAB1,IRS1,PIK3CB
Leptin Signaling in Obesity	1.65	0.329	MAPK1,PDIA3,PIK3R1,PIK3R4,PRKAG1,PLCD1,MAP2K2,PDE3B,MAPK3,FGFR4,PLCB1,IRS2,MAP2K1,AKT2,GRB2,PRKAR2A,PLCG1,STAT3,PRKAR2B,GAB1,PTPN11,FOXO1,IRS1,PRKAG2,PRKACA,PLCB3,PIK3CB,PRKAR1A
Role of PI3K/AKT Signaling in the Pathogenesis of Influenza	1.65	0.343	KPNA3,RELA,AKT2,MAPK1,GRB2,PIK3R1,CRKL,CRK,IRF3,PIK3R4,NFKB1,GNAI2,IKBKG,GAB1,PTPN11,MAP2K2,IRS1,FGFR4,MAPK3,IRS2,PIK3CB,GSK3B,MAP2K1
Adenosine Nucleotides Degradation II	1.61	0.5	NT5C3B,NT5C3A,XDH,NT5M,PNP,NT5C,NT5C2
Histamine Degradation	1.61	0.471	ALDH2,ALDH4A1,ALDH1L1,HNMT,ALDH3A2,Aldh3b2,ALDH9A1,ALDH7A1
Role of RIG1-like Receptors in Antiviral Innate Immunity	1.6	0.394	FADD,IKBKB,RELA,IKBKG,TRAF2,RIPK1,DDX58,MAVS,TBK1,IRF3,CASP8,NFKB1,TRIM25
Role of MAPK Signaling in the Pathogenesis of Influenza	1.59	0.333	MAP2K6,MAP2K4,PAFAH1B2,PNPLA8,PLA2G16,AKT2,RALA,CASP3,MAPK1,RRAS,RALB,HRAS,KRAS,MAP3K5,BAX,PLA2G7,RAP1A,PLBD1,MAPK14,RRAS2,MAP2K2,LCAT,MAPK3,PAFAH1B1,MAP2K1
Role of PKR in Interferon Induction and Antiviral Response	1.57	0.375	MAP2K6,RELA,CASP3,EIF2S1,NFKB1,FADD,IKBKB,TRAF2,IKBKG,MAPK14,BID,CYCS,EIF2AK2,STAT1,CASP8
HGF Signaling	1.57	0.31	MAP2K4,RALA,MAPK1,PIK3R1,HRAS,KRAS,MAP3K5,MAP3K4,PIK3R4,PTK2,ITGA3,MAP2K2,MAPK3,FGFR4,PRKCE,IRS2,MAP2K1,PRKD1,ITGB1,AKT2,PXN,RRAS,GRB2,CRKL,RALB,PLCG1,ITGA5,STAT3,RAP1A,DOCK1,RRAS2,GAB1,PTPN11,IRS1,PRKCD,PIK3CB
IL-7 Signaling Pathway	1.56	0.322	BAD,MAPK1,PIK3R1,PDPK1,GSK3A,PIK3R4,PTK2,SHC1,MAPK3,FGFR4,IGHM,IRS2,GSK3B,STAT1,MCL1,STAT5A,AKT2,SLC2A1,GRB2,BAX,MAPK14,GAB1,PTPN11,FOXO1,IRS1,LYN,PIK3CB,CDKN1B,Ighg2b
Relaxin Signaling	1.56	0.299	RELA,NAPEPLD,MAPK1,PIK3R1,PDE12,GNA11,RACK1,PDE4A,GNB5,NOS3,NFKB1,PIK3R4,PRKAG1,GNB1,IKBKG,GNG11,PDE3B,GDE1,MAPK3,FGFR4,CREB1,IRS2,GNA13,MAP2K1,APEX1,GUCY1B1,GNG12,SMPDL3A,PDE2A,AKT2,GRB2,GNAQ,PRKAR2A,RAP1A,GNAI2,PDE8A,PRKAR2B,GAB1,PTPN11,IRS1,GNAO1,PRKAG2,PRKACA,PIK3CB,PDE6D,PRKAR1A
Arginine Degradation VI (Arginase 2 Pathway)	1.56	0.667	PYCR3,OAT,PYCR2,ARG1
Pentose Phosphate Pathway (Non-oxidative Branch)	1.56	0.667	RPE,TKT,TALDO1,RPIA
UDP-N-acetyl-D-glucosamine Biosynthesis II	1.56	0.667	GFPT1,GNPNAT1,PGM3,UAP1
Role of NFAT in Cardiac Hypertrophy	1.55	0.286	MAP2K4,CAMK1,MAPK1,PIK3R1,RACK1,GNB5,CSNK1A1,HRAS,HDAC10,KRAS,PIK3R4,GNB1,HDAC6,CAMK2D,MAP2K2,MAPK3,PPP3R1,FGFR4,PLCB1,IRS2,GSK3B,GNG12,PRKD1,AKT2,CACNB1,HDAC2,RRAS,RALB,ITPR1,RAP1A,HDAC5,GAB1,PTPN11,PRKCD,IRS1,CACNA2D1,PRKACA,PLCB3,IL6ST,MAP2K6,RALA,PDIA3,PRKAG1,PLCD1,SHC1,GNG11,PRKCE,MAP2K1,PPP3CA,AKAP5,GRB2,HDAC1,CHP1,PRKAR2A,GNAQ,PLCG1,GNAI2,RRAS2,MAPK14,PRKAR2B,PRKAG2,PIK3CB,PRKAR1A
Role of JAK1 and JAK3 in γc Cytokine Signaling	1.52	0.329	STAT6,STAT5A,RALA,MAPK1,PTK2B,RRAS,GRB2,PIK3R1,RALB,HRAS,KRAS,STAT3,PIK3R4,RAP1A,SHC1,RRAS2,GAB1,PTPN11,IRS1,FGFR4,MAPK3,SH2B2,PIK3CB,IRS2,STAT1
Superpathway of D-myo-inositol (1,4,5)-trisphosphate Metabolism	1.5	0.417	MINPP1,INPP1,IMPA1,IMPAD1,SYNJ1,INPP5B,BPNT1,IMPA2,INPPL1,PMPCA
Methylglyoxal Degradation III	1.45	0.444	AKR7A2,AKR1A1,FAM213B,CYP2E1,ZADH2,DHRS11,AKR1B1,AKR1B10
VEGF Family Ligand-Receptor Interactions	1.44	0.315	RALA,MAPK1,PIK3R1,HRAS,KRAS,PIK3R4,NOS3,SHC1,MAP2K2,MAPK3,FGFR4,PRKCE,IRS2,MAP2K1,PRKD1,AKT2,NRP2,RRAS,GRB2,RALB,PLCG1,RAP1A,RRAS2,PTPN11,GAB1,PRKCD,IRS1,PIK3CB,NRP1
Superpathway of Citrulline Metabolism	1.43	0.467	LOC102724788/PRODH,ASS1,OAT,GLS,NOS3,ASL,ARG1
Acyl-CoA Hydrolysis	1.43	0.5	ACOT2,PPT1,GNPAT,ACOT9,ACOT7,THEM4
Thyroid Cancer Signaling	1.43	0.356	RALA,MAPK1,RRAS,RALB,HRAS,KRAS,RAP1A,SHC1,RRAS2,NTRK2,MAP2K2,NTRK3,MAPK3,RXRA,CTNNB1,MAP2K1
NER Pathway	1.41	0.31	Cops2,COPS4,POLR2D,TCEA1,UBE2N,CUL4A,COPS8,POLR2B,MNAT1,TOP2B,USP7,CETN2,POLR2A,POLR2C,NEDD8,COPS6,TOP2A,RAD23B,COPS5,COPS7A,POLR2H,DDB1,COPS3,RPA2,POLR2G,PCNA,RPA3,POLR2E,COPS7B,GPS1,UBE2I
Heme Degradation	1.4	0.75	BLVRA,BLVRB,HMOX2
Catecholamine Biosynthesis	1.4	0.75	TH,DDC,DBH
Phenylethylamine Degradation I	1.4	0.75	AOC3,ALDH2,ALDH3A2
Glycerol-3-phosphate Shuttle	1.4	0.75	GPD1,GPD1L,GPD2
Arginine Degradation I (Arginase Pathway)	1.4	0.75	ALDH4A1,OAT,ARG1
NAD Biosynthesis III	1.4	0.75	NMNAT1,NAMPT,Nmnat3
CD40 Signaling	1.39	0.321	MAP2K6,MAP2K4,RELA,ICAM1,MAPK1,GRB2,PIK3R1,STAT3,PIK3R4,NFKB1,IKBKB,TRAF2,IKBKG,MAPK14,GAB1,PTPN11,MAP2K2,IRS1,FGFR4,MAPK3,PIK3CB,IRS2,ELP1,MAPKAPK2,MAP2K1
BMP signaling pathway	1.39	0.321	MAP2K4,RELA,RALA,MAPK1,GRB2,RRAS,RALB,PRKAR2A,HRAS,KRAS,NFKB1,RAP1A,XIAP,PRKAG1,RRAS2,PRKAR2B,MAPK14,MAP2K2,MAPK3,CREB1,PRKACA,PRKAG2,MAP2K1,TAB1,PRKAR1A
eNOS Signaling	1.37	0.289	KNG1,PRKAB1,HSPA14,PRKAB2,Hspa1b,PIK3R1,PDPK1,NOS3,PIK3R4,HSPA5,PRKAG1,HSPA4,NOSIP,HSP90B1,HSP90AB1,STUB1,FGFR4,PRKAA2,CAV1,PRKAA1,PRKCE,IRS2,CASP8,GUCY1B1,DNM2,PRKD1,AQP7,AKT2,CASP3,GRB2,HSPA9,GNAQ,PRKAR2A,AQP1,PLCG1,ITPR1,HSPA8,PRKAR2B,PRKG1,GAB1,PTPN11,IRS1,PRKCD,PRKAG2,PRKACA,HSP90AA1,PIK3CB,PRKAR1A
RAR Activation	1.35	0.285	MAP2K4,CSNK2A1,MAPK1,PIK3R1,PDPK1,MNAT1,RBP1,PSMC5,SMARCB1,SMARCC2,RDH13,PRKD1,STAT5A,SMAD2,AKT2,NRIP2,SNW1,PRKCD,NCOA1,PRKACA,RXRA,PML,RBP4,PBRM1,RELA,ADH1C,MAP3K5,RPL7A,NFKB1,SMARCA4,PRKAG1,RDH14,PRKCE,SORBS3,NCOR1,CSNK2B,MAPKAPK2,MAP2K1,SRA1,CSK,PRKAR2A,SMARCE1,PRMT1,PARP1,CSNK2A2,PRKAR2B,MAPK14,PRKAG2,PIK3CB,SMARCC1,NCOR2,CARM1,PRKAR1A
Cellular Effects of Sildenafil (Viagra)	1.35	0.298	MYH4,MYH10,MPRIP,MYH9,MYL2,MYL6,PDIA3,PDE4A,PPP1CB,MYL6B,MYLK,MYH11,NOS3,PRKAG1,Ppp1r12b,PLCD1,PPP1R12A,PDE3B,PLCB1,ACTA1,MYL3,GUCY1B1,MYL12A,PDE2A,MYH14,MYLPF,PRKAR2A,PLCG1,MYH7,ITPR1,MYL1,PRKAR2B,PRKG1,PRKAG2,PRKACA,PLCB3,PRKAR1A
Pyridoxal 5'-phosphate Salvage Pathway	1.34	0.328	PDXK,MAP2K6,MAP2K4,AKT2,MAPK1,CSNK1A1,PKN1,IRAK1,PNPO,ARAF,MAP2K2,PRKCD,PRPF4B,MAPK3,PAK2,PRKAA1,PRKAA2,PRKCE,EIF2AK2,MAP2K1,ADPGK
SAPK/JNK Signaling	1.29	0.302	MAP2K4,RALA,PIK3R1,HRAS,KRAS,CRK,MAP3K5,MAP3K4,PIK3R4,HNRNPK,GNB1,SHC1,TRADD,GNG11,FGFR4,IRS2,GNA13,TAB1,RRAS,GRB2,CRKL,RALB,RAP1A,FADD,TRAF2,RRAS2,RIPK1,PTPN11,GAB1,IRS1,MAP3K20,PIK3CB
Asparagine Degradation I	1.28	1	ASRGL1,ASPG
Guanine and Guanosine Salvage I	1.28	1	PNP,HPRT1
Lipoate Biosynthesis and Incorporation II	1.28	1	LIPT1,LIAS
Choline Degradation I	1.28	1	CHDH,ALDH7A1
Alanine Degradation III	1.28	1	GPT,GPT2
Flavin Biosynthesis IV (Mammalian)	1.28	1	FLAD1,RFK
Alanine Biosynthesis II	1.28	1	GPT,GPT2
Palmitate Biosynthesis I (Animals)	1.28	1	OXSM,FASN
Uridine-5'-phosphate Biosynthesis	1.28	1	CAD,UMPS
Sulfate Activation for Sulfonation	1.28	1	PAPSS1,PAPSS2
L-glutamine Biosynthesis II (tRNA-dependent)	1.28	1	GATB,QRSL1
Fatty Acid Biosynthesis Initiation II	1.28	1	OXSM,FASN
GDP-L-fucose Biosynthesis I (from GDP-D-mannose)	1.28	1	TSTA3,GMDS
Formaldehyde Oxidation II (Glutathione-dependent)	1.28	1	ADH5,ESD
Chondroitin Sulfate Degradation (Metazoa)	1.28	0.438	OGA,GM2A,Chil3/Chil4,HYAL1,HEXA,HEXB,ARSB
Aspartate Degradation II	1.28	0.571	GOT1,MDH2,GOT2,MDH1
RANK Signaling in Osteoclasts	1.21	0.3	MAP2K4,MAP2K6,RELA,PTK2B,MAPK1,PIK3R1,MAP3K5,MAP3K4,PIK3R4,NFKB1,IKBKB,IKBKG,MAP2K2,FGFR4,MAPK3,PPP3R1,IRS2,MAP2K1,PPP3CA,AKT2,GRB2,CHP1,GSN,XIAP,TRAF2,MAPK14,PTPN11,GAB1,IRS1,PIK3CB
Dopamine Degradation	1.2	0.367	ALDH2,ALDH4A1,ALDH1L1,MAOB,ALDH3A2,COMT,Sult1a1,Aldh3b2,ALDH9A1,ALDH7A1,MAOA
IL-4 Signaling	1.19	0.303	RALA,HLA-A,PIK3R1,HRAS,KRAS,INPPL1,PIK3R4,NR3C1,SHC1,MTOR,FGFR4,INPP5B,RPS6KB2,IRS2,STAT6,AKT2,IRF4,RRAS,GRB2,RALB,RAP1A,RRAS2,SYNJ1,GAB1,PTPN11,IRS1,PIK3CB
TNFR1 Signaling	1.18	0.333	MAP2K4,RELA,CASP3,NFKB1,XIAP,FADD,IKBKB,TRADD,CASP6,TRAF2,IKBKG,RIPK1,PAK2,BID,CYCS,CASP8
Fatty Acid α-oxidation	1.18	0.4	TMLHE,ALDH2,ALDH4A1,ALDH1L1,ALDH3A2,Aldh3b2,ALDH9A1,ALDH7A1
Endoplasmic Reticulum Stress Pathway	1.18	0.4	CALR,TRAF2,HSP90B1,CASP3,DNAJC3,MAP3K5,HSPA5,EIF2S1
Activation of IRF by Cytosolic Pattern Recognition Receptors	1.16	0.327	MAP2K4,RELA,PPIB,TBK1,IRF3,NFKB1,FADD,IKBKB,IKBKG,RIPK1,DDX58,SIKE1,MAVS,ELP1,PIN1,IFIT2,STAT1
CD27 Signaling in Lymphocytes	1.16	0.327	MAP2K6,MAP2K4,RELA,CASP3,MAP3K4,MAP3K5,NFKB1,BCL2L1,IKBKB,IKBKG,TRAF2,MAP2K2,BID,ELP1,CYCS,CASP8,MAP2K1
Cytotoxic T Lymphocyte-mediated Apoptosis of Target Cells	1.15	0.37	B2M,FADD,CASP6,CASP3,HLA-A,BID,CYCS,CASP8,DFFA,FAS
D-myo-inositol (1,4,5)-Trisphosphate Biosynthesis	1.15	0.37	PLCD1,PLD4,PI4K2A,PIP5K1C,CDIPT,PLCB1,PIP4K2B,PLCB3,PLCG1,PI4KA
Amyotrophic Lateral Sclerosis Signaling	1.15	0.294	RAB5C,NEFL,PIK3R1,GPX1,RAB5B,PIK3R4,RAB5A,FGFR4,BID,IRS2,PPP3CA,PRPH,CASP3,GRB2,NEFH,BAX,SOD1,XIAP,CCS,BCL2L1,CAPNS1,GAB1,PTPN11,CAPN1,IRS1,CAT,GLUL,CAPN2,PIK3CB,CYCS,CAPN3,SSR4
Mitochondrial L-carnitine Shuttle Pathway	1.14	0.412	SLC27A2,CPT1B,ACSL5,CPT2,ACSL4,SLC27A1,ACSL1
Tec Kinase Signaling	1.14	0.28	MAP2K4,RELA,PTK2B,PIK3R1,GTF2I,GNA11,RHOT2,RACK1,GNB5,NFKB1,PIK3R4,FAS,PTK2,GNB1,YES1,ITGA3,GNG11,RHOT1,FGFR4,PRKCE,IRS2,GNA13,STAT1,GNG12,PRKD1,ACTA1,ITGB1,STAT5A,STAT6,GRB2,GNAQ,PLCG1,ITGA5,STAT3,FADD,GNAI2,GAB1,PTPN11,IRS1,RHOA,PRKCD,GNAO1,PAK2,LYN,PIK3CB,FNBP1
Gap Junction Signaling	1.13	0.276	DBN1,MAPK1,PIK3R1,CSNK1A1,HRAS,KRAS,PIK3R4,TUBB,MAP2K2,FGFR4,PPP3R1,MAPK3,CAV1,PLCB1,IRS2,ACTA1,GUCY1B1,PRKD1,AKT2,GJA1,TJP2,RRAS,RALB,ITPR1,RAP1A,GAB1,PTPN11,PRKCD,IRS1,PRKACA,PLCB3,RALA,PDIA3,PRKAG1,PLCD1,PRKCE,CTNNB1,MAP2K1,PPP3CA,EGFR,TJP1,GRB2,TUBG1,GNAQ,PRKAR2A,TUBA4A,PLCG1,GNAI2,RRAS2,PRKG1,PRKAR2B,PRKAG2,PIK3CB,PRKAR1A
PXR/RXR Activation	1.12	0.317	SCD,RELA,AKT2,PRKAR2A,ALAS1,HMGCS2,NR3C1,PRKAG1,PAPSS2,PRKAR2B,FOXO1,PCK2,ALDH3A2,NCOA1,PRKAG2,PRKACA,INSR,RXRA,PRKAR1A
Mitotic Roles of Polo-Like Kinase	1.1	0.312	SMC3,PPP2CA,PPP2R2A,PPP2R5B,CDC23,PPP2R5A,SMC1A,SLK,PPP2R1A,HSP90B1,HSP90AB1,PTPA,CAPN1,ANAPC5,HSP90AA1,PPP2R5E,CDC26,CDC16,PPP2R1B,RAD21
Pancreatic Adenocarcinoma Signaling	1.09	0.288	MAP2K4,RELA,NAPEPLD,RALA,PA2G4,BAD,MAPK1,PIK3R1,KRAS,NFKB1,PIK3R4,MAP2K2,CYP2E1,MAPK3,FGFR4,GPLD1,IRS2,STAT1,MAP2K1,EGFR,SMAD2,AKT2,E2F4,GRB2,STAT3,SIN3A,PLD4,BCL2L1,GAB1,PTPN11,IRS1,PIK3CB,CDKN1B,NOTCH1
Citrulline-Nitric Oxide Cycle	1.08	0.6	ASS1,NOS3,ASL
PI3K Signaling in B Lymphocytes	1.08	0.284	CD81,RELA,RALA,ATF7,MAPK1,PDIA3,PIK3R1,PDPK1,HRAS,KRAS,NFKB1,PTPRC,PLCD1,IKBKB,IKBKG,CAMK2D,MAP2K2,PPP3R1,MAPK3,CREB1,PLCB1,IRS2,MAP2K1,PPP3CA,AKT2,C3,RRAS,CHP1,RALB,PLCG1,ITPR1,RAP1A,RRAS2,IRS1,SH2B2,LYN,PLCB3,PIK3CB
Cell Cycle Regulation by BTG Family Proteins	1.07	0.343	E2F4,PPP2R1A,CNOT7,PTPA,PPP2R2A,PPP2CA,PPP2R5B,PPP2R5E,PPP2R1B,PPP2R5A,NOCT,PRMT1
Role of NFAT in Regulation of the Immune Response	1.06	0.275	MAPK1,PIK3R1,RACK1,GNB5,CSNK1A1,HRAS,GSK3A,KRAS,PIK3R4,GNB1,IKBKB,IKBKG,MAP2K2,MAPK3,PPP3R1,FGFR4,PLCB1,XPO1,IRS2,GSK3B,GNA13,GNG12,AKT2,RRAS,RALB,ITPR1,RAP1A,GAB1,PTPN11,IRS1,GNAO1,PLCB3,RELA,RALA,HLA-A,GNA11,NFKB1,GNG11,MAP2K1,PPP3CA,AKAP5,GRB2,CHP1,GNAQ,PLCG1,GNAI2,RRAS2,LYN,ELP1,PIK3CB
Endothelin-1 Signaling	1.06	0.274	MAPK1,PIK3R1,HRAS,KRAS,NOS3,PIK3R4,PLA2G7,PLBD1,LCAT,FGFR4,MAPK3,CASQ1,PLCB1,IRS2,GNA13,PRKD1,GUCY1B1,CASP3,RRAS,RALB,ITPR1,RAP1A,PTPN11,GAB1,ARAF,PRKCD,IRS1,GNAO1,PLCB3,PAFAH1B2,NAPEPLD,RALA,PDIA3,GNA11,SHE,PLCD1,SHC1,CASP6,GPLD1,PRKCE,CASP8,PLA2G16,PNPLA8,GRB2,GNAQ,PLCG1,GNAI2,PLD4,RRAS2,MAPK14,PIK3CB,PAFAH1B1
Antigen Presentation Pathway	1.06	0.357	B2M,CALR,PSMB9,PSMB5,HLA-A,PDIA3,CANX,PSMB8,PSMB6,HLA-E
Role of IL-17A in Arthritis	1.04	0.308	MAP2K6,MAP2K4,RELA,MAPK1,GRB2,PIK3R1,PIK3R4,NFKB1,IKBKG,MAPK14,GAB1,MAP2K2,PTPN11,IRS1,FGFR4,MAPK3,IRS2,PIK3CB,MAPKAPK2,MAP2K1
CREB Signaling in Neurons	1.03	0.27	POLR2D,MAPK1,PIK3R1,RACK1,GNB5,HRAS,KRAS,PIK3R4,GNB1,CAMK2D,MAP2K2,MAPK3,FGFR4,PLCB1,IRS2,GNA13,GNG12,PRKD1,AKT2,CACNB1,RRAS,RALB,POLR2H,ITPR1,RAP1A,GAB1,PTPN11,POLR2E,PRKCD,IRS1,CACNA2D1,GNAO1,PRKACA,PLCB3,RALA,PDIA3,GNA11,POLR2B,PRKAG1,PLCD1,SHC1,POLR2A,GNG11,POLR2C,CREB1,PRKCE,MAP2K1,GRB2,PRKAR2A,GNAQ,PLCG1,GNAI2,POLR2G,RRAS2,PRKAR2B,PRKAG2,PIK3CB,PRKAR1A
NF-κB Signaling	1.03	0.274	MAP2K6,AZI2,RELA,CSNK2A1,RALA,PIK3R1,UBE2N,HRAS,KRAS,PIK3R4,NFKB1,IRAK1,TRADD,IKBKB,IKBKG,FGFR4,IRS2,CSNK2B,GSK3B,CASP8,TAB1,PDGFRB,EGFR,AKT2,HDAC2,GRB2,RRAS,RALB,HDAC1,TBK1,IRAK3,RAP1A,IGF2R,FADD,CSNK2A2,TRAF2,RIPK1,NTRK2,RRAS2,GAB1,PTPN11,ARAF,NTRK3,IRS1,PRKACA,PIK3CB,EIF2AK2,INSR,IRAK4
Role of JAK family kinases in IL-6-type Cytokine Signaling	1.01	0.36	MAP2K4,IL6ST,STAT5A,MAPK14,PTPN11,MAPK1,MAPK3,STAT3,STAT1
HIF1α Signaling	1.01	0.283	RALA,MAPK1,PIK3R1,HRAS,KRAS,NOS3,NAA10,PIK3R4,ELOC,LDHB,FGFR4,MAPK3,IRS2,APEX1,AKT2,SLC2A1,RRAS,GRB2,COPS5,RALB,SLC2A4,RAP1A,MAPK14,RRAS2,EGLN1,GAB1,PTPN11,CUL2,IRS1,NCOA1,HSP90AA1,PIK3CB,LDHA,VHL
Growth Hormone Signaling	1.01	0.296	STAT5A,MAPK1,GRB2,PIK3R1,RPS6KA3,PLCG1,PDPK1,RPS6KA5,STAT3,PIK3R4,SLC2A4,RPS6KA6,GAB1,PTPN11,IRS1,PRKCD,FGFR4,MAPK3,RPS6KB2,PRKCE,IRS2,PIK3CB,STAT1,PRKD1
CD28 Signaling in T Helper Cells	1	0.282	MAP2K4,RELA,ARPC1B,HLA-A,PIK3R1,ARPC5,PDPK1,NFKB1,PIK3R4,PTPRC,IKBKB,IKBKG,ACTR3,MAP2K2,PPP3R1,FGFR4,ARPC3,IRS2,MAP2K1,PPP3CA,ACTR2,AKT2,GRB2,ARPC5L,CSK,CHP1,PLCG1,ITPR1,ARPC1A,GAB1,PTPN11,IRS1,ARPC2,PIK3CB,ARPC4
Granzyme A Signaling	0.971	0.4	SET,Hist1h1e,NME1,HMGB2,H1F0,APEX1
IL-17A Signaling in Airway Cells	0.971	0.297	MAP2K4,RELA,AKT2,MAPK1,GRB2,PIK3R1,STAT3,PIK3R4,NFKB1,IKBKB,IKBKG,MAPK14,GAB1,PTPN11,MAP2K2,IRS1,FGFR4,MAPK3,IRS2,PIK3CB,GSK3B,MAP2K1
Sphingosine-1-phosphate Signaling	0.967	0.281	PTK2B,MAPK1,PDIA3,PIK3R1,RHOT2,SMPD1,PIK3R4,PLCD1,PTK2,CASP6,NAAA,RHOT1,MAPK3,FGFR4,CASQ1,PLCB1,IRS2,GNA13,CASP8,PDGFRB,AKT2,CASP3,GRB2,GNAQ,PLCG1,ASAH1,GNAI2,GAB1,PTPN11,IRS1,RHOA,PLCB3,PIK3CB,FNBP1
GNRH Signaling	0.963	0.273	MAP2K4,MAP2K6,RELA,RALA,PTK2B,MAPK1,GNA11,HRAS,KRAS,MAP3K5,MAP3K4,NFKB1,PRKAG1,PTK2,GNB1,CAMK2D,GNG11,MAP2K2,MAPK3,CREB1,PLCB1,PRKCE,MAP2K1,PRKD1,EGFR,CACNB1,PXN,GRB2,RRAS,RALB,GNAQ,PRKAR2A,ITPR1,RAP1A,GNAI2,MAPK14,PRKAR2B,RRAS2,PRKCD,PAK2,CACNA2D1,PRKAG2,PRKACA,PLCB3,PRKAR1A
Apelin Cardiac Fibroblast Signaling Pathway	0.959	0.364	AKT2,PRKAB1,PRKAB2,PRKAG2,PRKAA2,PRKAA1,NOS3,PRKAG1
Serotonin Degradation	0.955	0.305	HSD17B10,ALDH4A1,ADH1C,Sult1a1,ALDH9A1,ADH5,ALDH2,MAOB,AKR1A1,ALDH1L1,RDH14,ALDH3A2,Aldh3b2,PECR,ADHFE1,ALDH7A1,DHRS4,MAOA
Inhibition of Angiogenesis by TSP1	0.939	0.333	MAP2K4,HSPG2,CD47,AKT2,MAPK14,MAPK1,CASP3,THBS1,CD36,NOS3,GUCY1B1
Nucleotide Excision Repair Pathway	0.939	0.333	POLR2G,RPA3,POLR2A,POLR2D,POLR2C,POLR2E,POLR2H,POLR2B,MNAT1,RAD23B,RPA2
Phosphatidylglycerol Biosynthesis II (Non-plastidic)	0.921	0.346	GPAM,ABHD5,LPCAT3,AGPAT2,CRLS1,PTPMT1,AGPAT1,GPAT4,AGPAT3
LPS/IL-1 Mediated Inhibition of RXR Function	0.91	0.266	MAP2K4,SLC27A2,CPT1B,HMGCS2,GSTZ1,MAOB,ALDH1L1,ALDH3A2,ACSL5,XPO1,IL1RAP,ALDH6A1,ALDH7A1,GSTK1,MGST1,FMO2,GSTM3,PAPSS2,ALDH9A1,CPT2,NCOA1,CD14,SLC27A1,PLTP,ACOX3,RXRA,ALDH16A1,MGST3,GSTP1,ECSIT,APOE,ALDH4A1,GSTM5,ALAS1,FMO5,SOD3,IRAK1,GSTT2/GSTT2B,ALDH2,ACSL4,FABP4,FABP5,FMO1,FABP3,HMGCS1,ALDH5A1,GSTA3,ACOX1,MGMT,GSTO1,TRAF2,CAT,ACSL1,MAOA
Synaptic Long Term Depression	0.9	0.269	PAFAH1B2,RALA,MAPK1,PPP2CA,PPP2R2A,PDIA3,GNA11,PPP2R5B,HRAS,KRAS,NOS3,PLA2G7,PLBD1,PLCD1,LCAT,MAP2K2,MAPK3,PLCB1,PRKCE,RYR1,GNA13,MAP2K1,PRKD1,GUCY1B1,PLA2G16,PNPLA8,CACNB1,RRAS,RALB,GNAQ,PLCG1,ITPR1,RAP1A,PPP2R5A,GNAI2,PPP2R1A,RRAS2,PRKG1,PTPA,PRKCD,GNAO1,CACNA2D1,LYN,PLCB3,PPP2R5E,PAFAH1B1,PPP2R1B
Role of p14/p19ARF in Tumor Suppression	0.9	0.317	NPM1,GRB2,NPM3,PIK3R1,SF3A1,PIK3R4,PTPN11,GAB1,FGFR4,IRS1,PIK3CB,IRS2,UBTF
p53 Signaling	0.896	0.28	PIK3R1,ST13,PIK3R4,FAS,SCO2,CASP6,STAG1,THBS1,FGFR4,PPP1R13B,COQ8A,IRS2,GSK3B,SERPINB5,CTNNB1,AKT2,GRB2,HDAC1,TIGAR,BAX,BCL2L1,PCNA,MAPK14,PTPN11,GAB1,IRS1,GNL3,PIK3CB,SFN,PML
Neuroprotective Role of THOP1 in Alzheimer's Disease	0.896	0.28	MME,KNG1,HGFAC,CFD,HLA-A,CMA1,SERPINA3,IDE,PRKAG1,C1R,CREB1,HTRA2,LONP1,ACE,AGT,DPP4,YWHAE,PRKAR2A,THOP1,TPSAB1/TPSB2,APP,PLG,PREP,PRKAR2B,MAPT,PRKAG2,PRKACA,TPP1,HLA-E,PRKAR1A
Natural Killer Cell Signaling	0.893	0.279	RALA,MAPK1,PIK3R1,HRAS,KRAS,INPPL1,NCK1,PIK3R4,SHC1,MAP2K2,FGFR4,INPP5B,MAPK3,PRKCE,IRS2,MAP2K1,PRKD1,AKT2,RRAS,GRB2,RALB,PLCG1,RAP1A,RRAS2,SYNJ1,PTPN11,GAB1,PRKCD,IRS1,PAK2,PIK3CB
Hereditary Breast Cancer Signaling	0.893	0.272	PBRM1,NPM1,POLR2D,RALA,PIK3R1,HDAC10,HRAS,KRAS,POLR2B,PIK3R4,SMARCA4,HDAC6,POLR2C,POLR2A,FGFR4,SMARCB1,SMARCC2,IRS2,AKT2,HDAC2,RRAS,GRB2,TUBG1,HDAC1,RALB,SMARCE1,POLR2H,RAP1A,HDAC5,POLR2G,RRAS2,GAB1,PTPN11,MSH2,POLR2E,IRS1,RPS27A,PIK3CB,SMARCC1,SFN
Mouse Embryonic Stem Cell Pluripotency	0.893	0.279	IL6ST,RALA,MAPK1,AXIN1,PIK3R1,HRAS,KRAS,PIK3R4,LIFR,MAP2K2,MAPK3,FGFR4,IRS2,GSK3B,CTNNB1,MAP2K1,TAB1,AKT2,RRAS,GRB2,RALB,STAT3,RAP1A,XIAP,RRAS2,MAPK14,PTPN11,GAB1,IRS1,DVL3,PIK3CB
Netrin Signaling	0.889	0.297	CACNB1,CHP1,PRKAR2A,NCK1,ABLIM1,PRKAG1,ENAH,NCK2,PRKG1,PRKAR2B,PPP3R1,ABLIM3,CACNA2D1,PRKAG2,PRKACA,ABLIM2,RYR1,PPP3CA,PRKAR1A
Citrulline Biosynthesis	0.889	0.444	LOC102724788/PRODH,OAT,GLS,ARG1
Folate Transformations I	0.889	0.444	MTHFS,SHMT1,MTR,MTHFD1
IL-9 Signaling	0.883	0.311	RELA,STAT5A,GRB2,PIK3R1,STAT3,NFKB1,PIK3R4,GAB1,PTPN11,FGFR4,IRS1,PIK3CB,IRS2,STAT1
L-carnitine Biosynthesis	0.873	0.667	TMLHE,ALDH9A1
Methylglyoxal Degradation I	0.873	0.667	GLO1,HAGH
5-aminoimidazole Ribonucleotide Biosynthesis I	0.873	0.667	PFAS,GART
Proline Degradation	0.873	0.667	ALDH4A1,LOC102724788/PRODH
Ascorbate Recycling (Cytosolic)	0.873	0.667	GLRX,GSTO1
Tetrahydrobiopterin Biosynthesis I	0.873	0.667	PTS,SPR
D-glucuronate Degradation I	0.873	0.667	AKR1A1,CRYL1
Hypusine Biosynthesis	0.873	0.667	EIF5A,DOHH
4-hydroxyproline Degradation I	0.873	0.667	ALDH4A1,GOT2
Biotin-carboxyl Carrier Protein Assembly	0.873	0.667	ACACB,ACACA
Oxidized GTP and dGTP Detoxification	0.873	0.667	DDX6,RUVBL2
Tetrahydrobiopterin Biosynthesis II	0.873	0.667	PTS,SPR
Glutamate Degradation II	0.873	0.667	GOT1,GOT2
S-adenosyl-L-methionine Biosynthesis	0.873	0.667	MAT2B,MAT2A
4-aminobutyrate Degradation I	0.873	0.667	SUCLG2,ALDH5A1
Aspartate Biosynthesis	0.873	0.667	GOT1,GOT2
Opioid Signaling Pathway	0.873	0.262	MAP2K4,CAMK1,MAPK1,BAD,CLTB,HRAS,KRAS,AP1B1,NOS3,AP2A2,GNB1,TH,CAMK2D,MAP2K2,MAPK3,PPP3R1,RGS10,PLCB1,GSK3B,PRKD1,CACNB1,AKT2,RRAS,RALB,CLTC,ITPR1,RAP1A,AP2S1,RPS6KA6,PRKCD,CACNA2D1,GNAO1,PRKACA,MAP2K6,AP2A1,RALA,RGS3,RPS6KA3,NFKB1,PRKAG1,YES1,GNG11,ARRB1,CREB1,RPS6KB2,PRKCE,RYR1,PDK1,CTNNB1,MAP2K1,PPP3CA,SIGMAR1,AP2M1,PRKAR2A,RPS6KA5,GNAI2,RRAS2,PRKAR2B,LYN,PRKAG2,CDKN1B,PRKAR1A
DNA Methylation and Transcriptional Repression Signaling	0.866	0.324	HDAC2,MECP2,CHD4,HDAC1,MTA2,RBBP7,SAP130,MBD2,SUDS3,SIN3A,RBBP4
Proline Biosynthesis II (from Arginine)	0.86	0.5	PYCR3,OAT,PYCR2
Urea Cycle	0.86	0.5	ASS1,ASL,ARG1
Glycerol Degradation I	0.86	0.5	Gk,GPD1,GPD2
γ-linolenate Biosynthesis II (Animals)	0.857	0.375	SLC27A2,ACSL5,ACSL4,SLC27A1,CYB5A,ACSL1
Small Cell Lung Cancer Signaling	0.824	0.282	RELA,AKT2,FHIT,PA2G4,GRB2,PIK3R1,PIK3R4,NFKB1,SIN3A,PTK2,BCL2L1,IKBKB,TRAF2,IKBKG,GAB1,PTPN11,IRS1,FGFR4,BID,IRS2,CYCS,PIK3CB,CDKN1B,RXRA
Fc Epsilon RI Signaling	0.818	0.273	MAP2K4,MAP2K6,RALA,MAPK1,PIK3R1,PDPK1,HRAS,INPPL1,KRAS,PIK3R4,MAP2K2,MAPK3,FGFR4,INPP5B,PRKCE,IRS2,MAP2K1,PRKD1,AKT2,RRAS,GRB2,RALB,PLCG1,RAP1A,MAPK14,RRAS2,GAB1,PTPN11,SYNJ1,IRS1,PRKCD,LYN,PIK3CB
Triacylglycerol Degradation	0.815	0.3	DDHD2,PPME1,LIPE,PNPLA2,PRDX6,AARSD1,ABHD6,CES1,TARS2,Ces1b/Ces1c,LPL,DTD2,MGLL,AARS,ABHD16A
Fatty Acid Activation	0.804	0.385	SLC27A2,ACSL5,ACSL4,SLC27A1,ACSL1
Phagosome Formation	0.785	0.27	MRC1,FN1,PDIA3,PIK3R1,Ighg2a,VTN,RHOT2,INPPL1,PIK3R4,PLCD1,ITGA3,MBL2,RHOT1,FGFR4,PLCB1,PRKCE,IRS2,PRKD1,ITGB1,GRB2,ITGA5,PLCG1,ITGB2,ITGAM,GAB1,PTPN11,IRS1,RHOA,PRKCD,PLCB3,PIK3CB,Ighg2b,FNBP1
IL-22 Signaling	0.783	0.333	MAP2K4,STAT5A,AKT2,MAPK14,MAPK1,MAPK3,STAT3,STAT1
CDP-diacylglycerol Biosynthesis I	0.783	0.333	GPAM,ABHD5,LPCAT3,CRLS1,AGPAT2,AGPAT1,AGPAT3,GPAT4
Dermatan Sulfate Degradation (Metazoa)	0.757	0.353	OGA,Chil3/Chil4,GM2A,HYAL1,HEXB,HEXA
G Protein Signaling Mediated by Tubby	0.745	0.312	GNB1,GNG11,RACK1,GNAQ,GNB5,PLCB1,PLCB3,PLCG1,INSR,GNG12
IL-17A Signaling in Fibroblasts	0.745	0.312	IKBKB,RELA,IKBKG,MAPK14,MAPK1,MAPK3,LCN2,GSK3B,CEBPB,NFKB1
Role of JAK2 in Hormone-like Cytokine Signaling	0.745	0.312	STAT5A,SHC1,PTPN11,IRS1,SH2B2,PTPN1,IRS2,STAT3,STAT1,SH2B1
Molecular Mechanisms of Cancer	0.742	0.25	MAP2K4,MAPK1,BAD,AXIN1,PIK3R1,HRAS,NCSTN,CDKN2C,ARHGEF1,KRAS,GSK3A,PIK3R4,PTK2,LAMTOR3,IKBKG,ITGA3,CTNNA2,CAMK2D,MAP2K2,FGFR4,MAPK3,PLCB1,IRS2,GSK3B,GNA13,PRKD1,TAB1,SMAD2,AKT2,E2F4,CDK13,CASP3,RRAS,RALB,ITGA5,RAP1A,BCL2L1,PTPN11,GAB1,RABIF,RHOA,IRS1,PRKCD,GNAO1,ARHGEF6,CDK11A,PRKACA,PLCB3,ARHGEF18,NOTCH1,FNBP1,MAP2K6,RELA,RALA,PA2G4,ARHGEF7,GNA11,RHOT2,CTNNA1,CRK,MAP3K5,NFKB1,PRKAG1,FAS,DIABLO,C…
Dopamine-DARPP32 Feedback in cAMP Signaling	0.742	0.262	PPP2CA,PPP2R2A,PDIA3,PPP2R5B,CSNK1A1,PPP1CB,PPP1R3A,PPP1R14B,ATP2A2,PRKAG1,ATP2A1,PLCD1,PPP1R12A,PPP1R7,PPP3R1,CREB1,PLCB1,PRKCE,PRKD1,PPP3CA,GUCY1B1,CHP1,PRKAR2A,GNAQ,ATP2A3,PPP1R14A,PLCG1,PAWR,ITPR1,PPP2R5A,GNAI2,PPP2R1A,PRKAR2B,PRKG1,PTPA,PRKCD,PRKAG2,PRKACA,PLCB3,PPP2R5E,PPP2R1B,PRKAR1A
FGF Signaling	0.742	0.275	MAP2K6,MAPK1,PIK3R1,HRAS,CRK,MAP3K5,PIK3R4,MAPK3,FGFR4,CREB1,IRS2,MAPKAPK2,MAP2K1,AKT2,GRB2,CRKL,PLCG1,RPS6KA5,STAT3,ITPR1,MAPK14,GAB1,PTPN11,IRS1,PIK3CB
iNOS Signaling	0.719	0.295	RELA,MAPK1,IFNGR1,IRAK3,NFKB1,IRAK1,IKBKB,IKBKG,MAPK14,CD14,STAT1,IRAK4,TAB1
Superpathway of Serine and Glycine Biosynthesis I	0.695	0.429	PSPH,PHGDH,SHMT1
Glioblastoma Multiforme Signaling	0.69	0.259	TSC1,RALA,MAPK1,AXIN1,PDIA3,PIK3R1,RHOT2,HRAS,KRAS,PIK3R4,PLCD1,SHC1,MTOR,MAP2K2,RHOT1,MAPK3,FGFR4,PLCB1,IRS2,GSK3B,CTNNB1,MAP2K1,EGFR,PDGFRB,E2F4,AKT2,GRB2,RRAS,RALB,PLCG1,ITPR1,RAP1A,RRAS2,GAB1,PTPN11,FOXO1,IRS1,RHOA,PRKCD,PLCB3,PIK3CB,CDKN1B,FNBP1
Neuropathic Pain Signaling In Dorsal Horn Neurons	0.68	0.265	CAMK1,MAPK1,PDIA3,PIK3R1,PIK3R4,PRKAG1,PLCD1,CAMK2D,MAPK3,FGFR4,CREB1,PRKCE,PLCB1,IRS2,PRKD1,GRB2,PRKAR2A,PLCG1,ITPR1,PRKAR2B,NTRK2,GAB1,PTPN11,PRKCD,IRS1,PRKAG2,PRKACA,PLCB3,PIK3CB,PRKAR1A
Ubiquinol-10 Biosynthesis (Eukaryotic)	0.668	0.333	MICAL1,CYP2E1,BCKDHA,COQ3,ECHDC1,MICAL3
Polyamine Regulation in Colon Cancer	0.65	0.318	PSME1,PSMF1,PSME2,SAT2,KRAS,CTNNB1,PSME3
IL-17A Signaling in Gastric Cells	0.65	0.318	MAP2K4,RELA,MAPK14,MAPK1,MAPK3,NFKB1,EGFR
T Cell Receptor Signaling	0.65	0.263	MAP2K4,RELA,RALA,MAPK1,PIK3R1,HRAS,KRAS,PIK3R4,NFKB1,PTPRC,IKBKB,IKBKG,MAP2K2,FGFR4,MAPK3,PPP3R1,IRS2,MAP2K1,PPP3CA,RRAS,GRB2,CSK,RALB,PLCG1,RAP1A,RRAS2,PTPN11,GAB1,IRS1,PIK3CB
Uracil Degradation II (Reductive)	0.644	0.5	DPYSL2,DPYD
Pyruvate Fermentation to Lactate	0.644	0.5	LDHA,LDHB
Spermine and Spermidine Degradation I	0.644	0.5	PAOX,SAT2
Eumelanin Biosynthesis	0.644	0.5	MIF,DDT
Thymine Degradation	0.644	0.5	DPYSL2,DPYD
Proline Biosynthesis I	0.644	0.5	PYCR3,PYCR2
Melatonin Degradation II	0.644	0.5	MAOB,MAOA
Trans, trans-farnesyl Diphosphate Biosynthesis	0.644	0.5	FDPS,IDI1
L-cysteine Degradation I	0.644	0.5	GOT1,GOT2
Lactose Degradation III	0.644	0.5	GLB1,PSAP
Phenylalanine Degradation I (Aerobic)	0.644	0.5	PCBD2,QDPR
Spliceosomal Cycle	0.64	1	U2AF2
Methylthiopropionate Biosynthesis	0.64	1	ADI1
Thio-molybdenum Cofactor Biosynthesis	0.64	1	MOCOS
S-methyl-5'-thioadenosine Degradation II	0.64	1	MTAP
Acetyl-CoA Biosynthesis III (from Citrate)	0.64	1	ACLY
Glutamine Biosynthesis I	0.64	1	GLUL
Glutamate Removal from Folates	0.64	1	GGH
Xanthine and Xanthosine Salvage	0.64	1	PNP
Sorbitol Degradation I	0.64	1	SORD
Lipoate Salvage and Modification	0.64	1	LIPT1
Methylglyoxal Degradation VI	0.64	1	LDHD
Asparagine Biosynthesis I	0.64	1	ASNS
Adenine and Adenosine Salvage VI	0.64	1	ADK
Phosphatidylethanolamine Biosynthesis III	0.64	1	PTDSS2
Lanosterol Biosynthesis	0.64	1	LSS
Sulfite Oxidation IV	0.64	1	SUOX
D-mannose Degradation	0.64	1	MPI
UDP-N-acetyl-D-galactosamine Biosynthesis I	0.64	1	GALE
Alanine Biosynthesis III	0.64	1	NFS1
Glutamate Biosynthesis II	0.64	1	GLUD1
Glutamate Degradation X	0.64	1	GLUD1
Oleate Biosynthesis II (Animals)	0.635	0.364	SCD,UFSP2,CYB5A,ALDH6A1
Cyclins and Cell Cycle Regulation	0.625	0.269	E2F4,PA2G4,HDAC2,PPP2CA,PPP2R2A,HDAC1,CUL1,PPP2R5B,CDKN2C,HDAC10,SKP1,PPP2R5A,SIN3A,HDAC5,HDAC6,PPP2R1A,PTPA,PPP2R5E,GSK3B,CDKN1B,PPP2R1B
Ovarian Cancer Signaling	0.62	0.257	RALA,PA2G4,MAPK1,AXIN1,PIK3R1,HRAS,KRAS,PIK3R4,PRKAG1,MTOR,ARRB1,MAP2K2,MAPK3,FGFR4,RPS6KB2,IRS2,GSK3B,CTNNB1,MAP2K1,EGFR,GJA1,AKT2,RRAS,GRB2,RALB,PRKAR2A,RAP1A,SIN3A,PRKAR2B,RRAS2,GAB1,PTPN11,MSH2,IRS1,PRKAG2,PRKACA,PIK3CB,PRKAR1A
Retinol Biosynthesis	0.62	0.289	DDHD2,Ces1g,CES1,RDH14,LPL,LIPE,PNPLA2,RBP1,RDH13,DHRS4,ESD
HMGB1 Signaling	0.606	0.258	MAP2K4,MAP2K6,RELA,RALA,ICAM1,MAPK1,PIK3R1,RHOT2,RBBP7,HRAS,KRAS,PIK3R4,NFKB1,MAP2K2,RHOT1,MAPK3,FGFR4,IRS2,MAP2K1,AKT2,VCAM1,RRAS,GRB2,RALB,IFNGR1,RAP1A,MAPK14,RRAS2,GAB1,PTPN11,IRS1,RHOA,PIK3CB,FNBP1
Ephrin A Signaling	0.577	0.271	CFL1,GRB2,PIK3R1,PIK3R4,BCAR1,ROCK1,ROCK2,PTK2,GAB1,CFL2,PTPN11,RHOA,IRS1,FGFR4,PIK3CB,IRS2
Phosphatidylethanolamine Biosynthesis II	0.567	0.375	PCYT2,ETNK1,CHKB
Hepatic Fibrosis / Hepatic Stellate Cell Activation	0.553	0.25	MYH4,MYH10,RELA,MYH9,FN1,ICAM1,MYL2,MYL6,MYL6B,MYH11,COL4A2,NFKB1,FAS,COL15A1,COL6A6,COL5A1,COL1A2,COL6A1,CYP2E1,COL18A1,STAT1,IL1RAP,MYL3,PDGFRB,EGFR,AGT,SMAD2,VCAM1,COL5A2,COL4A1,COL6A2,COL12A1,MYH14,COL2A1,IFNGR1,COL4A3BP,MYH7,IGFBP5,BAX,MYL1,COL1A1,CD14,COL6A5,COL7A1,COL3A1
Cell Cycle: G1/S Checkpoint Regulation	0.542	0.266	RPL11,E2F4,PA2G4,HDAC2,HDAC1,CUL1,CDKN2C,HDAC10,SKP1,SIN3A,HDAC5,HDAC6,FOXO1,RPL5,GNL3,GSK3B,CDKN1B
Assembly of RNA Polymerase III Complex	0.541	0.333	GTF3C1,GTF3C4,GTF3C2,SF3A1
Leukotriene Biosynthesis	0.541	0.333	LTA4H,DPEP1,GGT5,MGST3
BER pathway	0.541	0.333	PCNA,PNKP,APEX1,PARP1
FcγRIIB Signaling in B Lymphocytes	0.529	0.259	MAP2K4,CACNB1,RALA,RRAS,GRB2,PIK3R1,RALB,HRAS,PDPK1,KRAS,PIK3R4,RAP1A,SHC1,RRAS2,GAB1,PTPN11,IRS1,FGFR4,CACNA2D1,LYN,IRS2,PIK3CB
Regulation of IL-2 Expression in Activated and Anergic T Lymphocytes	0.529	0.259	MAP2K4,RELA,SMAD2,RALA,MAPK1,RRAS,GRB2,RALB,CHP1,HRAS,PLCG1,KRAS,NFKB1,RAP1A,IKBKB,IKBKG,RRAS2,MAP2K2,PPP3R1,MAPK3,MAP2K1,PPP3CA
Assembly of RNA Polymerase II Complex	0.529	0.271	POLR2G,POLR2C,POLR2A,POLR2D,POLR2E,GTF2E1,POLR2H,GTF2F1,GTF2E2,TAF10,POLR2B,TAF7,MNAT1
Sperm Motility	0.51	0.252	PAFAH1B2,TWF1,PTK2B,PDIA3,PDE4A,PLA2G7,PRKAG1,PTK2,PLCD1,PLBD1,LCAT,PRKCE,PLCB1,PRKD1,GUCY1B1,PLA2G16,PNPLA8,PDE2A,SLC12A2,PRKAR2A,PLCG1,ITPR1,PRKAR2B,PRKG1,PRKCD,PRKAG2,PRKACA,PLCB3,PAFAH1B1,PRKAR1A
Trehalose Degradation II (Trehalase)	0.489	0.4	HK1,HK2
Tetrahydrofolate Salvage from 5,10-methenyltetrahydrofolate	0.489	0.4	MTHFD1,GART
Serine Biosynthesis	0.489	0.4	PSPH,PHGDH
NAD Salvage Pathway III	0.489	0.4	NMNAT1,Nmnat3
Adenine and Adenosine Salvage III	0.489	0.4	PNP,HPRT1
Purine Ribonucleosides Degradation to Ribose-1-phosphate	0.489	0.4	PNP,PGM2
Tyrosine Degradation I	0.489	0.4	GSTZ1,FAH
Glutamate Degradation III (via 4-aminobutyrate)	0.489	0.4	SUCLG2,ALDH5A1
Folate Polyglutamylation	0.489	0.4	SHMT1,MTHFD1
IL-15 Production	0.463	0.28	PTK2,RELA,TWF1,PTK2B,IRF3,NFKB1,STAT1
Calcium-induced T Lymphocyte Apoptosis	0.462	0.259	HDAC2,HLA-A,HDAC1,CHP1,ATP2A3,PLCG1,ITPR1,ATP2A2,ATP2A1,PRKCD,PPP3R1,PRKCE,CAPN2,PPP3CA,PRKD1
Phospholipases	0.462	0.259	PNPLA8,PAFAH1B2,PLA2G16,NAPEPLD,PDIA3,PLCG1,PLA2G7,PLBD1,PLCD1,PLD4,LCAT,GPLD1,PLCB3,PLCB1,PAFAH1B1
Cholesterol Biosynthesis I	0.46	0.308	FDFT1,NSDHL,LSS,LBR
Cholesterol Biosynthesis II (via 24,25-dihydrolanosterol)	0.46	0.308	FDFT1,NSDHL,LSS,LBR
Cholesterol Biosynthesis III (via Desmosterol)	0.46	0.308	FDFT1,NSDHL,LSS,LBR
Adipogenesis pathway	0.449	0.246	PLIN1,RBBP7,PPIP5K1,HDAC10,MNAT1,RBP1,CTBP1,HDAC6,LPIN1,AGPAT2,FGFR4,LPL,CTBP2,CLOCK,FABP4,TBL1XR1,CTNNB1,ATG5,ATG7,HDAC2,TXNIP,HDAC1,SAP130,CEBPB,SLC2A4,SIN3A,NOCT,HDAC5,SIRT2,FOXO1,KDM1A,RBBP4
TNFR2 Signaling	0.42	0.267	MAP2K4,IKBKB,RELA,TRAF2,IKBKG,TBK1,NFKB1,XIAP
Antiproliferative Role of TOB in T Cell Signaling	0.413	0.269	PABPC1,SMAD2,MAPK1,CUL1,CDKN1B,CDC34,SKP1
Type I Diabetes Mellitus Signaling	0.41	0.245	MAP2K4,MAP2K6,RELA,CASP3,MAPK1,HLA-A,IFNGR1,HSPD1,MAP3K5,NFKB1,FAS,IRAK1,FADD,IKBKB,TRADD,TRAF2,IKBKG,RIPK1,MAPK14,BID,CYCS,STAT1,CASP8,IL1RAP,HLA-E
Triacylglycerol Biosynthesis	0.401	0.256	GPAM,ABHD5,LPIN1,LPCAT3,AGPAT2,CRLS1,DBT,AGPAT1,DGAT1,GPAT4,AGPAT3
UDP-D-xylose and UDP-D-glucuronate Biosynthesis	0.391	0.5	UGDH
Epoxysqualene Biosynthesis	0.391	0.5	FDFT1
β-alanine Degradation I	0.391	0.5	ALDH6A1
Spermine Biosynthesis	0.391	0.5	SMS
All-trans-decaprenyl Diphosphate Biosynthesis	0.391	0.5	PDSS2
L-DOPA Degradation	0.391	0.5	COMT
Taurine Biosynthesis	0.391	0.5	CSAD
GDP-L-fucose Biosynthesis II (from L-fucose)	0.391	0.5	FUK
Spermidine Biosynthesis I	0.391	0.5	SRM
Threonine Degradation II	0.391	0.5	GCAT
Adenine and Adenosine Salvage I	0.391	0.5	PNP
Cardiolipin Biosynthesis II	0.391	0.5	PTPMT1
Glycine Biosynthesis I	0.391	0.5	SHMT1
Glutamine Degradation I	0.391	0.5	GLS
Glycine Betaine Degradation	0.385	0.3	SARDH,SHMT1,SDSL
Glycine Cleavage Complex	0.381	0.333	GCSH,DLD
Ceramide Degradation	0.381	0.333	NAAA,ASAH1
Zymosterol Biosynthesis	0.381	0.333	NSDHL,LBR
Interferon Signaling	0.378	0.258	IFITM3,IFIT3,RELA,IFI35,IFNGR1,BAX,PSMB8,STAT1
tRNA Splicing	0.359	0.25	PDE8A,SMPDL3A,NAPEPLD,PDE2A,PDE3B,PDE12,GDE1,PDE4A,APEX1,PDE6D
1D-myo-inositol Hexakisphosphate Biosynthesis II (Mammalian)	0.348	0.263	ITPK1,SYNJ1,INPP5B,INPPL1,PMPCA
D-myo-inositol (1,3,4)-trisphosphate Biosynthesis	0.348	0.263	MINPP1,SYNJ1,INPP5B,INPPL1,PMPCA
nNOS Signaling in Neurons	0.335	0.244	CAPNS1,PRKCD,PPP3R1,CAPN1,CHP1,PRKCE,CAPN2,PRKD1,PPP3CA,CAPN3,PFKM
Sonic Hedgehog Signaling	0.328	0.25	PRKAR2B,PRKACA,PRKAG2,PRKAR2A,GSK3B,PRKAG1,PRKAR1A
Role of IL-17F in Allergic Inflammatory Airway Diseases	0.326	0.244	RELA,RPS6KA6,MAP2K2,MAPK1,MAPK3,CREB1,RPS6KA3,RPS6KA5,NFKB1,MAP2K1
Cell Cycle: G2/M DNA Damage Checkpoint Regulation	0.316	0.24	YWHAQ,TOP2B,YWHAG,YWHAE,YWHAH,YWHAB,PTPMT1,CUL1,TOP2A,YWHAZ,SFN,SKP1
Estrogen Biosynthesis	0.315	0.243	POR,HSD17B10,CYP2E1,CYP4B1,DHRS11,HSD17B11,HSD17B12,HSD17B4,HSD17B8
Toll-like Receptor Signaling	0.309	0.236	ECSIT,MAP2K6,MAP2K4,RELA,TOLLIP,MAPK1,IRAK3,NFKB1,IRAK1,IKBKB,IKBKG,MAPK14,CD14,RPS27A,EIF2AK2,IRAK4,TAB1
MIF-mediated Glucocorticoid Regulation	0.305	0.242	RELA,MIF,IKBKG,MAPK1,MAPK3,CD14,NFKB1,NR3C1
Ceramide Biosynthesis	0.299	0.286	SPTLC1,KDSR
Retinoate Biosynthesis II	0.266	0.333	RBP1
Diphthamide Biosynthesis	0.266	0.333	EEF2
1,25-dihydroxyvitamin D3 Biosynthesis	0.266	0.333	POR
Methionine Salvage II (Mammalian)	0.266	0.333	MTR
Geranylgeranyldiphosphate Biosynthesis	0.266	0.333	FNTB
Thyroid Hormone Biosynthesis	0.266	0.333	CTSD
1D-myo-inositol Hexakisphosphate Biosynthesis V (from Ins(1,3,4)P3)	0.266	0.333	ITPK1
Tyrosine Biosynthesis IV	0.266	0.333	PCBD2
L-serine Degradation	0.266	0.333	SDSL
Bile Acid Biosynthesis, Neutral Pathway	0.265	0.25	AMACR,CYP27A1,SCP2
Pregnenolone Biosynthesis	0.265	0.25	MICAL1,CYP2E1,MICAL3
Role of JAK1, JAK2 and TYK2 in Interferon Signaling	0.263	0.238	RELA,IFNGR1,STAT3,NFKB1,STAT1
Sphingosine and Sphingosine-1-phosphate Metabolism	0.237	0.25	NAAA,ASAH1
PRPP Biosynthesis I	0.189	0.25	PRPS1
dTMP De Novo Biosynthesis	0.189	0.25	SHMT1
IL-10 Signaling	0	0.212	MAP2K4,MAP2K6,IKBKB,RELA,IKBKG,MAPK14,MAPK1,BLVRA,BLVRB,CD14,STAT3,NFKB1,IL1RAP,TAB1
Circadian Rhythm Signaling	0	0.0606	CREB1,CLOCK
Hepatic Cholestasis	0	0.178	MAP2K4,RELA,MAP3K4,NFKB1,PRKAG1,IRAK1,IKBKB,IKBKG,ABCC1,FGFR4,PRKCE,IL1RAP,PRKD1,TJP2,CYP27A1,PRKAR2A,IRAK3,TRAF2,PRKAR2B,PRKCD,PRKACA,PRKAG2,CD14,INSR,RXRA,IRAK4,PRKAR1A
VDR/RXR Activation	0	0.205	SERPINB1,CSNK2A1,IGFBP5,CEBPB,THBD,PSMC5,FOXO1,PRKCD,NCOA1,PRKCE,CD14,NCOR1,CDKN1B,NCOR2,RXRA,PRKD1
Role of BRCA1 in DNA Damage Response	0	0.15	PBRM1,E2F4,MSH2,SMARCB1,SMARCE1,BABAM1,SMARCC2,SMARCC1,STAT1,BRCC3,BABAM2,SMARCA4
Role of Pattern Recognition Receptors in Recognition of Bacteria and Viruses	0	0.219	MAP2K4,RELA,MAPK1,PIK3R1,C1QB,IRF3,PIK3R4,NFKB1,EIF2S1,MBL2,MAPK3,FGFR4,CREB1,PRKCE,IRS2,RIPK2,PRKD1,C3,GRB2,C5,GAB1,PTPN11,PRKCD,IRS1,DDX58,MAVS,PIK3CB,EIF2AK2
TREM1 Signaling	0	0.188	ITGB1,RELA,STAT5A,AKT2,ICAM1,MAPK1,GRB2,MAPK3,PLCG1,ITGA5,STAT3,NFKB1,IRAK1
MIF Regulation of Innate Immunity	0	0.195	MAP2K4,RELA,MIF,IKBKG,MAPK1,MAPK3,CD14,NFKB1
CCR5 Signaling in Macrophages	0	0.187	MAP2K4,CACNB1,MAPK1,PTK2B,RACK1,GNB5,PLCG1,FAS,GNAI2,GNB1,GNG11,MAPK14,PRKCD,CACNA2D1,PRKCE,GNG12,PRKD1
B Cell Activating Factor Signaling	0	0.22	MAP2K4,IKBKB,RELA,IKBKG,TRAF2,MAPK14,MAPK1,ELP1,NFKB1
T Helper Cell Differentiation	0	0.0896	IL6ST,STAT6,HLA-A,IFNGR1,STAT3,STAT1
Dendritic Cell Maturation	0	0.216	B2M,MAP2K4,RELA,ICAM1,MAPK1,HLA-A,PDIA3,PIK3R1,Ighg2a,NFKB1,PIK3R4,COL1A2,PLCD1,IKBKB,IKBKG,MAPK3,FGFR4,CREB1,PLCB1,IRS2,COL18A1,STAT1,TAB1,AKT2,GRB2,COL2A1,PLCG1,COL1A1,MAPK14,GAB1,PTPN11,IRS1,FSCN1,PLCB3,PIK3CB,Ighg2b,COL3A1
Factors Promoting Cardiogenesis in Vertebrates	0	0.125	SMAD2,MAPK14,MYL2,AXIN1,PRKCD,PRKCE,MYH7,GSK3B,CTNNB1,LRP1,PRKD1
Cardiomyocyte Differentiation via BMP Receptors	0	0.118	MYL2,MYH7
iCOS-iCOSL Signaling in T Helper Cells	0	0.224	RELA,BAD,HLA-A,PIK3R1,PDPK1,PIK3R4,NFKB1,PTPRC,IKBKB,SHC1,IKBKG,CAMK2D,FGFR4,PPP3R1,IRS2,PPP3CA,AKT2,GRB2,CSK,CHP1,PLCG1,ITPR1,GAB1,PTPN11,IRS1,PIK3CB
Corticotropin Releasing Hormone Signaling	0	0.2	MAPK1,ARPC5,NOS3,PRKAG1,MAP2K2,MAPK3,CREB1,PRKCE,KRT1,MAP2K1,GUCY1B1,PRKD1,CACNB1,GNAQ,PRKAR2A,PLCG1,ITPR1,RAP1A,GNAI2,MAPK14,PRKAR2B,PRKCD,GNAO1,CACNA2D1,PRKAG2,PRKACA,PRKAR1A
Maturity Onset Diabetes of Young (MODY) Signaling	0	0.143	PKLR,GAPDH,INSR
Role of CHK Proteins in Cell Cycle Checkpoint Control	0	0.182	E2F4,PPP2R1A,PCNA,PTPA,PPP2R2A,PPP2CA,PPP2R5B,PPP2R5E,PPP2R1B,PPP2R5A
Human Embryonic Stem Cell Pluripotency	0	0.142	SMAD2,AKT2,GRB2,AXIN1,PIK3R1,PDPK1,GSK3A,PIK3R4,NTRK2,FOXO1,PTPN11,GAB1,NTRK3,IRS1,FGFR4,IRS2,PIK3CB,GSK3B,CTNNB1,PDGFRB
ATM Signaling	0	0.229	MAP2K4,SMC3,HP1BP3,PPP2CA,PPP2R2A,TRIM28,PPP2R5B,ZEB1,CBX5,PPP2R5A,SMC1A,USP7,PPP2R1A,MAPK14,CBX1,BRAT1,PTPA,CREB1,BID,PPP2R5E,PPP2R1B,CBX3
Role of Oct4 in Mammalian Embryonic Stem Cell Pluripotency	0	0.156	CASP6,PHB,PPP1R8,PHC3,SH3GLB1,ASH2L,PARP1
Role of NANOG in Mammalian Embryonic Stem Cell Pluripotency	0	0.222	IL6ST,RALA,MAPK1,AXIN1,PIK3R1,HRAS,KRAS,PIK3R4,LIFR,SHC1,MAP2K2,FGFR4,MAPK3,IRS2,GSK3B,CTNNB1,MAP2K1,AKT2,RRAS,GRB2,RALB,STAT3,RAP1A,RRAS2,PTPN11,GAB1,IRS1,PIK3CB
Basal Cell Carcinoma Signaling	0	0.0571	AXIN1,DVL3,GSK3B,CTNNB1
Primary Immunodeficiency Signaling	0	0.122	PTPRC,IKBKG,Ighg2a,IGHM,Ighg2b
Allograft Rejection Signaling	0	0.105	B2M,HLA-A,Ighg2a,Ighg2b,HLA-E,FAS
Autoimmune Thyroid Disease Signaling	0	0.132	HLA-A,Ighg2a,Ighg2b,HLA-E,FAS
Bladder Cancer Signaling	0	0.174	RALA,PA2G4,MAPK1,RRAS,RALB,HRAS,KRAS,RPS6KA5,RAP1A,SIN3A,RRAS2,MAP2K2,THBS1,MAPK3,MAP2K1,EGFR
Graft-versus-Host Disease Signaling	0	0.0789	HLA-A,HLA-E,FAS
Colorectal Cancer Metastasis Signaling	0	0.228	MAP2K4,MAPK1,BAD,AXIN1,PIK3R1,RACK1,GNB5,HRAS,KRAS,PIK3R4,GNB1,MAP2K2,MAPK3,FGFR4,IRS2,GSK3B,GNG12,SMAD2,AKT2,E2F4,CASP3,RRAS,RALB,IFNGR1,STAT3,RAP1A,BCL2L1,GAB1,PTPN11,RHOA,IRS1,PRKACA,FNBP1,IL6ST,RELA,RALA,RHOT2,NFKB1,PRKAG1,APPL1,GNG11,ARRB1,RHOT1,CTNNB1,STAT1,MAP2K1,EGFR,GRB2,PRKAR2A,BAX,RRAS2,PRKAR2B,MSH2,PRKAG2,PIK3CB,LRP1,PRKAR1A
Communication between Innate and Adaptive Immune Cells	0	0.0811	B2M,HLA-A,Ighg2a,IGHM,Ighg2b,HLA-E
Crosstalk between Dendritic Cells and Natural Killer Cells	0	0.159	RELA,CAMK2D,TLN2,HLA-A,FSCN1,TLN1,NFKB1,HLA-E,ACTA1,FAS,NECTIN2
April Mediated Signaling	0	0.205	MAP2K4,IKBKB,RELA,TRAF2,IKBKG,MAPK14,MAPK1,NFKB1
Retinoic acid Mediated Apoptosis Signaling	0	0.217	FADD,CASP3,ZC3HAV1,DAP3,BID,CYCS,RXRA,CASP8,PARP9,PARP1
Role of Osteoblasts, Osteoclasts and Chondrocytes in Rheumatoid Arthritis	0	0.189	MAP2K4,MAP2K6,RELA,ADAM17,BAD,PTK2B,MAPK1,AXIN1,PIK3R1,CSNK1A1,MAP3K5,PIK3R4,NFKB1,TRADD,IKBKB,IKBKG,ITGA3,PPP3R1,MAPK3,FGFR4,IRS2,GSK3B,CTNNB1,IL1RAP,ALPL,PPP3CA,ITGB1,AKT2,GRB2,CHP1,ITGA5,GSN,CSF1R,XIAP,COL1A1,TRAF2,MAPK14,GAB1,PTPN11,FOXO1,IRS1,PIK3CB,LRP1
Altered T Cell and B Cell Signaling in Rheumatoid Arthritis	0	0.0488	RELA,HLA-A,NFKB1,FAS
Role of Macrophages, Fibroblasts and Endothelial Cells in Rheumatoid Arthritis	0	0.225	MAP2K4,MAPK1,AXIN1,PIK3R1,CSNK1A1,HRAS,KRAS,PIK3R4,ROCK2,IKBKB,IKBKG,CAMK2D,MAP2K2,FGFR4,PPP3R1,MAPK3,PLCB1,IRS2,GSK3B,IL1RAP,PRKD1,MIF,AKT2,RRAS,RALB,STAT3,RAP1A,C5,PTPN11,GAB1,RHOA,IRS1,PRKCD,GNAO1,PLCB3,Ighg2b,IL6ST,MAP2K6,RELA,ICAM1,RALA,FN1,PDIA3,Ighg2a,NFKB1,IRAK1,PLCD1,TRADD,CREB1,PRKCE,MAPKAPK2,CTNNB1,MAP2K1,PPP3CA,VCAM1,GRB2,CHP1,GNAQ,PLCG1,IRAK3,CEBPB,IL16,ROCK1,TRAF2,RIPK1,MAPK14,RRAS2…
B Cell Development	0	0.179	PTPRC,HLA-A,Ighg2a,IGHM,Ighg2b
Role of Wnt/GSK-3β Signaling in the Pathogenesis of Influenza	0	0.0923	AXIN1,CSNK1A1,NCOA1,DVL3,GSK3B,CTNNB1
Nur77 Signaling in T Lymphocytes	0	0.196	HDAC2,CASP3,HLA-A,PPP3R1,CHP1,HDAC1,CYCS,RXRA,SIN3A,PPP3CA
PKCθ Signaling in T Lymphocytes	0	0.209	MAP2K4,RELA,RALA,MAPK1,HLA-A,PIK3R1,HRAS,KRAS,MAP3K5,MAP3K4,NFKB1,PIK3R4,IKBKB,IKBKG,CAMK2D,PPP3R1,MAPK3,FGFR4,IRS2,PPP3CA,CACNB1,RRAS,GRB2,CHP1,RALB,PLCG1,RAP1A,RRAS2,GAB1,PTPN11,IRS1,CACNA2D1,PIK3CB
Role of Lipids/Lipid Rafts in the Pathogenesis of Influenza	0	0.0909	FDPS
MSP-RON Signaling Pathway	0	0.188	ITGB2,KLKB1,ITGAM,PTPN11,GAB1,GRB2,IRS1,FGFR4,PIK3R1,PIK3CB,IRS2,PIK3R4,ACTA1
OX40 Signaling Pathway	0	0.136	MAP2K4,B2M,BCL2L1,RELA,IKBKG,TRAF2,HLA-A,NFKB1,HLA-E
Cell Cycle Control of Chromosomal Replication	0	0.132	TOP2B,CDK13,PCNA,RPA3,CDK11A,TOP2A,RPA2
Mismatch Repair in Eukaryotes	0	0.125	PCNA,MSH2
DNA Double-Strand Break Repair by Homologous Recombination	0	0.0714	ATRX
DNA Double-Strand Break Repair by Non-Homologous End Joining	0	0.214	XRCC5,XRCC4,PARP1
Assembly of RNA Polymerase I Complex	0	0.182	POLR1C,UBTF
Role of IL-17A in Psoriasis	0	0.125	S100A9
Differential Regulation of Cytokine Production in Intestinal Epithelial Cells by IL-17A and IL-17F	0	0.0588	LCN2
Telomere Extension by Telomerase	0	0.214	HNRNPA2B1,TERF2IP,XRCC5
Hematopoiesis from Pluripotent Stem Cells	0	0.0811	Ighg2a,IGHM,Ighg2b
Transcriptional Regulatory Network in Embryonic Stem Cells	0	0.0577	SET,L1CAM,STAT3
nNOS Signaling in Skeletal Muscle Cells	0	0.225	SNTB2,CACNB1,CACNA2D1,SNTB1,SNTA1,RYR1,DMD,DAG1,CAPN3
Estrogen-mediated S-phase Entry	0	0.0769	E2F4,CDKN1B
GADD45 Signaling	0	0.105	PCNA,MAP3K4
Heparan Sulfate Biosynthesis	0	0.108	TARS2,Ces1b/Ces1c,PPME1,LIPE,DTD2,AARS,PRDX6,AARSD1
NAD Biosynthesis from 2-amino-3-carboxymuconate Semialdehyde	0	0.2	NMNAT1
Bupropion Degradation	0	0.136	POR,CYP2E1,CYP4B1
Retinoate Biosynthesis I	0	0.188	RDH14,ADH1C,AKR1B10,RBP1,RDH13,DHRS4
Thyroid Hormone Metabolism II (via Conjugation and/or Degradation)	0	0.0323	Sult1a1
NAD biosynthesis II (from tryptophan)	0	0.0769	NMNAT1
Nicotine Degradation III	0	0.087	POR,CYP2E1,CYP4B1,AOX1
Prostanoid Biosynthesis	0	0.222	PTGES2,PTGES3
Heparan Sulfate Biosynthesis (Late Stages)	0	0.119	TARS2,Ces1b/Ces1c,PPME1,LIPE,DTD2,AARS,PRDX6,AARSD1
Protein Citrullination	0	0.2	PADI2
The Visual Cycle	0	0.211	RDH14,RBP1,RDH13,DHRS4
Melatonin Degradation I	0	0.08	POR,CYP2E1,CYP4B1,Sult1a1
Serotonin and Melatonin Biosynthesis	0	0.2	DDC
Histidine Degradation III	0	0.125	MTHFD1
Nicotine Degradation II	0	0.145	POR,FMO2,CYP2E1,CYP4B1,FMO1,AOX1,FMO5,INMT
Inositol Pyrophosphates Biosynthesis	0	0.143	PPIP5K1
Lysine Degradation II	0	0.2	ALDH7A1
Lysine Degradation V	0	0.2	ALDH7A1
Dolichyl-diphosphooligosaccharide Biosynthesis	0	0.2	DPM1,ALG5
Superpathway of Melatonin Degradation	0	0.109	POR,MAOB,CYP2E1,CYP4B1,Sult1a1,MAOA
Histidine Degradation VI	0	0.2	MICAL1,CYP2E1,MICAL3
Acetone Degradation I (to Methylglyoxal)	0	0.222	POR,FAM213B,CYP2E1,CYP4B1,ZADH2,DHRS11
Sphingomyelin Metabolism	0	0.125	SMPD1
DNA damage-induced 14-3-3σ Signaling	0	0.105	AKT2,SFN
Gαi Signaling	0	0.215	RALA,MAPK1,RACK1,GNB5,HRAS,KRAS,PRKAG1,GNB1,SHC1,GNG11,MAPK3,RGS10,CAV1,GNG12,RRAS,GRB2,RALB,PRKAR2A,STAT3,RAP1A,GNAI2,PRKAR2B,RRAS2,PRKACA,PRKAG2,PRKAR1A
Gαs Signaling	0	0.206	MAPK1,ADD2,RACK1,PRKAR2A,GNB5,RAP1A,PRKAG1,ADRB3,GNB1,ADD3,PRKAR2B,GNG11,MAP2K2,MAPK3,CREB1,ADD1,PRKAG2,PRKACA,RYR1,MAP2K1,GNG12,PRKAR1A
Inhibition of Matrix Metalloproteases	0	0.0811	HSPG2,ADAM17,LRP1
Agranulocyte Adhesion and Diapedesis	0	0.193	ITGB1,AOC3,MYH4,MYH10,VCAM1,ICAM1,MYH9,FN1,MYL2,MYL6,MYH14,ITGA6,ITGA5,MYH7,MYL6B,MYH11,MYL1,C5,GLG1,GNAI2,ITGB2,ITGA3,ICAM2,CDH5,JAM3,Podxl,PECAM1,ITGA1,CD34,MYL3,ACTA1,MSN
Granulocyte Adhesion and Diapedesis	0	0.122	ITGB1,VCAM1,ICAM1,ITGA6,ITGA5,GLG1,C5,GNAI2,ITGB2,ITGA3,ITGAM,ICAM2,CDH5,JAM3,PECAM1,ITGA1,IL1RAP,MSN,HSPB1
Regulation of the Epithelial-Mesenchymal Transition Pathway	0	0.206	MAP2K4,MAP2K6,RELA,ADAM17,RALA,MAPK1,AXIN1,PIK3R1,NCSTN,HRAS,KRAS,PIK3R4,NFKB1,MAP2K2,MAPK3,FGFR4,IRS2,GSK3B,CTNNB1,MAP2K1,EGFR,PDGFRB,SMAD2,AKT2,GRB2,RRAS,RALB,STAT3,ZEB1,RAP1A,CDH2,RRAS2,GAB1,PTPN11,ARAF,IRS1,RHOA,PIK3CB,DVL3,NOTCH1
STAT3 Pathway	0	0.223	MAP2K4,RALA,MAPK1,RRAS,RALB,HRAS,KRAS,STAT3,IGF2R,RAP1A,NDUFA13,MAPK14,RRAS2,NTRK2,MAP2K2,NTRK3,FGFR4,MAPK3,MAP3K20,INSR,MAP2K1,PDGFRB,EGFR
PCP pathway	0	0.115	MAP2K4,ROCK1,ROCK2,PFN1,RHOA,PFN2,DVL3
Wnt/Ca+ pathway	0	0.206	PLCD1,RELA,AXIN1,PDIA3,CREB1,PLCB1,PLCB3,PLCG1,DVL3,GSK3B,NFKB1,PPP3CA,PDE6D
GABA Receptor Signaling	0	0.143	CACNB1,AP2A1,AP2M1,UBQLN1,GPHN,AP1B1,AP2A2,ALDH9A1,AP2S1,NSF,CACNA2D1,RPS27A,ALDH5A1
Wnt/β-catenin Signaling	0	0.196	CSNK2A1,AXIN1,PPP2CA,PPP2R2A,PPP2R5B,CSNK1A1,ILK,GSK3A,APPL1,RUVBL2,GSK3B,CSNK2B,CTNNB1,TAB1,GJA1,AKT2,APPL2,HDAC1,GNAQ,PPP2R5A,CSNK2A2,PPP2R1A,CDH2,CDH5,PTPA,GNAO1,TLE3,RPS27A,DVL3,PPP2R5E,PIN1,PPP2R1B,LRP1
Serotonin Receptor Signaling	0	0.154	MAOB,DDC,PTS,SPR,QDPR,MAOA
Phototransduction Pathway	0	0.224	GNB1,PRKAR2B,GNB5,PRKAG2,PRKACA,PRKAR2A,GNGT2,GUCY1B1,PRKAG1,PDE6D,PRKAR1A
cAMP-mediated signaling	0	0.174	AKAP12,NAPEPLD,CAMK1,AKAP8,MAPK1,PDE12,PDE4A,AKAP7,ADRB3,AKAP2,LAMTOR3,CAMK2D,MAP2K2,PDE3B,GDE1,PPP3R1,MAPK3,RGS10,CREB1,APEX1,MAP2K1,PPP3CA,SMPDL3A,AKAP5,PDE2A,PRKAR2A,STAT3,RAP1A,GNAI2,PDE8A,AKAP13,PRKAR2B,GNAO1,AKAP10,PRKACA,PDE6D,AKAP1,PRKAR1A
p38 MAPK Signaling	0	0.221	MAP2K6,MAP2K4,HSPB2,RPS6KA3,RPS6KA5,IRAK3,MAP3K5,FAS,IRAK1,FADD,TRADD,RPS6KA6,TRAF2,MAPK14,MAPT,CREB1,MKNK1,RPS6KB2,HSPB7,STAT1,MAPKAPK2,IL1RAP,IRAK4,TAB1,HSPB1
Glutamate Receptor Signaling	0	0.125	GNB1,GNG11,GLS,SLC1A3,HOMER1,GLUL,HOMER3
TGF-β Signaling	0	0.198	MAP2K6,MAP2K4,SMAD2,RALA,MAPK1,RRAS,GRB2,HDAC1,RALB,HRAS,KRAS,RAP1A,MAPK14,RRAS2,MAP2K2,MAPK3,MAP2K1,TAB1
Notch Signaling	0	0.108	ADAM17,NUMB,NCSTN,NOTCH1
G-Protein Coupled Receptor Signaling	0	0.206	MAPK1,PDE12,PIK3R1,HRAS,PDPK1,KRAS,PIK3R4,ADRB3,IKBKB,LAMTOR3,IKBKG,CAMK2D,MAP2K2,MAPK3,FGFR4,GDE1,RGS10,PLCB1,IRS2,APEX1,SMPDL3A,AKT2,PDE2A,RRAS,RALB,STAT3,RAP1A,PDE8A,GAB1,PTPN11,IRS1,GNAO1,PRKACA,PLCB3,PDE6D,RELA,NAPEPLD,RALA,PTK2B,GNA11,PDE4A,NFKB1,PRKAG1,SHC1,PDE3B,CREB1,PRKCE,MAP2K1,GRB2,PRKAR2A,GNAQ,GNAI2,RRAS2,PRKAR2B,PRKAG2,PIK3CB,PRKAR1A
GPCR-Mediated Integration of Enteroendocrine Signaling Exemplified by an L Cell	0	0.229	PDIA3,GNA11,PRKAR2A,GNAQ,PLCG1,ITPR1,PRKAG1,ADRB3,PLCD1,GNAI2,PRKAR2B,PRKAG2,PRKACA,PLCB3,PLCB1,PRKAR1A
GPCR-Mediated Nutrient Sensing in Enteroendocrine Cells	0	0.2	CACNB1,PDIA3,GNA11,PRKAR2A,GNAQ,PLCG1,ITPR1,PRKAG1,GNAI2,PLCD1,PRKAR2B,GNG11,PRKCD,CACNA2D1,PRKAG2,PRKACA,PRKCE,PLCB1,PLCB3,GNG12,PRKD1,PRKAR1A
Gustation Pathway	0	0.15	SMPDL3A,NAPEPLD,CACNB1,PDE2A,PDE12,PRKAR2A,PDE4A,ITPR1,PRKAG1,PDE8A,GNB1,GNG11,PRKAR2B,PDE3B,GDE1,CACNA2D1,PRKAG2,PRKACA,APEX1,PRKAR1A,PDE6D
Inflammasome pathway	0	0.211	PYCARD,CTSB,NFKB1,CASP8
Th1 and Th2 Activation Pathway	0	0.131	MAP2K6,STAT6,STAT5A,ICAM1,GRB2,CHD4,HLA-A,PIK3R1,NCSTN,IFNGR1,STAT3,NFKB1,PIK3R4,ITGB2,GAB1,PTPN11,IRS1,FGFR4,IRS2,PIK3CB,STAT1,NOTCH1
Th1 Pathway	0	0.156	MAP2K6,ICAM1,GRB2,HLA-A,PIK3R1,NCSTN,IFNGR1,STAT3,PIK3R4,NFKB1,ITGB2,GAB1,PTPN11,IRS1,FGFR4,IRS2,PIK3CB,STAT1,NOTCH1
Th2 Pathway	0	0.133	STAT6,STAT5A,ICAM1,GRB2,CHD4,HLA-A,PIK3R1,NCSTN,PIK3R4,NFKB1,ITGB2,GAB1,PTPN11,IRS1,FGFR4,IRS2,PIK3CB,NOTCH1
Osteoarthritis Pathway	0	0.186	SIK3,RELA,FN1,PRKAB1,PRKAB2,ADIPOQ,CTNNA1,NFKB1,PRKAG1,CASP6,MTOR,CTNNA2,ITGA3,ANXA5,CASQ1,CREB1,PRKAA2,PRKAA1,NAMPT,MYBBP1A,CASP8,CTNNB1,ALPL,IL1RAP,ITGB1,SMAD2,CASP3,DCN,COL2A1,ITGA5,ANXA2,CEBPB,FADD,S100A9,PRKAG2,NOTCH1,LRP1,RBP4
Neuroinflammation Signaling Pathway	0	0.196	MAP2K4,MAPK1,PIK3R1,NCSTN,IDE,PIK3R4,IKBKB,IKBKG,SOD2,FGFR4,PPP3R1,MAPK3,IRS2,GSK3B,AKT2,CD200,CASP3,BIRC6,TBK1,IFNGR1,PTPN11,GAB1,MAPT,IRS1,S100B,GLUL,SNCA,B2M,RELA,ICAM1,HLA-A,PYCARD,SLC1A3,MFGE8,IRF3,NFKB1,FAS,IRAK1,CREB1,CASP8,CTNNB1,STAT1,PPP3CA,VCAM1,GRB2,GLS,CHP1,PLCG1,IRAK3,CSF1R,XIAP,APP,MAPK14,RIPK1,PIK3CB,IRAK4
Th17 Activation Pathway	0	0.162	RELA,MTOR,HSP90B1,IRF4,HSP90AB1,HSP90AA1,STAT3,IRAK3,NFKB1,IRAK4,IRAK1
SPINK1 Pancreatic Cancer Pathway	0	0.13	SMAD2,KLKB1,CTSA,CPQ,CTSB,CPA3,CPN1
Eicosanoid Signaling	0	0.172	PAFAH1B2,PLA2G16,PNPLA8,PLBD1,LTA4H,PTGES2,DPEP1,LCAT,ALOX12,PAFAH1B1,PLA2G7

## Sheet: (B)
(B)the pathway of high-abundant BAT proteins
Ingenuity Canonical Pathways	-log(p-value)	Ratio	Molecules
Mitochondrial Dysfunction	65.8	0.503	NDUFA9,ATP5F1D,XDH,CPT1B,NDUFB5,ACO2,NDUFB8,MT-CO2,NDUFB3,NDUFB10,VDAC2,PDHA1,NDUFA5,NDUFS1,SOD2,GPD2,NDUFS6,NDUFA10,UQCRFS1,HTRA2,GPX4,ATP5PB,NDUFA8,ATP5PF,NDUFS7,ATP5F1A,ATP5PO,COX7A1,ATP5F1C,PRDX3,NDUFB11,ATP5F1B,NDUFA6,TXN2,UQCRC2,NDUFB7,NDUFA12,NDUFS3,VDAC1,TXNRD2,HSD17B10,NDUFA4,SDHB,ATP5PD,Cox6c,NDUFA7,PRDX5,NDUFA2,NDUFB9,PARK7,NDUFS2,NDUFB6,OGDH,ACO1,NDUFAB1,COX4I1,NDUFS4,AIFM1,SDHA,NDUFV…
Oxidative Phosphorylation	54.4	0.596	NDUFA9,ATP5F1D,NDUFB5,NDUFB8,MT-CO2,NDUFB3,NDUFB10,NDUFA5,NDUFS1,NDUFS6,NDUFA10,UQCRFS1,ATP5PB,NDUFA8,ATP5PF,NDUFS7,ATP5F1A,ATP5PO,COX7A1,ATP5F1C,NDUFB11,ATP5F1B,NDUFA6,NDUFB7,UQCRC2,NDUFA12,NDUFS3,NDUFA4,SDHB,ATP5PD,NDUFA7,Cox6c,NDUFA2,NDUFB9,NDUFB6,NDUFS2,NDUFAB1,COX4I1,NDUFS4,SDHA,NDUFV1,NDUFB4,COX17,COX6B1,NDUFV3,NDUFA13,UQCRB,NDUFS8,NDUFV2,NDUFA11,UQCR10,CYC1,COX7A2,COX5A,CYCS,NDUFA3,CYB5A,U…
Sirtuin Signaling Pathway	40.5	0.283	TIMM13,NDUFA9,ATP5F1D,CPT1B,NDUFB5,TIMM50,NDUFB8,LDHB,NDUFB3,NDUFB10,VDAC2,PDHA1,NDUFA5,NDUFS1,SOD2,NDUFS6,NDUFA10,UQCRFS1,ATP5PB,NDUFA8,ATP5PF,PGK1,TIMM9,NDRG1,NDUFS7,LDHD,ATP5F1A,PGAM2,PCK1,PFKM,ATP5F1C,ACADL,NDUFB11,TOMM22,ATP5F1B,NDUFA6,UQCRC2,NDUFB7,NDUFA12,IDH2,NDUFS3,VDAC1,NDUFA4,SDHB,TIMM10,NDUFA7,SOD3,NDUFA2,NDUFB9,PGAM1,ACSS2,NDUFS2,NDUFB6,NAMPT,NDUFAB1,NDUFS4,SDHA,TIMM8A,NDUFV1,NDUFB4,…
Valine Degradation I	15.8	0.778	ECHS1,ACADSB,BCKDHB,HIBCH,BCAT2,HIBADH,BCKDHA,AUH,DLD,HADHB,ACAD8,DBT,HADHA,ALDH6A1
TCA Cycle II (Eukaryotic)	15	0.652	SDHA,SDHB,IDH3G,ACO2,MDH1,SUCLA2,CS,SUCLG1,DLST,DLD,IDH3A,ACO1,OGDH,FH,MDH2
Fatty Acid β-oxidation I	13.4	0.5	HSD17B10,ECHS1,ACAA2,ECI1,HSD17B8,SCP2,ECI2,ACSL5,AUH,HADHB,IVD,HSD17B4,ACADM,HADHA,HADH,ACSL1
Glycolysis I	13.4	0.609	PGK1,ENO3,PKM,ENO2,PGAM2,PFKL,PFKP,PFKM,ENO1,GPI,TPI1,PGAM1,GAPDH,ALDOA
Isoleucine Degradation I	12.6	0.786	HSD17B10,ACAT2,ECHS1,BCAT2,AUH,DLD,ACAD8,ACAT1,HADHB,ACADSB,HADHA
Gluconeogenesis I	10.2	0.5	PGK1,ENO1,GPI,ENO3,PGAM1,ENO2,GAPDH,ALDOA,PGAM2,ME1,MDH2,MDH1
Glutaryl-CoA Degradation	9.9	0.625	HSD17B10,ACAT2,PARK7,ACAT1,HADHB,HSD17B4,GCDH,HADHA,HADH,HSD17B8
EIF2 Signaling	9.84	0.155	RPL22,EIF2B4,RPLP2,EIF4A2,EIF4G1,HSPA5,RPS28,RPS20,RPL13,RPS2,RPS3,RPS17,RPS12,RPL31,ACTA1,PABPC1,RPL4,RPL17,RPS8,RPS21,RPL12,RPL23,FAU,RPS6,RPL8,RPS26,EIF4A1,AGO3,RPS27A,RPS25,RPS14,RPSA,RPLP0
Ethanol Degradation II	9.82	0.419	ADH5,HSD17B10,ALDH2,ALDH4A1,ALDH1L1,ACSS3,ACSS2,ADH1C,ACSS1,ADHFE1,ACSL1,ALDH9A1,DHRS4
LXR/RXR Activation	8.88	0.2	KNG1,SCD,TTR,HPX,ECHS1,C3,APOA4,APOH,APOA2,CD36,AHSG,ALB,APOA1,TF,FASN,LPL,ACACA,GC,FGA,HADH,PON3,CLU
Actin Cytoskeleton Signaling	8.06	0.138	KNG1,MYH4,PFN1,FN1,MYH9,MYL6,MYL2,Actn3,MYL6B,TLN1,BCAR1,ACTR3,CFL2,FLNA,VCL,ACTA1,MYL3,MYL12A,ITGB1,ACTR2,CFL1,MYLPF,ACTN2,MYH7,GSN,TTN,MYL1,TLN2,RHOA,ACTN4,MSN
Leucine Degradation I	8.06	0.778	BCAT2,AUH,MCCC1,HMGCL,IVD,ACADM,MCCC2
Tryptophan Degradation III (Eukaryotic)	7.44	0.4	HSD17B10,ACAT2,PARK7,ACAT1,HADHB,HSD17B4,GCDH,HADHA,HADH,HSD17B8
Regulation of eIF4 and p70S6K Signaling	7.32	0.155	ITGB1,PABPC1,EIF2B4,PPP2CA,RPS8,RPS21,EIF4A2,EIF4G1,FAU,RPS28,RPS6,PPP2R1A,RPS20,RPS26,AGO3,EIF4A1,RPS27A,RPS25,RPS2,RPS12,RPS3,RPS17,RPS14,RPSA
Protein Ubiquitination Pathway	7.27	0.125	B2M,CRYAB,USP5,UBE2N,TRAP1,DNAJC10,SKP1,HSPA5,ELOC,UCHL1,HSPA4,HSP90B1,HSP90AB1,HSPE1,PSMA6,HSPA9,PSMC4,PSMD5,HSPD1,PSMB6,UCHL3,HSPA8,PSME1,UBE2L3,PSMA5,PSMA4,HSP90AA1,RPS27A,PSMD4,UBA1,PSMC3,HSPB1
Apelin Adipocyte Signaling Pathway	7.04	0.213	MGST1,PLIN1,GPX1,PRKAR2A,UCP1,LIPE,SOD1,PRDX6,GSTZ1,GNAI2,GPX3,PRKAR2B,CAT,PRKACA,GPX4,GSTP1
2-oxobutanoate Degradation I	6.84	1	PCCA,DLD,MCEE,PCCB,MUT
Ethanol Degradation IV	6.65	0.391	ALDH2,ALDH4A1,ALDH1L1,ACSS3,CAT,ACSS2,ACSS1,ALDH9A1,ACSL1
Calcium Signaling	6.54	0.133	CALR,MYH4,TNNT1,LETM1,MYH9,TNNI2,MYL2,MYL6,TNNC2,TNNT3,TNNC1,CHP1,PRKAR2A,TPM3,Tpm1,MYH7,MYL6B,Tpm2,MYL1,Tpm4,PRKAR2B,CASQ1,PRKACA,TNNI1,MYL3,ACTA1
Regulation of Actin-based Motility by Rho	6.4	0.193	ITGB1,ACTR2,PFN1,MYL2,MYL6,CFL1,MYLPF,MYL6B,GSN,MYL1,ACTR3,RHOA,ARHGDIA,MYL3,ACTA1,MYL12A
Oxidative Ethanol Degradation III	6.26	0.421	ALDH2,ALDH4A1,ALDH1L1,ACSS3,ACSS2,ACSS1,ACSL1,ALDH9A1
Acetyl-CoA Biosynthesis I (Pyruvate Dehydrogenase Complex)	6.08	0.833	PDHA1,DLAT,DLD,DBT,PDHB
Noradrenaline and Adrenaline Degradation	5.99	0.294	HSD17B10,ADH5,ALDH2,ALDH4A1,ALDH1L1,COMT,ADH1C,ADHFE1,ALDH9A1,DHRS4
Pentose Phosphate Pathway	5.95	0.6	PGD,RPE,TKT,PGLS,TALDO1,G6PD
ILK Signaling	5.74	0.128	ITGB1,MYH4,FLNB,FN1,MYH9,CFL1,MYL6,MYL2,PPP2CA,ACTN2,Actn3,VIM,MYH7,MYL6B,MYL1,PPP2R1A,CFL2,FLNA,RHOA,VCL,ACTN4,MYL3,ACTA1,NACA
Branched-chain α-keto acid Dehydrogenase Complex	5.47	1	BCKDHA,DLD,DBT,BCKDHB
Methylmalonyl Pathway	5.47	1	PCCA,MCEE,PCCB,MUT
Acetate Conversion to Acetyl-CoA	5.47	1	ACSS3,ACSS2,ACSS1,ACSL1
Epithelial Adherens Junction Signaling	5.45	0.139	MYH4,ACTR2,MYH9,MYL6,MYL2,ACTN2,Actn3,TUBA4A,AFDN,MYL6B,MYH7,TUBB,MYL1,ACTR3,SORBS1,RHOA,VCL,ACTN4,MYL3,ACTA1
RhoGDI Signaling	5.37	0.129	ITGB1,ACTR2,GDI1,CFL1,MYL6,MYL2,MYLPF,RACK1,GDI2,MYL6B,MYL1,GNB1,GNAI2,ACTR3,CFL2,RHOA,ARHGDIA,CDH13,MYL3,ACTA1,MYL12A,MSN
Ketolysis	5.14	0.625	ACAT2,ACAT1,HADHB,OXCT1,HADHA
Protein Kinase A Signaling	5.1	0.0947	FLNB,MYH4,TNNI2,YWHAH,MYL2,MYL6,PDIA3,RACK1,TIMM50,ACP1,LIPE,MYL6B,AKAP2,GNB1,YWHAQ,GYS1,DUSP3,FLNA,MYL3,MYL12A,YWHAG,YWHAE,YWHAB,MYLPF,CHP1,PRKAR2A,YWHAZ,PYGL,TTN,MYL1,GNAI2,PYGM,PRKAR2B,RHOA,PRKACA,TNNI1
FXR/RXR Activation	5.09	0.148	KNG1,TTR,HPX,C3,APOA4,APOH,APOA2,AHSG,ALB,APOA1,TF,FASN,LPL,GC,FGA,PON3,CLU
Glutathione Redox Reactions I	4.91	0.35	GSTZ1,GPX3,MGST1,GPX1,GPX4,PRDX6,GSTP1
RhoA Signaling	4.89	0.143	ACTR2,PFN1,CFL1,MYL6,MYL2,MYLPF,MYL6B,TTN,MYL1,ACTR3,CFL2,RHOA,SEPT2,MYL3,ACTA1,MYL12A,MSN
Glycogen Biosynthesis II (from UDP-D-Glucose)	4.79	0.8	GYS1,UGP2,GYG1,GBE1
Acute Phase Response Signaling	4.6	0.122	TTR,SERPING1,HPX,FN1,C3,APOH,APOA2,AHSG,SERPINA3,CP,HNRNPK,HMOX2,FGG,FTL,ALB,SOD2,APOA1,TF,FGB,FGA
Ketogenesis	4.52	0.5	ACAT2,ACAT1,HADHB,HMGCL,HADHA
mTOR Signaling	4.39	0.112	PPP2CA,RPS8,FKBP1A,RPS21,EIF4A2,EIF4G1,FAU,RPS28,RPS6,PPP2R1A,RPS20,RPS26,RHOA,EIF4A1,RPS27A,RPS25,RPS2,RPS12,RPS3,RPS17,RPS14,RPSA
Aryl Hydrocarbon Receptor Signaling	4.17	0.126	ALDH4A1,MGST1,GSTM5,PTGES3,ALDH9A1,TGM2,GSTZ1,CTSD,ALDH2,HSP90B1,ALDH1L1,HSP90AB1,HSP90AA1,ALDH6A1,ALDH5A1,GSTP1,HSPB1
Superpathway of Methionine Degradation	4.03	0.229	AHCYL1,PCCA,DLD,MCEE,GOT1,PCCB,MUT,SUOX
Unfolded protein response	4	0.182	HSPA8,CALR,HSPA4,HSP90B1,P4HB,PDIA6,HSPA9,VCP,CANX,HSPA5
Huntington's Disease Signaling	3.96	0.1	ATP5PF,SDHA,SDHB,ATP5F1D,ATP5F1A,CLTB,HSPA9,CLTC,RACK1,HSPA5,GNB1,TGM2,HSPA8,HSPA4,CTSD,ATP5F1C,PSME1,CAPNS1,ATP5F1B,CASQ1,RPS27A,CYCS,CAPN2,ATP5PB
AMPK Signaling	3.91	0.104	ACACB,CKM,PPP2CA,EEF2,CPT1B,AK3,PRKAR2A,ADIPOQ,LIPE,PFKL,PFKP,ELAVL1,PFKM,PPP2R1A,AK1,PRKAR2B,GYS1,FASN,CPT2,PRKACA,ACACA,AK2
Retinol Biosynthesis	3.76	0.211	DDHD2,Ces1g,CES1,LPL,LIPE,PNPLA2,DHRS4,ESD
Tight Junction Signaling	3.71	0.112	MYH4,MYH9,MYL6,MYL2,PPP2CA,PRKAR2A,AFDN,MYL6B,MYH7,MYL1,PPP2R1A,PRKAR2B,RHOA,PRKACA,VCL,SPTAN1,MYL3,ACTA1
NRF2-mediated Oxidative Stress Response	3.7	0.105	AKR7A2,MGST1,GSTM5,PRDX1,DNAJC10,SOD1,CLPP,SOD3,GSTZ1,FTL,SOD2,STIP1,CAT,VCP,DNAJA3,TXN,CBR1,ACTA1,GSTP1,FTH1
Superoxide Radicals Degradation	3.69	0.5	SOD2,CAT,SOD1,SOD3
Cellular Effects of Sildenafil (Viagra)	3.56	0.121	MYH4,MYH9,MYL2,MYL6,PDIA3,MYLPF,PRKAR2A,MYH7,MYL6B,MYL1,PRKAR2B,PRKACA,MYL3,ACTA1,MYL12A
Pentose Phosphate Pathway (Oxidative Branch)	3.52	0.75	PGD,PGLS,G6PD
2-ketoglutarate Dehydrogenase Complex	3.52	0.75	DLST,DLD,OGDH
Integrin Signaling	3.51	0.0995	ITGB1,ACTR2,PFN1,MYL2,ACTN2,Actn3,ITGA6,TLN1,GSN,TTN,BCAR1,TLN2,ACTR3,CAPNS1,RHOA,CAV1,CAPN2,VCL,ACTN4,ACTA1,MYL12A
Remodeling of Epithelial Adherens Junctions	3.38	0.154	ACTR2,NME1,ACTR3,ACTN2,TUBA4A,Actn3,VCL,ACTN4,TUBB,ACTA1
Iron homeostasis signaling pathway	3.33	0.115	HPX,PCBP1,ACO2,HSPA9,CP,HBA1/HBA2,ATP6V1A,SKP1,Hbb-b1,HMOX2,FTL,TF,ATP6V1G1,ACO1,FTH1
LPS/IL-1 Mediated Inhibition of RXR Function	3.32	0.0985	ALDH4A1,MGST1,GSTM5,ACOX1,CPT1B,SOD3,ALDH9A1,GSTZ1,ALDH2,ALDH1L1,CAT,ACSL5,CPT2,FABP4,FABP5,FABP3,ALDH6A1,ACSL1,ALDH5A1,GSTP1
PPARα/RXRα Activation	3.21	0.102	GPD1,PDIA3,APOA2,ACOX1,CD36,CPT1B,PRKAR2A,ADIPOQ,HSP90B1,ACADL,APOA1,PRKAR2B,HSP90AB1,GPD2,FASN,LPL,PRKACA,HSP90AA1
Phagosome Maturation	3.09	0.109	B2M,CALR,PRDX1,PRDX5,TUBA4A,CANX,TUBB,ATP6V1A,PRDX6,CTSZ,CTSD,CTSB,LAMP1,ATP6V1G1,PRDX2
Serotonin Degradation	3.06	0.153	HSD17B10,ADH5,ALDH2,ALDH4A1,ALDH1L1,ADH1C,ADHFE1,ALDH9A1,DHRS4
Signaling by Rho Family GTPases	3.04	0.0898	ITGB1,ACTR2,CFL1,MYL6,MYL2,MYLPF,RACK1,VIM,MYL6B,DES,MYL1,GNB1,GNAI2,ACTR3,CFL2,RHOA,CDH13,SEPT2,MYL3,ACTA1,MYL12A,MSN
Regulation of Cellular Mechanics by Calpain Protease	2.96	0.148	ITGB1,TLN2,CAPNS1,ACTN2,Actn3,TLN1,CAPN2,VCL,ACTN4
Triacylglycerol Degradation	2.92	0.16	DDHD2,CES1,Ces1b/Ces1c,LPL,LIPE,MGLL,PNPLA2,PRDX6
Mevalonate Pathway I	2.9	0.333	ACAT2,ACAT1,HADHB,HADHA
Lipid Antigen Presentation by CD1	2.89	0.25	B2M,CALR,PDIA3,CANX,PSAP
Pentose Phosphate Pathway (Non-oxidative Branch)	2.84	0.5	RPE,TKT,TALDO1
Glycerol Degradation I	2.84	0.5	Gk,GPD1,GPD2
GP6 Signaling Pathway	2.82	0.107	COL6A2,LAMA2,TLN1,COL4A2,COL15A1,FGG,LAMB2,LAMC1,COL1A1,COL6A1,LAMA4,LAMB1,FGB,FGA
Xenobiotic Metabolism Signaling	2.78	0.0842	ALDH4A1,MGST1,GSTM5,PPP2CA,PTGES3,SOD3,ALDH9A1,ESD,GSTZ1,ALDH2,ALDH1L1,FTL,HSP90B1,PPP2R1A,Ces1g,CES1,HSP90AB1,SUMO1,CAT,HSP90AA1,ALDH6A1,ALDH5A1,GSTP1
Formaldehyde Oxidation II (Glutathione-dependent)	2.74	1	ADH5,ESD
Pyrimidine Deoxyribonucleotides De Novo Biosynthesis I	2.69	0.227	NME1,AK1,NME2,CMPK1,PCK1
Agranulocyte Adhesion and Diapedesis	2.67	0.0964	AOC3,ITGB1,MYH4,MYH9,FN1,MYL2,MYL6,ITGA6,MYH7,MYL6B,MYL1,GNAI2,Podxl,MYL3,ACTA1,MSN
Aspartate Degradation II	2.62	0.429	GOT1,MDH2,MDH1
Caveolar-mediated Endocytosis Signaling	2.58	0.13	ITGB1,B2M,FLNB,ALB,FLNA,CAV1,ITGA6,CAVIN1,ACTA1
Germ Cell-Sertoli Cell Junction Signaling	2.54	0.0936	ITGB1,CFL1,ACTN2,Actn3,TUBA4A,ITGA6,AFDN,TUBB,GSN,BCAR1,CFL2,SORBS1,RHOA,VCL,ACTN4,ACTA1
PI3K/AKT Signaling	2.47	0.102	YWHAQ,ITGB1,PPP2R1A,HSP90B1,GYS1,YWHAG,HSP90AB1,YWHAH,YWHAE,YWHAB,PPP2CA,YWHAZ,HSP90AA1
Extrinsic Prothrombin Activation Pathway	2.39	0.25	SERPINC1,FGB,FGA,FGG
Superpathway of Geranylgeranyldiphosphate Biosynthesis I (via Mevalonate)	2.39	0.25	ACAT2,ACAT1,HADHB,HADHA
Sertoli Cell-Sertoli Cell Junction Signaling	2.37	0.0899	SPTBN1,ITGB1,ACTN2,PRKAR2A,Actn3,TUBA4A,AFDN,TUBB,BCAR1,PRKAR2B,SORBS1,PRKACA,ACTN4,VCL,SPTAN1,ACTA1
Mitochondrial L-carnitine Shuttle Pathway	2.29	0.235	CPT1B,ACSL5,CPT2,ACSL1
Histamine Degradation	2.29	0.235	ALDH2,ALDH4A1,ALDH1L1,ALDH9A1
Cell Cycle: G2/M DNA Damage Checkpoint Regulation	2.28	0.14	YWHAQ,YWHAG,YWHAE,YWHAH,YWHAB,YWHAZ,SKP1
NADH Repair	2.27	0.667	NAXE,GAPDH
L-cysteine Degradation III	2.27	0.667	MPST,GOT1
Biotin-carboxyl Carrier Protein Assembly	2.27	0.667	ACACB,ACACA
Thiosulfate Disproportionation III (Rhodanese)	2.27	0.667	MPST,TST
4-aminobutyrate Degradation I	2.27	0.667	SUCLG2,ALDH5A1
Cdc42 Signaling	2.27	0.0963	ITGB1,B2M,ACTR2,ACTR3,CFL2,CFL1,MYL6,MYL2,MYLPF,MYL6B,MYL3,MYL1,MYL12A
GDP-glucose Biosynthesis	2.26	0.333	HK1,HK2,PGM1
Intrinsic Prothrombin Activation Pathway	2.22	0.154	KNG1,COL1A1,SERPINC1,FGB,FGA,FGG
Neuroprotective Role of THOP1 in Alzheimer's Disease	2.21	0.103	KNG1,CFD,PRKAR2B,YWHAE,PRKACA,PRKAR2A,TPP1,HTRA2,SERPINA3,IDE,LONP1
Antigen Presentation Pathway	2.21	0.179	B2M,CALR,PDIA3,CANX,PSMB6
Glucose and Glucose-1-phosphate Degradation	2.12	0.3	HK1,HK2,PGM1
Dopamine Degradation	2.08	0.167	ALDH2,ALDH4A1,ALDH1L1,COMT,ALDH9A1
Fatty Acid α-oxidation	2.03	0.2	ALDH2,ALDH4A1,ALDH1L1,ALDH9A1
Oleate Biosynthesis II (Animals)	2	0.273	SCD,CYB5A,ALDH6A1
UDP-N-acetyl-D-galactosamine Biosynthesis II	2	0.273	HK1,GPI,HK2
Pyruvate Fermentation to Lactate	1.98	0.5	LDHA,LDHB
Heme Degradation	1.98	0.5	BLVRB,HMOX2
Phenylethylamine Degradation I	1.98	0.5	AOC3,ALDH2
Eumelanin Biosynthesis	1.98	0.5	MIF,DDT
Glutathione Redox Reactions II	1.98	0.5	PDIA3,TXNDC12
Glycerol-3-phosphate Shuttle	1.98	0.5	GPD1,GPD2
Fatty Acid β-oxidation III (Unsaturated, Odd Number)	1.98	0.5	ECI2,ECI1
ERK/MAPK Signaling	1.98	0.0816	ITGB1,YWHAG,YWHAH,PPP2CA,YWHAB,PRKAR2A,YWHAZ,TLN1,BCAR1,YWHAQ,PPP2R1A,TLN2,PRKAR2B,ARAF,PRKACA,HSPB1
HIPPO signaling	1.97	0.106	YWHAQ,PPP2R1A,YWHAG,YWHAE,YWHAH,YWHAB,PPP2CA,YWHAZ,SKP1
Stearate Biosynthesis I (Animals)	1.97	0.136	ACOT2,FASN,ZADH2,ACSL5,DBT,ACSL1
Aldosterone Signaling in Epithelial Cells	1.95	0.0854	HSPA8,HSPA4,CRYAB,HSP90B1,HSP90AB1,PDIA3,HSPE1,HSPA9,TRAP1,HSP90AA1,DNAJC10,HSPD1,HSPA5,HSPB1
Putrescine Degradation III	1.95	0.19	ALDH2,ALDH4A1,ALDH1L1,ALDH9A1
Ephrin B Signaling	1.93	0.111	GNB1,GNAI2,CFL1,CFL2,RHOA,RACK1,ACP1,HNRNPK
Cardiac Hypertrophy Signaling	1.91	0.0769	EIF2B4,MYL6,MYL2,PDIA3,MYLPF,CHP1,RACK1,PRKAR2A,MYL6B,MYL1,GNAI2,GNB1,PRKAR2B,RHOA,PRKACA,MYL3,MYL12A,HSPB1
Glucocorticoid Receptor Signaling	1.89	0.071	KRT16,YWHAH,HSPA9,CHP1,KRT5,PCK1,HSPA5,PTGES3,FGG,HSPA8,KRT77,HSPA4,HSP90B1,KRT8,HSP90AB1,SUMO1,KRT19,KRT222,PRKACA,KRT73,HSP90AA1,KRT1,KRT31
PAK Signaling	1.89	0.0971	ITGB1,MYL6,CFL1,MYL2,CFL2,MYLPF,MYL6B,MYL1,MYL3,MYL12A
Glycogen Degradation II	1.89	0.25	PYGM,PGM1,PYGL
Dopamine Receptor Signaling	1.86	0.108	PPP2R1A,PRKAR2B,PPP2CA,COMT,PRKACA,PRKAR2A,SPR,QDPR
p70S6K Signaling	1.85	0.0882	GNAI2,RPS6,YWHAQ,PPP2R1A,YWHAG,YWHAE,YWHAH,PDIA3,EEF2,YWHAB,PPP2CA,YWHAZ
Hypoxia Signaling in the Cardiovascular System	1.83	0.107	HSP90B1,UBE2L3,P4HB,HSP90AB1,UBE2N,SUMO1,HSP90AA1,LDHA
α-Adrenergic Signaling	1.82	0.1	GNAI2,GNB1,PYGM,PRKAR2B,GYS1,RACK1,PRKACA,PRKAR2A,PYGL
Tryptophan Degradation X (Mammalian, via Tryptamine)	1.81	0.174	ALDH2,ALDH4A1,ALDH1L1,ALDH9A1
Coagulation System	1.8	0.143	KNG1,SERPINC1,FGB,FGA,FGG
Salvage Pathways of Pyrimidine Ribonucleotides	1.79	0.0989	PYCR3,NME1,AK1,ARAF,APOBEC2,NME2,UCK1,CMPK1,PCK1
Trehalose Degradation II (Trehalase)	1.77	0.4	HK1,HK2
Creatine-phosphate Biosynthesis	1.77	0.4	CKB,CKM
Rapoport-Luebering Glycolytic Shunt	1.77	0.4	PGAM1,PGAM2
Tyrosine Degradation I	1.77	0.4	GSTZ1,FAH
Glutamate Degradation III (via 4-aminobutyrate)	1.77	0.4	SUCLG2,ALDH5A1
TR/RXR Activation	1.71	0.0957	ENO1,FASN,UCP1,ACACA,PFKP,ME1,PCK1,FGA,THRSP
Estrogen Biosynthesis	1.7	0.135	POR,HSD17B10,HSD17B12,HSD17B4,HSD17B8
Glycogen Degradation III	1.7	0.214	PYGM,PGM1,PYGL
Phenylalanine Degradation IV (Mammalian, via Side Chain)	1.7	0.214	ALDH2,GOT1,ACSF3
Glutathione-mediated Detoxification	1.68	0.16	GSTZ1,MGST1,GSTM5,GSTP1
Apelin Cardiomyocyte Signaling Pathway	1.68	0.0901	GNAI2,MYL6,MYL2,PDIA3,MYLPF,CAT,MYL6B,MYL1,MYL3,MYL12A
Clathrin-mediated Endocytosis Signaling	1.68	0.0769	ITGB1,ACTR2,APOA4,APOA2,CLTB,CLTC,CHP1,HSPA8,ALB,ACTR3,APOA1,TF,RPS27A,CLU,ACTA1
Hepatic Fibrosis / Hepatic Stellate Cell Activation	1.63	0.0778	MYH4,MYH9,FN1,MYL2,COL6A2,MYL6,MYH7,MYL6B,COL4A2,COL15A1,MYL1,COL1A1,COL6A1,MYL3
Granzyme B Signaling	1.61	0.2	LMNB2,CYCS,LMNB1
Glycine Cleavage Complex	1.61	0.333	GCSH,DLD
Superpathway of Cholesterol Biosynthesis	1.57	0.148	ACAT2,ACAT1,HADHB,HADHA
Paxillin Signaling	1.56	0.0862	ITGB1,TLN2,ACTN2,ITGA6,Actn3,TLN1,VCL,ACTN4,BCAR1,ACTA1
γ-linolenate Biosynthesis II (Animals)	1.54	0.188	ACSL5,CYB5A,ACSL1
Parkinson's Signaling	1.54	0.188	UCHL1,PARK7,CYCS
CXCR4 Signaling	1.53	0.0774	GNAI2,GNB1,MYL6,MYL2,RHOA,MYLPF,RACK1,MYL6B,ELMO1,BCAR1,MYL3,MYL1,MYL12A
CDK5 Signaling	1.51	0.0882	ITGB1,LAMC1,PPP2R1A,PRKAR2B,PPP2CA,LAMB1,ITGA6,PRKACA,PRKAR2A
Pyrimidine Ribonucleotides Interconversion	1.48	0.119	NME1,AK1,NME2,CMPK1,PCK1
Thioredoxin Pathway	1.47	0.286	TXN,TXNRD2
Agrin Interactions at Neuromuscular Junction	1.46	0.0972	ITGB1,LAMC1,LAMA2,LAMB1,ITGA6,DAG1,ACTA1
Phospholipase C Signaling	1.43	0.0702	ITGB1,PEBP1,MYL2,MYL6,MYLPF,Ighg2a,RACK1,CHP1,MYL6B,MYL1,TGM2,GNB1,RHOA,Ighg2b,MYL3,MYL12A
Pyrimidine Ribonucleotides De Novo Biosynthesis	1.41	0.114	NME1,AK1,NME2,CMPK1,PCK1
Ubiquinol-10 Biosynthesis (Eukaryotic)	1.4	0.167	BCKDHA,COQ3,ECHDC1
Methylglyoxal Degradation III	1.4	0.167	AKR7A2,ZADH2,AKR1B1
Acetyl-CoA Biosynthesis III (from Citrate)	1.37	1	ACLY
Glutamine Biosynthesis I	1.37	1	GLUL
Xanthine and Xanthosine Salvage	1.37	1	PNP
Methylglyoxal Degradation VI	1.37	1	LDHD
Adenine and Adenosine Salvage VI	1.37	1	ADK
Sulfite Oxidation IV	1.37	1	SUOX
Glutamate Biosynthesis II	1.37	1	GLUD1
Glutamate Degradation X	1.37	1	GLUD1
Sucrose Degradation V (Mammalian)	1.36	0.25	TPI1,ALDOA
Myc Mediated Apoptosis Signaling	1.35	0.0921	YWHAQ,YWHAG,YWHAE,YWHAH,YWHAB,YWHAZ,CYCS
IGF-1 Signaling	1.35	0.0826	YWHAQ,YWHAG,PRKAR2B,YWHAE,YWHAH,YWHAB,PRKACA,YWHAZ,PRKAR2A
Axonal Guidance Signaling	1.33	0.0604	DPYSL2,PFN1,MYL6,MYL2,PDIA3,RACK1,MYL6B,TUBB,BCAR1,ABLIM1,GNB1,ACTR3,CFL2,MYL3,MYL12A,ITGB1,ACTR2,CFL1,MYLPF,CHP1,PRKAR2A,TUBA4A,MYL1,GNAI2,PRKAR2B,RHOA,PRKACA
Virus Entry via Endocytic Pathways	1.31	0.0811	ITGB1,B2M,FLNB,FLNA,CLTC,CLTB,CAV1,ITGA6,ACTA1
Complement System	1.29	0.121	CFD,SERPING1,C3,C1QBP
Endoplasmic Reticulum Stress Pathway	1.28	0.15	CALR,HSP90B1,HSPA5
eNOS Signaling	1.27	0.0723	HSPA8,KNG1,HSPA4,HSP90B1,PRKAR2B,HSP90AB1,HSPA9,CAV1,PRKACA,PRKAR2A,HSP90AA1,HSPA5
Prostanoid Biosynthesis	1.27	0.222	PTGES2,PTGES3
Amyloid Processing	1.21	0.1	PRKAR2B,CAPNS1,PRKACA,PRKAR2A,CAPN2
14-3-3-mediated Signaling	1.18	0.0741	YWHAQ,YWHAG,YWHAE,YWHAH,PDIA3,YWHAB,TUBA4A,YWHAZ,VIM,TUBB
Semaphorin Signaling in Neurons	1.18	0.098	ITGB1,DPYSL2,CFL1,CFL2,RHOA
Melatonin Signaling	1.12	0.087	GNAI2,PRKAR2B,ARAF,PDIA3,PRKACA,PRKAR2A
Ephrin Receptor Signaling	1.11	0.0682	GNAI2,ITGB1,GNB1,ACTR2,ACTR3,CFL1,CFL2,SORBS1,RHOA,RACK1,ACP1,BCAR1
FAK Signaling	1.11	0.0769	ITGB1,TLN2,CAPNS1,TLN1,CAPN2,VCL,BCAR1,ACTA1
ERK5 Signaling	1.1	0.0857	YWHAQ,YWHAG,YWHAE,YWHAH,YWHAB,YWHAZ
β-alanine Degradation I	1.08	0.5	ALDH6A1
Guanine and Guanosine Salvage I	1.08	0.5	PNP
L-DOPA Degradation	1.08	0.5	COMT
Taurine Biosynthesis	1.08	0.5	CSAD
Palmitate Biosynthesis I (Animals)	1.08	0.5	FASN
Fatty Acid Biosynthesis Initiation II	1.08	0.5	FASN
Adenine and Adenosine Salvage I	1.08	0.5	PNP
VEGF Signaling	1.07	0.0755	EIF2B4,YWHAE,ACTN2,Actn3,VCL,ACTN4,ELAVL1,ACTA1
Guanosine Nucleotides Degradation III	1.04	0.167	XDH,PNP
Role of Tissue Factor in Cancer	1.03	0.0714	ITGB1,P4HB,CFL1,PDIA6,CFL2,ITGA6,FGB,FGA,FGG
Nitric Oxide Signaling in the Cardiovascular System	1.01	0.0734	KNG1,HSP90B1,PRKAR2B,HSP90AB1,PRKACA,CAV1,PRKAR2A,HSP90AA1
Sumoylation Pathway	1	0.0761	SERBP1,GDI1,SUMO1,RHOA,RAN,GDI2,ARHGDIA
Leukocyte Extravasation Signaling	0.983	0.0634	GNAI2,ITGB1,MYL6,RHOA,ACTN2,ITGA6,Actn3,AFDN,ACTN4,VCL,BCAR1,ACTA1,MSN
Fatty Acid Activation	0.979	0.154	ACSL5,ACSL1
Urate Biosynthesis/Inosine 5'-phosphate Degradation	0.979	0.154	XDH,PNP
Apoptosis Signaling	0.943	0.0737	CAPNS1,LMNA,CAPN2,CYCS,HTRA2,SPTAN1,AIFM1
Atherosclerosis Signaling	0.932	0.0702	COL1A1,ALB,APOA4,APOA1,CD36,APOA2,LPL,CLU
B Cell Development	0.932	0.107	Ighg2a,IGHM,Ighg2b
Sonic Hedgehog Signaling	0.932	0.107	PRKAR2B,PRKACA,PRKAR2A
Androgen Signaling	0.924	0.0677	GNAI2,GNB1,CALR,HSPA4,PRKAR2B,RACK1,PRKACA,PRKAR2A,HSP90AA1
Colanic Acid Building Blocks Biosynthesis	0.924	0.143	GPI,UGP2
Adenosine Nucleotides Degradation II	0.924	0.143	XDH,PNP
L-carnitine Biosynthesis	0.91	0.333	ALDH9A1
Diphthamide Biosynthesis	0.91	0.333	EEF2
Methylglyoxal Degradation I	0.91	0.333	HAGH
Coenzyme A Biosynthesis	0.91	0.333	COASY
Proline Degradation	0.91	0.333	ALDH4A1
1,25-dihydroxyvitamin D3 Biosynthesis	0.91	0.333	POR
Tetrahydrobiopterin Biosynthesis I	0.91	0.333	SPR
4-hydroxyproline Degradation I	0.91	0.333	ALDH4A1
Thyroid Hormone Biosynthesis	0.91	0.333	CTSD
Tetrahydrobiopterin Biosynthesis II	0.91	0.333	SPR
Glutamate Degradation II	0.91	0.333	GOT1
Aspartate Biosynthesis	0.91	0.333	GOT1
nNOS Signaling in Neurons	0.9	0.0889	CAPNS1,CHP1,CAPN2,PFKM
RAN Signaling	0.873	0.133	RAN,RANBP1
Granzyme A Signaling	0.873	0.133	SET,NME1
Vitamin-C Transport	0.873	0.133	TXN,TXNRD2
G Beta Gamma Signaling	0.87	0.0678	GNB1,GNAI2,PRKAR2B,CAV2,RACK1,CAV1,PRKACA,PRKAR2A
Mitotic Roles of Polo-Like Kinase	0.857	0.0781	HSP90B1,PPP2R1A,HSP90AB1,PPP2CA,HSP90AA1
Gα12/13 Signaling	0.857	0.0652	MYL6,MYL2,MYLPF,RHOA,MYL6B,CDH13,MYL1,MYL3,MYL12A
Netrin Signaling	0.857	0.0781	PRKAR2B,CHP1,PRKACA,PRKAR2A,ABLIM1
Phototransduction Pathway	0.801	0.0816	GNB1,PRKAR2B,PRKACA,PRKAR2A
Arsenate Detoxification I (Glutaredoxin)	0.793	0.25	PNP
Uracil Degradation II (Reductive)	0.793	0.25	DPYSL2
Thymine Degradation	0.793	0.25	DPYSL2
Proline Biosynthesis I	0.793	0.25	PYCR3
Arginine Degradation I (Arginase Pathway)	0.793	0.25	ALDH4A1
NAD Biosynthesis III	0.793	0.25	NAMPT
L-cysteine Degradation I	0.793	0.25	GOT1
Lactose Degradation III	0.793	0.25	PSAP
Phenylalanine Degradation I (Aerobic)	0.793	0.25	QDPR
Cardiomyocyte Differentiation via BMP Receptors	0.785	0.118	MYL2,MYH7
Purine Nucleotides Degradation II (Aerobic)	0.785	0.118	XDH,PNP
Endocannabinoid Developing Neuron Pathway	0.759	0.0635	GNB1,GNAI2,PRKAR2B,ARAF,RHOA,PRKACA,PRKAR2A,MGLL
Thrombin Signaling	0.754	0.0583	GNAI2,GNB1,MYL6,MYL2,PDIA3,MYLPF,RHOA,RACK1,MYL6B,MYL1,MYL3,MYL12A
GPCR-Mediated Integration of Enteroendocrine Signaling Exemplified by an L Cell	0.742	0.0714	GNAI2,PRKAR2B,PDIA3,PRKACA,PRKAR2A
Amyotrophic Lateral Sclerosis Signaling	0.726	0.0642	CAPNS1,GPX1,CAT,GLUL,CYCS,CAPN2,SOD1
IL-1 Signaling	0.724	0.0667	GNAI2,GNB1,PRKAR2B,RACK1,PRKACA,PRKAR2A
Death Receptor Signaling	0.708	0.0659	LMNA,HTRA2,CYCS,SPTAN1,ACTA1,HSPB1
Arginine Biosynthesis IV	0.706	0.2	GLUD1
Adenine and Adenosine Salvage III	0.706	0.2	PNP
Purine Ribonucleosides Degradation to Ribose-1-phosphate	0.706	0.2	PNP
Neuregulin Signaling	0.693	0.0652	RPS6,ITGB1,HSP90B1,HSP90AB1,DCN,HSP90AA1
Hematopoiesis from Pluripotent Stem Cells	0.676	0.0811	Ighg2a,IGHM,Ighg2b
Telomerase Signaling	0.674	0.0619	HSP90B1,PPP2R1A,HSP90AB1,PPP2CA,HSP90AA1,TPP1,PTGES3
Cardiac β-adrenergic Signaling	0.674	0.0602	GNB1,AKAP2,PPP2R1A,PRKAR2B,PPP2CA,RACK1,PRKACA,PRKAR2A
Proline Biosynthesis II (from Arginine)	0.636	0.167	PYCR3
Arginine Degradation VI (Arginase 2 Pathway)	0.636	0.167	PYCR3
Ceramide Degradation	0.636	0.167	ASAH1
GDP-mannose Biosynthesis	0.636	0.167	GPI
Mechanisms of Viral Exit from Host Cells	0.631	0.0769	LMNB2,LMNB1,ACTA1
Actin Nucleation by ARP-WASP Complex	0.625	0.069	ITGB1,ACTR2,ACTR3,RHOA
Tumoricidal Function of Hepatic Natural Killer Cells	0.614	0.0909	CYCS,AIFM1
Ephrin A Signaling	0.607	0.0678	CFL1,CFL2,RHOA,BCAR1
autophagy	0.607	0.0678	CTSZ,CTSD,CTSB,LAMP1
PXR/RXR Activation	0.592	0.0667	SCD,PRKAR2B,PRKACA,PRKAR2A
Induction of Apoptosis by HIV1	0.592	0.0667	SLC25A4,SLC25A3,HTRA2,CYCS
Primary Immunodeficiency Signaling	0.59	0.0732	Ighg2a,IGHM,Ighg2b
Breast Cancer Regulation by Stathmin1	0.583	0.0539	GNAI2,GNB1,PPP2R1A,PRKAR2B,PPP2CA,RHOA,RACK1,TUBA4A,PRKACA,PRKAR2A,TUBB
Gαi Signaling	0.58	0.0579	GNB1,GNAI2,PRKAR2B,RACK1,PRKACA,CAV1,PRKAR2A
Triacylglycerol Biosynthesis	0.553	0.0698	LPIN1,AGPAT2,DBT
Sphingosine and Sphingosine-1-phosphate Metabolism	0.529	0.125	ASAH1
Antiproliferative Role of TOB in T Cell Signaling	0.511	0.0769	PABPC1,SKP1
Cytotoxic T Lymphocyte-mediated Apoptosis of Target Cells	0.489	0.0741	B2M,CYCS
Acetone Degradation I (to Methylglyoxal)	0.489	0.0741	POR,ZADH2
Fcγ Receptor-mediated Phagocytosis in Macrophages and Monocytes	0.463	0.0556	ACTR2,TLN2,ACTR3,TLN1,ACTA1
CTLA4 Signaling in Cytotoxic T Lymphocytes	0.453	0.0549	B2M,PPP2R1A,PPP2CA,CLTC,CLTB
Calcium Transport I	0.45	0.1	ANXA5
NAD Phosphorylation and Dephosphorylation	0.45	0.1	ACP1
Chemokine Signaling	0.428	0.0556	GNAI2,CFL1,MYL2,RHOA
P2Y Purigenic Receptor Signaling Pathway	0.419	0.0507	GNB1,GNAI2,PRKAR2B,PDIA3,RACK1,PRKACA,PRKAR2A
Dopamine-DARPP32 Feedback in cAMP Signaling	0.419	0.05	GNAI2,PPP2R1A,PRKAR2B,PDIA3,PPP2CA,CHP1,PRKACA,PRKAR2A
Production of Nitric Oxide and Reactive Oxygen Species in Macrophages	0.413	0.0492	PPP2R1A,ALB,APOA4,APOA1,PPP2CA,APOA2,RHOA,CAT,CLU
Communication between Innate and Adaptive Immune Cells	0.406	0.0541	B2M,Ighg2a,IGHM,Ighg2b
G Protein Signaling Mediated by Tubby	0.396	0.0625	GNB1,RACK1
Retinoate Biosynthesis I	0.396	0.0625	ADH1C,DHRS4
Assembly of RNA Polymerase III Complex	0.388	0.0833	GTF3C4
Acyl-CoA Hydrolysis	0.388	0.0833	ACOT2
Bile Acid Biosynthesis, Neutral Pathway	0.388	0.0833	SCP2
γ-glutamyl Cycle	0.388	0.0833	OPLAH
Inhibition of Angiogenesis by TSP1	0.38	0.0606	HSPG2,CD36
Rac Signaling	0.378	0.0496	ITGB1,ACTR2,ACTR3,CFL1,CFL2,RHOA
Insulin Receptor Signaling	0.374	0.0486	EIF2B4,GYS1,PRKAR2B,PRKACA,PRKAR2A,LIPE,ACLY
Phagosome Formation	0.371	0.0492	ITGB1,FN1,PDIA3,Ighg2a,RHOA,Ighg2b
Apelin Pancreas Signaling Pathway	0.363	0.0536	PRKAR2B,PRKACA,PRKAR2A
Allograft Rejection Signaling	0.352	0.0526	B2M,Ighg2a,Ighg2b
Cell Cycle Regulation by BTG Family Proteins	0.35	0.0571	PPP2R1A,PPP2CA
fMLP Signaling in Neutrophils	0.34	0.0476	GNAI2,GNB1,ACTR2,ACTR3,RACK1,CHP1
Telomere Extension by Telomerase	0.338	0.0714	HNRNPA2B1
Gap Junction Signaling	0.332	0.0459	GNAI2,PRKAR2B,PDIA3,CAV1,TUBA4A,PRKACA,PRKAR2A,TUBB,ACTA1
CCR3 Signaling in Eosinophils	0.32	0.0465	GNAI2,GNB1,CFL1,CFL2,RHOA,RACK1
Adipogenesis pathway	0.312	0.0462	LPIN1,PLIN1,AGPAT2,LPL,FABP4,RBBP4
Gαs Signaling	0.312	0.0467	GNB1,PRKAR2B,RACK1,PRKACA,PRKAR2A
Autoimmune Thyroid Disease Signaling	0.31	0.0526	Ighg2a,Ighg2b
Endocannabinoid Cancer Inhibition Pathway	0.307	0.0455	GNAI2,PRKAR2B,RHOA,CASQ1,PRKACA,PRKAR2A,VIM
Estrogen-Dependent Breast Cancer Signaling	0.303	0.0471	HSD17B10,HSD17B12,HSD17B4,HSD17B8
Leptin Signaling in Obesity	0.303	0.0471	PRKAR2B,PDIA3,PRKACA,PRKAR2A
Serotonin Receptor Signaling	0.298	0.0513	SPR,QDPR
GPCR-Mediated Nutrient Sensing in Enteroendocrine Cells	0.291	0.0455	GNAI2,PRKAR2B,PDIA3,PRKACA,PRKAR2A
GABA Receptor Signaling	0.258	0.044	UBQLN1,RPS27A,ALDH5A1,ALDH9A1
Heparan Sulfate Biosynthesis (Late Stages)	0.257	0.0448	Ces1b/Ces1c,LIPE,PRDX6
Th17 Activation Pathway	0.249	0.0441	HSP90B1,HSP90AB1,HSP90AA1
The Visual Cycle	0.247	0.0526	DHRS4
Inflammasome pathway	0.247	0.0526	CTSB
Crosstalk between Dendritic Cells and Natural Killer Cells	0.242	0.0435	TLN2,TLN1,ACTA1
Methionine Degradation I (to Homocysteine)	0.234	0.05	AHCYL1
Maturity Onset Diabetes of Young (MODY) Signaling	0.22	0.0476	GAPDH
Polyamine Regulation in Colon Cancer	0.208	0.0455	PSME1
Bupropion Degradation	0.208	0.0455	POR
NAD Salvage Pathway II	0.208	0.0455	ACP1
Cysteine Biosynthesis III (mammalia)	0.208	0.0455	AHCYL1
IL-10 Signaling	0	0.0152	BLVRB
Synaptic Long Term Potentiation	0	0.0403	PRKAR2B,PDIA3,CHP1,PRKACA,PRKAR2A
Synaptic Long Term Depression	0	0.0229	GNAI2,PPP2R1A,PDIA3,PPP2CA
p53 Signaling	0	0.0187	COQ8A,ST13
Hepatic Cholestasis	0	0.0197	PRKAR2B,PRKACA,PRKAR2A
Ceramide Signaling	0	0.0412	CTSD,PPP2R1A,PPP2CA,CYCS
RAR Activation	0	0.0215	PRKAR2B,PRKACA,ADH1C,PRKAR2A
Activation of IRF by Cytosolic Pattern Recognition Receptors	0	0.0192	MAVS
IL-8 Signaling	0	0.0357	GNB1,GNAI2,ARAF,MYL2,RHOA,RACK1,CSTB
IL-12 Signaling and Production in Macrophages	0	0.0391	ALB,APOA4,APOA1,APOA2,CLU
Role of RIG1-like Receptors in Antiviral Innate Immunity	0	0.0303	MAVS
Role of Pattern Recognition Receptors in Recognition of Bacteria and Viruses	0	0.0156	C3,MAVS
Role of PKR in Interferon Induction and Antiviral Response	0	0.025	CYCS
TREM1 Signaling	0	0.0145	ITGB1
MIF Regulation of Innate Immunity	0	0.0244	MIF
Role of NFAT in Regulation of the Immune Response	0	0.022	GNAI2,GNB1,CHP1,RACK1
NF-κB Activation by Viruses	0	0.0215	ITGB1,ITGA6
CCR5 Signaling in Macrophages	0	0.033	GNAI2,GNB1,RACK1
Calcium-induced T Lymphocyte Apoptosis	0	0.0345	CHP1,CAPN2
CD27 Signaling in Lymphocytes	0	0.0192	CYCS
IL-3 Signaling	0	0.0114	CHP1
Lymphotoxin β Receptor Signaling	0	0.0152	CYCS
CD28 Signaling in T Helper Cells	0	0.0242	ACTR2,ACTR3,CHP1
Dendritic Cell Maturation	0	0.0292	B2M,COL1A1,PDIA3,Ighg2a,Ighg2b
Reelin Signaling in Neurons	0	0.0217	ITGB1,ITGA6
HIF1α Signaling	0	0.0333	HSP90AA1,LDHA,ELOC,LDHB
Neuropathic Pain Signaling In Dorsal Horn Neurons	0	0.0354	PRKAR2B,PDIA3,PRKACA,PRKAR2A
Endothelin-1 Signaling	0	0.0211	GNAI2,ARAF,PDIA3,CASQ1
Relaxin Signaling	0	0.039	GNAI2,GNB1,PRKAR2B,RACK1,PRKACA,PRKAR2A
Factors Promoting Cardiogenesis in Vertebrates	0	0.0227	MYL2,MYH7
Renin-Angiotensin Signaling	0	0.0238	PRKAR2B,PRKACA,PRKAR2A
Docosahexaenoic Acid (DHA) Signaling	0	0.0385	CYCS,PNPLA2
iCOS-iCOSL Signaling in T Helper Cells	0	0.00862	CHP1
Molecular Mechanisms of Cancer	0	0.0208	ITGB1,GNAI2,CDK13,PRKAR2B,RHOA,PRKACA,PRKAR2A,CYCS
Corticotropin Releasing Hormone Signaling	0	0.037	GNAI2,PRKAR2B,PRKACA,PRKAR2A,KRT1
HGF Signaling	0	0.00862	ITGB1
HMGB1 Signaling	0	0.00758	RHOA
Role of CHK Proteins in Cell Cycle Checkpoint Control	0	0.0364	PPP2R1A,PPP2CA
GNRH Signaling	0	0.0303	GNAI2,GNB1,PRKAR2B,PRKACA,PRKAR2A
Cholecystokinin/Gastrin-mediated Signaling	0	0.0194	RHOA,BCAR1
Melanocyte Development and Pigmentation Signaling	0	0.0294	PRKAR2B,PRKACA,PRKAR2A
DNA Methylation and Transcriptional Repression Signaling	0	0.0294	RBBP4
ATM Signaling	0	0.0312	PPP2R1A,PPP2CA,CBX3
Antiproliferative Role of Somatostatin Receptor 2	0	0.0247	GNB1,RACK1
Role of Oct4 in Mammalian Embryonic Stem Cell Pluripotency	0	0.0222	PHB
CREB Signaling in Neurons	0	0.0326	GNB1,GNAI2,PRKAR2B,PDIA3,RACK1,PRKACA,PRKAR2A
Prostate Cancer Signaling	0	0.0388	HSP90B1,HSP90AB1,HSP90AA1,GSTP1
Renal Cell Carcinoma Signaling	0	0.0357	RPS27A,FH,ELOC
Type I Diabetes Mellitus Signaling	0	0.0196	CYCS,HSPD1
Small Cell Lung Cancer Signaling	0	0.0118	CYCS
Glioma Signaling	0	0.0252	IDH3G,IDH2,IDH1
Acute Myeloid Leukemia Signaling	0	0.0408	ARAF,IDH3G,IDH2,IDH1
Type II Diabetes Mellitus Signaling	0	0.0329	CD36,ACSL5,PKM,ADIPOQ,ACSL1
Colorectal Cancer Metastasis Signaling	0	0.024	GNB1,PRKAR2B,RHOA,RACK1,PRKACA,PRKAR2A
Sphingosine-1-phosphate Signaling	0	0.0413	GNAI2,PDIA3,RHOA,CASQ1,ASAH1
Systemic Lupus Erythematosus Signaling	0	0.0368	KNG1,Ighg2a,HNRNPA2B1,IGHM,HNRNPC,Ighg2b,SART1
Retinoic acid Mediated Apoptosis Signaling	0	0.0217	CYCS
Hereditary Breast Cancer Signaling	0	0.0136	NPM1,RPS27A
Role of Osteoblasts, Osteoclasts and Chondrocytes in Rheumatoid Arthritis	0	0.0176	ITGB1,COL1A1,CHP1,GSN
Ovarian Cancer Signaling	0	0.0203	PRKAR2B,PRKACA,PRKAR2A
HER-2 Signaling in Breast Cancer	0	0.0109	ITGB1
Role of Macrophages, Fibroblasts and Endothelial Cells in Rheumatoid Arthritis	0	0.0225	MIF,FN1,PDIA3,Ighg2a,RHOA,CHP1,Ighg2b
Role of NFAT in Cardiac Hypertrophy	0	0.0364	GNB1,GNAI2,PRKAR2B,PDIA3,CHP1,RACK1,PRKACA,PRKAR2A
Glioma Invasiveness Signaling	0	0.0133	RHOA
RANK Signaling in Osteoclasts	0	0.02	CHP1,GSN
Glioblastoma Multiforme Signaling	0	0.012	PDIA3,RHOA
Regulation of IL-2 Expression in Activated and Anergic T Lymphocytes	0	0.0118	CHP1
TWEAK Signaling	0	0.0286	CYCS
Nur77 Signaling in T Lymphocytes	0	0.0392	CHP1,CYCS
PKCθ Signaling in T Lymphocytes	0	0.00633	CHP1
TNFR1 Signaling	0	0.0208	CYCS
Role of PI3K/AKT Signaling in the Pathogenesis of Influenza	0	0.0149	GNAI2
MSP-RON Signaling Pathway	0	0.0145	ACTA1
OX40 Signaling Pathway	0	0.0152	B2M
PI3K Signaling in B Lymphocytes	0	0.0224	C3,PDIA3,CHP1
MIF-mediated Glucocorticoid Regulation	0	0.0303	MIF
Cyclins and Cell Cycle Regulation	0	0.0385	PPP2R1A,PPP2CA,SKP1
Cell Cycle Control of Chromosomal Replication	0	0.0189	CDK13
NGF Signaling	0	0.0082	RHOA
Transcriptional Regulatory Network in Embryonic Stem Cells	0	0.0192	SET
nNOS Signaling in Skeletal Muscle Cells	0	0.025	DAG1
Heparan Sulfate Biosynthesis	0	0.0405	Ces1b/Ces1c,LIPE,PRDX6
Nicotine Degradation III	0	0.0217	POR
CDP-diacylglycerol Biosynthesis I	0	0.0417	AGPAT2
D-myo-inositol-5-phosphate Metabolism	0	0.0323	CA3,SET,PHOSPHO1,EPHX2,ACP1
Melatonin Degradation I	0	0.02	POR
Pyridoxal 5'-phosphate Salvage Pathway	0	0.0312	PDXK,ARAF
Phospholipases	0	0.0172	PDIA3
tRNA Charging	0	0.0263	IARS2
Phosphatidylglycerol Biosynthesis II (Non-plastidic)	0	0.0385	AGPAT2
D-myo-inositol (1,4,5,6)-Tetrakisphosphate Biosynthesis	0	0.0365	CA3,SET,PHOSPHO1,EPHX2,ACP1
Nicotine Degradation II	0	0.0182	POR
Superpathway of Inositol Phosphate Compounds	0	0.0219	CA3,SET,PHOSPHO1,EPHX2,ACP1
D-myo-inositol (3,4,5,6)-tetrakisphosphate Biosynthesis	0	0.0365	CA3,SET,PHOSPHO1,EPHX2,ACP1
3-phosphoinositide Degradation	0	0.0331	CA3,SET,PHOSPHO1,EPHX2,ACP1
3-phosphoinositide Biosynthesis	0	0.0258	CA3,SET,PHOSPHO1,EPHX2,ACP1
Superpathway of Melatonin Degradation	0	0.0182	POR
Antioxidant Action of Vitamin C	0	0.0294	PDIA3,TXN,TXNRD2
Gαq Signaling	0	0.0316	GNB1,GYS1,RHOA,RACK1,CHP1
Inhibition of Matrix Metalloproteases	0	0.027	HSPG2
PEDF Signaling	0	0.0326	SOD2,RHOA,PNPLA2
Granulocyte Adhesion and Diapedesis	0	0.0321	GNAI2,ITGB1,ITGA6,HSPB1,MSN
Regulation of the Epithelial-Mesenchymal Transition Pathway	0	0.0103	ARAF,RHOA
Role of p14/p19ARF in Tumor Suppression	0	0.0244	NPM1
Sperm Motility	0	0.0336	PRKAR2B,PDIA3,PRKACA,PRKAR2A
Tec Kinase Signaling	0	0.0366	GNAI2,ITGB1,GNB1,RHOA,RACK1,ACTA1
UVA-Induced MAPK Signaling	0	0.0182	PDIA3,CYCS
UVC-Induced MAPK Signaling	0	0.0204	ARAF
STAT3 Pathway	0	0.00971	NDUFA13
PCP pathway	0	0.0328	PFN1,RHOA
Wnt/Ca+ pathway	0	0.0159	PDIA3
Estrogen Receptor Signaling	0	0.0153	HNRNPD,PCK1
Toll-like Receptor Signaling	0	0.0139	RPS27A
Cell Cycle: G1/S Checkpoint Regulation	0	0.0156	SKP1
Nucleotide Excision Repair Pathway	0	0.0303	RAD23B
SAPK/JNK Signaling	0	0.0189	GNB1,HNRNPK
PTEN Signaling	0	0.0244	ITGB1,YWHAH,BCAR1
B Cell Receptor Signaling	0	0.0272	CFL1,CFL2,Ighg2a,IGHM,Ighg2b
Wnt/β-catenin Signaling	0	0.0179	PPP2R1A,PPP2CA,RPS27A
PPAR Signaling	0	0.0303	HSP90B1,HSP90AB1,HSP90AA1
cAMP-mediated signaling	0	0.0228	GNAI2,AKAP2,PRKAR2B,PRKACA,PRKAR2A
p38 MAPK Signaling	0	0.00885	HSPB1
Glutamate Receptor Signaling	0	0.0357	GNB1,GLUL
NF-κB Signaling	0	0.0168	ARAF,UBE2N,PRKACA
G-Protein Coupled Receptor Signaling	0	0.0144	GNAI2,PRKAR2B,PRKACA,PRKAR2A
IL-6 Signaling	0	0.0153	COL1A1,HSPB1
PDGF Signaling	0	0.0208	CAV1,ACP1
BMP signaling pathway	0	0.0385	PRKAR2B,PRKACA,PRKAR2A
Gustation Pathway	0	0.0286	GNB1,PRKAR2B,PRKACA,PRKAR2A
Macropinocytosis Signaling	0	0.0349	ITGB1,RHOA,ACTN4
Cancer Drug Resistance By Drug Efflux	0	0.0364	ARAF,YBX1
Osteoarthritis Pathway	0	0.0392	ITGB1,FN1,DCN,ANXA5,CASQ1,ADIPOQ,ANXA2,NAMPT
IL-7 Signaling Pathway	0	0.0222	IGHM,Ighg2b
Neuroinflammation Signaling Pathway	0	0.0211	B2M,SOD2,CHP1,S100B,GLUL,IDE
Opioid Signaling Pathway	0	0.0295	GNB1,GNAI2,PRKAR2B,CLTB,CLTC,PRKACA,PRKAR2A
Adrenomedullin signaling pathway	0	0.0357	PRKAR2B,C3,ARAF,PDIA3,PRKACA,PRKAR2A,TTN
SPINK1 Pancreatic Cancer Pathway	0	0.0185	CTSB
NER Pathway	0	0.02	UBE2N,RAD23B
Apelin Liver Signaling Pathway	0	0.0385	COL1A1
Apelin Endothelial Signaling Pathway	0	0.00813	GNAI2
GM-CSF Signaling	0	0.0127	RACK1
Eicosanoid Signaling	0	0.0156	PTGES2

## Sheet: (C)
(C)the pathway of middle-abundant BAT proteins
Ingenuity Canonical Pathways	-log(p-value)	Ratio	Molecules
EIF2 Signaling	29.3	0.39	RPL11,EIF3C,MAPK1,RPS23,EIF2A,RPS11,RPS7,MAP2K2,EIF3B,EIF4G2,EIF3D,RPS13,MAPK3,EIF5,PAIP1,RPL19,RPL21,GSK3B,AKT2,RPL3,RRAS,EIF5B,RALB,EIF2S3,EIF3E,RAP1A,EIF2S2,RPL10A,RPL9,EIF3M,RPL15,PTBP1,PTPN11,EIF4A3,IRS1,CDK11A,EIF2B5,RPL10,RPS15A,RPL6,RPL13A,EIF3K,RPL24,RALA,Rpl36a,RPS18,PPP1CB,RPL26,RPL7A,EIF2S1,EIF2B2,RPL7,EIF4E,RPL14,RPL27A,RPL35,RPL18A,RPS9,EIF3A,RPS5,MAP2K1,RPL18,RPS24,RPS19,EIF3H,GRB2…
tRNA Charging	21.5	0.763	GARS,HARS,FARSB,NARS,PARS2,LARS,TARS2,FARS2,KARS,DARS,SARS2,VARS,SARS,IARS,CARS2,TARSL2,MARS2,LARS2,HARS2,TARS,MARS,FARSA,EPRS,WARS,RARS,YARS,VARS2,AARS2,AARS
Regulation of eIF4 and p70S6K Signaling	20.4	0.381	EIF3C,MAPK1,RPS23,RPS11,EIF2A,RPS7,MAP2K2,EIF4G2,EIF3B,EIF3D,RPS13,MAPK3,PAIP1,AKT2,RRAS,RALB,EIF2S3,EIF3E,RAP1A,EIF2S2,EIF3M,PTPN11,PTPA,IRS1,EIF4A3,EIF2B5,RPS15A,EIF3K,RALA,EIF4EBP2,PPP2R2A,RPS18,EIF2S1,EIF2B2,EIF4E,EIF4EBP1,MTOR,RPS9,EIF3A,RPS5,MAP2K1,RPS24,RPS19,EIF3H,GRB2,RPS10,EIF3J,RPS29,PPP2R5A,EIF3G,RPS4Y1,RPS15,EIF3F,MAPK14,RPS16,RPS27L,EIF3I,PPP2R1B,EIF3L
mTOR Signaling	17.9	0.325	EIF3C,MAPK1,PRKAB1,RPS23,RPS11,RPS7,EIF4G2,EIF3B,EIF3D,RPS13,MAPK3,PRKAA1,AKT1S1,PRKD1,EIF4B,AKT2,RHEB,RRAS,RALB,EIF3E,MLST8,RAP1A,EIF3M,RPS6KA6,PTPN11,PTPA,PRKCD,IRS1,EIF4A3,RPS15A,EIF3K,RALA,PPP2R2A,RHOT2,RPS18,RPS6KA3,EIF4E,PRKAG1,EIF4EBP1,MTOR,RHOT1,RPS9,GPLD1,RPS6KB2,EIF3A,RPS5,RPS24,RPS19,EIF3H,GRB2,RPS10,EIF3J,RPS6KA5,RPS29,PPP2R5A,EIF3G,RPS4Y1,RPS15,EIF3F,RPS16,RPS27L,EIF3I,PPP2R1B,EIF3L
Protein Ubiquitination Pathway	15.1	0.275	HSPA14,UBE2A,PSMA7,HSPB2,DNAJB2,PSMC5,USP7,BAG1,DNAJC8,USP10,UCHL5,SUGT1,PSMA2,PSMC2,NEDD4L,PSMB5,USP9X,PSME2,PSMD6,PSMD3,THOP1,PSMD11,DNAJC5,UBE2H,PSMB2,PSMD12,PSMB1,PSMD1,HSPB7,DNAJB6,UBE2I,PSMB3,USP14,PSMD7,HLA-A,PSMB10,PSMD9,HSPB8,UBE2Z,CDC23,UBE2O,DNAJA1,UBE2F,USO1,HSPA12B,PSMC6,STUB1,USP47,UBE2K,PSMA3,PSMD14,HSPB6,HSPA4L,PSMB4,PSMB9,UBE2M,USP15,HSPH1,PSMD13,UBE2R2,PSMA1,UBE3A,PSMD8,HSPA12A,…
Clathrin-mediated Endocytosis Signaling	13.1	0.287	CSNK2A1,APOB,EPS15,RAB5C,ARPC5,SH3GLB1,AP1B1,AP2A2,F2,PON1,CD2AP,SNX9,RAB11B,PPP3R1,STAM,ITGB4,SH3KBP1,DNM2,USP9X,PCYOX1,AP2S1,SH3GL1,AP1S1,ARPC1A,PTPN11,ARPC2,IRS1,CTTN,RBP4,AP3S1,APOE,RAB4A,ARPC1B,PICALM,GAK,NUMB,ARF6,RAB5A,AAK1,DAB2,ARPC3,SERPINA1,SH3GLB2,CSNK2B,HGS,PPP3CA,AP2M1,EPN1,GRB2,ARPC5L,AP1M1,RAB7A,TSG101,DNM1L,AP1G1,ARPC4
Remodeling of Epithelial Adherens Junctions	9.12	0.385	RAB5C,RALA,ARPC1B,ARPC5L,MAPRE1,ARPC5,RAB7A,CTNNA1,IQGAP1,CLIP1,ARF6,RAB5A,ARPC1A,ARPC2,EXOC2,ZYX,ARPC3,DNM1L,CTNNB1,HGS,ARPC4,MAPRE3,DNM2,ACTN1,CTNND1
Purine Nucleotides De Novo Biosynthesis II	9.08	0.909	ADSS,ADSL,ADSSL1,GMPS,IMPDH2,IMPDH1,PAICS,PFAS,ATIC,GART
Integrin Signaling	8.07	0.232	RALA,ARPC1B,MAPK1,ARHGEF7,Wasl,RHOT2,ARPC5,ILK,PPP1CB,CRK,MYLK,NCK1,PTK2,Ppp1r12b,ARF6,PPP1R12A,MAP2K2,RHOT1,MAPK3,ARF4,ARPC3,PFN2,GSK3B,ITGB4,MAP2K1,VASP,ACTN1,PXN,PARVA,AKT2,GRB2,ARPC5L,RRAS,CRKL,RALB,PLCG1,RAP1A,WIPF1,ARPC1A,PTPN11,ARPC2,IRS1,CAPN1,PAK2,ZYX,ITGA1,CTTN,ITGA7,ARPC4
NRF2-mediated Oxidative Stress Response	7.74	0.237	MAP2K6,USP14,RALA,MAPK1,PPIB,NQO2,HSPB8,GCLC,DNAJB2,DNAJA1,GSTT2/GSTT2B,AKR1A1,MAP2K2,DNAJC8,MAPK3,UBE2K,DNAJA2,FMO1,GCLM,GSK3B,MAP2K1,PRKD1,GSTK1,GRB2,RRAS,GSTM3,RALB,RAP1A,GSTO1,TXNRD1,DNAJC11,GSR,MAPK14,DNAJC5,ERP29,PTPN11,IRS1,PRKCD,DNAJB11,CCT7,SQSTM1,AOX1,DNAJB6,DNAJC7,EPHX1
Phagosome Maturation	7.55	0.263	RAB5C,VPS28,ATP6V1C1,HLA-A,NAPG,VPS37C,VTI1B,CTSF,CTSV,DYNC1LI1,NSF,RAB5A,Dync1i2,CTSH,VAMP3,GOSR1,NAPA,M6PR,DCTN4,YKT6,RAB7A,TSG101,DYNLRB1,ATP6V1E1,DYNC1H1,LAMP2,CTSA,ATP6V1H,ATP6V1F,DYNC1LI2,ATP6V0D1,VPS37A,GOSR2,CTSC,ATP6V1B2,EEA1
RAN Signaling	6.8	0.667	KPNA3,KPNB1,KPNA4,KPNA6,CSE1L,TNPO1,RANGAP1,XPO1,KPNA1,IPO5
Insulin Receptor Signaling	6.46	0.243	RALA,MAPK1,TRIP10,PPP1CB,INPPL1,GSK3A,CRK,NCK1,EIF2B2,EIF4E,PRKAG1,EIF4EBP1,MTOR,MAP2K2,PPP1R12A,PPP1R7,PDE3B,MAPK3,RPS6KB2,GSK3B,MAP2K1,AKT2,RRAS,GRB2,CRKL,RALB,PPP1R14A,RAP1A,SLC2A4,GYS2,PTPN11,IRS1,SH2B2,EIF2B5,PRKAR1A
Actin Nucleation by ARP-WASP Complex	5.83	0.328	RALA,ARPC1B,RRAS,GRB2,ARPC5L,RALB,ARPC5,RHOT2,NCK1,RAP1A,ROCK2,WIPF1,ARPC1A,PPP1R12A,RHOT1,ARPC2,ARPC3,VASP,ARPC4
Acute Phase Response Signaling	5.5	0.22	ECSIT,MAP2K6,ITIH3,RALA,MAPK1,AMBP,SERPINA3,F2,SERPIND1,C4A/C4B,TRADD,MTOR,IKBKG,MAP2K2,ITIH2,ITIH4,MAPK3,CFB,SERPINA1,MAP2K1,AGT,AKT2,RRAS,GRB2,RALB,VWF,STAT3,RAP1A,SERPINF2,C5,PLG,KLKB1,HP,MAPK14,PTPN11,RBP4
FLT3 Signaling in Hematopoietic Progenitor Cells	5.2	0.261	STAT6,STAT5A,AKT2,RALA,MAPK1,RRAS,GRB2,RALB,RPS6KA3,RPS6KA5,STAT3,RAP1A,EIF4E,EIF4EBP1,MTOR,RPS6KA6,MAPK14,PTPN11,MAP2K2,IRS1,MAPK3,CREB1,STAT1,MAP2K1
Ephrin Receptor Signaling	5.17	0.21	RALA,ARPC1B,ITSN1,MAPK1,Wasl,GNA11,ARPC5,CRK,NCK1,ROCK2,PTK2,GNG11,MAP2K2,MAPK3,CREB1,ARPC3,MAP2K1,GNG12,AKT2,PXN,RRAS,GRB2,ARPC5L,CRKL,RALB,GNAQ,STAT3,RAP1A,WIPF1,SDCBP,ARPC1A,PTPN11,ABI1,ARPC2,GNAO1,PAK2,ARPC4
Mechanisms of Viral Exit from Host Cells	4.97	0.359	SNF8,VPS28,CHMP4B,SH3GLB1,VPS37C,TSG101,SH3GL1,PRKCD,VPS36,XPO1,SH3GLB2,PDCD6IP,CHMP3,PRKD1
CNTF Signaling	4.7	0.279	RALA,MAPK1,RRAS,GRB2,RALB,RPS6KA3,RPS6KA5,STAT3,RAP1A,LIFR,RPS6KA6,MTOR,PTPN11,MAP2K2,IRS1,MAPK3,RPS6KB2,STAT1,MAP2K1
PI3K/AKT Signaling	4.39	0.219	RALA,MAPK1,PPP2R2A,ILK,GSK3A,INPPL1,EIF4E,EIF4EBP1,MTOR,IKBKG,MAP2K2,MAPK3,RPS6KB2,GSK3B,CTNNB1,MAP2K1,RHEB,CDC37,AKT2,RRAS,GRB2,RALB,RAP1A,PPP2R5A,GYS2,PTPA,CDKN1B,PPP2R1B
Fcγ Receptor-mediated Phagocytosis in Macrophages and Monocytes	4.34	0.244	AKT2,PXN,MAPK1,ARPC1B,ARPC5L,ARPC5,PLCG1,CRK,NCK1,ARF6,ARPC1A,RAB11B,ARPC2,PRKCD,MAPK3,GPLD1,RPS6KB2,VAMP3,ARPC3,VASP,ARPC4,PRKD1
Chemokine Signaling	4.32	0.264	RALA,MAPK1,RRAS,RALB,GNAQ,PLCG1,PPP1CB,RAP1A,PTK2,ROCK2,Ppp1r12b,MAPK14,CAMK2D,PPP1R12A,MAP2K2,MAPK3,PLCB1,PLCB3,MAP2K1
Aldosterone Signaling in Epithelial Cells	4.28	0.201	HSPA14,MAPK1,HSPB2,HSPB8,DNAJB2,DNAJA1,PLCD1,HSPA12B,MAP2K2,MAPK3,DNAJC8,PLCB1,MAP2K1,PRKD1,HSPB6,AHCY,HSPA4L,GRB2,HSPH1,SLC12A2,PLCG1,HSPA12A,DNAJC11,DNAJC5,PTPN11,HSCB,IRS1,PRKCD,DNAJB11,PLCB3,HSPB7,DNAJB6,DNAJC7
Synaptic Long Term Potentiation	4.22	0.218	RALA,MAPK1,PPP1R1A,GNA11,PPP1CB,PRKAG1,PLCD1,CAMK2D,MAP2K2,PPP1R12A,PPP1R7,MAPK3,PPP3R1,CREB1,PLCB1,MAP2K1,PRKD1,PPP3CA,RRAS,RALB,GNAQ,PPP1R14A,PLCG1,RAP1A,PRKCD,PLCB3,PRKAR1A
Actin Cytoskeleton Signaling	4.15	0.183	RALA,ARPC1B,MAPK1,ARHGEF7,ARPC5,TRIO,PPP1CB,CRK,MYLK,MYH11,IQGAP1,F2,PTK2,Ppp1r12b,ROCK2,MAP2K2,PPP1R12A,MAPK3,PFN2,ARPC3,MAP2K1,GNG12,ACTN1,PXN,ARHGEF12,WASF2,ARPC5L,GRB2,RRAS,CRKL,RALB,BRK1,RAP1A,ARPC1A,PTPN11,CYFIP1,IRS1,ARPC2,ARHGEF6,PAK2,ARPC4
ILK Signaling	4.14	0.191	MAP2K6,MAPK1,PPP2R2A,RHOT2,ILK,GSK3A,MYH11,PTK2,MTOR,PPP1R12A,RHOT1,MAPK3,CREB1,ITGB4,GSK3B,CTNNB1,ACTN1,DSP,AKT2,PXN,PARVA,CASP3,LIMS2,GRB2,FERMT2,RPS6KA5,PPP2R5A,PTPN11,PTPA,FLNC,IRS1,ARHGEF6,SH2B2,RSU1,KRT18,PPP2R1B
ERK/MAPK Signaling	4.1	0.189	RALA,MAPK1,PPP2R2A,HSPB2,PPP1CB,CRK,EIF4E,PRKAG1,EIF4EBP1,PTK2,LAMTOR3,MAP2K2,PPP1R12A,PPP1R7,MAPK3,CREB1,STAT1,MAP2K1,PXN,RRAS,GRB2,CRKL,RALB,PPP1R14A,PLCG1,RPS6KA5,STAT3,RAP1A,PPP2R5A,PTPN11,PTPA,IRS1,PRKCD,PAK2,HSPB7,PPP2R1B,PRKAR1A
fMLP Signaling in Neutrophils	4.1	0.214	RALA,ARPC1B,MAPK1,ARPC5,IKBKG,GNG11,MAP2K2,PPP3R1,MAPK3,ARPC3,PLCB1,MAP2K1,PRKD1,PPP3CA,GNG12,RRAS,ARPC5L,GRB2,RALB,RAP1A,ARPC1A,PTPN11,PRKCD,IRS1,ARPC2,PLCB3,ARPC4
IL-3 Signaling	4.01	0.239	STAT6,STAT5A,AKT2,RALA,MAPK1,RRAS,GRB2,CRKL,RALB,STAT3,RAP1A,PTPN11,MAP2K2,IRS1,PRKCD,PPP3R1,MAPK3,STAT1,MAP2K1,PPP3CA,PRKD1
D-myo-inositol-5-phosphate Metabolism	4.01	0.2	PPP1R1A,NUDT9,NUDT3,NUDT12,MDP1,NT5C,IGBP1,NUDT2,SACM1L,PLCD1,PPP1R12A,PPP1R7,PPP1R13B,ACP6,PRUNE1,PLCB1,PALD1,PPP3CA,PLCG1,PPP1R14A,PAWR,PPP4R1,PTPRM,PPP2R5A,NUDT5,TNS3,PTPN11,PTPA,DUSP23,PLCB3,PPP5C
CDK5 Signaling	3.93	0.225	LAMA5,RALA,MAPK1,RRAS,PPP2R2A,RALB,PPP1CB,PPP1R14A,RAP1A,PRKAG1,PPP2R5A,MAPK14,NTRK2,PPP1R12A,MAP2K2,PTPA,PPP1R7,CAPN1,MAPT,MAPK3,MAP2K1,PPP2R1B,PRKAR1A
p70S6K Signaling	3.91	0.206	RALA,MAPK1,PPP2R2A,F2,PLCD1,MTOR,MAP2K2,MAPK3,PLCB1,BCAP31,MAP2K1,PRKD1,AGT,AKT2,RRAS,GRB2,RALB,GNAQ,PLCG1,RAP1A,PPP2R5A,PTPN11,PTPA,PRKCD,MAPT,IRS1,PLCB3,PPP2R1B
Signaling by Rho Family GTPases	3.89	0.176	ARPC1B,SEPT9,MAPK1,ARHGEF7,GNA11,ARPC5,RHOT2,MYLK,SEPT11,IQGAP1,CLIP1,PTK2,ROCK2,GNG11,MAP2K2,PPP1R12A,RHOT1,MAPK3,ARPC3,CDC42EP1,MAP2K1,GNG12,SEPT8,SEPT5,ARHGEF12,ARPC5L,GRB2,SEPT4,SEPT7,GNAQ,CDC42EP4,WIPF1,ARPC1A,PTPN11,CDH5,CYFIP1,IRS1,ARPC2,GNAO1,ARHGEF6,SEPT10,PAK2,ARPC4
Virus Entry via Endocytic Pathways	3.77	0.216	AP3S1,AP2M1,RALA,ITSN1,RRAS,GRB2,HLA-A,AP1M1,RALB,PLCG1,AP1B1,RAP1A,AP2A2,AP2S1,AP1S1,PTPN11,FLNC,IRS1,PRKCD,ITGA1,ITGB4,AP1G1,DNM2,PRKD1
Axonal Guidance Signaling	3.73	0.152	KLC1,MAPK1,ITSN1,Wasl,ARPC5,NCK1,BRCC3,PTK2,ROCK2,MICAL1,MAP2K2,PPP3R1,MAPK3,ABLIM3,PLCB1,SRGAP2,GSK3B,GNG12,PRKD1,AKT2,RRAS,COPS5,CRKL,RALB,RAP1A,ARPC1A,SDCBP,PTPN11,IRS1,PRKCD,ARPC2,GNAO1,ARHGEF6,RTN4,PLCB3,NRP1,MME,ENPEP,RALA,ARPC1B,ARHGEF7,GNA11,CRK,PITRM1,EIF4E,PRKAG1,PLCD1,GNG11,ARPC3,PFN2,PSMD14,LNPEP,MAP2K1,VASP,PPP3CA,PXN,ARHGEF12,ARPC5L,GRB2,GNAQ,PLCG1,WIPF1,NTRK2,PAK2,AFG3L2,ARPC4,PRKA…
RhoA Signaling	3.7	0.21	SEPT8,SEPT5,ARHGEF12,ARPC1B,SEPT9,SEPT4,ARPC5L,SEPT7,ARPC5,PPP1CB,CDC42EP4,MYLK,SEPT11,ROCK2,Ppp1r12b,PTK2,ARPC1A,PPP1R12A,ARPC2,SEPT10,PFN2,ARPC3,CDC42EP1,ARHGAP1,ARPC4
Tight Junction Signaling	3.69	0.193	PPP2R2A,VAPA,CTNNA1,NAPG,MYLK,MYH11,VTI1B,PRKAG1,NSF,CPSF6,VAMP3,CSTF2,SAFB,GOSR1,CTNNB1,NAPA,VASP,AKT2,TJP2,YKT6,TJP1,YBX3,PPP2R5A,EPB41,F11R,PTPA,NUDT21,GOSR2,PPP2R1B,NECTIN2,PRKAR1A
Endocannabinoid Developing Neuron Pathway	3.69	0.206	MAP2K6,RALA,MAPK1,PRKAG1,MTOR,GNG11,MAP2K2,MAPK3,CREB1,GSK3B,CTNNB1,MAP2K1,AKT1S1,AKT2,RRAS,GRB2,RALB,STAT3,RAP1A,MLST8,MAPK14,PTPN11,IRS1,GNAO1,CDKN1B,PRKAR1A
Cardiac β-adrenergic Signaling	3.68	0.203	AKAP12,AKAP8,PPP2R2A,PPP1R1A,PDE12,PPP1CB,AKAP7,ATP2A2,PRKAG1,ATP2A1,GNG11,PPP1R12A,PDE3B,PPP1R7,APEX1,GNG12,SMPDL3A,PDE2A,ATP2A3,PPP1R14A,PPP2R5A,PDE8A,PTPA,PPP2R1B,PRKAR1A,AKAP1,PDE6D
Thrombin Signaling	3.64	0.18	RALA,MAPK1,GNA11,RHOT2,PPP1CB,MYLK,F2,ROCK2,PLCD1,Ppp1r12b,PTK2,CAMK2D,GNG11,MAP2K2,PPP1R12A,RHOT1,MAPK3,CREB1,PLCB1,MAP2K1,PRKD1,GNG12,AKT2,ARHGEF12,GRB2,RRAS,RALB,GNAQ,PLCG1,RAP1A,MAPK14,PTPN11,IRS1,PRKCD,GNAO1,ARHGEF6,PLCB3
Oncostatin M Signaling	3.61	0.308	STAT5A,RALA,MAP2K2,MAPK1,GRB2,RRAS,MAPK3,RALB,STAT3,STAT1,MAP2K1,RAP1A
Sertoli Cell-Sertoli Cell Junction Signaling	3.57	0.185	RALA,MAPK1,ILK,CTNNA1,GSK3A,MAP3K4,PRKAG1,MPP6,MAP2K2,MAPK3,SPTB,JUP,GSK3B,CTNNB1,MAP2K1,ACTN1,GUCY1B1,DLG1,AKT2,EPN1,TJP2,RRAS,TJP1,RALB,YBX3,RAP1A,F11R,EPN2,EPB41,MAPK14,CLINT1,NECTIN2,PRKAR1A
Germ Cell-Sertoli Cell Junction Signaling	3.56	0.187	MAP2K6,RALA,MAPK1,RHOT2,CTNNA1,ILK,MAP3K4,IQGAP1,PTK2,MAP2K2,RHOT1,MAPK3,JUP,CTNNB1,MAP2K1,ACTN1,PXN,EPN1,RRAS,TJP1,GRB2,RALB,RAP1A,EPN2,MAPK14,PTPN11,IRS1,PAK2,ZYX,CLINT1,NECTIN2,CTNND1
Caveolar-mediated Endocytosis Signaling	3.54	0.246	COPZ1,ARCN1,RAB5C,ITSN1,HLA-A,COPA,COPE,FLOT1,COPB2,COPB1,COPG1,RAB5A,FLNC,ITGA1,ITGB4,ITGA7,DNM2
Melatonin Signaling	3.54	0.246	MAP2K6,MAPK1,GNAQ,PLCG1,SLC2A4,PRKAG1,PLCD1,CAMK2D,MAP2K2,MAPK3,PRKCD,GNAO1,PLCB1,PLCB3,MAP2K1,PRKD1,PRKAR1A
Huntington's Disease Signaling	3.49	0.171	HSPA14,MAPK1,Hspa1b,GNA11,NAPG,HDAC10,AP2A2,VTI1B,NSF,MTOR,GNG11,POLR2C,MAPK3,CREB1,VAMP3,PLCB1,TCERG1,GOSR1,NAPA,PRKD1,GNG12,DNM2,AKT2,YKT6,CASP3,PSMF1,GRB2,HDAC1,PSME2,GNAQ,PSME3,DNAJC5,PTPN11,IRS1,CAPN1,PRKCD,DCTN1,PLCB3,DNM1L,GOSR2,SNCA
Epithelial Adherens Junction Signaling	3.47	0.194	RALA,ARPC1B,ARPC5,CTNNA1,CRK,MYH11,IQGAP1,CLIP1,ARPC3,JUP,CTNNB1,ACTN1,EPN1,AKT2,RRAS,ARPC5L,RALB,RAP1A,PTPRM,EPN2,ARPC1A,ARPC2,ZYX,CLINT1,NOTCH1,ARPC4,NECTIN2,CTNND1
D-myo-inositol (1,4,5,6)-Tetrakisphosphate Biosynthesis	3.46	0.197	PPP1R1A,NUDT9,NUDT3,NUDT12,MDP1,NT5C,IGBP1,NUDT2,SACM1L,PPP1R12A,PPP1R7,ACP6,PPP1R13B,PRUNE1,PALD1,PPP3CA,PPP1R14A,PAWR,PPP4R1,PTPRM,PPP2R5A,NUDT5,TNS3,PTPN11,PTPA,DUSP23,PPP5C
D-myo-inositol (3,4,5,6)-tetrakisphosphate Biosynthesis	3.46	0.197	PPP1R1A,NUDT9,NUDT3,NUDT12,MDP1,NT5C,IGBP1,NUDT2,SACM1L,PPP1R12A,PPP1R7,ACP6,PPP1R13B,PRUNE1,PALD1,PPP3CA,PPP1R14A,PAWR,PPP4R1,PTPRM,PPP2R5A,NUDT5,TNS3,PTPN11,PTPA,DUSP23,PPP5C
PDGF Signaling	3.45	0.219	CSNK2A1,RALA,MAPK1,RRAS,GRB2,CRKL,RALB,PLCG1,CRK,INPPL1,STAT3,RAP1A,PTPN11,MAP2K2,IRS1,MAPK3,EIF2AK2,CSNK2B,STAT1,MAP2K1,PDGFRB
Thrombopoietin Signaling	3.38	0.239	STAT5A,RALA,MAPK1,RRAS,GRB2,RALB,PLCG1,STAT3,RAP1A,MAP2K2,PTPN11,IRS1,PRKCD,MAPK3,STAT1,MAP2K1,PRKD1
Galactose Degradation I (Leloir Pathway)	3.37	0.8	GALK2,GALE,GALK1,GALM
Neuregulin Signaling	3.28	0.217	STAT5A,AKT2,RALA,MAPK1,RRAS,GRB2,CRKL,RALB,PLCG1,CRK,RAP1A,MTOR,PTPN11,MAP2K2,PRKCD,MAPK3,RPS6KB2,CDKN1B,MAP2K1,PRKD1
VEGF Signaling	3.25	0.208	AKT2,PXN,RALA,MAPK1,RRAS,GRB2,RALB,PLCG1,EIF2S3,EIF2S1,EIF2B2,RAP1A,EIF2S2,ROCK2,PTK2,PTPN11,MAP2K2,IRS1,MAPK3,EIF2B5,MAP2K1,ACTN1
14-3-3-mediated Signaling	3.2	0.193	RALA,MAPK1,GSK3A,PLCD1,MAP2K2,MAPK3,PLCB1,GSK3B,PDCD6IP,MAP2K1,PRKD1,AKT1S1,AKT2,YAP1,RRAS,GRB2,RALB,PLCG1,RAP1A,PTPN11,IRS1,MAPT,PRKCD,PLCB3,CDKN1B,SNCA
Rac Signaling	3.19	0.198	RALA,MAPK1,ARPC1B,RRAS,GRB2,ARPC5L,RALB,ARPC5,BRK1,IQGAP1,RAP1A,ANK1,PTK2,ARPC1A,PTPN11,MAP2K2,CYFIP1,IRS1,ARPC2,MAPK3,PAK2,ARPC3,MAP2K1,ARPC4
NGF Signaling	3.13	0.197	AKT2,RALA,MAPK1,RRAS,GRB2,RALB,RPS6KA3,PLCG1,TRIO,CRK,RPS6KA5,MAP3K4,RAP1A,ROCK2,RPS6KA6,IKBKG,PTPN11,MAP2K2,IRS1,PRKCD,MAPK3,CREB1,RPS6KB2,MAP2K1
IL-15 Signaling	3.13	0.222	STAT6,STAT5A,AKT2,RALA,MAPK1,RRAS,GRB2,RALB,PLCG1,STAT3,RAP1A,PTK2,MAPK14,PTPN11,MAP2K2,IRS1,MAPK3,MAP2K1
3-phosphoinositide Degradation	3.12	0.185	PPP1R1A,NUDT9,NUDT3,NUDT12,MDP1,INPPL1,NT5C,IGBP1,NUDT2,SACM1L,PPP1R12A,PPP1R7,ACP6,PPP1R13B,PRUNE1,PALD1,PPP3CA,PPP1R14A,PAWR,PPP4R1,PTPRM,PPP2R5A,NUDT5,TNS3,PTPN11,PTPA,DUSP23,PPP5C
Breast Cancer Regulation by Stathmin1	3.1	0.172	RALA,MAPK1,PPP2R2A,ARHGEF7,PPP1CB,PRKAG1,ROCK2,GNG11,CAMK2D,PPP1R12A,MAP2K2,PPP1R7,MAPK3,PLCB1,MAP2K1,PRKD1,GNG12,ARHGEF12,RRAS,GRB2,RALB,GNAQ,PPP1R14A,RAP1A,TSG101,PPP2R5A,PTPN11,PTPA,IRS1,PRKCD,ARHGEF6,PLCB3,CDKN1B,PPP2R1B,PRKAR1A
Heme Biosynthesis II	3.08	0.556	UROD,UROS,FECH,ALAD,HMBS
PTEN Signaling	3.08	0.195	CSNK2A1,AKT2,RALA,CASP3,MAPK1,RRAS,GRB2,RALB,ILK,GSK3A,INPPL1,RAP1A,IGF2R,PTK2,IKBKG,NTRK2,MAP2K2,MAPK3,RPS6KB2,GSK3B,CSNK2B,CDKN1B,MAP2K1,PDGFRB
Melanocyte Development and Pigmentation Signaling	3.08	0.206	RALA,MAPK1,RRAS,GRB2,RALB,RPS6KA3,PLCG1,CRK,RPS6KA5,RAP1A,PRKAG1,RPS6KA6,PTPN11,MAP2K2,IRS1,MAPK3,CREB1,SH2B2,RPS6KB2,MAP2K1,PRKAR1A
Protein Kinase A Signaling	3.07	0.15	MAPK1,PDE12,GSK3A,ROCK2,PTK2,IKBKG,CAMK2D,MAP2K2,PPP1R7,PPP3R1,MAPK3,PLCB1,PGP,GSK3B,CDC16,APEX1,GNG12,PRKD1,SMPDL3A,PDE2A,PPP1R14A,PTPRM,RAP1A,GYS2,PDE8A,PTPN11,PRKCD,PLCB3,H1F0,PDE6D,AKAP12,AKAP8,PPP1CB,CDC23,MYLK,AKAP7,PRKAG1,PLCD1,GNG11,PPP1R12A,PDE3B,CREB1,RYR1,CTNNB1,MAP2K1,VASP,PPP3CA,PXN,GNAQ,PLCG1,PYGB,Hist1h1e,ADD3,FLNC,ADD1,PRKAR1A,AKAP1
Cholecystokinin/Gastrin-mediated Signaling	3.02	0.204	MAP2K6,PXN,RALA,MAPK1,RRAS,GRB2,RALB,RHOT2,GNAQ,RAP1A,PTK2,ROCK2,MAPK14,MAP2K2,RHOT1,PRKCD,MAPK3,PLCB1,PLCB3,MAP2K1,PRKD1
S-methyl-5-thio-α-D-ribose 1-phosphate Degradation	3.02	1	APIP,ADI1,MRI1
Glutathione Biosynthesis	3.02	1	GCLC,GCLM,GSS
Inosine-5'-phosphate Biosynthesis II	3.02	1	ADSL,PAICS,ATIC
Endometrial Cancer Signaling	2.98	0.229	AKT2,RALA,MAPK1,RRAS,GRB2,RALB,CTNNA1,ILK,RAP1A,PTPN11,MAP2K2,IRS1,MAPK3,GSK3B,CTNNB1,MAP2K1
Apelin Muscle Signaling Pathway	2.97	0.389	AKT2,TFAM,PRKAB1,PRKAA1,NRF1,SLC2A4,PRKAG1
Chronic Myeloid Leukemia Signaling	2.97	0.198	STAT5A,AKT2,RALA,PA2G4,MAPK1,RRAS,GRB2,CRKL,HDAC1,RALB,HDAC10,CRK,RAP1A,CTBP1,IKBKG,PTPN11,MAP2K2,IRS1,MAPK3,CTBP2,CDKN1B,MAP2K1
Selenocysteine Biosynthesis II (Archaea and Eukaryotes)	2.92	0.667	SEPHS2,SEPHS1,SARS2,SARS
Colanic Acid Building Blocks Biosynthesis	2.87	0.429	GMPPB,GALK2,GALE,GALK1,MPI,PMM2
GM-CSF Signaling	2.82	0.215	AKT2,RALA,MAPK1,RRAS,GRB2,RALB,STAT3,RAP1A,CAMK2D,MAP2K2,PTPN11,IRS1,PPP3R1,MAPK3,STAT1,MAP2K1,PPP3CA
CCR3 Signaling in Eosinophils	2.78	0.186	RALA,MAPK1,RRAS,GRB2,RALB,PPP1CB,MYLK,RAP1A,ROCK2,Ppp1r12b,GNG11,MAPK14,PPP1R12A,PTPN11,MAP2K2,IRS1,PRKCD,MAPK3,PAK2,PLCB1,PLCB3,MAP2K1,GNG12,PRKD1
ErbB Signaling	2.74	0.198	MAP2K6,RALA,MAPK1,RRAS,GRB2,RALB,PLCG1,NCK1,RAP1A,MTOR,MAPK14,PTPN11,MAP2K2,IRS1,PRKCD,MAPK3,PAK2,GSK3B,MAP2K1,PRKD1
Production of Nitric Oxide and Reactive Oxygen Species in Macrophages	2.72	0.169	APOE,APOB,MAPK1,PPP2R2A,RHOT2,PPP1CB,MAP3K4,PON1,IKBKG,PPP1R12A,RHOT1,PPP1R7,MAPK3,SERPINA1,STAT1,MAP2K1,PRKD1,AKT2,GRB2,PLCG1,PPP1R14A,PCYOX1,RAP1A,PPP2R5A,MAPK14,PTPN11,PTPA,PRKCD,IRS1,PPP2R1B,RBP4
Apelin Endothelial Signaling Pathway	2.72	0.187	AKT2,RALA,MAPK1,PRKAB1,RRAS,GRB2,RALB,GNA11,RAP1A,PRKAG1,MTOR,PTPN11,MAP2K2,IRS1,PRKCD,MAPK3,GNAO1,RPS6KB2,PRKAA1,PLCB1,PLCB3,MAP2K1,PRKD1
ErbB2-ErbB3 Signaling	2.71	0.216	STAT5A,RALA,MAPK1,RRAS,GRB2,RALB,GSK3A,STAT3,RAP1A,PTPN11,MAP2K2,IRS1,MAPK3,CDKN1B,GSK3B,MAP2K1
Paxillin Signaling	2.71	0.19	PARVA,PXN,RALA,MAPK1,RRAS,GRB2,ARHGEF7,RALB,CRK,NCK1,RAP1A,PTK2,ARF6,MAPK14,PTPN11,IRS1,PAK2,ARHGEF6,ITGA1,ITGB4,ITGA7,ACTN1
IGF-1 Signaling	2.7	0.193	CSNK2A1,AKT2,PXN,RALA,MAPK1,RRAS,GRB2,RALB,IGFBP5,STAT3,RAP1A,PRKAG1,PTK2,PTPN11,MAP2K2,IRS1,MAPK3,RPS6KB2,CSNK2B,MAP2K1,PRKAR1A
Glutathione-mediated Detoxification	2.69	0.32	Gstt3,GSTT2/GSTT2B,GSTM3,Gsta4,ANPEP,Gstt1,GSTO1,GSTK1
Endocannabinoid Cancer Inhibition Pathway	2.66	0.175	MAP2K6,MAPK1,PRKAB1,EIF2A,PRKAG1,PTK2,ROCK2,MTOR,MAP2K2,MAPK3,CREB1,PRKAA1,GSK3B,CTNNB1,MAP2K1,AKT1S1,AKT2,CASP3,GRB2,GNAQ,MLST8,MAPK14,PTPN11,IRS1,GNAO1,CDKN1B,PRKAR1A
UVA-Induced MAPK Signaling	2.65	0.191	RALA,CASP3,MAPK1,RRAS,GRB2,RALB,RPS6KA3,PLCG1,RPS6KA5,RAP1A,PLCD1,MTOR,RPS6KA6,MAPK14,PTPN11,IRS1,MAPK3,RPS6KB2,PLCB1,PLCB3,STAT1
PAK Signaling	2.64	0.194	PXN,RALA,CASP3,MAPK1,RRAS,GRB2,ARHGEF7,RALB,MYLK,NCK1,RAP1A,PTK2,PTPN11,MAP2K2,IRS1,MAPK3,PAK2,ARHGEF6,MAP2K1,PDGFRB
JAK/Stat Signaling	2.63	0.202	STAT6,STAT5A,AKT2,RALA,MAPK1,RRAS,GRB2,RALB,GNAQ,STAT3,RAP1A,MTOR,PTPN11,MAP2K2,IRS1,MAPK3,STAT1,MAP2K1
Cardiac Hypertrophy Signaling	2.59	0.158	MAP2K6,RALA,MAPK1,GNA11,RHOT2,MAP3K4,EIF2B2,EIF4E,PRKAG1,ROCK2,PLCD1,MTOR,GNG11,MAP2K2,RHOT1,PPP3R1,MAPK3,CREB1,PLCB1,GSK3B,MAP2K1,GNG12,PPP3CA,GRB2,RRAS,RALB,GNAQ,PLCG1,RAP1A,ADSS,MAPK14,PTPN11,IRS1,GNAO1,EIF2B5,PLCB3,PRKAR1A
FAK Signaling	2.59	0.192	AKT2,PXN,RALA,MAPK1,RRAS,GRB2,ARHGEF7,RALB,PLCG1,CRK,RAP1A,PTK2,PTPN11,MAP2K2,CAPN1,IRS1,MAPK3,PAK2,ARHGEF6,MAP2K1
Renin-Angiotensin Signaling	2.58	0.183	RALA,MAPK1,RRAS,GRB2,RALB,GNAQ,PLCG1,STAT3,RAP1A,PRKAG1,PTK2,MAPK14,PTPN11,MAP2K2,IRS1,PRKCD,MAPK3,PAK2,STAT1,MAP2K1,PRKD1,PRKAR1A,AGT
Regulation of Actin-based Motility by Rho	2.58	0.205	ARPC1B,ARPC5L,Wasl,ARPC5,RHOT2,PPP1CB,MYLK,Ppp1r12b,WIPF1,ARPC1A,PPP1R12A,RHOT1,ARPC2,PAK2,ARPC3,PFN2,ARPC4
α-Adrenergic Signaling	2.58	0.2	RALA,MAPK1,RRAS,RALB,GNAQ,PLCG1,PYGB,RAP1A,PRKAG1,GYS2,GNG11,MAP2K2,PRKCD,MAPK3,MAP2K1,GNG12,PRKD1,PRKAR1A
Apelin Liver Signaling Pathway	2.57	0.308	COL1A2,IRS1,COL2A1,GSK3A,GSK3B,COL18A1,AGT,PDGFRB
IL-2 Signaling	2.53	0.214	STAT5A,CSNK2A1,AKT2,RALA,MAPK1,RRAS,GRB2,RALB,RAP1A,PTPN11,MAP2K2,IRS1,MAPK3,CSNK2B,MAP2K1
Acute Myeloid Leukemia Signaling	2.53	0.194	MAP2K6,STAT5A,AKT2,RALA,MAPK1,RRAS,GRB2,RALB,STAT3,RAP1A,EIF4EBP1,MTOR,PTPN11,MAP2K2,IRS1,MAPK3,RPS6KB2,JUP,MAP2K1
Superpathway of Inositol Phosphate Compounds	2.52	0.158	PPP1R1A,NUDT3,NUDT9,NUDT12,MDP1,INPPL1,NT5C,IGBP1,NUDT2,SACM1L,PLCD1,PPP1R12A,PPP1R7,PPP1R13B,ACP6,PLCB1,PRUNE1,PALD1,PPP3CA,PMPCA,PDGFRB,GRB2,PLCG1,PPP1R14A,PAWR,PPP4R1,PTPRM,PPP2R5A,NUDT5,TNS3,PTPN11,PTPA,IRS1,DUSP23,PLCB3,PPP5C
Semaphorin Signaling in Neurons	2.48	0.235	ROCK2,PTK2,ARHGEF12,MAPK1,DPYSL3,RHOT1,MAPK3,PAK2,RHOT2,ARHGAP1,NRP1,SEMA7A
Molybdenum Cofactor Biosynthesis	2.45	0.75	MOCS2,GPHN,NFS1
UVB-Induced MAPK Signaling	2.42	0.215	MAPK1,GRB2,RPS6KA3,RPS6KA5,EIF4E,EIF4EBP1,MTOR,MAPK14,PTPN11,MAPK3,IRS1,PRKCD,MAP2K1,PRKD1
CXCR4 Signaling	2.41	0.167	RALA,MAPK1,RHOT2,GNA11,CRK,PTK2,ROCK2,GNG11,MAP2K2,RHOT1,MAPK3,PLCB1,MAP2K1,PRKD1,GNG12,PXN,AKT2,RRAS,GRB2,RALB,GNAQ,RAP1A,PTPN11,PRKCD,IRS1,PAK2,GNAO1,PLCB3
Ephrin B Signaling	2.41	0.208	PXN,MAPK1,ITSN1,GNA11,GNAQ,ROCK2,PTK2,GNG11,ABI1,MAPK3,GNAO1,ITSN2,CAP1,CTNNB1,GNG12
Iron homeostasis signaling pathway	2.4	0.177	STAT5A,MAPK1,ATP6V1C1,NUBP1,STAT3,CD163,LYRM4,CIAO2A,ATP6V1E1,HP,ATP6V1F,ATP6V1H,HSCB,FXN,MAPK3,ATP6V0D1,FECH,NUBP2,ISCU,NFS1,ATP6V1B2,LRP1,PDGFRB
NAD Salvage Pathway II	2.4	0.318	NT5C3A,ACP6,NUDT12,NMNAT1,Acp5,NT5C,Nmnat3
P2Y Purigenic Receptor Signaling Pathway	2.39	0.174	AKT2,RALA,MAPK1,RRAS,GRB2,RALB,GNAQ,PLCG1,RAP1A,PRKAG1,PLCD1,GNG11,PTPN11,MAP2K2,IRS1,PRKCD,MAPK3,CREB1,PLCB1,PLCB3,MAP2K1,GNG12,PRKD1,PRKAR1A
PPARα/RXRα Activation	2.37	0.164	MAP2K6,RALA,MAPK1,PRKAB1,GNA11,AP2A2,PRKAG1,PLCD1,IKBKG,MAP2K2,MAPK3,PRKAA1,PLCB1,GOT2,MAP2K1,ACAA1,RRAS,GRB2,RALB,GNAQ,PLCG1,RAP1A,AIP,CAND1,MAPK14,IRS1,PLCB3,SLC27A1,PRKAR1A
Erythropoietin Signaling	2.35	0.195	STAT5A,AKT2,RALA,MAPK1,RRAS,GRB2,RALB,PLCG1,RAP1A,IKBKG,MAP2K2,PTPN11,IRS1,PRKCD,MAPK3,MAP2K1,PRKD1
Prolactin Signaling	2.3	0.193	STAT5A,RALA,MAPK1,RRAS,GRB2,RALB,PLCG1,STAT3,RAP1A,MAP2K2,PTPN11,IRS1,PRKCD,MAPK3,STAT1,MAP2K1,PRKD1
Growth Hormone Signaling	2.3	0.198	STAT5A,MAPK1,GRB2,RPS6KA3,PLCG1,RPS6KA5,STAT3,SLC2A4,RPS6KA6,PTPN11,PRKCD,MAPK3,IRS1,RPS6KB2,STAT1,PRKD1
Prostate Cancer Signaling	2.28	0.184	AKT2,RALA,PA2G4,MAPK1,RRAS,GRB2,RALB,RAP1A,IKBKG,MTOR,MAP2K2,PTPN11,IRS1,MAPK3,CREB1,GSK3B,CDKN1B,CTNNB1,MAP2K1
G Beta Gamma Signaling	2.27	0.178	AKT2,RALA,MAPK1,RRAS,GRB2,RALB,GNA11,GNAQ,PLCG1,RAP1A,PRKAG1,GNG11,PRKCD,MAPK3,GNAO1,ARHGEF6,CACNA2D1,DNM2,GNG12,PRKD1,PRKAR1A
Role of Tissue Factor in Cancer	2.25	0.175	STAT5A,AKT2,RALA,CASP3,MAPK1,RRAS,GRB2,RALB,GNA11,GNAQ,RPS6KA3,RPS6KA5,RAP1A,EIF4E,F2,MTOR,RPS6KA6,MAPK14,PTPN11,IRS1,MAPK3,PLCB1
Coagulation System	2.25	0.257	PLG,KLKB1,VWF,F13A1,SERPINA1,THBD,SERPINF2,F2,SERPIND1
Regulation of Cellular Mechanics by Calpain Protease	2.25	0.213	PTK2,PXN,RALA,MAPK1,RRAS,GRB2,CAPN1,MAPK3,RALB,CAST,CDKN1B,RAP1A,ACTN1
GNRH Signaling	2.24	0.164	MAP2K6,RALA,MAPK1,GNA11,MAP3K4,PRKAG1,PTK2,CAMK2D,GNG11,MAP2K2,MAPK3,CREB1,PLCB1,MAP2K1,PRKD1,PXN,RRAS,GRB2,RALB,GNAQ,RAP1A,MAPK14,PRKCD,CACNA2D1,PAK2,PLCB3,PRKAR1A
EGF Signaling	2.24	0.206	MTOR,AKT2,CSNK2A1,MAPK14,PTPN11,MAPK1,GRB2,IRS1,MAPK3,PLCG1,CSNK2B,STAT3,STAT1,MAP2K1
Role of MAPK Signaling in the Pathogenesis of Influenza	2.24	0.2	MAP2K6,PAFAH1B2,AKT2,RALA,MAPK1,CASP3,RRAS,RALB,RAP1A,PLBD1,MAPK14,MAP2K2,MAPK3,PAFAH1B1,MAP2K1
Glioma Signaling	2.23	0.176	AKT2,RALA,PA2G4,MAPK1,RRAS,GRB2,RALB,PLCG1,CDKN2C,IGF2R,RAP1A,MTOR,CAMK2D,PTPN11,MAP2K2,IRS1,PRKCD,MAPK3,MAP2K1,PRKD1,PDGFRB
D-myo-inositol (1,4,5)-trisphosphate Degradation	2.23	0.333	INPP1,IMPA1,BPNT1,IMPA2,INPPL1,PMPCA
Gαq Signaling	2.21	0.165	MAPK1,RHOT2,GNA11,ROCK2,IKBKG,GNG11,MAP2K2,RHOT1,PPP3R1,MAPK3,GPLD1,PLCB1,GSK3B,MAP2K1,PRKD1,PPP3CA,GNG12,AKT2,GRB2,GNAQ,PLCG1,GYS2,PTPN11,PRKCD,IRS1,PLCB3
Cdc42 Signaling	2.2	0.17	RALA,MAPK1,ARPC1B,HLA-A,ARPC5L,ARPC5,PPP1CB,MYLK,IQGAP1,CLIP1,Ppp1r12b,WIPF1,MAPK14,EXOC8,ARPC1A,PPP1R12A,ARPC2,PAK2,ARHGEF6,EXOC2,ARPC3,GSK3B,ARPC4
Systemic Lupus Erythematosus Signaling	2.2	0.158	RALA,PRPF19,MAPK1,HLA-A,TXNL4A,LSM2,MTOR,PRPF4B,MAPK3,EFTUD2,PRPF40A,LSM3,SNRPD3,SNRPD2,SNU13,LSM4,AKT2,RRAS,GRB2,RALB,PLCG1,RAP1A,C5,PPIH,PTPN11,LSM12,IRS1,SNRNP200,SNRNP70,LSM7
IL-22 Signaling	2.17	0.292	STAT5A,AKT2,MAPK14,MAPK1,MAPK3,STAT3,STAT1
UVC-Induced MAPK Signaling	2.15	0.224	MAPK14,RALA,MAP2K2,MAPK1,RRAS,PRKCD,MAPK3,RALB,MAP2K1,RAP1A,PRKD1
LPS-stimulated MAPK Signaling	2.15	0.187	MAP2K6,RALA,MAPK1,RRAS,GRB2,RALB,RAP1A,IKBKG,MAPK14,MAP2K2,PTPN11,IRS1,PRKCD,MAPK3,CREB1,MAP2K1,PRKD1
CTLA4 Signaling in Cytotoxic T Lymphocytes	2.15	0.187	AP2M1,AKT2,GRB2,HLA-A,PPP2R2A,AP1M1,PLCG1,AP1B1,AP2A2,AP2S1,PPP2R5A,AP1S1,PTPN11,PTPA,IRS1,PPP2R1B,AP1G1
ErbB4 Signaling	2.13	0.195	RALA,YAP1,MAPK1,RRAS,GRB2,RALB,PLCG1,RAP1A,PTPN11,MAP2K2,PRKCD,MAPK3,IRS1,MAP2K1,PRKD1
Leptin Signaling in Obesity	2.09	0.188	AKT2,MAPK1,GRB2,PLCG1,STAT3,PRKAG1,PLCD1,PTPN11,MAP2K2,PDE3B,MAPK3,IRS1,PLCB3,PLCB1,MAP2K1,PRKAR1A
Tetrapyrrole Biosynthesis II	2.09	0.6	UROS,ALAD,HMBS
Amyloid Processing	2.08	0.22	AKT2,CSNK2A1,MAPK14,MAPK1,CAPN1,MAPT,MAPK3,GSK3B,CSNK2B,PRKAG1,PRKAR1A
Relaxin Signaling	2.07	0.162	MAPK1,PDE12,GNA11,PRKAG1,IKBKG,GNG11,PDE3B,MAPK3,CREB1,MAP2K1,APEX1,GUCY1B1,GNG12,SMPDL3A,PDE2A,AKT2,GRB2,GNAQ,RAP1A,PDE8A,PTPN11,IRS1,GNAO1,PRKAR1A,PDE6D
3-phosphoinositide Biosynthesis	2.07	0.155	PPP1R1A,NUDT9,NUDT3,NUDT12,MDP1,NT5C,IGBP1,NUDT2,SACM1L,PPP1R12A,PPP1R7,PPP1R13B,ACP6,PRUNE1,PALD1,PPP3CA,PDGFRB,GRB2,PPP1R14A,PAWR,PPP4R1,PTPRM,PPP2R5A,NUDT5,TNS3,PTPN11,PTPA,IRS1,DUSP23,PPP5C
Role of JAK family kinases in IL-6-type Cytokine Signaling	2.06	0.28	STAT5A,MAPK14,PTPN11,MAPK1,MAPK3,STAT3,STAT1
HGF Signaling	2.04	0.172	AKT2,PXN,RALA,MAPK1,RRAS,GRB2,CRKL,RALB,PLCG1,MAP3K4,STAT3,RAP1A,PTK2,PTPN11,MAP2K2,IRS1,PRKCD,MAPK3,MAP2K1,PRKD1
Phospholipase C Signaling	2.03	0.149	RALA,MAPK1,ARHGEF7,RHOT2,RPS6KA3,HDAC10,PPP1CB,PLCD1,Ppp1r12b,GNG11,PPP1R12A,MAP2K2,RHOT1,PPP3R1,MAPK3,GPLD1,CREB1,PLCB1,MAP2K1,PRKD1,GNG12,PPP3CA,ARHGEF12,GRB2,RRAS,RALB,HDAC1,GNAQ,PPP1R14A,PLCG1,RAP1A,PRKCD,ARHGEF6,PLCB3
Asparagine Degradation I	2.01	1	ASRGL1,ASPG
Lipoate Biosynthesis and Incorporation II	2.01	1	LIPT1,LIAS
Choline Degradation I	2.01	1	CHDH,ALDH7A1
Flavin Biosynthesis IV (Mammalian)	2.01	1	FLAD1,RFK
Uridine-5'-phosphate Biosynthesis	2.01	1	CAD,UMPS
Agrin Interactions at Neuromuscular Junction	2.01	0.194	PXN,RALA,MAPK1,RRAS,ARHGEF7,RALB,RAP1A,PTK2,MAPK3,PAK2,ARHGEF6,ITGA1,AGRN,CTTN
Nitric Oxide Signaling in the Cardiovascular System	2.01	0.174	AKT2,PDE2A,MAPK1,GRB2,ATP2A3,ATP2A2,PRKAG1,ATP2A1,MAP2K2,PTPN11,PDE3B,IRS1,PRKCD,MAPK3,PRKAA1,MAP2K1,GUCY1B1,PRKD1,PRKAR1A
Opioid Signaling Pathway	2.01	0.148	MAP2K6,RALA,MAPK1,RPS6KA3,AP1B1,AP2A2,PRKAG1,GNG11,CAMK2D,MAP2K2,MAPK3,PPP3R1,CREB1,RPS6KB2,PLCB1,RYR1,GSK3B,CTNNB1,PDK1,MAP2K1,PRKD1,PPP3CA,AP2M1,AKT2,RRAS,RALB,RPS6KA5,RAP1A,AP2S1,RPS6KA6,PRKCD,GNAO1,CACNA2D1,CDKN1B,PRKAR1A
Methionine Degradation I (to Homocysteine)	1.98	0.3	MGMT,PRMT5,MAT2B,MAT2A,PRMT1,AHCY
Thyroid Cancer Signaling	1.97	0.222	RALA,NTRK2,MAP2K2,MAPK1,RRAS,MAPK3,RALB,CTNNB1,MAP2K1,RAP1A
SPINK1 General Cancer Pathway	1.95	0.197	AKT2,RALA,MAPK1,GRB2,RRAS,RALB,STAT3,RAP1A,PTPN11,MAP2K2,MAPK3,IRS1,MAP2K1
Antiproliferative Role of Somatostatin Receptor 2	1.92	0.185	RALA,MAPK1,RRAS,GRB2,RALB,RAP1A,GNG11,PTPN11,MAP2K2,MAPK3,IRS1,CDKN1B,MAP2K1,GNG12,GUCY1B1
GDNF Family Ligand-Receptor Interactions	1.92	0.185	RALA,MAPK1,RRAS,GRB2,RALB,PLCG1,NCK1,RAP1A,PDLIM7,PTPN11,MAP2K2,IRS1,MAPK3,CREB1,MAP2K1
NAD Phosphorylation and Dephosphorylation	1.92	0.4	NADK2,ACP6,Acp5,NADK
Synaptic Long Term Depression	1.9	0.154	PAFAH1B2,RALA,MAPK1,PPP2R2A,GNA11,PLCD1,PLBD1,MAP2K2,MAPK3,PLCB1,RYR1,MAP2K1,PRKD1,GUCY1B1,RRAS,RALB,GNAQ,PLCG1,RAP1A,PPP2R5A,PTPA,PRKCD,GNAO1,CACNA2D1,PLCB3,PAFAH1B1,PPP2R1B
Role of PI3K/AKT Signaling in the Pathogenesis of Influenza	1.9	0.194	KPNA3,IKBKG,AKT2,MAP2K2,PTPN11,MAPK1,GRB2,IRS1,MAPK3,CRKL,CRK,GSK3B,MAP2K1
Neurotrophin/TRK Signaling	1.88	0.183	MAP2K6,RALA,MAPK1,RRAS,GRB2,RALB,PLCG1,RAP1A,NTRK2,PTPN11,MAP2K2,IRS1,MAPK3,CREB1,MAP2K1
IL-12 Signaling and Production in Macrophages	1.87	0.164	APOE,STAT6,AKT2,APOB,MAPK1,GRB2,RAB7A,PCYOX1,PON1,IKBKG,MAPK14,PTPN11,MAP2K2,IRS1,PRKCD,MAPK3,SERPINA1,STAT1,MAP2K1,PRKD1,RBP4
Dopamine-DARPP32 Feedback in cAMP Signaling	1.87	0.156	PPP2R2A,GNAQ,PLCG1,PPP1R14A,ATP2A3,PPP1CB,PAWR,ATP2A2,PPP2R5A,PRKAG1,ATP2A1,PLCD1,PPP1R12A,PTPA,PPP1R7,PRKCD,PPP3R1,CREB1,PLCB3,PLCB1,PPP2R1B,PRKD1,PPP3CA,GUCY1B1,PRKAR1A
Glioma Invasiveness Signaling	1.86	0.187	RALA,MAPK1,RRAS,GRB2,VTN,RHOT2,RALB,RAP1A,PTK2,PLG,PTPN11,RHOT1,IRS1,MAPK3
Melanoma Signaling	1.84	0.197	AKT2,RALA,PTPN11,MAP2K2,MAPK1,GRB2,RRAS,IRS1,MAPK3,RALB,MAP2K1,RAP1A
GDP-mannose Biosynthesis	1.82	0.5	GMPPB,MPI,PMM2
Role of JAK1 and JAK3 in γc Cytokine Signaling	1.81	0.184	STAT5A,STAT6,RALA,MAPK1,RRAS,GRB2,RALB,STAT3,RAP1A,PTPN11,MAPK3,IRS1,SH2B2,STAT1
Parkinson's Signaling	1.8	0.312	SEPT5,MAPK14,MAPK1,CASP3,SNCA
Role of NFAT in Cardiac Hypertrophy	1.8	0.145	MAP2K6,RALA,MAPK1,HDAC10,PRKAG1,PLCD1,CAMK2D,GNG11,MAP2K2,PPP3R1,MAPK3,PLCB1,GSK3B,MAP2K1,PRKD1,GNG12,PPP3CA,AKT2,RRAS,GRB2,RALB,HDAC1,GNAQ,PLCG1,RAP1A,MAPK14,PTPN11,PRKCD,IRS1,CACNA2D1,PLCB3,PRKAR1A
AMPK Signaling	1.79	0.146	PRKAB1,MAPK1,RAB2A,PPP2R2A,PRKAG1,EIF4EBP1,MTOR,PCK2,SMARCB1,CREB1,PRKAA1,SMARCC2,PPM1A,AKT1S1,AKT2,GRB2,RAB7A,SLC2A4,MLST8,PPP2R5A,PPM1G,GYS2,MAPK14,PTPN11,PTPA,PPM1B,IRS1,MLYCD,PPP2R1B,RAB6A,PRKAR1A
Cysteine Biosynthesis III (mammalia)	1.77	0.273	MGMT,PRMT5,MAT2B,MAT2A,PRMT1,AHCY
Gap Junction Signaling	1.77	0.148	DBN1,RALA,MAPK1,PRKAG1,PLCD1,MAP2K2,PPP3R1,MAPK3,PLCB1,CTNNB1,MAP2K1,PRKD1,GUCY1B1,PPP3CA,GJA1,AKT2,TJP2,RRAS,TJP1,GRB2,RALB,GNAQ,PLCG1,RAP1A,PTPN11,PRKCD,IRS1,PLCB3,PRKAR1A
Adrenomedullin signaling pathway	1.77	0.148	MAP2K6,RALA,MAPK1,GNA11,MYLK,GSK3A,PRKAG1,PTK2,PLCD1,MAP2K2,MAPK3,PLCB1,GSK3B,CFH,MAP2K1,GUCY1B1,AKT2,CASP3,RRAS,GRB2,RALB,GNAQ,PLCG1,RAP1A,MAPK14,PTPN11,IRS1,PLCB3,PRKAR1A
VEGF Family Ligand-Receptor Interactions	1.77	0.174	AKT2,RALA,MAPK1,RRAS,GRB2,RALB,PLCG1,RAP1A,PTPN11,MAP2K2,PRKCD,MAPK3,IRS1,MAP2K1,PRKD1,NRP1
IL-17 Signaling	1.74	0.176	MAP2K6,AKT2,RALA,MAPK1,RRAS,GRB2,RALB,RAP1A,MAPK14,PTPN11,MAP2K2,IRS1,MAPK3,GSK3B,MAP2K1
Macropinocytosis Signaling	1.7	0.174	MRC1,RALA,RRAS,GRB2,RALB,PLCG1,RAP1A,ARF6,RAB5A,PTPN11,ABI1,PRKCD,IRS1,ITGB4,PRKD1
Role of NFAT in Regulation of the Immune Response	1.7	0.148	RALA,MAPK1,HLA-A,GNA11,GSK3A,IKBKG,GNG11,MAP2K2,PPP3R1,MAPK3,XPO1,PLCB1,GSK3B,MAP2K1,PPP3CA,GNG12,AKT2,RRAS,GRB2,RALB,GNAQ,PLCG1,RAP1A,PTPN11,IRS1,GNAO1,PLCB3
Purine Nucleotides Degradation II (Aerobic)	1.68	0.294	NT5C3A,GDA,IMPDH2,IMPDH1,NT5C
Pyridoxal 5'-phosphate Salvage Pathway	1.68	0.188	MAP2K6,AKT2,MAP2K2,MAPK1,PNPO,PRKCD,PRPF4B,MAPK3,PAK2,PRKAA1,EIF2AK2,MAP2K1
Tryptophan Degradation X (Mammalian, via Tryptamine)	1.68	0.261	AKR1A1,MAOB,RDH14,Aldh3b2,ALDH7A1,MAOA
Antioxidant Action of Vitamin C	1.68	0.167	PAFAH1B2,STAT5A,MAPK1,PLCG1,SLC2A4,GLRX,GSTO1,TXNRD1,PLBD1,PLCD1,IKBKG,MAPK14,MAPK3,GPLD1,PLCB1,PLCB3,PAFAH1B1
PI3K Signaling in B Lymphocytes	1.67	0.157	CD81,AKT2,RALA,MAPK1,RRAS,RALB,PLCG1,RAP1A,PLCD1,IKBKG,CAMK2D,MAP2K2,IRS1,PPP3R1,MAPK3,CREB1,SH2B2,PLCB1,PLCB3,MAP2K1,PPP3CA
Sirtuin Signaling Pathway	1.64	0.138	TOMM40,MAPK1,PAM16,TOMM70,BPGM,MTOR,PCK2,MAPK3,PRKAA1,GSK3B,GOT2,PDK1,APEX1,PPID,NDUFAF1,ATG5,TIMM44,SIRT5,TRIM28,ATG4B,ATG3,TIMM17B,SF3A1,MT-ND4,TIMM8B,SDHC,NDUFAF2,STAT3,TIMM23,SIRT3,MT-ND5,Hist1h1e,MT-ND1,SIRT2,MLYCD,H1F0,SLC25A5
Natural Killer Cell Signaling	1.63	0.162	AKT2,RALA,MAPK1,RRAS,GRB2,RALB,PLCG1,INPPL1,NCK1,RAP1A,MAP2K2,PTPN11,IRS1,PRKCD,MAPK3,PAK2,MAP2K1,PRKD1
Apelin Cardiomyocyte Signaling Pathway	1.63	0.162	AKT2,MAPK1,GRB2,GNA11,PLCG1,ATP2A3,MYLK,ATP2A2,ATP2A1,PLCD1,MAPK14,PTPN11,IRS1,PRKCD,MAPK3,PLCB1,PLCB3,PRKD1
Cleavage and Polyadenylation of Pre-mRNA	1.61	0.333	CPSF6,NUDT21,PABPN1,CSTF2
γ-glutamyl Cycle	1.61	0.333	GCLC,GCLM,ANPEP,GSS
Superpathway of Serine and Glycine Biosynthesis I	1.61	0.429	PSPH,PHGDH,SHMT1
Pyrimidine Ribonucleotides De Novo Biosynthesis	1.6	0.205	NUDT5,SLC25A42,ENTPD1,CMPK2,ENTPD2,NUDT9,CAD,UMPS,DHX9
CDP-diacylglycerol Biosynthesis I	1.59	0.25	GPAM,ABHD5,LPCAT3,CRLS1,AGPAT1,AGPAT3
Superpathway of D-myo-inositol (1,4,5)-trisphosphate Metabolism	1.59	0.25	INPP1,IMPA1,BPNT1,IMPA2,INPPL1,PMPCA
5-aminoimidazole Ribonucleotide Biosynthesis I	1.57	0.667	PFAS,GART
Ascorbate Recycling (Cytosolic)	1.57	0.667	GLRX,GSTO1
D-glucuronate Degradation I	1.57	0.667	AKR1A1,CRYL1
Oxidized GTP and dGTP Detoxification	1.57	0.667	DDX6,RUVBL2
S-adenosyl-L-methionine Biosynthesis	1.57	0.667	MAT2B,MAT2A
Telomerase Signaling	1.56	0.159	AKT2,RALA,MAPK1,RRAS,GRB2,PPP2R2A,HDAC1,RALB,HDAC10,RAP1A,PPP2R5A,PTPN11,MAP2K2,PTPA,IRS1,MAPK3,MAP2K1,PPP2R1B
autophagy	1.56	0.186	CTSV,ATG5,MTOR,LAMP2,CTSA,CTSH,ATG4B,ATG3,SQSTM1,CTSC,CTSF
Dopamine Receptor Signaling	1.56	0.176	PPP2R2A,PPP1R14A,PPP1CB,PPP2R5A,PRKAG1,MAOB,PPP1R12A,PTPA,PPP1R7,PTS,PPP2R1B,PRKAR1A,MAOA
Xenobiotic Metabolism Signaling	1.55	0.136	MAP2K6,RALA,MAPK1,PPP2R2A,NQO2,GCLC,MAP3K4,FMO5,GSTT2/GSTT2B,MAOB,CAMK2D,MAP2K2,MAPK3,FMO1,MAP2K1,PRKD1,GSTK1,ALDH7A1,RRAS,GRB2,GSTM3,MGMT,RALB,SNW1,RAP1A,GSTO1,PPP2R5A,AIP,MAPK14,PTPN11,PTPA,IRS1,PRKCD,ALDH16A1,PPP2R1B,DNAJC7,MAOA
IL-8 Signaling	1.55	0.143	RALA,MAPK1,RHOT2,IQGAP1,EIF4EBP1,PTK2,ROCK2,MTOR,IKBKG,GNG11,MAP2K2,RHOT1,MAPK3,GPLD1,MAP2K1,PRKD1,GNG12,LASP1,VASP,AKT2,RRAS,GRB2,RALB,RAP1A,PTPN11,PRKCD,IRS1,PAK2
Leukocyte Extravasation Signaling	1.53	0.141	MAPK1,Wasl,CTNNA1,CRK,MAP3K4,PTK2,ROCK2,MAP2K2,CTNNB1,ACTN1,VASP,PRKD1,PXN,GRB2,CRKL,PLCG1,RAP1A,F11R,WIPF1,MAPK14,PTPN11,CDH5,IRS1,PRKCD,PECAM1,ITGA1,ARHGAP1,CTTN,CTNND1
Hypoxia Signaling in the Cardiovascular System	1.52	0.173	UBE2M,UBE2A,COPS5,UBE2R2,UBE2Z,UBE2O,SLC2A4,UBE2F,IKBKG,UBE2H,CREB1,UBE2K,UBE2I
Angiopoietin Signaling	1.51	0.169	STAT5A,AKT2,RALA,RRAS,GRB2,RALB,CRK,NCK1,RAP1A,PTK2,IKBKG,PTPN11,IRS1,PAK2
Non-Small Cell Lung Cancer Signaling	1.51	0.169	AKT2,RALA,MAPK1,PA2G4,RRAS,GRB2,RALB,PLCG1,RAP1A,PTPN11,MAP2K2,IRS1,MAPK3,MAP2K1
IL-6 Signaling	1.5	0.153	MAP2K6,CSNK2A1,AKT2,RALA,MAPK1,RRAS,GRB2,HSPB2,RALB,STAT3,RAP1A,IKBKG,MAPK14,PTPN11,MAP2K2,IRS1,MAPK3,HSPB7,CSNK2B,MAP2K1
FGF Signaling	1.5	0.165	MAP2K6,AKT2,MAPK1,GRB2,CRKL,PLCG1,CRK,RPS6KA5,STAT3,MAPK14,PTPN11,IRS1,MAPK3,CREB1,MAP2K1
Urate Biosynthesis/Inosine 5'-phosphate Degradation	1.49	0.308	NT5C3A,IMPDH2,IMPDH1,NT5C
Role of JAK2 in Hormone-like Cytokine Signaling	1.48	0.219	STAT5A,PTPN11,IRS1,SH2B2,STAT3,STAT1,SH2B1
Renal Cell Carcinoma Signaling	1.47	0.167	AKT2,RALA,MAPK1,RRAS,GRB2,RALB,CRK,RAP1A,PTPN11,MAP2K2,MAPK3,IRS1,PAK2,MAP2K1
HER-2 Signaling in Breast Cancer	1.46	0.163	AKT2,RALA,RRAS,GRB2,RALB,PLCG1,GSK3A,RAP1A,PTPN11,IRS1,PRKCD,CDKN1B,GSK3B,ITGB4,PRKD1
Glioblastoma Multiforme Signaling	1.45	0.145	AKT2,RALA,MAPK1,RRAS,GRB2,RALB,RHOT2,PLCG1,RAP1A,PLCD1,MTOR,PTPN11,MAP2K2,RHOT1,IRS1,PRKCD,MAPK3,PLCB1,PLCB3,GSK3B,CDKN1B,CTNNB1,MAP2K1,PDGFRB
Phosphatidylglycerol Biosynthesis II (Non-plastidic)	1.43	0.231	GPAM,ABHD5,LPCAT3,CRLS1,AGPAT1,AGPAT3
NF-κB Activation by Viruses	1.42	0.161	IKBKG,AKT2,RALA,PTPN11,MAPK1,GRB2,RRAS,PRKCD,IRS1,MAPK3,RALB,ITGA1,EIF2AK2,RAP1A,PRKD1
B Cell Receptor Signaling	1.42	0.141	MAP2K6,RALA,MAPK1,GSK3A,INPPL1,MAP3K4,PTK2,MTOR,IKBKG,CAMK2D,MAP2K2,MAPK3,PPP3R1,CREB1,RPS6KB2,GSK3B,MAP2K1,PPP3CA,AKT2,RRAS,GRB2,RALB,RAP1A,MAPK14,PTPN11,IRS1
Inhibition of Angiogenesis by TSP1	1.41	0.212	CD47,AKT2,MAPK14,CASP3,MAPK1,THBS1,GUCY1B1
Glucocorticoid Receptor Signaling	1.41	0.13	RALA,PRKAB1,HSPA14,MAPK1,KRT7,Hspa1b,CD163,PRKAG1,IKBKG,POLR2C,PCK2,MAP2K2,BAG1,PPP3R1,ANXA1,MAPK3,SMARCB1,CREB1,PRKAA1,SMARCC2,STAT1,MAP2K1,PPP3CA,AGT,KRT14,STAT5A,AKT2,KRT17,GRB2,RRAS,RALB,STAT3,RAP1A,TSG101,MAPK14,PTPN11,IRS1,FKBP4,KRT82,KRT18,KRT15,UBE2I
ERK5 Signaling	1.4	0.171	RPS6KA6,RALA,PTPN11,RRAS,RALB,CREB1,RPS6KB2,GNAQ,RPS6KA3,RPS6KA5,WNK1,RAP1A
BMP signaling pathway	1.39	0.167	MAPK14,RALA,MAP2K2,MAPK1,GRB2,RRAS,MAPK3,CREB1,RALB,MAP2K1,RAP1A,PRKAG1,PRKAR1A
Cancer Drug Resistance By Drug Efflux	1.39	0.182	AKT2,RALA,MAP2K2,MAPK1,RRAS,MAPK3,RALB,PDK1,MAP2K1,RAP1A
Lipid Antigen Presentation by CD1	1.39	0.25	AP2M1,ARF6,AP1B1,AP2A2,AP2S1
Glycogen Degradation III	1.38	0.286	GAA,PYGB,MTAP,PGM2
Phenylalanine Degradation IV (Mammalian, via Side Chain)	1.38	0.286	MAOB,SLC27A2,GOT2,MAOA
Mouse Embryonic Stem Cell Pluripotency	1.36	0.153	AKT2,RALA,MAPK1,RRAS,GRB2,RALB,STAT3,RAP1A,LIFR,MAPK14,MAP2K2,PTPN11,IRS1,MAPK3,GSK3B,CTNNB1,MAP2K1
Role of IL-17F in Allergic Inflammatory Airway Diseases	1.36	0.195	RPS6KA6,MAPK1,MAP2K2,MAPK3,CREB1,RPS6KA3,RPS6KA5,MAP2K1
Noradrenaline and Adrenaline Degradation	1.35	0.206	MAOB,AKR1A1,RDH14,PECR,Aldh3b2,ALDH7A1,MAOA
RhoGDI Signaling	1.32	0.14	ARHGEF12,WASF2,ARPC1B,ARPC5L,ARHGEF7,ARPC5,GNA11,RHOT2,GNAQ,ARHGDIB,ROCK2,GNG11,ARPC1A,PPP1R12A,CDH5,RHOT1,ARPC2,PAK2,GNAO1,ARHGEF6,ARPC3,ARHGAP1,ARPC4,GNG12
Fc Epsilon RI Signaling	1.31	0.149	MAP2K6,AKT2,RALA,MAPK1,RRAS,GRB2,RALB,PLCG1,INPPL1,RAP1A,MAPK14,PTPN11,MAP2K2,IRS1,PRKCD,MAPK3,MAP2K1,PRKD1
CREB Signaling in Neurons	1.3	0.135	RALA,MAPK1,GNA11,PRKAG1,PLCD1,POLR2C,CAMK2D,GNG11,MAP2K2,MAPK3,CREB1,PLCB1,MAP2K1,PRKD1,GNG12,AKT2,RRAS,GRB2,RALB,GNAQ,PLCG1,RAP1A,PTPN11,PRKCD,IRS1,CACNA2D1,GNAO1,PLCB3,PRKAR1A
Arsenate Detoxification I (Glutaredoxin)	1.29	0.5	AS3MT,GSTO1
Heme Biosynthesis from Uroporphyrinogen-III I	1.29	0.5	UROD,FECH
Citrulline Biosynthesis	1.29	0.333	LOC102724788/PRODH,OAT,ARG1
Glutathione Redox Reactions II	1.29	0.5	GSR,GLRX
Melatonin Degradation II	1.29	0.5	MAOB,MAOA
Arginine Degradation I (Arginase Pathway)	1.29	0.5	OAT,ARG1
NAD Biosynthesis III	1.29	0.5	NMNAT1,Nmnat3
Superpathway of Methionine Degradation	1.29	0.2	MGMT,PRMT5,MAT2A,MAT2B,GOT2,PRMT1,AHCY
Granzyme A Signaling	1.28	0.267	Hist1h1e,HMGB2,H1F0,APEX1
Superpathway of Citrulline Metabolism	1.28	0.267	LOC102724788/PRODH,OAT,ASL,ARG1
Vitamin-C Transport	1.28	0.267	SLC2A4,GLRX,GSTO1,TXNRD1
Calcium-induced T Lymphocyte Apoptosis	1.26	0.172	HLA-A,PRKCD,PPP3R1,HDAC1,ATP2A3,PLCG1,ATP2A2,PRKD1,PPP3CA,ATP2A1
IL-17A Signaling in Airway Cells	1.25	0.162	IKBKG,AKT2,MAPK14,PTPN11,MAP2K2,MAPK1,GRB2,IRS1,MAPK3,GSK3B,STAT3,MAP2K1
FXR/RXR Activation	1.24	0.148	APOE,AKT2,APOB,VTN,AMBP,FETUB,PCYOX1,VLDLR,A1BG,SERPINF2,C4A/C4B,PON1,PCK2,ITIH4,SERPINA1,RBP4,AGT
CD28 Signaling in T Helper Cells	1.22	0.145	AKT2,ARPC1B,GRB2,HLA-A,ARPC5L,ARPC5,PLCG1,IKBKG,ARPC1A,MAP2K2,PTPN11,IRS1,ARPC2,PPP3R1,ARPC3,MAP2K1,PPP3CA,ARPC4
NER Pathway	1.19	0.15	Cops2,COPS4,TCEA1,COPS5,COPS7A,COPS8,DDB1,COPS3,RPA2,USP7,POLR2C,GPS1,COPS6,NEDD8,UBE2I
PEDF Signaling	1.18	0.152	AKT2,RALA,MAPK1,WASF2,RRAS,GRB2,RALB,RAP1A,ROCK2,IKBKG,MAPK14,PTPN11,IRS1,MAPK3
Calcium Transport I	1.17	0.3	ATP2A3,ATP2A2,ATP2A1
Molecular Mechanisms of Cancer	1.16	0.122	MAP2K6,RALA,PA2G4,MAPK1,ARHGEF7,GNA11,RHOT2,CTNNA1,CDKN2C,GSK3A,CRK,PRKAG1,PTK2,LAMTOR3,IKBKG,CAMK2D,MAP2K2,RHOT1,MAPK3,PLCB1,GSK3B,CTNNB1,MAP2K1,PRKD1,AKT2,ARHGEF12,CASP3,GRB2,RRAS,RALB,GNAQ,RAP1A,MAPK14,RABIF,PTPN11,IRS1,PRKCD,CDK11A,GNAO1,ARHGEF6,PAK2,PLCB3,CDKN1B,NOTCH1,LRP1,CTNND1,PRKAR1A
Estrogen-Dependent Breast Cancer Signaling	1.14	0.153	STAT5A,AKT2,RALA,MAPK1,GRB2,RRAS,RALB,DHRS11,RAP1A,PTPN11,MAPK3,IRS1,CREB1
Regulation of IL-2 Expression in Activated and Anergic T Lymphocytes	1.14	0.153	IKBKG,RALA,MAP2K2,MAPK1,RRAS,GRB2,PPP3R1,MAPK3,RALB,PLCG1,MAP2K1,RAP1A,PPP3CA
HIPPO signaling	1.14	0.153	DLG1,TJP2,PPP1R12A,YAP1,PTPA,PPP1R7,PPP2R2A,SCRIB,PPP1R14A,PPP1CB,STK3,PPP2R1B,PPP2R5A
4-1BB Signaling in T Lymphocytes	1.11	0.194	IKBKG,MAPK14,MAP2K2,MAPK1,MAPK3,MAP2K1
Arginine Biosynthesis IV	1.1	0.4	OAT,ASL
Tetrahydrofolate Salvage from 5,10-methenyltetrahydrofolate	1.1	0.4	MTHFD1,GART
Serine Biosynthesis	1.1	0.4	PSPH,PHGDH
NAD Salvage Pathway III	1.1	0.4	NMNAT1,Nmnat3
Myo-inositol Biosynthesis	1.1	0.4	IMPA1,IMPA2
Folate Polyglutamylation	1.1	0.4	SHMT1,MTHFD1
Apoptosis Signaling	1.09	0.147	ENDOG,RALA,MAPK1,CASP3,RRAS,RALB,PLCG1,RAP1A,ACIN1,IKBKG,MAP2K2,CAPN1,MAPK3,MAP2K1
Endothelin-1 Signaling	1.09	0.132	PAFAH1B2,RALA,MAPK1,CASP3,GRB2,RRAS,RALB,GNA11,GNAQ,PLCG1,RAP1A,PLCD1,PLBD1,MAPK14,PTPN11,PRKCD,IRS1,MAPK3,GNAO1,GPLD1,PLCB3,PLCB1,PAFAH1B1,GUCY1B1,PRKD1
Intrinsic Prothrombin Activation Pathway	1.08	0.179	COL1A2,KLKB1,COL2A1,F13A1,THBD,COL18A1,F2
Gα12/13 Signaling	1.08	0.138	AKT2,PXN,RALA,MAPK1,RRAS,GRB2,RALB,RAP1A,F2,PTK2,ROCK2,IKBKG,CDH5,PTPN11,MAP2K2,IRS1,MAPK3,CTNNB1,MAP2K1
Sphingosine-1-phosphate Signaling	1.07	0.14	AKT2,CASP3,MAPK1,GRB2,RHOT2,GNAQ,PLCG1,PTK2,PLCD1,NAAA,PTPN11,RHOT1,IRS1,MAPK3,PLCB1,PLCB3,PDGFRB
Neuropathic Pain Signaling In Dorsal Horn Neurons	1.06	0.142	MAPK1,GRB2,PLCG1,PRKAG1,PLCD1,NTRK2,CAMK2D,PTPN11,MAPK3,IRS1,PRKCD,CREB1,PLCB3,PLCB1,PRKD1,PRKAR1A
G Protein Signaling Mediated by Tubby	1.05	0.188	GNG11,GNAQ,PLCB1,PLCB3,PLCG1,GNG12
IL-17A Signaling in Fibroblasts	1.05	0.188	IKBKG,MAPK14,MAPK1,MAPK3,LCN2,GSK3B
Ovarian Cancer Signaling	1.05	0.135	GJA1,AKT2,RALA,PA2G4,MAPK1,RRAS,GRB2,RALB,RAP1A,PRKAG1,MTOR,PTPN11,MAP2K2,IRS1,MAPK3,RPS6KB2,GSK3B,CTNNB1,MAP2K1,PRKAR1A
Ceramide Signaling	1.03	0.144	AKT2,RALA,RRAS,PPP2R2A,GRB2,RALB,RAP1A,PPP2R5A,PTPN11,PTPA,MAPK3,IRS1,PPP2R1B,MAP2K1
Role of PKR in Interferon Induction and Antiviral Response	1.03	0.175	MAP2K6,IKBKG,MAPK14,CASP3,EIF2AK2,EIF2S1,STAT1
tRNA Splicing	1.03	0.175	SMPDL3A,PDE8A,PDE2A,PDE3B,PDE12,APEX1,PDE6D
Methylglyoxal Degradation III	1.03	0.222	AKR1A1,FAM213B,DHRS11,AKR1B10
IL-4 Signaling	1.02	0.146	STAT6,MTOR,AKT2,RALA,PTPN11,GRB2,HLA-A,RRAS,IRS1,RALB,RPS6KB2,INPPL1,RAP1A
Spliceosomal Cycle	1.01	1	U2AF2
Methylthiopropionate Biosynthesis	1.01	1	ADI1
S-methyl-5'-thioadenosine Degradation II	1.01	1	MTAP
Sorbitol Degradation I	1.01	1	SORD
Lipoate Salvage and Modification	1.01	1	LIPT1
Asparagine Biosynthesis I	1.01	1	ASNS
Phosphatidylethanolamine Biosynthesis III	1.01	1	PTDSS2
D-mannose Degradation	1.01	1	MPI
UDP-N-acetyl-D-galactosamine Biosynthesis I	1.01	1	GALE
Alanine Biosynthesis III	1.01	1	NFS1
Complement System	1	0.182	C4A/C4B,CFB,CFI,C1QB,CFH,C5
Mitochondrial Dysfunction	0.996	0.132	NDUFAF1,CASP3,SURF1,RHOT2,MT-ND4,ATP5MG,COX7A2L,SDHC,NDUFAF2,DHODH,ATP5S,GSR,FIS1,MT-ND5,MT-ND1,MAOB,ATP5MF,ATPAF1,ATPAF2,SNCA,MAOA
IL-1 Signaling	0.991	0.144	MAP2K6,ECSIT,IKBKG,GNG11,MAPK14,TOLLIP,MAPK1,GNAO1,GNA11,GNAQ,GNG12,PRKAG1,PRKAR1A
Role of IL-17A in Arthritis	0.991	0.154	MAP2K6,IKBKG,MAPK14,PTPN11,MAP2K2,MAPK1,GRB2,IRS1,MAPK3,MAP2K1
IL-7 Signaling Pathway	0.991	0.144	PTK2,STAT5A,AKT2,MAPK14,PTPN11,MAPK1,GRB2,IRS1,MAPK3,GSK3A,CDKN1B,GSK3B,STAT1
PPAR Signaling	0.975	0.141	STAT5A,RALA,MAPK1,RRAS,GRB2,RALB,SNW1,RAP1A,AIP,IKBKG,MAP2K2,MAPK3,MAP2K1,PDGFRB
Acyl-CoA Hydrolysis	0.971	0.25	PPT1,ACOT9,ACOT7
Glycogen Degradation II	0.971	0.25	PYGB,PGM2,MTAP
Guanosine Nucleotides Degradation III	0.971	0.25	NT5C3A,GDA,NT5C
Salvage Pathways of Pyrimidine Ribonucleotides	0.963	0.143	MAP2K6,AKT2,MAP2K2,CMPK2,MAPK1,PRPF4B,PRKCD,MAPK3,PAK2,PRKAA1,UCK2,EIF2AK2,MAP2K1
Urea Cycle	0.955	0.333	ASL,ARG1
Arginine Degradation VI (Arginase 2 Pathway)	0.955	0.333	OAT,ARG1
RANK Signaling in Osteoclasts	0.951	0.14	MAP2K6,IKBKG,AKT2,MAPK14,MAP2K2,PTPN11,MAPK1,GRB2,PPP3R1,IRS1,MAPK3,MAP3K4,MAP2K1,PPP3CA
Pyrimidine Ribonucleotides Interconversion	0.943	0.167	NUDT5,SLC25A42,ENTPD1,CMPK2,ENTPD2,NUDT9,DHX9
Reelin Signaling in Neurons	0.936	0.141	PAFAH1B2,APOE,ARHGEF12,GRB2,CRKL,VLDLR,PTPN11,MAPT,IRS1,ARHGEF6,ITGA1,GSK3B,PAFAH1B1
Apelin Adipocyte Signaling Pathway	0.936	0.147	GSTT2/GSTT2B,MAPK14,MAPK1,PRKAB1,MAPK3,GNA11,PRKAA1,Gstt1,PRKAG1,GSTK1,PRKAR1A
Sperm Motility	0.91	0.134	PAFAH1B2,PDE2A,TWF1,SLC12A2,PLCG1,PRKAG1,PLBD1,PLCD1,PTK2,PRKCD,PLCB1,PLCB3,PAFAH1B1,GUCY1B1,PRKD1,PRKAR1A
Triacylglycerol Biosynthesis	0.903	0.163	GPAM,ABHD5,LPCAT3,CRLS1,AGPAT1,DGAT1,AGPAT3
Glutathione Redox Reactions I	0.896	0.2	GSR,GSTT2/GSTT2B,Gstt1,GSTK1
HIF1α Signaling	0.886	0.133	AKT2,RALA,MAPK1,RRAS,GRB2,COPS5,RALB,NAA10,RAP1A,SLC2A4,MAPK14,EGLN1,PTPN11,IRS1,MAPK3,APEX1
Stearate Biosynthesis I (Animals)	0.863	0.159	SLC27A2,FAM213B,PPT1,DHRS11,SLC27A1,ACOT7,ACOT9
CD40 Signaling	0.848	0.141	MAP2K6,IKBKG,MAPK14,PTPN11,MAP2K2,MAPK1,GRB2,IRS1,MAPK3,STAT3,MAP2K1
Phosphatidylcholine Biosynthesis I	0.836	0.286	CHPT1,CHKB
Putrescine Degradation III	0.836	0.19	MAOB,Aldh3b2,ALDH7A1,MAOA
T Cell Receptor Signaling	0.824	0.132	RALA,MAPK1,RRAS,GRB2,RALB,PLCG1,RAP1A,IKBKG,PTPN11,MAP2K2,PPP3R1,MAPK3,IRS1,MAP2K1,PPP3CA
HMGB1 Signaling	0.818	0.129	MAP2K6,AKT2,RALA,MAPK1,RRAS,GRB2,RALB,RHOT2,RBBP7,RAP1A,MAPK14,PTPN11,MAP2K2,RHOT1,IRS1,MAPK3,MAP2K1
Polyamine Regulation in Colon Cancer	0.783	0.182	PSMF1,PSME2,CTNNB1,PSME3
Apelin Cardiac Fibroblast Signaling Pathway	0.783	0.182	AKT2,PRKAB1,PRKAA1,PRKAG1
Type II Diabetes Mellitus Signaling	0.78	0.125	AKT2,MAPK1,SLC27A2,PRKAB1,GRB2,SLC2A4,PRKAG1,TRADD,IKBKG,MTOR,PTPN11,IRS1,PRKCD,MAPK3,CACNA2D1,SH2B2,PRKAA1,SLC27A1,PRKD1
Corticotropin Releasing Hormone Signaling	0.759	0.126	MAPK1,ARPC5,GNAQ,PLCG1,RAP1A,PRKAG1,MAPK14,MAP2K2,MAPK3,PRKCD,CREB1,CACNA2D1,GNAO1,MAP2K1,GUCY1B1,PRKD1,PRKAR1A
Role of NANOG in Mammalian Embryonic Stem Cell Pluripotency	0.759	0.127	AKT2,RALA,MAPK1,RRAS,GRB2,RALB,STAT3,RAP1A,LIFR,PTPN11,MAP2K2,IRS1,MAPK3,GSK3B,CTNNB1,MAP2K1
Netrin Signaling	0.759	0.141	PPP3R1,ABLIM3,CACNA2D1,RYR1,NCK1,PPP3CA,PRKAG1,ENAH,PRKAR1A
Sucrose Degradation V (Mammalian)	0.74	0.25	GALM,ALDOC
Phosphatidylethanolamine Biosynthesis II	0.74	0.25	PCYT2,CHKB
TGF-β Signaling	0.74	0.132	MAP2K6,MAPK14,RALA,MAP2K2,MAPK1,GRB2,RRAS,MAPK3,RALB,HDAC1,MAP2K1,RAP1A
Apelin Pancreas Signaling Pathway	0.74	0.143	PRKAB1,PTPN11,GRB2,PDE3B,IRS1,PRKAA1,PRKAG1,PRKAR1A
Pancreatic Adenocarcinoma Signaling	0.738	0.127	AKT2,RALA,PA2G4,MAPK1,GRB2,STAT3,PTPN11,MAP2K2,MAPK3,IRS1,GPLD1,CDKN1B,STAT1,MAP2K1,NOTCH1
Ethanol Degradation II	0.735	0.161	AKR1A1,RDH14,Aldh3b2,PECR,ALDH7A1
Guanine and Guanosine Salvage I	0.728	0.5	HPRT1
Alanine Degradation III	0.728	0.5	GPT
Alanine Biosynthesis II	0.728	0.5	GPT
Palmitate Biosynthesis I (Animals)	0.728	0.5	OXSM
Spermidine Biosynthesis I	0.728	0.5	SRM
L-glutamine Biosynthesis II (tRNA-dependent)	0.728	0.5	QRSL1
Fatty Acid Biosynthesis Initiation II	0.728	0.5	OXSM
Glycine Biosynthesis I	0.728	0.5	SHMT1
Sumoylation Pathway	0.717	0.13	CTBP1,SAE1,RHOT1,STUB1,RANGAP1,RHOT2,CTBP2,HDAC1,SNCA,UBA2,ARHGDIB,UBE2I
eNOS Signaling	0.697	0.12	AQP7,AKT2,CASP3,HSPA14,PRKAB1,GRB2,Hspa1b,GNAQ,PLCG1,AQP1,PRKAG1,PTPN11,STUB1,IRS1,PRKCD,PRKAA1,GUCY1B1,DNM2,PRKD1,PRKAR1A
Extrinsic Prothrombin Activation Pathway	0.69	0.188	F13A1,THBD,F2
Glutaryl-CoA Degradation	0.69	0.188	L3HYPDH,EHHADH,CA1
Superpathway of Geranylgeranyldiphosphate Biosynthesis I (via Mevalonate)	0.69	0.188	FDPS,MVD,HMGCS1
Gluconeogenesis I	0.686	0.167	ME3,BPGM,ALDOC,FBP2
Phospholipases	0.682	0.138	PLCD1,PAFAH1B2,PLBD1,GPLD1,PLCB3,PLCB1,PLCG1,PAFAH1B1
STAT3 Pathway	0.676	0.126	MAPK14,RALA,NTRK2,MAP2K2,MAPK1,RRAS,MAPK3,RALB,STAT3,MAP2K1,RAP1A,IGF2R,PDGFRB
Estrogen Receptor Signaling	0.666	0.122	RALA,MAPK1,RRAS,GRB2,RALB,PHB2,RBFOX2,RAP1A,CTBP1,POLR2C,MAP2K2,PCK2,THRAP3,MAPK3,CTBP2,MAP2K1
Wnt/β-catenin Signaling	0.666	0.119	GJA1,CSNK2A1,AKT2,PPP2R2A,HDAC1,GNAQ,ILK,GSK3A,PPP2R5A,APPL1,CDH5,PTPA,GNAO1,RUVBL2,GSK3B,CSNK2B,PIN1,CTNNB1,PPP2R1B,LRP1
Folate Transformations I	0.658	0.222	SHMT1,MTHFD1
Atherosclerosis Signaling	0.638	0.123	PAFAH1B2,APOE,APOB,CMA1,COL2A1,PCYOX1,GLG1,PLBD1,COL1A2,PON1,SERPINA1,COL18A1,PAFAH1B1,RBP4
Histamine Degradation	0.636	0.176	HNMT,Aldh3b2,ALDH7A1
Cyclins and Cell Cycle Regulation	0.629	0.128	PA2G4,PTPA,PPP2R2A,HDAC1,HDAC10,CDKN2C,GSK3B,CDKN1B,PPP2R1B,PPP2R5A
Docosahexaenoic Acid (DHA) Signaling	0.606	0.135	AKT2,CASP3,PTPN11,GRB2,IRS1,GSK3A,GSK3B
G-Protein Coupled Receptor Signaling	0.602	0.112	RALA,MAPK1,PDE12,GNA11,PRKAG1,LAMTOR3,IKBKG,CAMK2D,MAP2K2,PDE3B,MAPK3,CREB1,PLCB1,APEX1,MAP2K1,SMPDL3A,PDE2A,AKT2,RRAS,GRB2,RALB,GNAQ,STAT3,RAP1A,PDE8A,PTPN11,IRS1,GNAO1,PLCB3,PRKAR1A,PDE6D
Aryl Hydrocarbon Receptor Signaling	0.597	0.119	MAPK1,NQO2,GSTM3,HSPB2,GSTO1,AIP,GSTT2/GSTT2B,MAPK3,NFIA,NEDD8,NFIB,HSPB7,CDKN1B,ALDH16A1,GSTK1,ALDH7A1
Gαs Signaling	0.597	0.121	GNG11,ADD3,MAP2K2,MAPK1,MAPK3,CREB1,ADD1,RYR1,MAP2K1,RAP1A,GNG12,PRKAG1,PRKAR1A
Cell Cycle Regulation by BTG Family Proteins	0.588	0.143	PTPA,PPP2R2A,PPP2R1B,PPP2R5A,PRMT1
Pentose Phosphate Pathway	0.588	0.2	H6PD,RPIA
Glycine Betaine Degradation	0.588	0.2	SARDH,SHMT1
Tec Kinase Signaling	0.585	0.116	STAT6,STAT5A,GRB2,GNA11,RHOT2,GNAQ,PLCG1,STAT3,PTK2,GNG11,PTPN11,RHOT1,IRS1,PRKCD,PAK2,GNAO1,STAT1,GNG12,PRKD1
L-carnitine Biosynthesis	0.573	0.333	TMLHE
NADH Repair	0.573	0.333	NAXD
Methylglyoxal Degradation I	0.573	0.333	GLO1
Coenzyme A Biosynthesis	0.573	0.333	PPCS
Proline Degradation	0.573	0.333	LOC102724788/PRODH
Tetrahydrobiopterin Biosynthesis I	0.573	0.333	PTS
L-cysteine Degradation III	0.573	0.333	GOT2
Hypusine Biosynthesis	0.573	0.333	EIF5A
4-hydroxyproline Degradation I	0.573	0.333	GOT2
Tetrahydrobiopterin Biosynthesis II	0.573	0.333	PTS
Glutamate Degradation II	0.573	0.333	GOT2
Tyrosine Biosynthesis IV	0.573	0.333	PCBD2
Aspartate Biosynthesis	0.573	0.333	GOT2
D-myo-inositol (1,4,5)-Trisphosphate Biosynthesis	0.565	0.148	PLCD1,PLCB3,PLCB1,PLCG1
Amyotrophic Lateral Sclerosis Signaling	0.562	0.119	CCS,PRPH,RAB5A,RAB5C,PTPN11,CASP3,GRB2,NEFL,IRS1,CAPN1,NEFH,PPP3CA,SSR4
Wnt/Ca+ pathway	0.556	0.127	PLCD1,CREB1,PLCB3,PLCB1,PLCG1,GSK3B,PPP3CA,PDE6D
IL-9 Signaling	0.554	0.133	STAT5A,PTPN11,GRB2,IRS1,STAT3,STAT1
Role of Macrophages, Fibroblasts and Endothelial Cells in Rheumatoid Arthritis	0.548	0.109	MAP2K6,RALA,MAPK1,ROCK2,PLCD1,TRADD,IKBKG,CAMK2D,MAP2K2,MAPK3,PPP3R1,CREB1,PLCB1,GSK3B,CTNNB1,MAP2K1,PRKD1,PPP3CA,AKT2,RRAS,GRB2,RALB,GNAQ,PLCG1,STAT3,RAP1A,C5,MAPK14,PTPN11,IRS1,PRKCD,GNAO1,PLCB3,LRP1
LXR/RXR Activation	0.545	0.118	APOE,APOB,VTN,AMBP,PCYOX1,A1BG,SERPINF2,C4A/C4B,PON1,ITIH4,SERPINA1,AGT,RBP4
GPCR-Mediated Nutrient Sensing in Enteroendocrine Cells	0.545	0.118	PLCD1,GNG11,PRKCD,CACNA2D1,GNA11,GNAQ,PLCB3,PLCB1,PLCG1,PRKD1,GNG12,PRKAG1,PRKAR1A
Mitotic Roles of Polo-Like Kinase	0.535	0.125	SMC3,PTPA,PPP2R2A,CAPN1,CDC23,CDC16,PPP2R1B,PPP2R5A
Cell Cycle: G1/S Checkpoint Regulation	0.535	0.125	RPL11,PA2G4,HDAC1,RPL5,HDAC10,CDKN2C,GSK3B,CDKN1B
Bladder Cancer Signaling	0.532	0.12	RALA,MAP2K2,MAPK1,PA2G4,THBS1,RRAS,MAPK3,RALB,RPS6KA5,MAP2K1,RAP1A
GP6 Signaling Pathway	0.513	0.115	COL1A2,PTK2,LAMA5,AKT2,COL5A2,COL4A1,PTPN11,GRB2,IRS1,PRKCD,COL2A1,GSK3A,GSK3B,COL18A1,PRKD1
Phagosome Formation	0.504	0.115	MRC1,GRB2,VTN,RHOT2,PLCG1,INPPL1,PLCD1,PTPN11,RHOT1,IRS1,PRKCD,PLCB3,PLCB1,PRKD1
Fatty Acid α-oxidation	0.503	0.15	TMLHE,Aldh3b2,ALDH7A1
cAMP-mediated signaling	0.495	0.11	SMPDL3A,AKAP12,PDE2A,MAPK1,AKAP8,PDE12,STAT3,AKAP7,RAP1A,PDE8A,LAMTOR3,CAMK2D,MAP2K2,PDE3B,PPP3R1,MAPK3,CREB1,GNAO1,MAP2K1,APEX1,PPP3CA,PRKAR1A,PDE6D,AKAP1
Lymphotoxin β Receptor Signaling	0.492	0.121	IKBKG,AKT2,CASP3,MAPK1,PTPN11,GRB2,IRS1,MAPK3
Dendritic Cell Maturation	0.491	0.111	AKT2,MAPK1,GRB2,HLA-A,COL2A1,PLCG1,COL1A2,PLCD1,IKBKG,MAPK14,PTPN11,IRS1,FSCN1,MAPK3,CREB1,PLCB1,PLCB3,COL18A1,STAT1
Myc Mediated Apoptosis Signaling	0.48	0.118	AKT2,RALA,PTPN11,CASP3,GRB2,RRAS,IRS1,RALB,RAP1A
Choline Biosynthesis III	0.476	0.167	GPLD1,CHPT1
Leukotriene Biosynthesis	0.476	0.167	LTA4H,DPEP1
Mevalonate Pathway I	0.476	0.167	MVD,HMGCS1
BER pathway	0.476	0.167	PNKP,APEX1
Cellular Effects of Sildenafil (Viagra)	0.475	0.113	PDE2A,PLCG1,PPP1CB,MYLK,MYH11,PRKAG1,PLCD1,Ppp1r12b,PPP1R12A,PDE3B,PLCB1,PLCB3,GUCY1B1,PRKAR1A
Pentose Phosphate Pathway (Oxidative Branch)	0.47	0.25	H6PD
Heme Degradation	0.47	0.25	BLVRA
PRPP Biosynthesis I	0.47	0.25	PRPS1
Spermine and Spermidine Degradation I	0.47	0.25	PAOX
Catecholamine Biosynthesis	0.47	0.25	DBH
Glycerol-3-phosphate Shuttle	0.47	0.25	GPD1L
Trans, trans-farnesyl Diphosphate Biosynthesis	0.47	0.25	FDPS
L-cysteine Degradation I	0.47	0.25	GOT2
Lactose Degradation III	0.47	0.25	GLB1
dTMP De Novo Biosynthesis	0.47	0.25	SHMT1
Phenylalanine Degradation I (Aerobic)	0.47	0.25	PCBD2
Fatty Acid β-oxidation III (Unsaturated, Odd Number)	0.47	0.25	EHHADH
Dopamine Degradation	0.467	0.133	MAOB,Aldh3b2,ALDH7A1,MAOA
ATM Signaling	0.463	0.115	HP1BP3,USP7,SMC3,MAPK14,CBX1,PTPA,PPP2R2A,TRIM28,CREB1,PPP2R1B,PPP2R5A
SAPK/JNK Signaling	0.457	0.113	TRADD,GNG11,RALA,PTPN11,GRB2,RRAS,CRKL,IRS1,RALB,CRK,MAP3K4,RAP1A
Serotonin Degradation	0.442	0.119	MAOB,AKR1A1,RDH14,PECR,Aldh3b2,ALDH7A1,MAOA
Tumoricidal Function of Hepatic Natural Killer Cells	0.432	0.136	ENDOG,M6PR,CASP3
IL-17A Signaling in Gastric Cells	0.432	0.136	MAPK14,MAPK1,MAPK3
Fatty Acid Activation	0.431	0.154	SLC27A2,SLC27A1
RAR Activation	0.428	0.108	STAT5A,CSNK2A1,AKT2,MAPK1,SNW1,RPL7A,PRKAG1,PSMC5,PRMT1,MAPK14,RDH14,PRKCD,SMARCB1,SORBS3,SMARCC2,CSNK2B,MAP2K1,PRKD1,RBP4,PRKAR1A
Role of p14/p19ARF in Tumor Suppression	0.423	0.122	PTPN11,GRB2,IRS1,SF3A1,UBTF
Oxidative Phosphorylation	0.417	0.111	MT-ND5,MT-ND1,SURF1,ATP5MF,COX7A2L,ATP5MG,ATPAF1,MT-ND4,SDHC,ATP5S,ATPAF2
GPCR-Mediated Integration of Enteroendocrine Signaling Exemplified by an L Cell	0.416	0.114	PLCD1,GNA11,GNAQ,PLCG1,PLCB3,PLCB1,PRKAG1,PRKAR1A
PKCθ Signaling in T Lymphocytes	0.412	0.108	RALA,MAPK1,RRAS,GRB2,HLA-A,RALB,PLCG1,MAP3K4,RAP1A,IKBKG,CAMK2D,PTPN11,IRS1,PPP3R1,MAPK3,CACNA2D1,PPP3CA
Fatty Acid β-oxidation I	0.411	0.125	SLC27A2,ACAA1,SLC27A1,EHHADH
Glycolysis I	0.4	0.13	BPGM,ALDOC,FBP2
Ethanol Degradation IV	0.4	0.13	CYGB,Aldh3b2,ALDH7A1
NF-κB Signaling	0.398	0.106	MAP2K6,CSNK2A1,AKT2,RALA,RRAS,GRB2,HDAC1,RALB,IGF2R,RAP1A,TRADD,IKBKG,NTRK2,PTPN11,IRS1,GSK3B,EIF2AK2,CSNK2B,PDGFRB
NAD Biosynthesis from 2-amino-3-carboxymuconate Semialdehyde	0.394	0.2	NMNAT1
Protein Citrullination	0.394	0.2	PADI2
Creatine-phosphate Biosynthesis	0.394	0.2	CKMT2
CMP-N-acetylneuraminate Biosynthesis I (Eukaryotes)	0.394	0.2	NANS
Lysine Degradation II	0.394	0.2	ALDH7A1
Adenine and Adenosine Salvage III	0.394	0.2	HPRT1
Purine Ribonucleosides Degradation to Ribose-1-phosphate	0.394	0.2	PGM2
Lysine Degradation V	0.394	0.2	ALDH7A1
Glycogen Biosynthesis II (from UDP-D-Glucose)	0.394	0.2	GYS2
Citrulline-Nitric Oxide Cycle	0.394	0.2	ASL
Rapoport-Luebering Glycolytic Shunt	0.394	0.2	BPGM
CD27 Signaling in Lymphocytes	0.391	0.115	MAP2K6,IKBKG,MAP2K2,CASP3,MAP3K4,MAP2K1
Adenosine Nucleotides Degradation II	0.39	0.143	NT5C3A,NT5C
p38 MAPK Signaling	0.361	0.106	MAP2K6,TRADD,RPS6KA6,MAPK14,HSPB2,MAPT,CREB1,RPS6KB2,RPS6KA3,RPS6KA5,HSPB7,STAT1
Granzyme B Signaling	0.354	0.133	ENDOG,CASP3
TR/RXR Activation	0.35	0.106	HP,MTOR,UCP3,AKT2,PTPN11,PDE3B,GRB2,IRS1,TBL1XR1,ATP2A1
IL-15 Production	0.345	0.12	PTK2,TWF1,STAT1
Tryptophan Degradation III (Eukaryotic)	0.345	0.12	L3HYPDH,EHHADH,CA1
nNOS Signaling in Neurons	0.338	0.111	PRKCD,PPP3R1,CAPN1,PRKD1,PPP3CA
Unfolded protein response	0.337	0.109	UBXN4,HSPA14,Hspa1b,HSPH1,DNAJA2,EIF2A
Proline Biosynthesis II (from Arginine)	0.334	0.167	OAT
Pentose Phosphate Pathway (Non-oxidative Branch)	0.334	0.167	RPIA
Acetyl-CoA Biosynthesis I (Pyruvate Dehydrogenase Complex)	0.334	0.167	Pdha2
Ceramide Degradation	0.334	0.167	NAAA
γ-linolenate Biosynthesis II (Animals)	0.321	0.125	SLC27A2,SLC27A1
Neuroprotective Role of THOP1 in Alzheimer's Disease	0.312	0.103	MME,PLG,HLA-A,MAPT,CMA1,CREB1,SERPINA3,THOP1,PRKAG1,AGT,PRKAR1A
Colorectal Cancer Metastasis Signaling	0.303	0.1	AKT2,RALA,CASP3,MAPK1,GRB2,RRAS,RALB,RHOT2,STAT3,RAP1A,PRKAG1,APPL1,GNG11,PTPN11,MAP2K2,RHOT1,IRS1,MAPK3,GSK3B,STAT1,CTNNB1,MAP2K1,LRP1,GNG12,PRKAR1A
Superpathway of Cholesterol Biosynthesis	0.298	0.111	FDPS,MVD,HMGCS1
Mitochondrial L-carnitine Shuttle Pathway	0.293	0.118	SLC27A2,SLC27A1
Ceramide Biosynthesis	0.287	0.143	KDSR
Thioredoxin Pathway	0.287	0.143	TXNRD1
Aspartate Degradation II	0.287	0.143	GOT2
TREM1 Signaling	0.28	0.101	STAT5A,AKT2,MAPK1,GRB2,MAPK3,PLCG1,STAT3
Antigen Presentation Pathway	0.277	0.107	PSMB9,PSMB5,HLA-A
Sonic Hedgehog Signaling	0.277	0.107	GSK3B,PRKAG1,PRKAR1A
Gαi Signaling	0.272	0.0992	GNG11,RALA,MAPK1,GRB2,RRAS,MAPK3,RALB,STAT3,RAP1A,GNG12,PRKAG1,PRKAR1A
Phototransduction Pathway	0.271	0.102	GNGT2,GUCY1B1,PRKAG1,PDE6D,PRKAR1A
Role of IL-17A in Psoriasis	0.249	0.125	S100A9
Sphingosine and Sphingosine-1-phosphate Metabolism	0.249	0.125	NAAA
Histidine Degradation III	0.249	0.125	MTHFD1
Superoxide Radicals Degradation	0.249	0.125	CYGB
1D-myo-inositol Hexakisphosphate Biosynthesis II (Mammalian)	0.243	0.105	INPPL1,PMPCA
D-myo-inositol (1,3,4)-trisphosphate Biosynthesis	0.243	0.105	INPPL1,PMPCA
Oxidative Ethanol Degradation III	0.243	0.105	Aldh3b2,ALDH7A1
Endoplasmic Reticulum Stress Pathway	0.223	0.1	CASP3,EIF2S1
GDP-glucose Biosynthesis	0.218	0.111	PGM2
Glucose and Glucose-1-phosphate Degradation	0.19	0.1	PGM2
Ketogenesis	0.19	0.1	HMGCS1
IL-10 Signaling	0	0.0909	MAP2K6,IKBKG,MAPK14,MAPK1,BLVRA,STAT3
Circadian Rhythm Signaling	0	0.0303	CREB1
LPS/IL-1 Mediated Inhibition of RXR Function	0	0.0837	ECSIT,APOE,SLC27A2,MGMT,GSTM3,FMO5,GSTO1,GSTT2/GSTT2B,MAOB,XPO1,FMO1,SLC27A1,ALDH16A1,HMGCS1,ALDH7A1,GSTK1,MAOA
p53 Signaling	0	0.0935	AKT2,MAPK14,PTPN11,GRB2,THBS1,IRS1,PPP1R13B,HDAC1,GSK3B,CTNNB1
Hepatic Cholestasis	0	0.0461	IKBKG,TJP2,PRKCD,MAP3K4,PRKD1,PRKAG1,PRKAR1A
Hepatic Fibrosis / Hepatic Stellate Cell Activation	0	0.0556	COL1A2,COL5A2,COL4A1,COL2A1,IGFBP5,MYH11,STAT1,COL18A1,AGT,PDGFRB
VDR/RXR Activation	0	0.0897	CSNK2A1,PRKCD,IGFBP5,CDKN1B,THBD,PRKD1,PSMC5
PXR/RXR Activation	0	0.0667	AKT2,PCK2,PRKAG1,PRKAR1A
Role of BRCA1 in DNA Damage Response	0	0.0625	SMARCB1,BABAM1,SMARCC2,STAT1,BRCC3
Activation of IRF by Cytosolic Pattern Recognition Receptors	0	0.0769	IKBKG,PPIB,PIN1,STAT1
Role of RIG1-like Receptors in Antiviral Innate Immunity	0	0.0303	IKBKG
Role of Pattern Recognition Receptors in Recognition of Bacteria and Viruses	0	0.0938	PTPN11,MAPK1,GRB2,PRKCD,IRS1,MAPK3,CREB1,EIF2AK2,C1QB,EIF2S1,PRKD1,C5
MIF Regulation of Innate Immunity	0	0.0732	IKBKG,MAPK1,MAPK3
FcγRIIB Signaling in B Lymphocytes	0	0.0941	RALA,PTPN11,GRB2,RRAS,IRS1,CACNA2D1,RALB,RAP1A
CCR5 Signaling in Macrophages	0	0.0879	GNG11,MAPK14,MAPK1,PRKCD,CACNA2D1,PLCG1,GNG12,PRKD1
Cytotoxic T Lymphocyte-mediated Apoptosis of Target Cells	0	0.0741	CASP3,HLA-A
Induction of Apoptosis by HIV1	0	0.0667	TRADD,IKBKG,CASP3,SLC25A5
B Cell Activating Factor Signaling	0	0.0732	IKBKG,MAPK14,MAPK1
T Helper Cell Differentiation	0	0.0597	STAT6,HLA-A,STAT3,STAT1
Factors Promoting Cardiogenesis in Vertebrates	0	0.0682	MAPK14,PRKCD,GSK3B,CTNNB1,LRP1,PRKD1
iCOS-iCOSL Signaling in T Helper Cells	0	0.0862	IKBKG,AKT2,CAMK2D,PTPN11,HLA-A,GRB2,PPP3R1,IRS1,PLCG1,PPP3CA
Role of CHK Proteins in Cell Cycle Checkpoint Control	0	0.0727	PTPA,PPP2R2A,PPP2R1B,PPP2R5A
Human Embryonic Stem Cell Pluripotency	0	0.0638	AKT2,NTRK2,PTPN11,GRB2,IRS1,GSK3A,GSK3B,CTNNB1,PDGFRB
DNA Methylation and Transcriptional Repression Signaling	0	0.0882	MECP2,HDAC1,RBBP7
Androgen Signaling	0	0.0977	POLR2C,GNG11,MAPK1,PRKCD,MAPK3,CACNA2D1,GNAO1,GNA11,GNAQ,PRKD1,GNG12,PRKAG1,PRKAR1A
Role of Oct4 in Mammalian Embryonic Stem Cell Pluripotency	0	0.0222	SH3GLB1
Type I Diabetes Mellitus Signaling	0	0.0784	MAP2K6,TRADD,IKBKG,MAPK14,MAPK1,CASP3,HLA-A,STAT1
Small Cell Lung Cancer Signaling	0	0.0941	PTK2,IKBKG,AKT2,PA2G4,PTPN11,GRB2,IRS1,CDKN1B
Basal Cell Carcinoma Signaling	0	0.0286	GSK3B,CTNNB1
Primary Immunodeficiency Signaling	0	0.0244	IKBKG
Allograft Rejection Signaling	0	0.0175	HLA-A
Autoimmune Thyroid Disease Signaling	0	0.0263	HLA-A
Graft-versus-Host Disease Signaling	0	0.0263	HLA-A
Communication between Innate and Adaptive Immune Cells	0	0.0135	HLA-A
Crosstalk between Dendritic Cells and Natural Killer Cells	0	0.058	CAMK2D,HLA-A,FSCN1,NECTIN2
April Mediated Signaling	0	0.0769	IKBKG,MAPK14,MAPK1
Retinoic acid Mediated Apoptosis Signaling	0	0.0435	CASP3,DAP3
Hereditary Breast Cancer Signaling	0	0.0884	AKT2,POLR2C,RALA,PTPN11,RRAS,GRB2,IRS1,SMARCB1,RALB,HDAC1,HDAC10,SMARCC2,RAP1A
Role of Osteoblasts, Osteoclasts and Chondrocytes in Rheumatoid Arthritis	0	0.0661	MAP2K6,AKT2,MAPK1,GRB2,TRADD,IKBKG,MAPK14,PTPN11,MAPK3,IRS1,PPP3R1,GSK3B,CTNNB1,PPP3CA,LRP1
Altered T Cell and B Cell Signaling in Rheumatoid Arthritis	0	0.0122	HLA-A
B Cell Development	0	0.0357	HLA-A
Role of Wnt/GSK-3β Signaling in the Pathogenesis of Influenza	0	0.0308	GSK3B,CTNNB1
TWEAK Signaling	0	0.0857	TRADD,IKBKG,CASP3
Nur77 Signaling in T Lymphocytes	0	0.098	CASP3,HLA-A,PPP3R1,HDAC1,PPP3CA
Role of Lipids/Lipid Rafts in the Pathogenesis of Influenza	0	0.0909	FDPS
TNFR1 Signaling	0	0.0833	TRADD,IKBKG,CASP3,PAK2
TNFR2 Signaling	0	0.0333	IKBKG
Antiproliferative Role of TOB in T Cell Signaling	0	0.0769	MAPK1,CDKN1B
MSP-RON Signaling Pathway	0	0.058	KLKB1,PTPN11,GRB2,IRS1
OX40 Signaling Pathway	0	0.0303	IKBKG,HLA-A
MIF-mediated Glucocorticoid Regulation	0	0.0909	IKBKG,MAPK1,MAPK3
Cell Cycle Control of Chromosomal Replication	0	0.0377	CDK11A,RPA2
Assembly of RNA Polymerase II Complex	0	0.0208	POLR2C
Assembly of RNA Polymerase III Complex	0	0.0833	SF3A1
Assembly of RNA Polymerase I Complex	0	0.0909	UBTF
Differential Regulation of Cytokine Production in Intestinal Epithelial Cells by IL-17A and IL-17F	0	0.0588	LCN2
Role of JAK1, JAK2 and TYK2 in Interferon Signaling	0	0.0952	STAT3,STAT1
Transcriptional Regulatory Network in Embryonic Stem Cells	0	0.0192	STAT3
iNOS Signaling	0	0.0909	IKBKG,MAPK14,MAPK1,STAT1
nNOS Signaling in Skeletal Muscle Cells	0	0.075	CACNA2D1,SNTB1,RYR1
Ephrin A Signaling	0	0.0847	ROCK2,PTK2,PTPN11,GRB2,IRS1
Estrogen-mediated S-phase Entry	0	0.0385	CDKN1B
GADD45 Signaling	0	0.0526	MAP3K4
Heparan Sulfate Biosynthesis	0	0.0405	TARS2,AARS,AARSD1
Retinoate Biosynthesis I	0	0.0625	RDH14,AKR1B10
NAD biosynthesis II (from tryptophan)	0	0.0769	NMNAT1
Nicotine Degradation III	0	0.0217	AOX1
Chondroitin Sulfate Degradation (Metazoa)	0	0.0625	HEXB
Heparan Sulfate Biosynthesis (Late Stages)	0	0.0448	TARS2,AARS,AARSD1
Isoleucine Degradation I	0	0.0714	EHHADH
Ubiquinol-10 Biosynthesis (Eukaryotic)	0	0.0556	MICAL1
The Visual Cycle	0	0.0526	RDH14
Pyrimidine Deoxyribonucleotides De Novo Biosynthesis I	0	0.0455	CMPK2
Triacylglycerol Degradation	0	0.06	TARS2,AARS,AARSD1
Estrogen Biosynthesis	0	0.027	DHRS11
Dermatan Sulfate Degradation (Metazoa)	0	0.0588	HEXB
Nicotine Degradation II	0	0.0727	FMO1,AOX1,FMO5,INMT
Valine Degradation I	0	0.0556	EHHADH
TCA Cycle II (Eukaryotic)	0	0.087	SDHC,SDHAF4
Bile Acid Biosynthesis, Neutral Pathway	0	0.0833	AMACR
Retinol Biosynthesis	0	0.0263	RDH14
Superpathway of Melatonin Degradation	0	0.0364	MAOB,MAOA
Histidine Degradation VI	0	0.0667	MICAL1
Pregnenolone Biosynthesis	0	0.0833	MICAL1
Acetone Degradation I (to Methylglyoxal)	0	0.0741	FAM213B,DHRS11
UDP-N-acetyl-D-galactosamine Biosynthesis II	0	0.0909	GALE
DNA damage-induced 14-3-3σ Signaling	0	0.0526	AKT2
Inhibition of Matrix Metalloproteases	0	0.027	LRP1
Agranulocyte Adhesion and Diapedesis	0	0.0361	CDH5,PECAM1,ITGA1,MYH11,GLG1,C5
Granulocyte Adhesion and Diapedesis	0	0.0321	CDH5,PECAM1,ITGA1,GLG1,C5
Regulation of the Epithelial-Mesenchymal Transition Pathway	0	0.0928	MAP2K6,AKT2,RALA,MAPK1,RRAS,GRB2,RALB,STAT3,RAP1A,MAP2K2,PTPN11,IRS1,MAPK3,GSK3B,CTNNB1,NOTCH1,MAP2K1,PDGFRB
Adipogenesis pathway	0	0.0769	CTBP1,ATG5,SIRT2,CTBP2,HDAC1,RBBP7,HDAC10,TBL1XR1,CTNNB1,SLC2A4
PCP pathway	0	0.0328	ROCK2,PFN2
Toll-like Receptor Signaling	0	0.0972	MAP2K6,ECSIT,IKBKG,TOLLIP,MAPK14,MAPK1,EIF2AK2
Nucleotide Excision Repair Pathway	0	0.0606	POLR2C,RPA2
Interferon Signaling	0	0.0645	IFITM3,STAT1
GABA Receptor Signaling	0	0.0769	NSF,AP2M1,CACNA2D1,GPHN,AP1B1,AP2A2,AP2S1
Serotonin Receptor Signaling	0	0.0769	MAOB,PTS,MAOA
Death Receptor Signaling	0	0.0769	ACIN1,TRADD,IKBKG,CASP3,HSPB2,HSPB7,ARHGDIB
Glutamate Receptor Signaling	0	0.0179	GNG11
Notch Signaling	0	0.0541	NUMB,NOTCH1
Gustation Pathway	0	0.0786	PDE8A,SMPDL3A,PDE2A,GNG11,PDE3B,PDE12,CACNA2D1,APEX1,PRKAG1,PDE6D,PRKAR1A
Inflammasome pathway	0	0.0526	PYCARD
Th1 and Th2 Activation Pathway	0	0.0595	MAP2K6,STAT5A,STAT6,PTPN11,HLA-A,GRB2,IRS1,STAT3,STAT1,NOTCH1
Th1 Pathway	0	0.0656	MAP2K6,PTPN11,HLA-A,GRB2,IRS1,STAT3,STAT1,NOTCH1
Th2 Pathway	0	0.0519	STAT5A,STAT6,PTPN11,HLA-A,GRB2,IRS1,NOTCH1
Osteoarthritis Pathway	0	0.0637	MTOR,S100A9,CASP3,PRKAB1,CREB1,PRKAA1,COL2A1,CTNNA1,CTNNB1,NOTCH1,LRP1,PRKAG1,RBP4
Neuroinflammation Signaling Pathway	0	0.0772	AKT2,CD200,CASP3,MAPK1,GRB2,HLA-A,PYCARD,PLCG1,MFGE8,IKBKG,MAPK14,PTPN11,IRS1,PPP3R1,MAPT,MAPK3,CREB1,GSK3B,CTNNB1,STAT1,SNCA,PPP3CA
Th17 Activation Pathway	0	0.0294	MTOR,STAT3
SPINK1 Pancreatic Cancer Pathway	0	0.0741	KLKB1,CTSA,CPQ,CPA3
Calcium Signaling	0	0.0974	MAPK1,HDAC1,HDAC10,ATP2A3,MYH11,RAP1A,ATP2A2,PRKAG1,ATP2A1,CAMK2D,MAPK3,PPP3R1,CREB1,CACNA2D1,RYR1,ASPH,PPP3CA,CASQ2,PRKAR1A
Eicosanoid Signaling	0	0.0781	PAFAH1B2,PLBD1,LTA4H,DPEP1,PAFAH1B1

## Sheet: (D)
(D)the pathway of low-abundant BAT proteins
Ingenuity Canonical Pathways	-log(p-value)	Ratio	Molecules
3-phosphoinositide Degradation	7.6	0.238	MINPP1,PPP1R12C,MTMR9,PTPN23,PPFIBP2,PPP2R5B,PTPMT1,MTMR1,PPIP5K1,NUDT14,PPP4C,PPM1K,PPFIA2,PTPN12,PPP1R14B,PTPRC,INPP5B,PTPN1,MTM1,ILKAP,MTMR2,NUDT4,ALPL,MTMR3,DUSP28,PIP4P1,PPP1R8,PPTC7,FIG4,NUDT15,ITPK1,PIP4P2,SYNJ1,NUDT16,PPP2R5E,THTPA
3-phosphoinositide Biosynthesis	7.44	0.216	MINPP1,PPP1R12C,MTMR9,PTPN23,PIK3R1,PPFIBP2,PPP2R5B,PIP4K2B,PPIP5K1,NUDT14,PIK3R4,PPM1K,PPP4C,PPFIA2,PTPN12,PPP1R14B,PTPRC,FGFR4,INPP5B,PTPN1,IRS2,ILKAP,MTMR2,NUDT4,ALPL,PI4KA,EGFR,DUSP28,PPP1R8,PPTC7,FIG4,NUDT15,ITPK1,GAB1,SYNJ1,PI4K2A,PIP5K1C,NUDT16,CDIPT,PIK3CB,PPP2R5E,THTPA
Superpathway of Inositol Phosphate Compounds	6.67	0.197	MINPP1,PPP1R12C,MTMR9,PTPN23,PIK3R1,PPFIBP2,PPP2R5B,PIP4K2B,PPIP5K1,NUDT14,PIK3R4,PPM1K,PPP4C,PPFIA2,PTPN12,PPP1R14B,PTPRC,FGFR4,INPP5B,PTPN1,IRS2,ILKAP,MTMR2,NUDT4,ALPL,PI4KA,EGFR,DUSP28,PIP4P1,PPP1R8,PPTC7,FIG4,NUDT15,PLD4,ITPK1,PIP4P2,GAB1,SYNJ1,PI4K2A,PIP5K1C,NUDT16,CDIPT,PIK3CB,PPP2R5E,THTPA
D-myo-inositol-5-phosphate Metabolism	6.29	0.219	MINPP1,PPP1R12C,MTMR9,PTPN23,PPFIBP2,PPP2R5B,PIP4K2B,PPIP5K1,NUDT14,PPFIA2,PPP4C,PPM1K,PTPN12,PPP1R14B,PTPRC,INPP5B,PTPN1,ILKAP,MTMR2,NUDT4,ALPL,DUSP28,PIP4P1,PPP1R8,PPTC7,FIG4,NUDT15,PLD4,ITPK1,PIP4P2,SYNJ1,NUDT16,PPP2R5E,THTPA
Apoptosis Signaling	5.76	0.253	MAP2K4,RELA,BAD,BIRC6,HRAS,KRAS,BAX,MAP3K5,NFKB1,FAS,XIAP,DFFA,PARP1,ROCK1,DIABLO,IKBKB,CASP6,BCL2L1,RRAS2,PRKCE,BID,CASP8,MCL1,CAPN3
Induction of Apoptosis by HIV1	5.62	0.3	MAP2K4,RELA,BAX,MAP3K5,NFKB1,FAS,XIAP,DFFA,DIABLO,FADD,BCL2L1,IKBKB,TRAF2,RIPK1,BID,ELP1,SLC25A10,CASP8
D-myo-inositol (1,4,5,6)-Tetrakisphosphate Biosynthesis	5.61	0.219	DUSP28,MINPP1,PPP1R12C,MTMR9,PTPN23,PPP1R8,PPFIBP2,PPP2R5B,PPTC7,PPIP5K1,FIG4,NUDT14,PPM1K,PPFIA2,PPP4C,PPP1R14B,PTPN12,NUDT15,PTPRC,ITPK1,SYNJ1,NUDT16,INPP5B,PTPN1,ILKAP,MTMR2,PPP2R5E,NUDT4,ALPL,THTPA
D-myo-inositol (3,4,5,6)-tetrakisphosphate Biosynthesis	5.61	0.219	DUSP28,MINPP1,PPP1R12C,MTMR9,PTPN23,PPP1R8,PPFIBP2,PPP2R5B,PPTC7,PPIP5K1,FIG4,NUDT14,PPM1K,PPFIA2,PPP4C,PPP1R14B,PTPN12,NUDT15,PTPRC,ITPK1,SYNJ1,NUDT16,INPP5B,PTPN1,ILKAP,MTMR2,PPP2R5E,NUDT4,ALPL,THTPA
PI3K/AKT Signaling	4.8	0.211	TSC1,RELA,BAD,PIK3R1,PPP2R5B,ITGA5,HRAS,PDPK1,KRAS,MAP3K5,NOS3,NFKB1,BCL2L1,IKBKB,SHC1,ITGA3,RRAS2,FOXO1,SYNJ1,GAB1,LIMS1,INPP5B,PIK3CB,PPP2R5E,SFN,THEM4,MCL1
NF-κB Activation by Viruses	4.33	0.226	RELA,PIK3R1,ITGA5,HRAS,KRAS,PIK3R4,NFKB1,ITGB2,IKBKB,ITGA3,TRAF2,RRAS2,RIPK1,GAB1,FGFR4,ITGAV,PRKCE,IRS2,ELP1,PIK3CB,ITGB5
Tumoricidal Function of Hepatic Natural Killer Cells	4.27	0.409	FADD,CASP6,ICAM1,BID,LYVE1,BAX,CASP8,DFFA,FAS
N-acetylglucosamine Degradation II	4.22	1	GNPDA1,NAGK,AMDHD2,GNPDA2
Glucocorticoid Receptor Signaling	4.16	0.154	MAP2K4,POLR2D,PRKAB2,PIK3R1,HRAS,GTF2E2,KRAS,TAF10,PIK3R4,MNAT1,KRT36,TSC22D3,IKBKB,FGFR4,IRS2,TAB1,SMAD2,POLR2H,GTF2F1,BCL2L1,GAB1,POLR2E,NCOA1,KRT72,PBRM1,RELA,ICAM1,TAF7,POLR2B,NFKB1,NR3C1,SMARCA4,SHC1,POLR2A,PRKAA2,NCOR1,FKBP5,VCAM1,SRA1,SMARCE1,CEBPB,POLR2G,KRT35,TRAF2,RRAS2,GTF2E1,PRKAG2,PIK3CB,SMARCC1,NCOR2
Role of RIG1-like Receptors in Antiviral Innate Immunity	4.12	0.333	FADD,IKBKB,RELA,TRAF2,RIPK1,DDX58,TBK1,IRF3,NFKB1,CASP8,TRIM25
Myc Mediated Apoptosis Signaling	4.08	0.237	MAP2K4,BAD,PIK3R1,HRAS,KRAS,BAX,PIK3R4,FAS,FADD,SHC1,RRAS2,GAB1,FGFR4,BID,IRS2,PIK3CB,SFN,CASP8
IL-8 Signaling	4	0.173	MAP2K4,RELA,NAPEPLD,ICAM1,PTK2B,PIK3R1,GNB5,HRAS,KRAS,NFKB1,PIK3R4,IRAK1,IKBKB,FGFR4,ITGAV,PRKCE,IRS2,GNA13,ITGB5,TEK,EGFR,VCAM1,BAX,IRAK3,ROCK1,PLD4,ITGB2,BCL2L1,ITGAM,RRAS2,GAB1,PIK3CB,FNBP1,IRAK4
Death Receptor Signaling	3.98	0.22	MAP2K4,RELA,ZC3HAV1,TBK1,MAP3K5,NFKB1,PARP9,FAS,XIAP,DFFA,PARP1,FADD,ROCK1,DIABLO,IKBKB,CASP6,TRAF2,RIPK1,BID,CASP8
Docosahexaenoic Acid (DHA) Signaling	3.94	0.269	BAD,PIK3R1,SERPINF1,PDPK1,BAX,PIK3R4,APP,BCL2L1,FOXO1,GAB1,FGFR4,BID,PIK3CB,IRS2
TWEAK Signaling	3.86	0.314	FADD,IKBKB,RELA,CASP6,TRAF2,RIPK1,BID,NFKB1,CASP8,BAG4,XIAP
Paxillin Signaling	3.76	0.198	MAP2K4,ITGA2B,PTK2B,CSK,PIK3R1,ITGA5,HRAS,KRAS,PIK3R4,PTPN12,GIT2,NCK2,ITGB2,DOCK1,ITGA3,ITGAM,RRAS2,GAB1,FGFR4,ITGAV,IRS2,PIK3CB,ITGB5
Estrogen Receptor Signaling	3.75	0.191	SRA1,POLR2D,HRAS,POLR2H,KRAS,GTF2F1,TAF10,TAF7,POLR2B,MNAT1,NR3C1,SMARCA4,POLR2G,SHC1,DDX5,POLR2A,RRAS2,POLR2E,GTF2E1,MED21,NCOA1,NCOR1,NCOR2,MED4,CARM1
Cleavage and Polyadenylation of Pre-mRNA	3.57	0.5	PAPOLA,CPSF2,CSTF1,CPSF1,CPSF3,CSTF3
Lymphotoxin β Receptor Signaling	3.29	0.227	RELA,VCAM1,PIK3R1,PDPK1,NFKB1,PIK3R4,DIABLO,BCL2L1,IKBKB,TRAF2,GAB1,FGFR4,PIK3CB,ELP1,IRS2
Huntington's Disease Signaling	3.24	0.154	MAP2K4,POLR2D,PIK3R1,GNB5,PDPK1,HRAS,POLR2B,PIK3R4,HDAC6,CASP6,SHC1,POLR2A,FGFR4,PRKCE,IRS2,NCOR1,DNAJB1,CASP8,EGFR,HDAC2,GLS,DNM3,POLR2H,HIP1,ITPR1,BAX,SIN3A,HDAC5,POLR2G,BCL2L1,GAB1,POLR2E,HTT,STX16,PIK3CB,NCOR2,CAPN3
N-acetylglucosamine Degradation I	3.16	1	GNPDA1,AMDHD2,GNPDA2
Assembly of RNA Polymerase II Complex	3.13	0.25	POLR2G,POLR2A,POLR2D,POLR2E,GTF2E1,POLR2H,GTF2F1,GTF2E2,POLR2B,TAF10,TAF7,MNAT1
UDP-N-acetyl-D-glucosamine Biosynthesis II	3.11	0.667	GFPT1,GNPNAT1,PGM3,UAP1
Angiopoietin Signaling	3.1	0.205	RELA,BAD,PIK3R1,HRAS,KRAS,NOS3,PIK3R4,NFKB1,IKBKB,RRAS2,FOXO1,GAB1,FGFR4,IRS2,ELP1,PIK3CB,TEK
PEDF Signaling	3	0.196	RELA,PIK3R1,SERPINF1,HRAS,KRAS,ZEB1,PIK3R4,NFKB1,FAS,ROCK1,BCL2L1,IKBKB,RRAS2,GAB1,FGFR4,IRS2,PIK3CB,CASP8
PTEN Signaling	2.98	0.179	RELA,BAD,PIK3R1,ITGA5,HRAS,PDPK1,KRAS,NFKB1,SHC1,BCL2L1,IKBKB,CSNK2A2,ITGA3,RRAS2,SYNJ1,FOXO1,NTRK3,INPP5B,FGFR4,PIK3CB,INSR,EGFR
Apelin Endothelial Signaling Pathway	2.98	0.179	MAP2K4,RELA,VCAM1,ICAM1,PRKAB2,PIK3R1,HRAS,KRAS,NOS3,PIK3R4,NFKB1,HDAC5,RRAS2,GAB1,FGFR4,PRKAG2,PRKAA2,PRKCE,IRS2,PIK3CB,GNA13,TEK
Hereditary Breast Cancer Signaling	2.97	0.17	PBRM1,POLR2D,HDAC2,PIK3R1,TUBG1,SMARCE1,POLR2H,HRAS,KRAS,POLR2B,PIK3R4,SMARCA4,HDAC5,POLR2G,HDAC6,RRAS2,POLR2A,GAB1,MSH2,POLR2E,FGFR4,PIK3CB,IRS2,SMARCC1,SFN
IL-6 Signaling	2.97	0.176	MAP2K4,IL6ST,RELA,PIK3R1,HRAS,KRAS,CEBPB,PIK3R4,NFKB1,SHC1,IKBKB,CSNK2A2,TRAF2,RRAS2,GAB1,FGFR4,CD14,IRS2,PIK3CB,MAPKAPK2,IL1RAP,TAB1,MCL1
Macropinocytosis Signaling	2.91	0.198	PIK3R1,ANKFY1,ITGA5,HRAS,KRAS,RAB34,PIK3R4,CSF1R,ITGB2,RRAS2,GAB1,FGFR4,PRKCE,CD14,IRS2,PIK3CB,ITGB5
Systemic Lupus Erythematosus Signaling	2.9	0.158	HLA-A,PRPF3,PRPF8,PIK3R1,C9,PRPF39,HRAS,PRPF4,KRAS,PIK3R4,PTPRC,LSM14A,FGFR4,SNRPD1,IRS2,PRPF31,SNRPA1,PRPF38A,SNRNP40,SNRPB,SNRNP27,RRAS2,LSM8,GAB1,SNRPB2,LSM1,PRPF6,LYN,PIK3CB,HLA-E
UDP-N-acetyl-D-galactosamine Biosynthesis II	2.81	0.455	GNPDA1,GNPNAT1,PGM3,GNPDA2,UAP1
Activation of IRF by Cytosolic Pattern Recognition Receptors	2.8	0.231	MAP2K4,FADD,IKBKB,RELA,RIPK1,DDX58,SIKE1,ELP1,TBK1,IRF3,NFKB1,IFIT2
Virus Entry via Endocytic Pathways	2.8	0.18	AP2A1,AP3M1,HLA-A,PIK3R1,ITGA5,HRAS,KRAS,PIK3R4,ITGB2,ITGA3,RRAS2,GAB1,AP3B1,FGFR4,PRKCE,TFRC,IRS2,PIK3CB,CXADR,ITGB5
Chondroitin Sulfate Degradation (Metazoa)	2.76	0.375	OGA,Chil3/Chil4,GM2A,HYAL1,HEXA,ARSB
FAK Signaling	2.76	0.183	ARHGAP26,ASAP1,CSK,PIK3R1,ITGA5,HRAS,PDPK1,KRAS,PIK3R4,GIT2,DOCK1,ITGA3,RRAS2,GAB1,FGFR4,IRS2,PIK3CB,EGFR,CAPN3
Superpathway of Cholesterol Biosynthesis	2.76	0.296	FDFT1,NSDHL,PMVK,IDI1,MVK,LSS,HMGCS2,LBR
Insulin Receptor Signaling	2.75	0.167	TSC1,BAD,PIK3R1,HRAS,PDPK1,PPP1R3A,KRAS,PIK3R4,PPP1R14B,SHC1,RRAS2,GAB1,SYNJ1,FOXO1,INPP5B,FGFR4,PTPN1,PRKAG2,RPTOR,EIF2B1,IRS2,PIK3CB,INSR,STX4
RAR Activation	2.74	0.156	PBRM1,MAP2K4,RELA,PIK3R1,PDPK1,MAP3K5,MNAT1,NFKB1,RBP1,SMARCA4,PRKCE,NCOR1,MAPKAPK2,RDH13,SMAD2,SRA1,CSK,NRIP2,SMARCE1,PARP1,CSNK2A2,PRKAG2,NCOA1,PIK3CB,SMARCC1,NCOR2,RXRA,PML,CARM1
Ceramide Signaling	2.72	0.186	MAP2K4,RELA,BAD,PIK3R1,SPHK2,PPP2R5B,HRAS,SMPD1,KRAS,PIK3R4,NFKB1,DIABLO,RRAS2,GAB1,FGFR4,IRS2,PIK3CB,PPP2R5E
Non-Small Cell Lung Cancer Signaling	2.66	0.193	FHIT,BAD,PIK3R1,HRAS,PDPK1,KRAS,ITPR1,PIK3R4,SIN3A,RRAS2,GAB1,FGFR4,PIK3CB,IRS2,RXRA,EGFR
Caveolar-mediated Endocytosis Signaling	2.61	0.203	ITGB2,ITGA3,ITGA2B,ITGAM,FLOT2,HLA-A,PTPN1,ITGAV,ITGA5,COPG2,INSR,RAB5B,ITGB5,EGFR
Choline Biosynthesis III	2.61	0.417	PLD4,NAPEPLD,PCYT1B,PHKA1,PCYT1A
NRF2-mediated Oxidative Stress Response	2.6	0.153	MAP2K4,DNAJB4,PIK3R1,DNAJA4,DNAJC3,HRAS,KRAS,MAP3K5,DNAJC15,PIK3R4,CUL3,ABCC1,FGFR4,PRKCE,IRS2,DNAJB1,FKBP5,GSTA3,DNAJB12,DNAJC9,DNAJC19,DNAJC1,DNAJB14,RRAS2,GAB1,PIK3CB,CDC34,HACD3,MGST3
TNFR1 Signaling	2.59	0.229	MAP2K4,FADD,IKBKB,RELA,CASP6,TRAF2,RIPK1,BID,NFKB1,CASP8,XIAP
HER-2 Signaling in Breast Cancer	2.58	0.185	TSC1,BAD,PIK3R1,HRAS,KRAS,MAP3K5,PIK3R4,ITGB2,RRAS2,FOXO1,GAB1,FGFR4,PRKCE,IRS2,PIK3CB,ITGB5,EGFR
Apelin Pancreas Signaling Pathway	2.52	0.214	MAP2K4,RELA,GAB1,PRKAB2,FGFR4,PIK3R1,PRKAA2,PRKAG2,IRS2,PIK3CB,NFKB1,PIK3R4
Role of Tissue Factor in Cancer	2.48	0.167	PTK2B,PIK3R1,HRAS,KRAS,PIK3R4,F3,BCL2L1,F10,YES1,ITGA3,ARRB1,RRAS2,GAB1,FGFR4,ITGAV,LYN,IRS2,PIK3CB,GNA13,ITGB5,EGFR
Integrin Signaling	2.48	0.147	MAP2K4,ITGA2B,ARHGAP26,MPRIP,PIK3R1,MYLK2,HRAS,KRAS,PIK3R4,NCK2,PARVB,SHC1,ITGA3,FGFR4,ITGAV,ILKAP,IRS2,ITGB5,ASAP1,ITGA5,GIT1,ROCK1,ITGB2,DOCK1,RRAS2,ITGAM,GAB1,LIMS1,PIK3CB,FNBP1,CAPN3
Chronic Myeloid Leukemia Signaling	2.43	0.171	RELA,E2F4,BAD,HDAC2,PIK3R1,HRAS,KRAS,PIK3R4,NFKB1,SIN3A,HDAC5,HDAC6,IKBKB,BCL2L1,RRAS2,GAB1,FGFR4,IRS2,PIK3CB
NF-κB Signaling	2.39	0.151	RELA,AZI2,PIK3R1,HRAS,KRAS,PIK3R4,NFKB1,IRAK1,IKBKB,FGFR4,IRS2,CASP8,TAB1,EGFR,HDAC2,TBK1,IRAK3,FADD,CSNK2A2,TRAF2,RIPK1,RRAS2,GAB1,NTRK3,PIK3CB,INSR,IRAK4
Telomerase Signaling	2.34	0.168	HDAC2,PIK3R1,TERF2IP,DKC1,PPP2R5B,HRAS,PDPK1,KRAS,PIK3R4,HDAC5,HDAC6,SHC1,RRAS2,GAB1,FGFR4,IRS2,PIK3CB,PPP2R5E,EGFR
Acute Phase Response Signaling	2.31	0.152	IL6ST,MAP2K4,RELA,PIK3R1,C9,SERPINF1,PDPK1,HRAS,KRAS,CEBPB,MAP3K5,NFKB1,RBP1,NR3C1,IRAK1,C1R,IKBKB,SHC1,TRAF2,RRAS2,RIPK1,MBL2,PIK3CB,IL1RAP,TAB1
Aldosterone Signaling in Epithelial Cells	2.31	0.152	DNAJB12,DNAJC9,DNAJB4,PIK3R1,DNAJC19,PDPK1,DNAJC3,PIP4K2B,KRAS,DNAJC1,ITPR1,DNAJC15,PIK3R4,DNAJB14,DNAJC28,DNAJC24,GAB1,PIP5K1C,FGFR4,HSPA13,PRKCE,PIK3CB,IRS2,DNAJB1,PI4KA
SAPK/JNK Signaling	2.29	0.17	MAP2K4,PIK3R1,HRAS,KRAS,MAP3K5,PIK3R4,FADD,SHC1,TRAF2,RIPK1,RRAS2,GAB1,FGFR4,MAP3K20,IRS2,PIK3CB,GNA13,TAB1
VEGF Signaling	2.29	0.17	PTK2B,BAD,PIK3R1,HRAS,KRAS,NOS3,PIK3R4,ROCK1,SHC1,BCL2L1,RRAS2,GAB1,FOXO1,FGFR4,EIF2B1,IRS2,PIK3CB,SFN
Colanic Acid Building Blocks Biosynthesis	2.27	0.357	TSTA3,UGDH,GMPPA,PMM1,GMDS
p53 Signaling	2.25	0.168	PIK3R1,TIGAR,BAX,PIK3R4,FAS,SCO2,BCL2L1,CASP6,PCNA,GAB1,STAG1,FGFR4,IRS2,PIK3CB,GNL3,SERPINB5,SFN,PML
LPS-stimulated MAPK Signaling	2.25	0.176	MAP2K4,RELA,PIK3R1,HRAS,KRAS,MAP3K5,NFKB1,PIK3R4,IKBKB,RRAS2,GAB1,FGFR4,CD14,PRKCE,PIK3CB,IRS2
Protein Ubiquitination Pathway	2.24	0.137	USP24,HLA-A,DNAJB4,UBE3B,USP11,CUL1,UBE2V2,DNAJC3,DNAJC15,PSMB8,UBE4A,DNAJC28,USP8,PSMD10,USP16,DNAJB1,DNAJB12,DNAJC9,UBE4B,DNAJC19,BIRC6,USP19,DNAJC1,DNAJB14,XIAP,UBE2G2,DNAJC24,CUL2,USP4,UBE2G1,HSPA13,ANAPC5,CDC34,VHL,USP25
CMP-N-acetylneuraminate Biosynthesis I (Eukaryotes)	2.22	0.6	GNE,NAGK,CMAS
Androgen Signaling	2.2	0.158	RELA,CACNB1,POLR2D,GNB5,POLR2H,GTF2E2,GTF2F1,POLR2B,MNAT1,NFKB1,POLR2G,SHC1,TGFB1I1,POLR2A,POLR2E,GTF2E1,NCOA1,PRKAG2,PRKCE,GNA13,DNAJB1
Reelin Signaling in Neurons	2.2	0.174	MAP2K4,PIK3R1,ITGA5,ARHGEF1,PIK3R4,APP,ITGB2,YES1,ITGA3,GAB1,NDEL1,FGFR4,LYN,ARHGEF2,PIK3CB,IRS2
Nucleotide Excision Repair Pathway	2.17	0.242	POLR2G,RPA3,POLR2A,POLR2D,POLR2E,POLR2H,POLR2B,MNAT1
ErbB4 Signaling	2.16	0.182	ADAM17,PIK3R1,HRAS,NCSTN,PDPK1,KRAS,PIK3R4,SHC1,RRAS2,GAB1,FGFR4,PRKCE,PIK3CB,IRS2
Small Cell Lung Cancer Signaling	2.15	0.176	RELA,FHIT,PIK3R1,NFKB1,PIK3R4,SIN3A,BCL2L1,IKBKB,TRAF2,GAB1,FGFR4,BID,PIK3CB,IRS2,RXRA
Pancreatic Adenocarcinoma Signaling	2.14	0.161	MAP2K4,RELA,SMAD2,NAPEPLD,E2F4,BAD,PIK3R1,KRAS,PIK3R4,NFKB1,SIN3A,PLD4,BCL2L1,GAB1,CYP2E1,FGFR4,IRS2,PIK3CB,EGFR
Type II Diabetes Mellitus Signaling	2.13	0.151	MAP2K4,RELA,CACNB1,PRKAB2,PKLR,PIK3R1,PDPK1,SMPD1,CEBPB,MAP3K5,PIK3R4,NFKB1,IKBKB,TRAF2,GAB1,FGFR4,PRKAG2,PRKAA2,PRKCE,ACSL4,IRS2,PIK3CB,INSR
Cytotoxic T Lymphocyte-mediated Apoptosis of Target Cells	2.12	0.259	FADD,CASP6,HLA-A,BID,CASP8,FAS,DFFA
Endometrial Cancer Signaling	2.12	0.186	BAD,AXIN1,PIK3R1,HRAS,PDPK1,KRAS,PIK3R4,CTNNA2,RRAS2,GAB1,FGFR4,PIK3CB,IRS2
CD40 Signaling	2.11	0.179	MAP2K4,RELA,ICAM1,PIK3R1,NFKB1,PIK3R4,IKBKB,TRAF2,GAB1,FGFR4,PIK3CB,IRS2,ELP1,MAPKAPK2
Sulfate Activation for Sulfonation	2.11	1	PAPSS1,PAPSS2
GDP-L-fucose Biosynthesis I (from GDP-D-mannose)	2.11	1	TSTA3,GMDS
Rac Signaling	2.02	0.157	MAP2K4,RELA,PTK2B,PIK3R1,ITGA5,HRAS,PIP4K2B,KRAS,PIK3R4,NFKB1,ITGA3,RRAS2,GAB1,PIP5K1C,FGFR4,IRS2,PIK3CB,PI4KA,NCKAP1
Prolactin Signaling	2.01	0.17	PIK3R1,HRAS,PDPK1,KRAS,CEBPB,PIK3R4,NR3C1,SHC1,RRAS2,GAB1,FGFR4,PRKCE,PIK3CB,IRS2,NMI
Superpathway of Geranylgeranyldiphosphate Biosynthesis I (via Mevalonate)	2	0.312	PMVK,IDI1,MVK,HMGCS2,FNTB
NGF Signaling	1.98	0.156	MAP2K4,RELA,PIK3R1,HRAS,PDPK1,SMPD1,KRAS,BAX,MAP3K5,PIK3R4,NFKB1,ROCK1,IKBKB,SHC1,RRAS2,GAB1,FGFR4,IRS2,PIK3CB
JAK/Stat Signaling	1.97	0.169	RELA,PIK3R1,HRAS,KRAS,CEBPB,NFKB1,PIK3R4,SHC1,BCL2L1,RRAS2,GAB1,FGFR4,PTPN1,PIK3CB,IRS2
IL-4 Signaling	1.97	0.169	IRF4,HLA-A,PIK3R1,HRAS,KRAS,PIK3R4,NR3C1,SHC1,RRAS2,SYNJ1,GAB1,FGFR4,INPP5B,PIK3CB,IRS2
IL-15 Signaling	1.97	0.173	RELA,VCAM1,PIK3R1,HRAS,KRAS,NFKB1,PIK3R4,SHC1,BCL2L1,RRAS2,GAB1,FGFR4,PIK3CB,IRS2
Neurotrophin/TRK Signaling	1.92	0.171	MAP2K4,PIK3R1,HRAS,PDPK1,KRAS,MAP3K5,PIK3R4,SHC1,RRAS2,GAB1,NTRK3,FGFR4,PIK3CB,IRS2
ErbB2-ErbB3 Signaling	1.92	0.176	SHC1,RRAS2,GAB1,BAD,FOXO1,PIK3R1,FGFR4,PDPK1,HRAS,KRAS,IRS2,PIK3CB,PIK3R4
PPAR Signaling	1.9	0.162	RELA,SRA1,HRAS,KRAS,NFKB1,SHC1,IKBKB,TRAF2,RRAS2,NCOA1,NCOR1,INSR,NCOR2,RXRA,IL1RAP,TAB1
autophagy	1.88	0.186	STX17,ULK1,VPS18,ATG7,VPS16,VPS41,VPS33B,PIK3R4,ATG16L1,ACE,VPS11
iNOS Signaling	1.88	0.205	IKBKB,RELA,CD14,IFNGR1,IRAK3,NFKB1,TAB1,IRAK4,IRAK1
Dermatan Sulfate Degradation (Metazoa)	1.88	0.294	OGA,Chil3/Chil4,GM2A,HYAL1,HEXA
TNFR2 Signaling	1.86	0.233	MAP2K4,IKBKB,RELA,TRAF2,TBK1,NFKB1,XIAP
CD27 Signaling in Lymphocytes	1.85	0.192	MAP2K4,IKBKB,BCL2L1,RELA,TRAF2,BID,ELP1,MAP3K5,NFKB1,CASP8
Renin-Angiotensin Signaling	1.84	0.151	MAP2K4,RELA,PTK2B,PIK3R1,HRAS,KRAS,ITPR1,PIK3R4,NFKB1,SHE,SHC1,RRAS2,GAB1,FGFR4,PRKAG2,PRKCE,IRS2,PIK3CB,ACE
IGF-1 Signaling	1.84	0.156	BAD,PIK3R1,HRAS,PDPK1,KRAS,IGFBP7,PIK3R4,SHC1,CSNK2A2,RRAS2,FOXO1,GAB1,FGFR4,PRKAG2,IRS2,PIK3CB,SFN
PXR/RXR Activation	1.83	0.183	RELA,FOXO1,ALDH3A2,NCOA1,PRKAG2,ALAS1,INSR,HMGCS2,RXRA,NR3C1,PAPSS2
14-3-3-mediated Signaling	1.83	0.148	MAP2K4,TSC1,BAD,PIK3R1,TUBG1,HRAS,KRAS,BAX,MAP3K5,PIK3R4,SRPK2,TRAF2,RRAS2,GAB1,FOXO1,FGFR4,PRKCE,IRS2,PIK3CB,SFN
EGF Signaling	1.82	0.176	MAP2K4,CSNK2A2,SHC1,GAB1,FGFR4,PIK3R1,HRAS,IRS2,PIK3CB,ITPR1,PIK3R4,EGFR
ErbB Signaling	1.82	0.158	MAP2K4,PIK3R1,HRAS,PDPK1,KRAS,PIK3R4,NCK2,SHC1,RRAS2,FOXO1,GAB1,FGFR4,PRKCE,PIK3CB,IRS2,EGFR
LXR/RXR Activation	1.8	0.155	RELA,MLXIPL,C9,SERPINF1,IRF3,NFKB1,FDFT1,LYZ,LDLR,LCAT,CD14,NCOR1,NCOR2,PLTP,RXRA,IL1RAP,APOD
FcγRIIB Signaling in B Lymphocytes	1.79	0.165	MAP2K4,CACNB1,PIK3R1,HRAS,PDPK1,KRAS,PIK3R4,SHC1,RRAS2,GAB1,FGFR4,LYN,PIK3CB,IRS2
IL-17 Signaling	1.79	0.165	MAP2K4,RELA,PIK3R1,HRAS,KRAS,CEBPB,NFKB1,PIK3R4,RRAS2,GAB1,FGFR4,PIK3CB,IRS2,MAPKAPK2
4-1BB Signaling in T Lymphocytes	1.79	0.226	MAP2K4,IKBKB,RELA,TRAF2,ELP1,MAP3K5,NFKB1
Type I Diabetes Mellitus Signaling	1.78	0.157	MAP2K4,RELA,HLA-A,IFNGR1,MAP3K5,NFKB1,FAS,IRAK1,FADD,IKBKB,TRAF2,RIPK1,BID,CASP8,IL1RAP,HLA-E
Glycogen Degradation II	1.77	0.333	GDPGP1,PGM3,PGM2L1,PGM5
Mevalonate Pathway I	1.77	0.333	PMVK,IDI1,MVK,HMGCS2
PAK Signaling	1.74	0.155	MAP2K4,PTK2B,PIK3R1,ITGA5,HRAS,KRAS,PIK3R4,GIT1,NCK2,SHC1,ITGA3,RRAS2,GAB1,FGFR4,PIK3CB,IRS2
Thioredoxin Pathway	1.74	0.429	SELENOT,NXN,TXNRD3
Phosphatidylcholine Biosynthesis I	1.74	0.429	PCYT1B,PHKA1,PCYT1A
IL-2 Signaling	1.73	0.171	CSNK2A2,SHC1,RRAS2,PTK2B,GAB1,FGFR4,PIK3R1,HRAS,KRAS,IRS2,PIK3CB,PIK3R4
Erythropoietin Signaling	1.71	0.161	RELA,PIK3R1,HRAS,PDPK1,KRAS,NFKB1,PIK3R4,SHC1,RRAS2,GAB1,FGFR4,PRKCE,PIK3CB,IRS2
B Cell Receptor Signaling	1.7	0.136	MAP2K4,RELA,BAD,PTK2B,PIK3R1,PDPK1,HRAS,KRAS,MAP3K5,NFKB1,PIK3R4,PTPRC,SHC1,IKBKB,FGFR4,INPP5B,IRS2,CSK,BCL2L1,RRAS2,FOXO1,SYNJ1,GAB1,LYN,PIK3CB
PDGF Signaling	1.69	0.156	MAP2K4,PIK3R1,SPHK2,HRAS,KRAS,PIK3R4,SHC1,CSNK2A2,RRAS2,SYNJ1,GAB1,FGFR4,INPP5B,PIK3CB,IRS2
GP6 Signaling Pathway	1.68	0.145	ITGA2B,COL12A1,PIK3R1,PDPK1,COL4A3BP,ITPR1,PIK3R4,COL6A6,COL5A1,GAB1,FGFR4,LYN,PRKCE,IRS2,PIK3CB,COL6A5,COL7A1,COL3A1,RASGRP2
Clathrin-mediated Endocytosis Signaling	1.66	0.133	AP2A1,PIK3R1,RAB5B,PIK3R4,LYZ,ARRB1,FGFR4,AMPH,IRS2,ITGB5,MYO6,AP3M1,DNM3,ITGA5,HIP1,CSNK2A2,ITGB2,LDLR,GAB1,SYNJ1,AP3B1,PIP5K1C,TFRC,PIK3CB,HIP1R,APOD
Cholesterol Biosynthesis I	1.65	0.308	FDFT1,NSDHL,LSS,LBR
Cholesterol Biosynthesis II (via 24,25-dihydrolanosterol)	1.65	0.308	FDFT1,NSDHL,LSS,LBR
Cholesterol Biosynthesis III (via Desmosterol)	1.65	0.308	FDFT1,NSDHL,LSS,LBR
Actin Cytoskeleton Signaling	1.63	0.129	MYH10,MPRIP,PIK3R1,MYLK2,PIP4K2B,HRAS,ARHGEF1,KRAS,PIK3R4,SHC1,DIAPH1,ITGA3,FGFR4,IRS2,GNA13,SSH2,ARHGAP24,NCKAP1,MYH14,CSK,ITGA5,GIT1,ROCK1,DOCK1,RRAS2,GAB1,PIP5K1C,CD14,PIK3CB
Acute Myeloid Leukemia Signaling	1.61	0.153	MAP2K4,RELA,BAD,PIK3R1,HRAS,KRAS,NFKB1,PIK3R4,CSF1R,RRAS2,GAB1,FGFR4,PIK3CB,IRS2,PML
ILK Signaling	1.6	0.133	MAP2K4,MYH10,RELA,PIK3R1,PPP2R5B,PDPK1,NFKB1,PIK3R4,PPP1R14B,NCK2,PARVB,TGFB1I1,FGFR4,IRS2,ILKAP,ITGB5,FBLIM1,MYH14,DOCK1,ITGB2,GAB1,LIMS1,PIK3CB,PPP2R5E,FNBP1
IL-7 Signaling Pathway	1.59	0.156	SHC1,GAB1,SLC2A1,BAD,FOXO1,PIK3R1,FGFR4,LYN,PDPK1,IRS2,PIK3CB,BAX,PIK3R4,MCL1
DNA Methylation and Transcriptional Repression Signaling	1.58	0.206	HDAC2,CHD4,MTA2,SAP130,MBD2,SUDS3,SIN3A
D-myo-inositol (1,4,5)-Trisphosphate Biosynthesis	1.56	0.222	PLD4,PI4K2A,PIP5K1C,CDIPT,PIP4K2B,PI4KA
Pyrimidine Ribonucleotides Interconversion	1.55	0.19	NUDT18,NME3,NUDT16,CTPS2,AK4,CTPS1,NUDT15,DDX3X
Glycogen Degradation III	1.53	0.286	GDPGP1,PGM3,PGM2L1,PGM5
Sumoylation Pathway	1.52	0.152	MAP2K4,HDAC2,MAP3K5,ZEB1,NFKB1,NR3C1,XIAP,FAS,PCNA,KDM1A,RCC1,SUMO2,PML,FNBP1
Glioma Invasiveness Signaling	1.52	0.16	RRAS2,GAB1,FGFR4,PIK3R1,ITGAV,HRAS,KRAS,IRS2,PIK3CB,PIK3R4,ITGB5,FNBP1
UVA-Induced MAPK Signaling	1.5	0.145	MAP2K4,PIK3R1,ZC3HAV1,HRAS,KRAS,SMPD1,PIK3R4,PARP9,PARP1,BCL2L1,RRAS2,GAB1,FGFR4,PIK3CB,IRS2,EGFR
IL-12 Signaling and Production in Macrophages	1.49	0.141	MAP2K4,RELA,PIK3R1,IFNGR1,ALOX12,CEBPB,PIK3R4,NFKB1,IKBKB,LYZ,GAB1,FGFR4,NCOA1,PRKCE,IRS2,PIK3CB,RXRA,APOD
AMPK Signaling	1.47	0.127	PBRM1,TSC1,ULK1,PFKFB1,PRKAB2,PIK3R1,PPP2R5B,PDPK1,PIK3R4,NOS3,ADRB3,SMARCA4,FGFR4,PRKAA2,RPTOR,ILKAP,IRS2,SLC2A1,SMARCE1,GAB1,FOXO1,PRKAG2,AK4,PIK3CB,INSR,SMARCC1,PPP2R5E
Gα12/13 Signaling	1.47	0.138	MAP2K4,RELA,PTK2B,PIK3R1,HRAS,ARHGEF1,KRAS,MAP3K5,PIK3R4,NFKB1,ROCK1,IKBKB,CDH2,RRAS2,GAB1,FGFR4,IRS2,PIK3CB,GNA13
Estrogen-Dependent Breast Cancer Signaling	1.46	0.153	RELA,RRAS2,GAB1,PIK3R1,FGFR4,HSD17B11,HRAS,KRAS,IRS2,PIK3CB,NFKB1,PIK3R4,EGFR
Breast Cancer Regulation by Stathmin1	1.44	0.127	CAMK1,PIK3R1,PPP2R5B,GNB5,HRAS,KRAS,ARHGEF1,PPP1R3A,PIK3R4,PPP1R14B,SHC1,FGFR4,PRKCE,ARHGEF2,IRS2,GNA13,E2F4,TUBG1,ITPR1,ROCK1,RRAS2,GAB1,PRKAG2,ARHGEF18,PIK3CB,PPP2R5E
Prostate Cancer Signaling	1.44	0.146	RELA,BAD,PIK3R1,HRAS,PDPK1,KRAS,NFKB1,PIK3R4,SIN3A,RRAS2,FOXO1,GAB1,FGFR4,PIK3CB,IRS2
Pyrimidine Ribonucleotides De Novo Biosynthesis	1.44	0.182	NUDT18,NME3,NUDT16,CTPS2,AK4,CTPS1,NUDT15,DDX3X
Granzyme B Signaling	1.43	0.267	BID,CASP8,DFFA,PARP1
Vitamin-C Transport	1.43	0.267	SLC2A1,SELENOT,NXN,TXNRD3
Heme Biosynthesis II	1.42	0.333	PPOX,ALAS1,CPOX
GDP-glucose Biosynthesis	1.42	0.333	PGM3,PGM2L1,PGM5
Adrenomedullin signaling pathway	1.41	0.128	MAP2K4,RELA,PTK2B,BAD,CSK,PIK3R1,MYLK2,HRAS,KRAS,BAX,CEBPB,ITPR1,NOS3,NFKB1,PIK3R4,SHE,SHC1,RRAS2,PRKG1,GAB1,FGFR4,PRKAG2,PIK3CB,IRS2,RXRA
Melanoma Signaling	1.4	0.164	RRAS2,GAB1,BAD,FGFR4,PIK3R1,HRAS,KRAS,IRS2,PIK3CB,PIK3R4
IL-9 Signaling	1.39	0.178	RELA,GAB1,PIK3R1,FGFR4,IRS2,PIK3CB,PIK3R4,NFKB1
Heme Biosynthesis from Uroporphyrinogen-III I	1.38	0.5	PPOX,CPOX
Catecholamine Biosynthesis	1.38	0.5	TH,DDC
Molybdenum Cofactor Biosynthesis	1.38	0.5	MOCS2,MOCS3
GM-CSF Signaling	1.36	0.152	BCL2L1,SHC1,RRAS2,GAB1,FGFR4,PIK3R1,LYN,HRAS,KRAS,IRS2,PIK3CB,PIK3R4
IL-3 Signaling	1.35	0.148	SHC1,RRAS2,GAB1,BAD,FOXO1,PIK3R1,FGFR4,PRKCE,HRAS,KRAS,IRS2,PIK3CB,PIK3R4
Thrombopoietin Signaling	1.34	0.155	SHC1,RRAS2,GAB1,FGFR4,PIK3R1,PRKCE,HRAS,KRAS,IRS2,PIK3CB,PIK3R4
tRNA Charging	1.34	0.184	WARS2,CARS,YARS2,RARS2,EARS2,DARS2,NARS2
Extrinsic Prothrombin Activation Pathway	1.33	0.25	F10,PROS1,F3,F13B
iCOS-iCOSL Signaling in T Helper Cells	1.32	0.138	RELA,BAD,HLA-A,PIK3R1,CSK,PDPK1,ITPR1,NFKB1,PIK3R4,PTPRC,SHC1,IKBKB,GAB1,FGFR4,PIK3CB,IRS2
Interferon Signaling	1.29	0.194	IFIT3,RELA,IFNGR1,IFI35,BAX,PSMB8
GDNF Family Ligand-Receptor Interactions	1.29	0.148	MAP2K4,SHC1,RRAS2,GAB1,FGFR4,PIK3R1,HRAS,KRAS,IRS2,PIK3CB,ITPR1,PIK3R4
Glucose and Glucose-1-phosphate Degradation	1.29	0.3	PGM3,PGM2L1,PGM5
Tec Kinase Signaling	1.28	0.128	MAP2K4,RELA,PTK2B,GTF2I,PIK3R1,GNB5,ITGA5,PIK3R4,NFKB1,FAS,FADD,ITGA3,YES1,GAB1,FGFR4,LYN,PRKCE,IRS2,PIK3CB,GNA13,FNBP1
p70S6K Signaling	1.27	0.132	BAD,PIK3R1,PPP2R5B,HRAS,PDPK1,KRAS,PIK3R4,SHC1,RRAS2,GAB1,FGFR4,LYN,PRKCE,IRS2,PIK3CB,PPP2R5E,SFN,EGFR
RANK Signaling in Osteoclasts	1.25	0.14	MAP2K4,RELA,PTK2B,PIK3R1,MAP3K5,NFKB1,PIK3R4,XIAP,IKBKB,TRAF2,GAB1,FGFR4,PIK3CB,IRS2
NER Pathway	1.25	0.14	TOP2B,POLR2G,CETN2,PCNA,RPA3,POLR2A,POLR2D,COPS7B,POLR2E,CUL4A,TOP2A,POLR2H,POLR2B,MNAT1
Role of IL-17A in Arthritis	1.24	0.154	MAP2K4,RELA,GAB1,FGFR4,PIK3R1,IRS2,PIK3CB,NFKB1,PIK3R4,MAPKAPK2
UVB-Induced MAPK Signaling	1.24	0.154	MAP2K4,GAB1,BAD,FGFR4,PIK3R1,PRKCE,IRS2,PIK3CB,PIK3R4,EGFR
Role of PKR in Interferon Induction and Antiviral Response	1.23	0.175	FADD,IKBKB,RELA,TRAF2,BID,CASP8,NFKB1
Neuregulin Signaling	1.22	0.141	SHC1,ITGA3,ADAM17,RRAS2,BAD,ERBIN,PIK3R1,PRKCE,PDPK1,HRAS,ITGA5,KRAS,EGFR
VEGF Family Ligand-Receptor Interactions	1.22	0.141	NRP2,PIK3R1,HRAS,KRAS,PIK3R4,NOS3,SHC1,RRAS2,GAB1,FGFR4,PRKCE,PIK3CB,IRS2
SPINK1 General Cancer Pathway	1.2	0.152	RRAS2,GAB1,FGFR4,PIK3R1,HRAS,KRAS,IRS2,PIK3CB,PIK3R4,EGFR
Thrombin Signaling	1.2	0.121	RELA,MPRIP,CAMK1,PIK3R1,GNB5,PDPK1,HRAS,KRAS,ARHGEF1,ITPR1,NFKB1,PIK3R4,ROCK1,IKBKB,SHC1,RRAS2,GAB1,FGFR4,PRKCE,PIK3CB,ARHGEF2,IRS2,GNA13,FNBP1,EGFR
Antioxidant Action of Vitamin C	1.19	0.137	PLA2G16,PLD4,MAP2K4,PNPLA8,IKBKB,RELA,NAPEPLD,SLC2A1,LCAT,SELENOT,NFKB1,NXN,PLA2G7,TXNRD3
Renal Cell Carcinoma Signaling	1.19	0.143	RRAS2,GAB1,SLC2A1,CUL2,FGFR4,PIK3R1,HRAS,KRAS,IRS2,PIK3CB,PIK3R4,VHL
Myo-inositol Biosynthesis	1.19	0.4	ISYNA1,IMPAD1
Citrulline-Nitric Oxide Cycle	1.19	0.4	ASS1,NOS3
Rapoport-Luebering Glycolytic Shunt	1.19	0.4	MINPP1,TIGAR
Role of p14/p19ARF in Tumor Suppression	1.19	0.171	GAB1,NPM3,PIK3R1,FGFR4,IRS2,PIK3CB,PIK3R4
mTOR Signaling	1.18	0.122	TSC1,NAPEPLD,ULK1,PRKAB2,PIK3R1,PPP2R5B,HRAS,EIF4G3,PDPK1,KRAS,PIK3R4,PLD4,RRAS2,GAB1,FGFR4,PRKAG2,RPTOR,PRKAA2,PRKCE,IRS2,PIK3CB,PPP2R5E,INSR,FNBP1
Actin Nucleation by ARP-WASP Complex	1.18	0.155	NCK2,ROCK1,ITGA3,RRAS2,PPP1R12C,HRAS,ITGA5,KRAS,FNBP1
Apelin Muscle Signaling Pathway	1.17	0.222	PRKAB2,PRKAG2,PRKAA2,NOS3
TR/RXR Activation	1.16	0.138	SLC2A1,PIK3R1,PIK3R4,F10,LDLR,GAB1,FGFR4,NCOA1,IRS2,PIK3CB,NCOR1,NCOR2,RXRA
Role of JAK1 and JAK3 in γc Cytokine Signaling	1.16	0.145	SHC1,RRAS2,PTK2B,GAB1,FGFR4,PIK3R1,HRAS,KRAS,IRS2,PIK3CB,PIK3R4
CNTF Signaling	1.13	0.147	IL6ST,RRAS2,GAB1,FGFR4,PIK3R1,HRAS,KRAS,IRS2,PIK3CB,PIK3R4
Tight Junction Signaling	1.13	0.124	CPSF2,RELA,MYH10,CSTF1,MYH14,RAB13,PPP2R5B,CPSF1,SYMPK,CASK,NFKB1,MPDZ,JAM3,PRKAG2,STX16,CPSF3,ARHGEF2,PPP2R5E,STX4,CSTF3
Endothelin-1 Signaling	1.13	0.121	PNPLA8,PLA2G16,NAPEPLD,PIK3R1,HRAS,KRAS,ITPR1,NOS3,PIK3R4,PLA2G7,SHE,PLD4,CASP6,SHC1,RRAS2,GAB1,LCAT,FGFR4,PRKCE,IRS2,PIK3CB,GNA13,CASP8
Atherosclerosis Signaling	1.12	0.132	PNPLA8,PLA2G16,RELA,VCAM1,ICAM1,ALOX12,NFKB1,F3,PLA2G7,TPSAB1/TPSB2,ITGB2,LYZ,LCAT,COL3A1,APOD
T Cell Receptor Signaling	1.12	0.132	MAP2K4,RELA,PIK3R1,CSK,HRAS,KRAS,NFKB1,PIK3R4,PTPRC,IKBKB,RRAS2,GAB1,FGFR4,PIK3CB,IRS2
γ-glutamyl Cycle	1.08	0.25	GGT5,GGCT,CHAC2
Guanosine Nucleotides Degradation III	1.08	0.25	NT5C3B,NT5M,NT5C2
Endocannabinoid Cancer Inhibition Pathway	1.07	0.123	MAP2K4,SPTLC1,PRKAB2,BAD,PIK3R1,SMPD1,NOS3,PIK3R4,ROCK1,CASP6,GAB1,FGFR4,PRKAG2,RPTOR,PRKAA2,IRS2,PIK3CB,GNA13,CASP8
HGF Signaling	1.07	0.129	MAP2K4,PIK3R1,ITGA5,HRAS,KRAS,MAP3K5,PIK3R4,DOCK1,ITGA3,RRAS2,GAB1,FGFR4,PRKCE,PIK3CB,IRS2
Thio-molybdenum Cofactor Biosynthesis	1.05	1	MOCOS
Glutamate Removal from Folates	1.05	1	GGH
Lanosterol Biosynthesis	1.05	1	LSS
Regulation of eIF4 and p70S6K Signaling	1.05	0.123	PIK3R1,PPP2R5B,ITGA5,HRAS,AGO2,EIF4G3,PDPK1,KRAS,PIK3R4,SHC1,ITGA3,RRAS2,GAB1,FGFR4,MKNK1,EIF2B1,IRS2,PIK3CB,PPP2R5E
Zymosterol Biosynthesis	1.04	0.333	NSDHL,LBR
GDP-mannose Biosynthesis	1.04	0.333	GMPPA,PMM1
IL-1 Signaling	1.01	0.133	MAP2K4,IKBKB,RELA,GNB5,PRKAG2,GNA13,IRAK3,NFKB1,IL1RAP,TAB1,IRAK4,IRAK1
PPARα/RXRα Activation	1	0.119	MAP2K4,RELA,SMAD2,PRKAB2,CKAP5,HRAS,KRAS,NFKB1,SHC1,IKBKB,CHD5,RRAS2,PRKAG2,CLOCK,PRKAA2,NCOR1,NCOR2,INSR,RXRA,IL1RAP,ITGB5
Agrin Interactions at Neuromuscular Junction	1	0.139	MAP2K4,ITGB2,ITGA3,RRAS2,PKLR,HRAS,ITGA5,GABPA,KRAS,EGFR
Urate Biosynthesis/Inosine 5'-phosphate Degradation	1	0.231	NT5C3B,NT5M,NT5C2
Glioma Signaling	0.996	0.126	E2F4,CAMK1,PIK3R1,HRAS,KRAS,PIK3R4,SIN3A,SHC1,RRAS2,GAB1,FGFR4,PRKCE,PIK3CB,IRS2,EGFR
Retinoic acid Mediated Apoptosis Signaling	0.971	0.152	FADD,ZC3HAV1,BID,RXRA,CASP8,PARP9,PARP1
Adipogenesis pathway	0.967	0.123	ATG7,HDAC2,TXNIP,SAP130,PPIP5K1,CEBPB,MNAT1,RBP1,NOCT,SIN3A,HDAC5,HDAC6,KDM1A,FOXO1,FGFR4,CLOCK
Cancer Drug Resistance By Drug Efflux	0.967	0.145	RRAS2,FOXO1,PIK3R1,ABCC1,HRAS,PIK3CB,KRAS,NFKB1
FLT3 Signaling in Hematopoietic Progenitor Cells	0.959	0.13	SHC1,RRAS2,GAB1,BAD,FGFR4,PIK3R1,PDPK1,HRAS,KRAS,IRS2,PIK3CB,PIK3R4
Mouse Embryonic Stem Cell Pluripotency	0.959	0.126	IL6ST,AXIN1,PIK3R1,HRAS,KRAS,PIK3R4,XIAP,RRAS2,GAB1,FGFR4,PIK3CB,DVL3,IRS2,TAB1
Fc Epsilon RI Signaling	0.951	0.124	MAP2K4,PIK3R1,HRAS,PDPK1,KRAS,PIK3R4,RRAS2,SYNJ1,GAB1,INPP5B,FGFR4,LYN,PRKCE,PIK3CB,IRS2
Hepatic Fibrosis / Hepatic Stellate Cell Activation	0.947	0.117	RELA,MYH10,SMAD2,VCAM1,ICAM1,MYH14,COL12A1,COL4A3BP,IFNGR1,BAX,NFKB1,COL6A6,FAS,COL5A1,CYP2E1,CD14,COL6A5,IL1RAP,COL7A1,EGFR,COL3A1
IL-17A Signaling in Airway Cells	0.943	0.135	MAP2K4,IKBKB,RELA,GAB1,FGFR4,PIK3R1,IRS2,PIK3CB,NFKB1,PIK3R4
Molecular Mechanisms of Cancer	0.939	0.107	MAP2K4,RELA,BAD,AXIN1,PIK3R1,NCSTN,HRAS,KRAS,ARHGEF1,MAP3K5,NFKB1,PIK3R4,FAS,DIABLO,SHC1,CASP6,CTNNA2,ITGA3,FGFR4,BID,PRKCE,ARHGEF2,IRS2,GNA13,CASP8,TAB1,SMAD2,E2F4,ITGA5,BAX,SIN3A,XIAP,FADD,BCL2L1,RRAS2,GAB1,FOXO1,PRKAG2,PIK3CB,ARHGEF18,FNBP1
HMGB1 Signaling	0.921	0.121	MAP2K4,RELA,VCAM1,ICAM1,PIK3R1,HRAS,KRAS,IFNGR1,NFKB1,PIK3R4,RRAS2,GAB1,FGFR4,PIK3CB,IRS2,FNBP1
DNA Double-Strand Break Repair by Non-Homologous End Joining	0.921	0.214	XRCC5,XRCC4,PARP1
Adenosine Nucleotides Degradation II	0.921	0.214	NT5C3B,NT5M,NT5C2
Role of MAPK Signaling in the Pathogenesis of Influenza	0.914	0.133	PLA2G16,MAP2K4,PNPLA8,RRAS2,LCAT,HRAS,KRAS,MAP3K5,BAX,PLA2G7
IL-17A Signaling in Gastric Cells	0.91	0.182	MAP2K4,RELA,NFKB1,EGFR
NAD Salvage Pathway II	0.91	0.182	NT5C3B,ACP2,NT5M,NT5C2
Pyrimidine Deoxyribonucleotides De Novo Biosynthesis I	0.91	0.182	NME3,AK4,DTYMK,RRM1
Apelin Cardiac Fibroblast Signaling Pathway	0.91	0.182	PRKAB2,PRKAG2,PRKAA2,NOS3
Mechanisms of Viral Exit from Host Cells	0.903	0.154	CHMP6,VPS25,CHMP2B,CHMP2A,PRKCE,VPS4A
CD28 Signaling in T Helper Cells	0.886	0.121	MAP2K4,RELA,HLA-A,PIK3R1,CSK,PDPK1,ITPR1,NFKB1,PIK3R4,PTPRC,IKBKB,GAB1,FGFR4,PIK3CB,IRS2
Role of PI3K/AKT Signaling in the Pathogenesis of Influenza	0.876	0.134	RELA,GAB1,FGFR4,PIK3R1,IRS2,PIK3CB,IRF3,NFKB1,PIK3R4
UVC-Induced MAPK Signaling	0.863	0.143	MAP2K4,RRAS2,PRKCE,HRAS,SMPD1,KRAS,EGFR
Superpathway of Citrulline Metabolism	0.854	0.2	ASS1,GLS,NOS3
ERK/MAPK Signaling	0.845	0.112	PTK2B,BAD,PIK3R1,PPP2R5B,ITGA5,HRAS,PPP1R3A,KRAS,PIK3R4,PPP1R14B,SHC1,DOCK1,ITGA3,RRAS2,GAB1,FGFR4,MKNK1,PRKAG2,PRKCE,IRS2,PIK3CB,PPP2R5E
Amyloid Processing	0.83	0.14	CSNK2A2,CSNK1A1,PRKAG2,NCSTN,PRKCE,APP,CAPN3
B Cell Activating Factor Signaling	0.827	0.146	MAP2K4,IKBKB,RELA,TRAF2,ELP1,NFKB1
Sucrose Degradation V (Mammalian)	0.818	0.25	KHK,TKFC
Superpathway of D-myo-inositol (1,4,5)-trisphosphate Metabolism	0.807	0.167	MINPP1,SYNJ1,IMPAD1,INPP5B
CXCR4 Signaling	0.804	0.113	MAP2K4,PIK3R1,GNB5,HRAS,KRAS,ITPR1,PIK3R4,ROCK1,DOCK1,RRAS2,GAB1,FGFR4,LYN,PRKCE,IRS2,PIK3CB,GNA13,ELMO2,FNBP1
Gαq Signaling	0.804	0.114	RELA,NAPEPLD,PTK2B,CSK,PIK3R1,GNB5,ITPR1,PIK3R4,NFKB1,ROCK1,PLD4,IKBKB,GAB1,FGFR4,PRKCE,IRS2,PIK3CB,FNBP1
ERK5 Signaling	0.793	0.129	IL6ST,RRAS2,GAB1,BAD,HRAS,KRAS,GNA13,SFN,EGFR
Complement System	0.793	0.152	C1R,ITGB2,MBL2,ITGAM,C9
RhoA Signaling	0.785	0.118	PLXNA1,MPRIP,NRP2,PTK2B,MYLK2,PIP4K2B,ARHGEF1,PKN1,ROCK1,PIP5K1C,ARHGAP12,GNA13,DLC1,PI4KA
UDP-D-xylose and UDP-D-glucuronate Biosynthesis	0.772	0.5	UGDH
Epoxysqualene Biosynthesis	0.772	0.5	FDFT1
Spermine Biosynthesis	0.772	0.5	SMS
All-trans-decaprenyl Diphosphate Biosynthesis	0.772	0.5	PDSS2
Alanine Degradation III	0.772	0.5	GPT2
Alanine Biosynthesis II	0.772	0.5	GPT2
GDP-L-fucose Biosynthesis II (from L-fucose)	0.772	0.5	FUK
L-glutamine Biosynthesis II (tRNA-dependent)	0.772	0.5	GATB
Threonine Degradation II	0.772	0.5	GCAT
Cardiolipin Biosynthesis II	0.772	0.5	PTPMT1
Glutamine Degradation I	0.772	0.5	GLS
HIF1α Signaling	0.767	0.117	SLC2A1,PIK3R1,HRAS,KRAS,PIK3R4,NOS3,RRAS2,GAB1,CUL2,FGFR4,NCOA1,PIK3CB,IRS2,VHL
IL-15 Production	0.759	0.16	RELA,PTK2B,IRF3,NFKB1
Antiproliferative Role of Somatostatin Receptor 2	0.757	0.123	RRAS2,GAB1,FGFR4,PIK3R1,GNB5,HRAS,KRAS,IRS2,PIK3CB,PIK3R4
Germ Cell-Sertoli Cell Junction Signaling	0.757	0.111	MAP2K4,AXIN1,PIK3R1,TUBG1,HRAS,PDPK1,KRAS,MAP3K5,PIK3R4,CTNNA2,ITGA3,CDH2,RRAS2,GAB1,FGFR4,IRS2,MTMR2,PIK3CB,FNBP1
Salvage Pathways of Pyrimidine Ribonucleotides	0.752	0.121	MAP2K4,UPRT,NME3,CSNK1A1,PRKAA2,PRKCE,AK4,UCKL1,ADPGK,PKN1,IRAK1
Natural Killer Cell Signaling	0.747	0.117	SHC1,RRAS2,GAB1,SYNJ1,PIK3R1,INPP5B,FGFR4,PRKCE,HRAS,KRAS,IRS2,PIK3CB,PIK3R4
Role of NFAT in Regulation of the Immune Response	0.745	0.11	AKAP5,RELA,HLA-A,PIK3R1,GNB5,CSNK1A1,HRAS,KRAS,ITPR1,PIK3R4,NFKB1,IKBKB,RRAS2,GAB1,FGFR4,LYN,IRS2,ELP1,PIK3CB,GNA13
Protein Kinase A Signaling	0.745	0.103	MYH10,RELA,NAPEPLD,PTPN23,BAD,PTK2B,MYLK2,PDE4A,GNB5,PPP1R3A,NOS3,NFKB1,PTPN12,PPP1R14B,PHKA2,PTPRC,TH,PTPN4,PHKB,GDE1,PTPN1,PRKCE,GNA13,MTMR3,PHKG1,AKAP5,PTPRG,ADD2,ITPR1,PTP4A1,ROCK1,AKAP13,Ptprd,AKAP10,PRKAG2,ANAPC5,SFN,CDC26,PTPRA
Toll-like Receptor Signaling	0.742	0.125	MAP2K4,IKBKB,RELA,CD14,IRAK3,NFKB1,TAB1,IRAK4,IRAK1
Hepatic Cholestasis	0.735	0.112	MAP2K4,RELA,CYP27A1,IRAK3,NFKB1,IRAK1,IKBKB,TRAF2,FGFR4,ABCC1,PRKAG2,PRKCE,CD14,INSR,RXRA,IL1RAP,IRAK4
Purine Nucleotides Degradation II (Aerobic)	0.733	0.176	NT5C3B,NT5M,NT5C2
Folate Transformations I	0.733	0.222	MTHFS,MTR
Signaling by Rho Family GTPases	0.73	0.106	MAP2K4,RELA,PPP1R12C,PTK2B,PIK3R1,GNB5,PIP4K2B,ARHGEF1,PIK3R4,NFKB1,ITGA3,FGFR4,IRS2,ARHGEF2,GNA13,PI4KA,ITGA5,PKN1,ROCK1,CDH2,GAB1,PIP5K1C,MAP3K20,ARHGEF18,PIK3CB,FNBP1
Production of Nitric Oxide and Reactive Oxygen Species in Macrophages	0.728	0.109	MAP2K4,RELA,PIK3R1,PPP2R5B,PPP1R3A,IFNGR1,MAP3K5,PIK3R4,NFKB1,PPP1R14B,IKBKB,LYZ,GAB1,FGFR4,PRKCE,IRS2,PIK3CB,PPP2R5E,FNBP1,APOD
Cell Cycle Regulation by BTG Family Proteins	0.717	0.143	E2F4,CNOT7,PPP2R5B,PPP2R5E,NOCT
Cholecystokinin/Gastrin-mediated Signaling	0.708	0.117	MAP2K4,ROCK1,SHC1,RRAS2,PTK2B,PRKCE,HRAS,KRAS,GNA13,ITPR1,FNBP1,EGFR
Cell Cycle: G1/S Checkpoint Regulation	0.699	0.125	HDAC6,E2F4,HDAC2,FOXO1,CUL1,GNL3,SIN3A,HDAC5
Thyroid Cancer Signaling	0.695	0.133	SHC1,RRAS2,NTRK3,HRAS,KRAS,RXRA
Role of Osteoblasts, Osteoclasts and Chondrocytes in Rheumatoid Arthritis	0.693	0.106	MAP2K4,RELA,ADAM17,PTK2B,BAD,AXIN1,PIK3R1,CSNK1A1,ITGA5,MAP3K5,PIK3R4,NFKB1,CSF1R,XIAP,IKBKB,TRAF2,ITGA3,GAB1,FOXO1,FGFR4,IRS2,PIK3CB,ALPL,IL1RAP
D-myo-inositol (1,4,5)-trisphosphate Degradation	0.682	0.167	IMPAD1,SYNJ1,INPP5B
Colorectal Cancer Metastasis Signaling	0.668	0.104	MAP2K4,IL6ST,RELA,BAD,AXIN1,PIK3R1,GNB5,HRAS,KRAS,PIK3R4,NFKB1,ARRB1,FGFR4,IRS2,EGFR,SMAD2,E2F4,IFNGR1,BAX,BCL2L1,RRAS2,MSH2,GAB1,PRKAG2,PIK3CB,FNBP1
Calcium Transport I	0.66	0.2	ATP2B1,ATP2B4
Dolichyl-diphosphooligosaccharide Biosynthesis	0.66	0.2	DPM1,ALG5
fMLP Signaling in Neutrophils	0.658	0.111	RELA,PIK3R1,GNB5,HRAS,KRAS,ITPR1,NFKB1,PIK3R4,RRAS2,GAB1,FGFR4,PRKCE,PIK3CB,IRS2
Role of NFAT in Cardiac Hypertrophy	0.648	0.105	MAP2K4,IL6ST,AKAP5,CACNB1,CAMK1,HDAC2,PIK3R1,GNB5,CSNK1A1,HRAS,KRAS,ITPR1,PIK3R4,HDAC5,HDAC6,SHC1,RRAS2,GAB1,FGFR4,PRKAG2,PRKCE,IRS2,PIK3CB
1D-myo-inositol Hexakisphosphate Biosynthesis II (Mammalian)	0.635	0.158	ITPK1,SYNJ1,INPP5B
D-myo-inositol (1,3,4)-trisphosphate Biosynthesis	0.635	0.158	MINPP1,SYNJ1,INPP5B
P2Y Purigenic Receptor Signaling Pathway	0.629	0.109	RELA,ITGA2B,PIK3R1,GNB5,HRAS,KRAS,NFKB1,PIK3R4,RRAS2,GAB1,FGFR4,PRKAG2,PRKCE,PIK3CB,IRS2
Neuroinflammation Signaling Pathway	0.629	0.102	MAP2K4,RELA,ICAM1,HLA-A,PIK3R1,SLC1A3,NCSTN,IRF3,PIK3R4,NFKB1,FAS,IRAK1,IKBKB,FGFR4,IRS2,CASP8,VCAM1,GLS,BIRC6,TBK1,IFNGR1,IRAK3,CSF1R,XIAP,APP,RIPK1,GAB1,PIK3CB,IRAK4
Role of Pattern Recognition Receptors in Recognition of Bacteria and Viruses	0.625	0.109	MAP2K4,RELA,PIK3R1,IRF3,NFKB1,PIK3R4,MBL2,GAB1,FGFR4,DDX58,PRKCE,PIK3CB,IRS2,RIPK2
Retinoate Biosynthesis II	0.616	0.333	RBP1
Coenzyme A Biosynthesis	0.616	0.333	PPCDC
Methionine Salvage II (Mammalian)	0.616	0.333	MTR
Hypusine Biosynthesis	0.616	0.333	DOHH
Geranylgeranyldiphosphate Biosynthesis	0.616	0.333	FNTB
Thiosulfate Disproportionation III (Rhodanese)	0.616	0.333	MOCS3
1D-myo-inositol Hexakisphosphate Biosynthesis V (from Ins(1,3,4)P3)	0.616	0.333	ITPK1
L-serine Degradation	0.616	0.333	SDSL
CCR3 Signaling in Eosinophils	0.609	0.109	MPRIP,PIK3R1,GNB5,HRAS,KRAS,ITPR1,PIK3R4,ROCK1,RRAS2,GAB1,FGFR4,PRKCE,PIK3CB,IRS2
VDR/RXR Activation	0.606	0.115	SERPINB1,FOXO1,NCOA1,PRKCE,CD14,NCOR1,NCOR2,CEBPB,RXRA
BMP signaling pathway	0.606	0.115	MAP2K4,RELA,RRAS2,PRKAG2,HRAS,KRAS,NFKB1,TAB1,XIAP
Amyotrophic Lateral Sclerosis Signaling	0.599	0.11	BCL2L1,GAB1,FGFR4,PIK3R1,BID,IRS2,PIK3CB,RAB5B,BAX,PIK3R4,XIAP,CAPN3
Nitric Oxide Signaling in the Cardiovascular System	0.599	0.11	PRKG1,GAB1,FGFR4,PIK3R1,PRKAG2,PRKCE,IRS2,PIK3CB,ITPR1,PIK3R4,NOS3,ADRB3
Methionine Degradation I (to Homocysteine)	0.592	0.15	MRM2,EEF1AKMT1,NSUN4
Endoplasmic Reticulum Stress Pathway	0.592	0.15	TRAF2,DNAJC3,MAP3K5
Oncostatin M Signaling	0.588	0.128	IL6ST,SHC1,RRAS2,HRAS,KRAS
April Mediated Signaling	0.588	0.128	MAP2K4,IKBKB,RELA,TRAF2,NFKB1
MSP-RON Signaling Pathway	0.583	0.116	ITGB2,ITGAM,GAB1,FGFR4,PIK3R1,IRS2,PIK3CB,PIK3R4
Ephrin A Signaling	0.582	0.119	ROCK1,GAB1,PIK3R1,FGFR4,IRS2,PIK3CB,PIK3R4
CREB Signaling in Neurons	0.58	0.102	CACNB1,POLR2D,PIK3R1,GNB5,HRAS,POLR2H,KRAS,ITPR1,POLR2B,PIK3R4,POLR2G,SHC1,RRAS2,POLR2A,GAB1,POLR2E,FGFR4,PRKAG2,PRKCE,IRS2,PIK3CB,GNA13
Regulation of the Epithelial-Mesenchymal Transition Pathway	0.578	0.103	MAP2K4,RELA,SMAD2,ADAM17,AXIN1,PIK3R1,HRAS,NCSTN,KRAS,ZEB1,PIK3R4,NFKB1,CDH2,RRAS2,GAB1,FGFR4,IRS2,PIK3CB,DVL3,EGFR
Leukocyte Extravasation Signaling	0.573	0.102	MAP2K4,VCAM1,ICAM1,PTK2B,PIK3R1,ITGA5,PIK3R4,ROCK1,ITGB2,CTNNA2,ITGA3,ITGAM,GAB1,JAM3,FGFR4,SIPA1,PRKCE,ARHGAP12,IRS2,PIK3CB,DLC1
α-Adrenergic Signaling	0.57	0.111	RRAS2,PHKB,GNB5,PRKAG2,PRKCE,HRAS,KRAS,ITPR1,PHKA2,PHKG1
Fcγ Receptor-mediated Phagocytosis in Macrophages and Monocytes	0.57	0.111	MYO5A,NCK2,PLD4,DOCK1,NAPEPLD,YES1,PTK2B,PIK3R1,LYN,PRKCE
nNOS Signaling in Skeletal Muscle Cells	0.561	0.125	SNTB2,CACNB1,SNTA1,DMD,CAPN3
Phagosome Formation	0.556	0.107	ITGB2,ITGA3,MBL2,ITGAM,GAB1,PIK3R1,FGFR4,PRKCE,ITGA5,IRS2,PIK3CB,PIK3R4,FNBP1
CTLA4 Signaling in Cytotoxic T Lymphocytes	0.553	0.11	AP2A1,GAB1,HLA-A,FGFR4,PIK3R1,PPP2R5B,IRS2,PIK3CB,PPP2R5E,PIK3R4
Phospholipase C Signaling	0.553	0.101	RELA,NAPEPLD,MPRIP,HDAC2,GNB5,ITGA5,HRAS,ARHGEF1,KRAS,ITPR1,NFKB1,HDAC5,PLD4,HDAC6,SHC1,ITGA3,RRAS2,LYN,PRKCE,ARHGEF2,ARHGEF18,GNA13,FNBP1
FGF Signaling	0.553	0.11	GAB1,FGFR4,PIK3R1,HRAS,IRS2,PIK3CB,MAP3K5,ITPR1,PIK3R4,MAPKAPK2
Role of JAK1, JAK2 and TYK2 in Interferon Signaling	0.551	0.143	RELA,IFNGR1,NFKB1
Assembly of RNA Polymerase III Complex	0.544	0.167	GTF3C1,GTF3C2
Acyl-CoA Hydrolysis	0.544	0.167	GNPAT,THEM4
Leukotriene Biosynthesis	0.544	0.167	GGT5,MGST3
Pregnenolone Biosynthesis	0.544	0.167	CYP2E1,MICAL3
BER pathway	0.544	0.167	PCNA,PARP1
Melanocyte Development and Pigmentation Signaling	0.542	0.108	SHC1,RRAS2,GAB1,FGFR4,PIK3R1,PRKAG2,HRAS,KRAS,IRS2,PIK3CB,PIK3R4
Regulation of Cellular Mechanics by Calpain Protease	0.538	0.115	ITGA3,RRAS2,HRAS,ITGA5,KRAS,CAPN3,EGFR
PI3K Signaling in B Lymphocytes	0.533	0.104	RELA,ATF7,PIK3R1,HRAS,PDPK1,KRAS,ITPR1,NFKB1,PTPRC,IKBKB,RRAS2,LYN,PIK3CB,IRS2
p38 MAPK Signaling	0.533	0.106	MAP2K4,FADD,TRAF2,MKNK1,MAP3K5,IRAK3,MAPKAPK2,IL1RAP,TAB1,FAS,IRAK4,IRAK1
Xenobiotic Metabolism Signaling	0.532	0.0989	MAP2K4,RELA,CAMK1,PIK3R1,PPP2R5B,HRAS,KRAS,MAP3K5,PIK3R4,NFKB1,CUL3,ALDH3A2,FGFR4,PRKCE,IRS2,GSTA3,SRA1,FMO2,HDAC5,RRAS2,GAB1,NCOA1,PIK3CB,NCOR2,PPP2R5E,RXRA,MGST3
Glioblastoma Multiforme Signaling	0.53	0.102	TSC1,E2F4,AXIN1,PIK3R1,HRAS,KRAS,ITPR1,PIK3R4,SHC1,RRAS2,FOXO1,GAB1,FGFR4,IRS2,PIK3CB,FNBP1,EGFR
Ephrin B Signaling	0.521	0.111	ROCK1,NCK2,EPHB4,RGS3,AXIN1,GNB5,HRAS,GNA13
Sertoli Cell-Sertoli Cell Junction Signaling	0.514	0.101	MAP2K4,AXIN1,TUBG1,ITGA5,HRAS,SYMPK,KRAS,MAP3K5,NOS3,CTNNA2,ITGA3,RRAS2,PRKG1,TJAP1,JAM3,MAP3K20,PRKAG2,MTMR2
Cysteine Biosynthesis III (mammalia)	0.514	0.136	MRM2,EEF1AKMT1,NSUN4
Arsenate Detoxification I (Glutaredoxin)	0.51	0.25	GLRX2
Uracil Degradation II (Reductive)	0.51	0.25	DPYD
2-ketoglutarate Dehydrogenase Complex	0.51	0.25	DHTKD1
Spermine and Spermidine Degradation I	0.51	0.25	SAT2
Phenylethylamine Degradation I	0.51	0.25	ALDH3A2
Thymine Degradation	0.51	0.25	DPYD
Proline Biosynthesis I	0.51	0.25	PYCR2
Trans, trans-farnesyl Diphosphate Biosynthesis	0.51	0.25	IDI1
Fatty Acid β-oxidation III (Unsaturated, Odd Number)	0.51	0.25	Eci3
IL-17A Signaling in Fibroblasts	0.507	0.125	IKBKB,RELA,CEBPB,NFKB1
FXR/RXR Activation	0.503	0.104	MAP2K4,MLXIPL,PKLR,LCAT,FOXO1,CYP27A1,FGFR4,C9,SERPINF1,PLTP,RXRA,APOD
PKCθ Signaling in T Lymphocytes	0.498	0.101	MAP2K4,RELA,CACNB1,HLA-A,PIK3R1,HRAS,KRAS,MAP3K5,NFKB1,PIK3R4,IKBKB,RRAS2,GAB1,FGFR4,PIK3CB,IRS2
Phagosome Maturation	0.492	0.102	VPS18,ATP6V1D,VPS16,HLA-A,VPS41,TUBG1,VPS33B,RAB5B,ATP6V0A1,VPS37B,STX16,RILP,ACE,VPS11
Ovarian Cancer Signaling	0.488	0.101	AXIN1,PIK3R1,HRAS,KRAS,PIK3R4,SIN3A,RRAS2,ARRB1,MSH2,GAB1,FGFR4,PRKAG2,PIK3CB,IRS2,EGFR
MIF-mediated Glucocorticoid Regulation	0.48	0.121	RELA,CD14,NFKB1,NR3C1
Mitotic Roles of Polo-Like Kinase	0.476	0.109	SLK,PPP2R5B,ANAPC5,PPP2R5E,CDC26,RAD21,SMC1A
Pyridoxal 5'-phosphate Salvage Pathway	0.476	0.109	MAP2K4,CSNK1A1,PRKAA2,PRKCE,ADPGK,PKN1,IRAK1
Telomere Extension by Telomerase	0.451	0.143	TERF2IP,XRCC5
IL-10 Signaling	0.44	0.106	MAP2K4,IKBKB,RELA,CD14,NFKB1,IL1RAP,TAB1
OX40 Signaling Pathway	0.44	0.106	MAP2K4,BCL2L1,RELA,TRAF2,HLA-A,NFKB1,HLA-E
Role of Oct4 in Mammalian Embryonic Stem Cell Pluripotency	0.439	0.111	CASP6,PPP1R8,PHC3,ASH2L,PARP1
Arginine Biosynthesis IV	0.432	0.2	ASS1
Creatine-phosphate Biosynthesis	0.432	0.2	CKMT1A/CKMT1B
Serotonin and Melatonin Biosynthesis	0.432	0.2	DDC
Tetrapyrrole Biosynthesis II	0.432	0.2	ALAS1
Coagulation System	0.428	0.114	F10,PROS1,F3,F13B
Superpathway of Methionine Degradation	0.428	0.114	MTR,MRM2,EEF1AKMT1,NSUN4
Sphingosine-1-phosphate Signaling	0.421	0.0992	CASP6,PTK2B,GAB1,FGFR4,PIK3R1,IRS2,SMPD1,PIK3CB,GNA13,PIK3R4,CASP8,FNBP1
Glutathione-mediated Detoxification	0.419	0.12	GSTA3,GGH,MGST3
Cyclins and Cell Cycle Regulation	0.418	0.103	HDAC6,E2F4,HDAC2,PPP2R5B,CUL1,PPP2R5E,SIN3A,HDAC5
Relaxin Signaling	0.417	0.0974	RELA,NAPEPLD,PIK3R1,PDE4A,GNB5,NOS3,NFKB1,PIK3R4,GAB1,FGFR4,GDE1,PRKAG2,PIK3CB,IRS2,GNA13
Histidine Degradation VI	0.413	0.133	CYP2E1,MICAL3
Th1 Pathway	0.409	0.0984	ITGB2,ICAM1,GAB1,HLA-A,FGFR4,PIK3R1,NCSTN,IFNGR1,IRS2,PIK3CB,NFKB1,PIK3R4
eNOS Signaling	0.406	0.0964	PRKAB2,PIK3R1,PDPK1,ITPR1,NOS3,PIK3R4,NOSIP,PRKG1,GAB1,FGFR4,PRKAG2,PRKAA2,PRKCE,PIK3CB,IRS2,CASP8
Role of Macrophages, Fibroblasts and Endothelial Cells in Rheumatoid Arthritis	0.394	0.0932	IL6ST,MAP2K4,RELA,ICAM1,AXIN1,PIK3R1,CSNK1A1,HRAS,KRAS,PIK3R4,NFKB1,IRAK1,IKBKB,FGFR4,PRKCE,IRS2,MAPKAPK2,IL1RAP,VCAM1,CEBPB,IRAK3,IL16,ROCK1,TRAF2,RRAS2,RIPK1,GAB1,PIK3CB,IRAK4
Phospholipases	0.393	0.103	PLA2G16,PNPLA8,PLD4,NAPEPLD,LCAT,PLA2G7
Antiproliferative Role of TOB in T Cell Signaling	0.391	0.115	SMAD2,CUL1,CDC34
Apelin Liver Signaling Pathway	0.391	0.115	MAP2K4,FAS,COL3A1
Cdc42 Signaling	0.385	0.0963	MAP2K4,EXOC1,DIAPH1,ITGA3,MPRIP,EXOC4,HLA-A,EXOC5,ITGA5,EXOC6,EXOC3,EXOC7,HLA-E
Mismatch Repair in Eukaryotes	0.379	0.125	PCNA,MSH2
Sirtuin Signaling Pathway	0.375	0.0929	RELA,GABARAPL2,GTF3C2,HMGCS2,NOS3,NFKB1,SIRT4,POLR1C,PRKAA2,RPTOR,CLOCK,ATG2B,ATG16L1,ATG7,SLC2A1,GLS,SMARCA5,BAX,PARP1,APP,FOXO1,Tomm5,TOMM34,GABPA,XRCC5
Growth Hormone Signaling	0.374	0.0988	GAB1,FGFR4,PIK3R1,PDPK1,PRKCE,IRS2,PIK3CB,PIK3R4
Proline Biosynthesis II (from Arginine)	0.372	0.167	PYCR2
Urea Cycle	0.372	0.167	ASS1
Arginine Degradation VI (Arginase 2 Pathway)	0.372	0.167	PYCR2
Selenocysteine Biosynthesis II (Archaea and Eukaryotes)	0.372	0.167	SEPSECS
Role of NANOG in Mammalian Embryonic Stem Cell Pluripotency	0.362	0.0952	IL6ST,SHC1,RRAS2,GAB1,AXIN1,FGFR4,PIK3R1,HRAS,KRAS,IRS2,PIK3CB,PIK3R4
Endocannabinoid Developing Neuron Pathway	0.362	0.0952	MAP2K4,RRAS2,GAB1,FGFR4,PIK3R1,RPTOR,PRKAG2,HRAS,KRAS,IRS2,PIK3CB,PIK3R4
RhoGDI Signaling	0.357	0.0936	PPP1R12C,GNB5,ITGA5,PIP4K2B,ARHGEF1,ROCK1,CDH2,ITGA3,PIP5K1C,ARHGAP12,ARHGEF18,ARHGEF2,GNA13,DLC1,PI4KA,FNBP1
Regulation of Actin-based Motility by Rho	0.346	0.0964	ROCK1,ITGA3,MPRIP,PIP5K1C,ITGA5,PIP4K2B,PI4KA,FNBP1
Cell Cycle: G2/M DNA Damage Checkpoint Regulation	0.343	0.1	TOP2B,PTPMT1,CUL1,TOP2A,SFN
Antigen Presentation Pathway	0.343	0.107	HLA-A,PSMB8,HLA-E
Intrinsic Prothrombin Activation Pathway	0.342	0.103	F10,PROS1,F13B,COL3A1
G Beta Gamma Signaling	0.328	0.0932	SHC1,CACNB1,RRAS2,GNB5,PRKAG2,PRKCE,PDPK1,HRAS,KRAS,GNA13,EGFR
Neuroprotective Role of THOP1 in Alzheimer's Disease	0.326	0.0935	HGFAC,PREP,C1R,DPP4,HLA-A,PRKAG2,HLA-E,TPSAB1/TPSB2,ACE,APP
Ceramide Biosynthesis	0.322	0.143	SPTLC1
Inositol Pyrophosphates Biosynthesis	0.322	0.143	PPIP5K1
Synaptic Long Term Depression	0.321	0.0914	PNPLA8,PLA2G16,CACNB1,PPP2R5B,HRAS,KRAS,ITPR1,NOS3,PLA2G7,RRAS2,PRKG1,LCAT,LYN,PRKCE,GNA13,PPP2R5E
Leptin Signaling in Obesity	0.321	0.0941	GAB1,FOXO1,PIK3R1,FGFR4,PRKAG2,IRS2,PIK3CB,PIK3R4
Regulation of IL-2 Expression in Activated and Anergic T Lymphocytes	0.321	0.0941	MAP2K4,IKBKB,SMAD2,RELA,RRAS2,HRAS,KRAS,NFKB1
Iron homeostasis signaling pathway	0.32	0.0923	HBG2,SMAD2,ATP6V1D,CIAO1,MMS19,CUL1,TFRC,CIAO3,CIAO2B,ATP6V0A1,HFE,EGFR
Ubiquinol-10 Biosynthesis (Eukaryotic)	0.319	0.111	CYP2E1,MICAL3
Dopamine Receptor Signaling	0.318	0.0946	TH,DDC,PPP2R5B,PRKAG2,PPP1R3A,PPP2R5E,PPP1R14B
MIF Regulation of Innate Immunity	0.306	0.0976	MAP2K4,RELA,CD14,NFKB1
Hypoxia Signaling in the Cardiovascular System	0.305	0.0933	UBE2G2,UBE2G1,BIRC6,UBE2V2,CDC34,NOS3,VHL
The Visual Cycle	0.293	0.105	RBP1,RDH13
Inflammasome pathway	0.293	0.105	NFKB1,CASP8
Cardiac β-adrenergic Signaling	0.292	0.0902	AKAP13,AKAP5,NAPEPLD,GDE1,PPP2R5B,AKAP10,PDE4A,GNB5,PRKAG2,PPP1R3A,PPP2R5E,PPP1R14B
Phosphatidylethanolamine Biosynthesis II	0.282	0.125	ETNK1
Sphingomyelin Metabolism	0.282	0.125	SMPD1
Th2 Pathway	0.273	0.0889	ITGB2,ICAM1,GAB1,HLA-A,CHD4,FGFR4,PIK3R1,NCSTN,IRS2,PIK3CB,NFKB1,PIK3R4
Unfolded protein response	0.268	0.0909	TRAF2,DNAJC3,OS9,MAP3K5,CEBPB
Neuropathic Pain Signaling In Dorsal Horn Neurons	0.264	0.0885	CAMK1,GAB1,FGFR4,PIK3R1,PRKAG2,PRKCE,IRS2,PIK3CB,ITPR1,PIK3R4
Role of JAK2 in Hormone-like Cytokine Signaling	0.264	0.0938	SHC1,PTPN1,IRS2
CDK5 Signaling	0.26	0.0882	ITGA3,RRAS2,PPP2R5B,PRKAG2,HRAS,KRAS,PPP1R3A,PPP2R5E,PPP1R14B
Stearate Biosynthesis I (Animals)	0.259	0.0909	CYP2E1,GNPAT,ACSL4,THEM4
Th17 Activation Pathway	0.251	0.0882	RELA,IRF4,IRAK3,NFKB1,IRAK4,IRAK1
Maturity Onset Diabetes of Young (MODY) Signaling	0.249	0.0952	PKLR,INSR
Citrulline Biosynthesis	0.249	0.111	GLS
Putrescine Degradation III	0.249	0.0952	ALDH3A2,SAT2
Polyamine Regulation in Colon Cancer	0.229	0.0909	SAT2,KRAS
Bupropion Degradation	0.229	0.0909	CYP2E1,CYP4B1
Ketogenesis	0.22	0.1	HMGCS2
NAD Phosphorylation and Dephosphorylation	0.22	0.1	ACP2
Glycine Betaine Degradation	0.22	0.1	SDSL
Assembly of RNA Polymerase I Complex	0.195	0.0909	POLR1C
Oleate Biosynthesis II (Animals)	0.195	0.0909	UFSP2
Circadian Rhythm Signaling	0	0.0303	CLOCK
Synaptic Long Term Potentiation	0	0.0645	RRAS2,PRKAG2,PRKCE,HRAS,KRAS,PPP1R3A,ITPR1,PPP1R14B
Axonal Guidance Signaling	0	0.0738	ADAM17,RGS3,PIK3R1,GNB5,HRAS,KRAS,PIK3R4,NCK2,SHC1,ITGA3,FGFR4,MKNK1,PRKCE,ABLIM2,IRS2,PLXNB2,GNA13,ACE,PLXNA1,EPHB4,NRP2,TUBG1,ITGA5,L1CAM,GIT1,PLXND1,ROCK1,DOCK1,RRAS2,GAB1,NTRK3,PRKAG2,PIK3CB
Aryl Hydrocarbon Receptor Signaling	0	0.0815	GSTA3,RELA,NFIC,ALDH3A2,NCOR2,BAX,NFKB1,RXRA,SMARCA4,FAS,MGST3
LPS/IL-1 Mediated Inhibition of RXR Function	0	0.0837	MAP2K4,GSTA3,FMO2,ALAS1,HMGCS2,PAPSS2,IRAK1,TRAF2,ALDH3A2,NCOA1,ACSL4,CD14,PLTP,ACOX3,RXRA,IL1RAP,MGST3
Mitochondrial Dysfunction	0	0.044	MAP2K4,GLRX2,TRAK1,NCSTN,CASP8,COX15,APP
Role of BRCA1 in DNA Damage Response	0	0.0875	PBRM1,E2F4,MSH2,SMARCE1,SMARCC1,BABAM2,SMARCA4
TREM1 Signaling	0	0.0725	RELA,ICAM1,ITGA5,NFKB1,IRAK1
CCR5 Signaling in Macrophages	0	0.0659	MAP2K4,CACNB1,PTK2B,GNB5,PRKCE,FAS
IL-22 Signaling	0	0.0417	MAP2K4
Calcium-induced T Lymphocyte Apoptosis	0	0.069	HDAC2,HLA-A,PRKCE,ITPR1
T Helper Cell Differentiation	0	0.0448	IL6ST,HLA-A,IFNGR1
Dendritic Cell Maturation	0	0.0819	MAP2K4,IKBKB,RELA,ICAM1,GAB1,HLA-A,FGFR4,PIK3R1,PIK3CB,IRS2,PIK3R4,NFKB1,TAB1,COL3A1
Melatonin Signaling	0	0.0435	MAP2K4,PRKAG2,PRKCE
Cellular Effects of Sildenafil (Viagra)	0	0.0645	MYH10,PRKG1,MPRIP,MYH14,PRKAG2,PDE4A,ITPR1,NOS3
Factors Promoting Cardiogenesis in Vertebrates	0	0.0341	SMAD2,AXIN1,PRKCE
Semaphorin Signaling in Neurons	0	0.0588	ROCK1,PLXNA1,FNBP1
Cardiac Hypertrophy Signaling	0	0.0855	MAP2K4,PIK3R1,GNB5,HRAS,KRAS,MAP3K5,PIK3R4,ADRB3,ROCK1,RRAS2,GAB1,FGFR4,PRKAG2,EIF2B1,IRS2,PIK3CB,GNA13,MAPKAPK2,TAB1,FNBP1
Lipid Antigen Presentation by CD1	0	0.05	AP2A1
Corticotropin Releasing Hormone Signaling	0	0.037	CACNB1,PRKAG2,PRKCE,ITPR1,NOS3
Role of CHK Proteins in Cell Cycle Checkpoint Control	0	0.0727	E2F4,PCNA,PPP2R5B,PPP2R5E
GNRH Signaling	0	0.0788	MAP2K4,RELA,CACNB1,RRAS2,PTK2B,PRKAG2,PRKCE,HRAS,KRAS,ITPR1,MAP3K5,NFKB1,EGFR
Human Embryonic Stem Cell Pluripotency	0	0.078	SMAD2,GAB1,FOXO1,AXIN1,NTRK3,FGFR4,PIK3R1,PDPK1,IRS2,PIK3CB,PIK3R4
RAN Signaling	0	0.0667	RCC1
ATM Signaling	0	0.0833	MAP2K4,BRAT1,PPP2R5B,BID,PPP2R5E,ZEB1,CBX5,SMC1A
Basal Cell Carcinoma Signaling	0	0.0286	AXIN1,DVL3
Primary Immunodeficiency Signaling	0	0.0244	PTPRC
Allograft Rejection Signaling	0	0.0526	HLA-A,HLA-E,FAS
Autoimmune Thyroid Disease Signaling	0	0.0789	HLA-A,HLA-E,FAS
Bladder Cancer Signaling	0	0.0543	RRAS2,HRAS,KRAS,SIN3A,EGFR
Graft-versus-Host Disease Signaling	0	0.0789	HLA-A,HLA-E,FAS
G Protein Signaling Mediated by Tubby	0	0.0625	GNB5,INSR
Communication between Innate and Adaptive Immune Cells	0	0.027	HLA-A,HLA-E
Crosstalk between Dendritic Cells and Natural Killer Cells	0	0.0725	RELA,HLA-A,NFKB1,HLA-E,FAS
EIF2 Signaling	0	0.0845	PIK3R1,HRAS,AGO2,EIF4G3,PDPK1,KRAS,RPL37A,PIK3R4,XIAP,RPL28,SHC1,RRAS2,GAB1,FGFR4,EIF2B1,IRS2,PIK3CB,INSR
Altered T Cell and B Cell Signaling in Rheumatoid Arthritis	0	0.0488	RELA,HLA-A,NFKB1,FAS
B Cell Development	0	0.0714	PTPRC,HLA-A
Role of Wnt/GSK-3β Signaling in the Pathogenesis of Influenza	0	0.0615	AXIN1,CSNK1A1,NCOA1,DVL3
Nur77 Signaling in T Lymphocytes	0	0.0784	HDAC2,HLA-A,RXRA,SIN3A
Inhibition of Angiogenesis by TSP1	0	0.0606	MAP2K4,NOS3
Cell Cycle Control of Chromosomal Replication	0	0.0755	TOP2B,PCNA,RPA3,TOP2A
DNA Double-Strand Break Repair by Homologous Recombination	0	0.0714	ATRX
Role of IL-17F in Allergic Inflammatory Airway Diseases	0	0.0488	RELA,NFKB1
Role of JAK family kinases in IL-6-type Cytokine Signaling	0	0.08	MAP2K4,IL6ST
Dopamine-DARPP32 Feedback in cAMP Signaling	0	0.0562	PRKG1,PPP2R5B,CSNK1A1,PRKAG2,PRKCE,PPP1R3A,PPP2R5E,ITPR1,PPP1R14B
Gap Junction Signaling	0	0.0816	PIK3R1,TUBG1,CSNK1A1,HRAS,KRAS,ITPR1,PIK3R4,RRAS2,PRKG1,GAB1,FGFR4,PRKAG2,PRKCE,IRS2,PIK3CB,EGFR
Transcriptional Regulatory Network in Embryonic Stem Cells	0	0.0192	L1CAM
nNOS Signaling in Neurons	0	0.0444	PRKCE,CAPN3
Estrogen-mediated S-phase Entry	0	0.0385	E2F4
GADD45 Signaling	0	0.0526	PCNA
Netrin Signaling	0	0.0781	NCK2,CACNB1,PRKG1,PRKAG2,ABLIM2
Heparan Sulfate Biosynthesis	0	0.027	PPME1,DTD2
Fatty Acid Activation	0	0.0769	ACSL4
Retinoate Biosynthesis I	0	0.0625	RBP1,RDH13
Thyroid Hormone Metabolism II (via Conjugation and/or Degradation)	0	0.0323	Sult1a1
Nicotine Degradation III	0	0.0435	CYP2E1,CYP4B1
Dopamine Degradation	0	0.0667	ALDH3A2,Sult1a1
Heparan Sulfate Biosynthesis (Late Stages)	0	0.0299	PPME1,DTD2
Glutathione Redox Reactions I	0	0.05	MGST3
CDP-diacylglycerol Biosynthesis I	0	0.0417	GPAT4
tRNA Splicing	0	0.075	NAPEPLD,GDE1,PDE4A
Melatonin Degradation I	0	0.06	CYP2E1,CYP4B1,Sult1a1
γ-linolenate Biosynthesis II (Animals)	0	0.0625	ACSL4
Triacylglycerol Degradation	0	0.08	ABHD6,PPME1,DTD2,ABHD16A
Estrogen Biosynthesis	0	0.0811	CYP2E1,CYP4B1,HSD17B11
Tryptophan Degradation X (Mammalian, via Tryptamine)	0	0.087	ALDH3A2,DDC
Phosphatidylglycerol Biosynthesis II (Non-plastidic)	0	0.0769	PTPMT1,GPAT4
Nicotine Degradation II	0	0.0545	FMO2,CYP2E1,CYP4B1
Mitochondrial L-carnitine Shuttle Pathway	0	0.0588	ACSL4
Serotonin Degradation	0	0.0339	ALDH3A2,Sult1a1
TCA Cycle II (Eukaryotic)	0	0.0435	DHTKD1
Phenylalanine Degradation IV (Mammalian, via Side Chain)	0	0.0714	ALDH3A2
Bile Acid Biosynthesis, Neutral Pathway	0	0.0833	CYP27A1
Retinol Biosynthesis	0	0.0526	RBP1,RDH13
Triacylglycerol Biosynthesis	0	0.0233	GPAT4
Glycolysis I	0	0.0435	PKLR
Methylglyoxal Degradation III	0	0.0556	CYP2E1
Histamine Degradation	0	0.0588	ALDH3A2
Superpathway of Melatonin Degradation	0	0.0545	CYP2E1,CYP4B1,Sult1a1
Noradrenaline and Adrenaline Degradation	0	0.0294	ALDH3A2
Acetone Degradation I (to Methylglyoxal)	0	0.0741	CYP2E1,CYP4B1
Fatty Acid α-oxidation	0	0.05	ALDH3A2
Oxidative Ethanol Degradation III	0	0.0526	ALDH3A2
Ethanol Degradation IV	0	0.0435	ALDH3A2
Ethanol Degradation II	0	0.0323	ALDH3A2
Fatty Acid β-oxidation I	0	0.0625	Eci3,ACSL4
DNA damage-induced 14-3-3σ Signaling	0	0.0526	SFN
Epithelial Adherens Junction Signaling	0	0.0694	MYH10,CDH2,CTNNA2,YES1,RRAS2,MYH14,TUBG1,HRAS,KRAS,EGFR
Gαi Signaling	0	0.0579	SHC1,RRAS2,RGS10,PRKAG2,GNB5,HRAS,KRAS
Gαs Signaling	0	0.0374	ADD2,PRKAG2,GNB5,ADRB3
Inhibition of Matrix Metalloproteases	0	0.027	ADAM17
Remodeling of Epithelial Adherens Junctions	0	0.0769	CTNNA2,TUBG1,DNM3,RAB5B,Mapre2
Agranulocyte Adhesion and Diapedesis	0	0.0602	ITGB2,MYH10,ITGA3,VCAM1,ICAM2,ICAM1,JAM3,MYH14,ITGA5,CD34
Granulocyte Adhesion and Diapedesis	0	0.0577	ITGB2,ITGA3,VCAM1,ICAM2,ITGAM,ICAM1,JAM3,ITGA5,IL1RAP
Sperm Motility	0	0.084	PLA2G16,PNPLA8,PRKG1,PTK2B,LCAT,PDE4A,PRKAG2,PRKCE,ITPR1,PLA2G7
STAT3 Pathway	0	0.0874	MAP2K4,RRAS2,NTRK3,FGFR4,MAP3K20,HRAS,KRAS,INSR,EGFR
Oxidative Phosphorylation	0	0.0101	COX15
HIPPO signaling	0	0.0824	SMAD2,PPP2R5B,CUL1,PPP1R3A,PPP2R5E,SFN,PPP1R14B
PCP pathway	0	0.0492	MAP2K4,ROCK1,DVL3
Wnt/Ca+ pathway	0	0.0635	RELA,AXIN1,DVL3,NFKB1
GABA Receptor Signaling	0	0.022	CACNB1,AP2A1
Wnt/β-catenin Signaling	0	0.0595	CSNK2A2,CDH2,APPL2,AXIN1,PPP2R5B,CSNK1A1,TLE3,DVL3,PPP2R5E,TAB1
Serotonin Receptor Signaling	0	0.0256	DDC
Phototransduction Pathway	0	0.0408	GNB5,PRKAG2
Chemokine Signaling	0	0.0833	RRAS2,CAMK1,MPRIP,PTK2B,HRAS,KRAS
Sonic Hedgehog Signaling	0	0.0357	PRKAG2
cAMP-mediated signaling	0	0.0411	AKAP13,AKAP5,NAPEPLD,CAMK1,GDE1,RGS10,AKAP10,PDE4A,ADRB3
Glutamate Receptor Signaling	0	0.0714	GLS,SLC1A3,HOMER1,HOMER3
TGF-β Signaling	0	0.0659	MAP2K4,SMAD2,RRAS2,HRAS,KRAS,TAB1
Notch Signaling	0	0.0541	ADAM17,NCSTN
G-Protein Coupled Receptor Signaling	0	0.0794	RELA,NAPEPLD,PTK2B,PIK3R1,PDE4A,HRAS,PDPK1,KRAS,PIK3R4,NFKB1,ADRB3,IKBKB,SHC1,RRAS2,GAB1,GDE1,FGFR4,RGS10,PRKAG2,PRKCE,IRS2,PIK3CB
GPCR-Mediated Integration of Enteroendocrine Signaling Exemplified by an L Cell	0	0.0429	PRKAG2,ITPR1,ADRB3
GPCR-Mediated Nutrient Sensing in Enteroendocrine Cells	0	0.0364	CACNB1,PRKAG2,PRKCE,ITPR1
Gustation Pathway	0	0.0429	CACNB1,NAPEPLD,GDE1,PDE4A,PRKAG2,ITPR1
Th1 and Th2 Activation Pathway	0	0.0774	ICAM1,CHD4,HLA-A,PIK3R1,NCSTN,IFNGR1,NFKB1,PIK3R4,ITGB2,GAB1,FGFR4,PIK3CB,IRS2
Osteoarthritis Pathway	0	0.0833	SIK3,RELA,SMAD2,PRKAB2,ITGA5,CEBPB,NFKB1,FADD,CASP6,CTNNA2,ITGA3,PRKAG2,PRKAA2,MYBBP1A,CASP8,ALPL,IL1RAP
Opioid Signaling Pathway	0	0.0844	MAP2K4,SIGMAR1,AP2A1,CACNB1,CAMK1,RGS3,BAD,HRAS,KRAS,ITPR1,NOS3,NFKB1,TH,YES1,RRAS2,ARRB1,RGS10,PRKAG2,LYN,PRKCE
SPINK1 Pancreatic Cancer Pathway	0	0.037	SMAD2,CPN1
Apelin Adipocyte Signaling Pathway	0	0.0533	PRKAB2,PRKAG2,PRKAA2,MGST3
Apelin Cardiomyocyte Signaling Pathway	0	0.0811	GAB1,FGFR4,PIK3R1,PRKCE,IRS2,PIK3CB,ITPR1,PIK3R4,NOS3
Calcium Signaling	0	0.0667	HDAC6,MYH10,AKAP5,CACNB1,CAMK1,HDAC2,ATP2B1,MYH14,PRKAG2,MCU,ITPR1,ATP2B4,HDAC5
Eicosanoid Signaling	0	0.0781	PLA2G16,PNPLA8,LCAT,ALOX12,PLA2G7
Ephrin Receptor Signaling	0	0.0739	NCK2,ROCK1,SHC1,EPHB4,ITGA3,RRAS2,RGS3,AXIN1,GNB5,HRAS,ITGA5,KRAS,GNA13

## Sheet: (E)
(E) the disease and function of BAT proteins
Categories	Function	Diseases or Functions Annotation	p-Value	Molecules	# Molecules
Cancer,Cell Death and Survival,Organismal Injury and Abnormalities,Tumor Morphology	cell death	Cell death of osteosarcoma cells	2.25e-47	ARCN1,CHMP4B,COPA,COPB2,COPG1,CSE1L,EEF1A1,EIF3B,EIF3E,EIF3F,EIF3G,EIF3L,FAU,HSPA9,ISCU,KPNB1,NAPA,NUP107,NUP155,NUP160,NUP214,NUP54,NUP62,NUP88,NXF1,PABPC1,PHF5A,POLR2H,PRPF8,PSMA3,PSMA4,PSMA5,PSMA6,PSMA7,PSMB1,PSMB3,PSMB5,PSMC1,PSMC2,PSMC4,PSMC5,PSMC6,PSMD11,PSMD12,PUF60,RAN,RBM39,RBM8A,RPA2,RPA3,RPL10,RPL11,RPL13,RPL13A,RPL19,Rpl23a,RPL27,RPL27A,RPL3,RPL31,Rpl32,RPL35,RPL37A,RPL38,RPL5,RPL6,RP…	108
Cancer,Cell Death and Survival,Organismal Injury and Abnormalities,Tumor Morphology	cell death	Cell death of cancer cells	2.35e-37	ADIPOQ,ARCN1,ATF7,ATG5,ATG7,BAX,BID,CASP8,Cdc42,CHMP4B,CLU,COL18A1,COPA,COPB2,COPG1,CSE1L,CTNNB1,EEF1A1,EGFR,EIF3B,EIF3E,EIF3F,EIF3G,EIF3L,FAS,FAU,HDAC1,HDAC2,HSPA9,IGHM,ISCU,ITGA1,KPNB1,KRAS,MCL1,MIF,NAPA,NFKB1,NOTCH1,NUP107,NUP155,NUP160,NUP214,NUP54,NUP62,NUP88,NXF1,PABPC1,PAWR,PHF5A,PML,POLR2H,PRPF8,PSMA3,PSMA4,PSMA5,PSMA6,PSMA7,PSMB1,PSMB3,PSMB5,PSMC1,PSMC2,PSMC4,PSMC5,PSMC6,PSMD11,PSMD12,PT…	137
Cancer,Organismal Injury and Abnormalities	cancer	Cancer	1.92e-32	ABCB7,ABLIM1,ACAA1,ACADVL,ACOX1,ACSS2,ACTN4,ADAM17,ADGRE5,ADGRF5,ADH5,ADIPOQ,ADK,ADRM1,AFDN,AGT,AHSG,AIMP1,AIMP2,AKAP12,AKR1B1,AKR1B10,AKT2,ALB,ALCAM,ALDH2,ALDH9A1,ALDOA,ALDOC,ANGPTL2,ANGPTL4,ANK3,ANPEP,ANXA1,ANXA2,ANXA3,ANXA7,AOC3,APOA1,ARCN1,ARF6,ARHGDIA,ASAH1,ASH2L,ASS1,ATAD3A,ATF7,ATG5,ATG7,ATP2A1,ATP2A2,ATP5F1A,AXIN1,B2M,BAD,BAG2,BAX,BCAR1,BCCIP,BCL2L1,BCL2L13,BID,BRD2,Brd4,BSG,C1QBP,CA3,CAD…	609
Cancer,Cell Death and Survival,Organismal Injury and Abnormalities,Tumor Morphology	necrosis	Necrosis of tumor	3.91e-31	ADIPOQ,AIMP1,ANXA1,ANXA2,ARCN1,ATF7,ATG5,ATG7,BAX,BCL2L1,BID,CASP8,CD14,Cdc42,CHMP4B,CLU,COL18A1,COPA,COPB2,COPG1,CRYAB,CSE1L,CTNNB1,DIABLO,EEF1A1,EGFR,EIF3B,EIF3E,EIF3F,EIF3G,EIF3L,FAS,FAU,FGA,HDAC1,HDAC2,HRAS,HSPA9,IGHM,IKBKB,INSR,ISCU,ITGA1,KPNB1,KRAS,MCL1,MFGE8,MIF,MTOR,NAPA,NFKB1,Ngp,NOTCH1,NUP107,NUP155,NUP160,NUP214,NUP54,NUP62,NUP88,NXF1,PABPC1,PAWR,PDK1,PHF5A,PIK3R1,PLG,PML,POLR2H,PRPF8,…	156
Cancer,Cell Death and Survival,Organismal Injury and Abnormalities,Tumor Morphology	cell death	Cell death of tumor cells	7.94e-31	ADIPOQ,AIMP1,ANXA2,ARCN1,ATF7,ATG5,ATG7,BAX,BCL2L1,BID,CASP8,CD14,Cdc42,CHMP4B,CLU,COL18A1,COPA,COPB2,COPG1,CSE1L,CTNNB1,DIABLO,EEF1A1,EGFR,EIF3B,EIF3E,EIF3F,EIF3G,EIF3L,FAS,FAU,HDAC1,HDAC2,HRAS,HSPA9,IGHM,IKBKB,INSR,ISCU,ITGA1,KPNB1,KRAS,MCL1,MFGE8,MIF,MTOR,NAPA,NFKB1,NOTCH1,NUP107,NUP155,NUP160,NUP214,NUP54,NUP62,NUP88,NXF1,PABPC1,PAWR,PDK1,PHF5A,PIK3R1,PLG,PML,POLR2H,PRPF8,PSMA3,PSMA4,PSMA5,PS…	151
Cell Death and Survival	cell death	Cell death	6.74e-29	AAMDC,AARS,ABCB8,ABCC1,ABCD2,ABCE1,ACAT1,ACIN1,ACSL1,ADAM17,ADD1,ADD2,ADD3,ADIPOQ,ADNP,AFG3L2,AGO2,AGO3,AGRN,AGT,AHCTF1,AIFM1,AIMP1,AIP,AKAP12,AKR1B1,AKT1S1,AKT2,ALCAM,ALDH2,ALDOA,ALOX12,AMACR,AMPD3,ANGPTL4,ANK3,ANO6,ANXA1,ANXA2,ANXA6,API5,APIP,APOA1,APOE,APP,APPL1,AQP7,ARCN1,ARF6,ARG1,ARHGAP1,ARIH2,ARRB1,ARSA,ASAH1,ASNA1,ASPA,ATE1,ATF7,ATG16L1,ATG3,ATG5,ATG7,ATP1A2,ATP2B4,ATRX,ATXN2,AVEN,AXIN1,B…	944
Cell Death and Survival	necrosis	Necrosis	3.28e-28	AARS,ABCB8,ABCC1,ABCE1,ACAT1,ACSL1,ADAM17,ADIPOQ,ADNP,AGRN,AGT,AIFM1,AIMP1,AIP,AKT1S1,AKT2,ALCAM,ALDH2,ALDOA,ALOX12,AMACR,ANXA1,ANXA2,API5,APOA1,APOE,APP,AQP7,ARCN1,ARF6,ARG1,ARHGAP1,ARRB1,ASAH1,ATF7,ATG16L1,ATG3,ATG5,ATG7,ATP1A2,ATP2B4,ATRX,ATXN2,AXIN1,BABAM2,BAD,BAG1,BAG5,BAG6,BAX,BCKDK,BCL2L1,BGN,BID,BIRC6,BNIP3,C1QTNF9B,C3,C5,CA4,CALR,CAPN1,CAPN2,CAPNS1,CAPRIN1,CASP3,CASP6,CASP8,CAST,CAT,CC2D…	721
Organismal Survival	organismal death	Organismal death	3.75e-25	ABCB6,ABCB7,ABCC1,ABHD5,ABI1,ACACA,ACADL,ACADM,ACADVL,ACE,ACLY,ACSS1,ACTA1,ACTL6A,ACTN4,ADAM17,ADD1,ADGRF5,ADH1C,ADH5,ADIPOQ,ADK,ADNP,AEBP1,AFDN,AGO2,AGPAT2,AGRN,AGT,AHCTF1,AIFM1,AIP,AKAP10,AKAP12,AKAP13,AKT2,ALDH5A1,ALG2,ALOX12,ALPL,AMACR,AMBP,AMPH,ANGPTL4,Ank2,ANK3,ANKRD17,Anp32a,Anp32b,Anp32e,ANXA1,ANXA2,ANXA7,AP1G1,AP1M1,AP2M1,APBA3,APEX1,APOA1,APOB,APOD,APOE,APOH,APP,AQP1,ARAF,ARF6,ARG1,ARHG…	1006
Organismal Survival	morbidity or mortality	Morbidity or mortality	2.46e-24	ABCB6,ABCB7,ABCC1,ABHD5,ABI1,ACACA,ACADL,ACADM,ACADVL,ACE,ACLY,ACSS1,ACTA1,ACTL6A,ACTN4,ADAM17,ADD1,ADGRE5,ADGRF5,ADH1C,ADH5,ADIPOQ,ADK,ADNP,AEBP1,AFDN,AGO2,AGPAT2,AGRN,AGT,AHCTF1,AIFM1,AIP,AKAP10,AKAP12,AKAP13,AKT2,ALDH5A1,ALG2,ALOX12,ALPL,AMACR,AMBP,AMPH,ANGPTL4,Ank2,ANK3,ANKRD17,Anp32a,Anp32b,Anp32e,ANXA1,ANXA2,ANXA7,AP1G1,AP1M1,AP2M1,APBA3,APEX1,APOA1,APOB,APOD,APOE,APOH,APP,AQP1,ARAF,ARF6,AR…	1015
Cancer,Organismal Injury and Abnormalities,Reproductive System Disease	breast cancer	Breast cancer	1.66e-19	ABCB7,ACAA1,ACADVL,ADK,ADRM1,AKAP12,AKR1B1,AKT2,ALDOA,ALDOC,ANXA1,ANXA3,AOC3,ARHGDIA,ATP5F1A,CAT,CAVIN1,Cbr2,Cdc42,CDKN2C,Ces1g,CKM,CRYAB,CTNNB1,CTNND1,CTSB,CTSC,CTSZ,Cyb5r3,DDX17,DDX5,EGFR,EIF3C,EIF4B,EPHX2,Ewsr1,FBLN1,FBXO4,FGFR4,FHL3,FLNB,FTH1,GSTO1,HNRNPUL1,HRAS,HSPB8,HSPG2,IGFBP5,KARS,KHSRP,KRAS,LAMTOR5,LDB3,LETMD1,LTBP4,MCCC2,MECR,METAP2,MYBBP1A,MYH9,NAP1L4,NME1,NPEPPS,Pdlim3,PDLIM5,PGM1,PI…	97
Cancer,Organismal Injury and Abnormalities,Reproductive System Disease	breast or ovarian cancer	Breast or ovarian cancer	1.43e-18	ABCB7,ACAA1,ACADVL,ADK,ADRM1,AKAP12,AKR1B1,AKT2,ALDOA,ALDOC,ANXA1,ANXA3,AOC3,ARHGDIA,ATP5F1A,CAT,CAVIN1,Cbr2,Cdc42,CDKN2C,Ces1g,CKM,CRYAB,CTNNB1,CTNND1,CTSB,CTSC,CTSZ,Cyb5r3,DDX17,DDX5,EGFR,EIF3C,EIF4B,EPHX2,Ewsr1,FAS,FBLN1,FBXO4,FGFR4,FHL3,FLNB,FTH1,GSTO1,HNRNPUL1,HRAS,HSPB8,HSPG2,IGFBP5,KARS,KHSRP,KRAS,LAMTOR5,LDB3,LETMD1,LTBP4,MCCC2,MECR,METAP2,MYBBP1A,MYH9,NAP1L4,NME1,NPEPPS,Pdlim3,PDLIM5,PGM…	98
Cancer,Organismal Injury and Abnormalities	breast or pancreatic cancer	Breast or pancreatic cancer	1.98e-17	ABCB7,ACAA1,ACADVL,ADK,ADRM1,AKAP12,AKR1B1,AKT2,ALDOA,ALDOC,ANXA1,ANXA3,AOC3,ARHGDIA,ATP5F1A,CAT,CAVIN1,Cbr2,Cdc42,CDKN2C,Ces1g,CKM,CRYAB,CST3,CTNNB1,CTNND1,CTSB,CTSC,CTSZ,Cyb5r3,DDX17,DDX5,EGFR,EIF3C,EIF4B,EPHX2,Ewsr1,FAS,FBLN1,FBLN5,FBXO4,FGFR4,FHL3,FLNB,FTH1,GSTO1,HNRNPUL1,HRAS,Hrg,HSPB8,HSPG2,IGFBP5,KARS,KHSRP,KRAS,LAMTOR5,LDB3,LETMD1,LGALS1,LTBP4,MAP2K1,MCCC2,MECR,METAP2,MYBBP1A,MYH9,NAP1L4,…	107
Cancer,Organismal Injury and Abnormalities	solid tumor	Solid tumor	5.34e-17	ABCB7,ACAA1,ACADVL,ACOX1,ACSS2,Actn3,ACTN4,ADH5,ADIPOQ,ADK,ADRM1,AEBP1,AGT,AHSG,AIMP1,AIMP2,AKAP12,AKR1B1,AKR1B10,AKT2,ALB,ALDH2,ALDH9A1,ALDOA,ALDOC,ANGPTL2,ANGPTL4,ANK3,ANPEP,ANXA1,ANXA2,ANXA3,ANXA7,AOC3,APOA1,ARAF,ARF6,ARG1,ARHGDIA,ARHGEF2,ASS1,ATAD3A,ATF7,ATG7,ATP2A1,ATP2A2,ATP5F1A,AXIN1,B2M,BAD,BAG2,BAX,BCCIP,BCL2L1,BCL2L13,BCL7B,BID,BRD2,Brd4,BSG,C3,CA3,CAD,CALU,CASK,CASP8,CAT,CAV1,CAVIN1,CB…	515
Cancer,Organismal Injury and Abnormalities	breast or colorectal cancer	Breast or colorectal cancer	2.5e-16	ABCB7,ACAA1,ACADVL,ADK,ADRM1,AKAP12,AKR1B1,AKT2,ALDOA,ALDOC,ANXA1,ANXA3,AOC3,ARHGDIA,ATP5F1A,CAT,CAVIN1,Cbr2,Cdc42,CDKN2C,Ces1g,CKM,CRYAB,CTNNB1,CTNND1,CTSB,CTSC,CTSZ,Cyb5r3,DDX17,DDX5,EGFR,EIF3C,EIF4B,EPHX2,Ewsr1,FBLN1,FBXO4,FGA,FGFR4,FHL3,FLNB,FTH1,GNAI2,GSTO1,HNRNPUL1,HRAS,HSP90B1,HSPB8,HSPG2,IGFBP5,IL6ST,KARS,KHSRP,KRAS,LAMTOR5,LDB3,LETMD1,LTBP4,Ly6a (includes others),MCCC2,MECR,METAP2,MIF,MS…	110
Skeletal and Muscular System Development and Function	morphology	Morphology of muscle	5.07e-16	ABI1,ACADM,ACADVL,ACTA1,Actn3,ADAM17,ADIPOQ,AGT,AKAP13,AKAP5,AKT2,ALPL,ANKRD17,APOBEC2,APOE,APP,ARAF,ATE1,ATP2A1,ATP2A2,AZGP1,BAX,BCAR1,BCL2L1,BGN,BIN1,CACNB1,CALR,CAMK2D,CAPN3,CAPZB,CASP8,CASQ2,CAST,CAV1,CAV2,CCM2,CD47,Cd59a,CDH2,Cdkn1c,CEBPB,CFL2,CISD2,CKM,CKMT2,CLU,COL12A1,COL14A1,COL15A1,COL6A1,CRK,CSRP2,CSRP3,CTSV,CXADR,DAG1,DCN,DES,DGAT1,DLG1,DMD,DNAJC5,DOCK1,DYSF,EFEMP1,EGLN1,EMD,ENDOG,ENG…	231
Cancer,Organismal Injury and Abnormalities	malignant genitourinary solid tumor	Malignant genitourinary solid tumor	5.77e-16	ABCB7,ACAA1,ACADVL,ADK,ADRM1,AKAP12,AKR1B1,AKT2,ALDOA,ALDOC,ANXA1,ANXA3,AOC3,ARHGDIA,ATP5F1A,BCL2L1,CAT,CAVIN1,Cbr2,Cdc42,CDKN1B,CDKN2C,Ces1g,CKM,CLU,CRYAB,CTNNB1,CTNND1,CTSB,CTSC,CTSZ,Cyb5r3,DDX17,DDX5,EGFR,EIF3C,EIF4B,EPB41L3,EPHX2,Ewsr1,FAH,FAS,FBLN1,FBXO4,FGFR4,FHL3,FLNB,FTH1,GRB2,GSTO1,HIP1,HNRNPUL1,HRAS,HSPB8,HSPG2,IGFBP5,INSR,IRS2,KARS,KHSRP,KRAS,LAMTOR5,LDB3,LETMD1,LTBP4,LZTS2,MCCC2,MECR,…	120
Cancer,Organismal Injury and Abnormalities	malignant solid tumor	Malignant solid tumor	9.01e-16	ABCB7,ACAA1,ACADVL,ACOX1,ACSS2,ACTN4,ADH5,ADIPOQ,ADK,ADRM1,AGT,AHSG,AIMP1,AIMP2,AKAP12,AKR1B1,AKR1B10,AKT2,ALB,ALDH2,ALDH9A1,ALDOA,ALDOC,ANGPTL2,ANGPTL4,ANK3,ANPEP,ANXA1,ANXA2,ANXA3,ANXA7,AOC3,APOA1,ARF6,ARHGDIA,ASS1,ATF7,ATG7,ATP2A1,ATP2A2,ATP5F1A,AXIN1,B2M,BAD,BAG2,BAX,BCCIP,BCL2L1,BCL2L13,BRD2,Brd4,BSG,CA3,CAD,CALU,CASK,CASP8,CAT,CAV1,CAVIN1,CBR1,Cbr2,CC2D1A,CCT7,CD151,CD200,Cdc42,CDH2,CDK13,C…	403
Cell Death and Survival	cell death	Cell death of connective tissue cells	1.24e-15	ABCC1,ABCE1,AGT,AIFM1,AKT2,APP,ARHGAP1,ASAH1,ATG16L1,ATG3,ATG5,ATG7,ATRX,AXIN1,BABAM2,BAD,BAX,BCL2L1,BGN,BID,BIRC6,BNIP3,CAPNS1,CASP3,CASP8,CAT,CCDC47,CDC73,CDK11A,CDKN1B,Cdkn1c,CEBPB,CLIC4,CLU,COMMD4,COX5A,CREB1,CRK,CRYAB,CTBP1,CTBP2,CTNNB1,CTSB,CTSD,CTSV,CUL3,CYCS,DCN,DDX3X,DDX58,DFFA,DIABLO,DNAJA3,DNM1L,EEF1A1,EGFR,EIF2A,EIF2AK2,EIF2S1,EIF3B,EIF3C,EIF3H,EIF3I,EIF5B,EIF6,EMD,ENG,ENO1,ENTPD5,EPH…	235
Cellular Assembly and Organization	development	Development of cytoplasm	2e-15	AKAP2,APOE,APP,ARHGEF1,ARHGEF12,ARHGEF2,ARPC2,ARRB1,ATG16L1,ATG3,ATG4B,ATG5,ATG7,BAG4,BAX,BCL2L1,BIN1,CAMSAP3,CAPZB,CDC42BPB,CDKN1B,CFL1,CHCHD2,COL18A1,COL4A3BP,COQ7,CORO1A,CORO1C,CTSD,CTTN,Cyb5r3,DBNL,DIAPH1,Diaph2,DLG1,DMD,DSTN,EGFR,F2,FIS1,FN1,FOXO1,GAS7,GLB1,GNA11,GNA13,GNAQ,GRB2,GSK3B,GSN,HAX1,HDAC1,HDAC2,HDGFL3,HIP1R,HRAS,IKBKB,IPO4,IPO9,Irgm1,IRS1,IRS2,ITGA3,ITGB1,ITGB5,KANK2,KANK3,KNG1,KR…	127
Cellular Assembly and Organization,Cellular Function and Maintenance	organization	Organization of cytoplasm	2.81e-15	ABI1,ABLIM1,ABLIM3,ACP2,ACTR2,Afg3l1,AFG3L2,AGFG1,AGRN,AGT,AKAP12,AKAP2,ANK3,APOE,APP,APPL2,ARHGEF2,ARHGEF6,ARHGEF7,ARPC2,ARPC3,ARRB1,ARSA,ARSB,ATE1,ATG7,ATRX,ATXN10,ATXN2,AVIL,AXIN1,BAG4,BASP1,BAX,BCAR1,BCAS3,BCCIP,BNIP3,BRK1,C3,C9orf72,CALR,CAMSAP3,CANX,CAP1,CAPG,CAPNS1,CAPRIN1,CAPZB,CASP3,CASP6,CASQ1,CAST,CAV1,CAV2,CAVIN3,CC2D1A,CCDC47,CD47,CD81,Cdc42,CDH2,CDKN1B,CELSR3,CEP290,CFL1,CFL2,CHL1,C…	427
Cellular Function and Maintenance	endocytosis	Endocytosis	3.22e-15	ABCF1,ACTN4,AMPH,ANXA1,ANXA5,AP2A1,APOA1,APOA2,APP,APPL2,ARF6,ARFGAP1,ARHGAP21,ATG5,ATG7,BIN1,C3,CALR,CANX,CAP1,CAPG,CAV1,CAV2,CD14,CD151,CD36,CD38,CD47,CD5L,CD93,Cdc42,CEBPB,CLIC4,CLIP1,CLTC,CNN2,COQ7,CSF1R,CSK,CTNND1,DAB2,DNM2,DNM3,EHD1,EHD2,ELMO1,FAS,FCHO2,FLNA,FLOT1,FMR1,GAK,GAS6,GLRX,Gm21596/Hmgb1,GRB2,GRN,GSN,HIP1,HIP1R,HRAS,HSPA5,HSPG2,HYOU1,ICAM1,IFITM3,Ighg2a,IGHM,ITGAM,ITGAV,ITGB1,ITGB2…	140
Cancer,Organismal Injury and Abnormalities,Reproductive System Disease	mammary tumor	Mammary tumor	5.51e-15	ABCB7,ACAA1,ACADVL,ADIPOQ,ADK,ADRM1,AKAP12,AKR1B1,AKT2,ALDOA,ALDOC,ANXA1,ANXA3,AOC3,ARHGDIA,ATP5F1A,BCL2L1,CAT,CAV1,CAVIN1,Cbr2,CDC37,Cdc42,CDKN1B,CDKN2C,CEBPB,Ces1g,CISD1,CISD2,CKM,CRYAB,CSNK2A1,CSNK2A2,CSTB,CTNNB1,CTNND1,CTSB,CTSC,CTSZ,Cyb5r3,DDX17,DDX5,DECR1,EGFR,EIF2A,EIF3C,EIF4B,ELAVL1,ENAH,EPHX2,Ewsr1,FABP5,FBLN1,FBLN5,FBXO4,FGFR4,FHL3,FLNB,FTH1,GSK3B,GSTO1,HEXIM1,HNRNPUL1,HRAS,HSPB8,HSPG2,…	141
Cell Death and Survival	cell death	Cell death of fibroblast cell lines	1.11e-14	ABCC1,ABCE1,AGT,AIFM1,AKT2,APP,ASAH1,ATG16L1,ATG3,ATG5,ATG7,AXIN1,BAD,BAX,BCL2L1,BID,BIRC6,BNIP3,CAPNS1,CASP3,CASP8,CDC73,CDK11A,CDKN1B,Cdkn1c,CEBPB,CLU,COMMD4,COX5A,CRK,CRYAB,CTNNB1,CTSB,CTSD,CTSV,DDX3X,DFFA,DIABLO,DNAJA3,DNM1L,EEF1A1,EGFR,EIF2A,EIF2AK2,EIF2S1,EIF3B,EIF3C,EIF3H,EIF3I,EIF5B,EIF6,ENO1,ENTPD5,EPHX1,ERG,FADD,FAF1,FAS,FH,FKBP4,FKBP8,FN1,FTH1,GAS6,GLO1,GMFB,GPI,GRB2,GSK3B,GSN,GSTP1,HI…	176
Cellular Assembly and Organization,Tissue Development	fibrogenesis	Fibrogenesis	1.54e-14	AKAP13,ARHGEF1,ARHGEF12,ARHGEF2,ARPC2,ARRB1,BAG4,BIN1,CALR,CAMSAP3,CAPN3,CAPZB,CASQ1,CASQ2,CD14,CD38,CDC42BPB,CDKN1B,CFL1,CFL2,CHCHD2,COL18A1,COL4A3BP,COL5A1,CORO1A,Cyb5r3,DIAPH1,Diaph2,DLG1,DMD,DSTN,EGFR,EPPK1,F2,FHL1,Fmnl1,FN1,GAA,GAS7,GLB1,GNA11,GNA13,GNAQ,GRB2,GSK3B,GSN,HAX1,HDGFL3,HIP1R,HRAS,HSD11B1,HSPA5,HSPB1,IKBKB,ITGA3,ITGB1,ITGB5,KANK2,KANK3,KLHL41,KNG1,KRAS,LDB3,LMOD2,MAP1B,MAP2K1,MAPK…	122
Cell Morphology,Organ Morphology,Skeletal and Muscular System Development and Function,Tissue Morphology	morphology	Morphology of muscle cells	1.91e-14	ACADM,ACADVL,ACTA1,ADAM17,ADIPOQ,AGT,AKAP13,AKAP5,AKT2,APOBEC2,APP,ATE1,ATP2A2,BAX,BCAR1,BIN1,CACNB1,CALR,CAMK2D,CAPN3,CAPZB,CASQ2,CAV1,CAV2,CD47,CDH2,Cdkn1c,CEBPB,CFL2,CISD2,CLU,COL12A1,COL15A1,CSRP2,CSRP3,CTSV,CXADR,DAG1,DES,DMD,DOCK1,DYSF,EMD,ENDOG,FLNC,FMOD,FOXO1,FXR1,GAA,GLRX3,GNAQ,GPX1,GSK3A,GSK3B,H6PD,HEXIM1,HSD11B1,HSP90B1,HSPB7,ICAM1,ILF3,INSR,ITGA7,ITPA,JPH2,JUP,KLHL40,LAMA2,LAMA4,LDB3,…	149
Cellular Assembly and Organization	organization	Organization of organelle	2.35e-13	ACP2,Afg3l1,AFG3L2,AGFG1,AGRN,AKAP2,Ank2,ANK3,ANXA2,ARHGEF2,ATG7,ATP2A2,AVIL,AXIN1,BCAS3,BGN,BIN1,BNIP3,CAPZB,CASQ1,CAV2,CCDC47,Cdc42,CENPV,CFL1,CFL2,CHMP5,CLN5,COL14A1,COL2A1,COL3A1,COL4A3BP,COL5A1,COL5A2,CORO1A,CORO7/CORO7-PAM16,CSF1R,CTNNA1,CTNNB1,CXADR,DBN1,DCN,DNAJA3,DNM1L,DPT,DSP,Dst,ENAH,EPPK1,FIG4,FXN,GAA,GAK,Gm15807/Hmgn5,GORASP1,GPX4,HDAC1,HDAC2,HDAC5,HEXA,HEXB,HIKESHI,HMGCL,HTRA2,HTT,I…	157
Cellular Movement,Connective Tissue Development and Function	cell movement	Cell movement of fibroblast cell lines	3.28e-13	ABI1,ACP1,ACTN4,ACTR2,APPL1,APPL2,ARHGEF1,ARHGEF12,ARPC2,ATG3,ATG5,BCAR1,CAST,CD151,Cdc42,CDKN1B,CLIC4,CRKL,CRYAB,CSK,CTNNB1,CTTN,DDX3X,DLC1,EFEMP1,EGFR,EHD1,ERG,F2,FABP5,FBXO4,FGFR4,FH,FLNA,FLNC,FN1,FSCN1,GAB1,GBP2,GIT2,GNA11,GNA13,GNG12,GPI,HAX1,Ighg2b,ILK,INSR,IPO9,ITGA5,ITGB1,LIMA1,LRPAP1,MAPK14,MAPRE1,Marcks,MIEN1,MTSS1,MYLK,NCK1,NCK2,NPM1,NTRK2,PACSIN2,PALLD,PDPK1,PIK3R1,PLG,PPIF,PPP1R9B,PR…	94
Lipid Metabolism,Molecular Transport,Small Molecule Biochemistry	concentration	Concentration of triacylglycerol	3.99e-13	ABHD5,ACACB,ACAT2,ACLY,ACOT11,ACOT13,ACSL1,ADIPOQ,AEBP1,AGPAT2,AGT,AHSG,AKR1B1,AKT2,AMACR,ANGPTL4,APOA1,APOA2,APOA4,APOB,Apoc3,APOD,APOE,AQP7,ATG7,ATP2A2,AZGP1,BAG3,C3,CAV1,CCNY,CD36,CEACAM1,CEBPB,CES1,CNOT3,COL18A1,CRBN,CTNNB1,CYP27A1,DBI,DDHD2,DGAT1,ECI1,ENG,ENTPD5,FABP4,FABP5,FASN,FKBP4,FMO5,FOXO1,GAS7,GBP5,GNA11,GPAM,GPAT4,GPD2,Gpihbp1,GSK3A,GSK3B,GSTK1,HADHA,HINT2,HSD11B1,IDH1,INSR,IRS1,IRS2…	153
Lipid Metabolism,Molecular Transport,Small Molecule Biochemistry	concentration	Concentration of acylglycerol	1.22e-12	ABHD5,ABHD6,ACACB,ACAT2,ACLY,ACOT11,ACOT13,ACSL1,ADIPOQ,AEBP1,AGPAT2,AGT,AHSG,AKR1B1,AKT2,AMACR,ANGPTL4,APOA1,APOA2,APOA4,APOB,Apoc3,APOD,APOE,AQP7,ATG7,ATP2A2,AZGP1,BAG3,C3,CAV1,CCNY,CD36,CEACAM1,CEBPB,CES1,CNOT3,COL18A1,CRBN,CTNNB1,CYP27A1,DBI,DDHD2,DGAT1,ECI1,EGFR,ENG,ENTPD5,FABP4,FABP5,FASN,FKBP4,FMO5,FOXO1,GAS7,GBP5,GNA11,GNAQ,GPAM,GPAT4,GPD2,Gpihbp1,GSK3A,GSK3B,GSTK1,HADHA,HINT1,HINT2,HSD11…	157
Cancer,Organismal Injury and Abnormalities	genitourinary tumor	Genitourinary tumor	1.59e-12	ABCB7,ACAA1,ACADVL,ADIPOQ,ADK,ADRM1,AKAP12,AKR1B1,AKT2,ALDOA,ALDOC,ANXA1,ANXA3,AOC3,ARHGDIA,ATP5F1A,BCL2L1,CAT,CAV1,CAVIN1,Cbr2,CDC37,Cdc42,CDKN1B,CDKN2C,CEBPB,Ces1g,CISD1,CISD2,CKM,CLU,COL18A1,CRYAB,CSNK2A1,CSNK2A2,CSTB,CTNNB1,CTNND1,CTSB,CTSC,CTSZ,Cyb5r3,DDX17,DDX5,DECR1,DPYSL3,EGFR,EIF2A,EIF3C,EIF4B,EIF4E,ELAVL1,ENAH,ENG,EPB41L3,EPHX2,ERG,Ewsr1,F2,FABP5,FAH,FAS,FBLN1,FBLN5,FBXO4,FGFR4,FHL3,FLN…	178
Cancer,Organismal Injury and Abnormalities	extracranial solid tumor	Extracranial solid tumor	1.74e-12	ABCB7,ACAA1,ACADVL,ACOX1,ACSS2,ACTN4,ADH5,ADIPOQ,ADK,ADRM1,AGT,AHSG,AIMP2,AKAP12,AKR1B1,AKR1B10,AKT2,ALDH2,ALDOA,ALDOC,ANGPTL2,ANGPTL4,ANPEP,ANXA1,ANXA2,ANXA3,ANXA7,AOC3,APOA1,ARF6,ARG1,ARHGDIA,ASS1,ATAD3A,ATG7,ATP2A2,ATP5F1A,AXIN1,B2M,BAX,BCL2L1,BCL7B,BSG,CALU,CASP8,CAT,CAV1,CAVIN1,Cbr2,CC2D1A,CD151,CD200,CD34,CDC37,Cdc42,CDH2,CDKN1B,Cdkn1c,CDKN2C,CEBPB,Ces1g,CISD1,CISD2,CKM,CLU,CNOT1,CNOT2,COL1…	372
Lipid Metabolism,Molecular Transport,Small Molecule Biochemistry	concentration	Concentration of fatty acid	1.91e-12	ABCD2,ABHD5,ACACA,ACACB,ACADL,ACLY,ACOT11,ACOT13,ACOT2,ACSL1,ACSL4,ACSS1,ADGRF5,ADIPOQ,ADRB3,AGPAT2,AGT,AHSG,AIFM1,AKR1B1,ALOX12,AMACR,ANGPTL4,APEX1,APOA2,APOB,APOE,ATG7,AZGP1,BCAT2,C3,CAV1,CCNY,CD36,CEBPB,CES1,CRBN,CYP27A1,DBI,DECR1,DGAT1,DNM2,ECI1,EGFR,EHHADH,ELMO1,EPHX2,FABP3,FABP4,FABP5,FASN,FOXO1,Gk,GNA11,GNAQ,GPAM,GPD2,GPX1,HADH,HADHA,HINT1,HSD11B1,HSD17B12,HSD17B4,HTT,IDH1,IGF2BP2,INSR,IRS…	125
Protein Synthesis	metabolism	Metabolism of protein	2.15e-12	ACO1,ADAM17,ADIPOQ,AGT,ALOX12,Ank2,APOA2,APOB,APOE,APP,ARIH1,ARIH2,ARRB1,ASPH,ATG7,ATP1B1,AXIN1,AZGP1,BAG3,BAG6,BPNT1,C3,CALR,CAPN1,CAPN2,CAPN3,CAPNS1,CAST,CAV1,CBLB,Cdc42,CDKN1B,CIRBP,CNDP2,CRBN,CREB1,CRYAB,CTSA,CTSC,CTSH,CTSV,CUL2,CUL3,CUL4A,CUL4B,CYFIP1,DAB2IP,DDX25,DLD,DNAJC1,EEF2,EIF2A,EIF2AK2,EIF2S1,EIF3B,EIF3C,EIF3E,EIF3F,EIF3G,EIF3H,EIF3I,EIF3K,EIF3L,EIF3M,EIF4E,EIF4EBP1,EIF4EBP2,EIF4G2,E…	210
Cellular Assembly and Organization,Cellular Function and Maintenance	organization	Organization of actin cytoskeleton	2.49e-12	ACTR2,AKAP12,AKAP2,ARHGEF2,ATE1,AVIL,BCAR1,BRK1,CALR,CAP1,CAVIN3,Cdc42,CFL1,CFL2,CORO1A,CORO1C,CORO7/CORO7-PAM16,CRK,CSRP1,DBN1,DIAPH1,DLC1,DMTN,DNAJB6,EHD2,ELMO1,ENAH,EPB41,EPB41L2,EPS8,FHL3,FLII,FLNA,FLNB,FLNC,FN1,GAS6,HIP1R,ILK,ITGB1,KRAS,LPIN1,LRP1,MAPK14,MKLN1,MOB2,MRTFB,MTSS1,MYH10,NCK1,NCK2,Nisch,PAFAH1B1,PALLD,PDGFRB,Pdlim3,PDLIM7,PFDN1,PHACTR4,PPP1R9B,PTPN11,RAN,RFLNB,RHOA,ROCK1,ROCK2,RU…	81
Skeletal and Muscular Disorders,Skeletal and Muscular System Development and Function	abnormal morphology	Abnormal morphology of muscle	4.4e-12	ABI1,ACADM,ACADVL,ACTA1,Actn3,ADAM17,ADIPOQ,AKAP13,ALPL,ANKRD17,APOBEC2,APOE,ARAF,ATE1,ATP2A1,ATP2A2,BAX,BCAR1,BGN,BIN1,CACNB1,CALR,CAMK2D,CAPN3,CASP8,CASQ2,CAV1,CAV2,CCM2,CD47,Cd59a,CDH2,Cdkn1c,CFL2,CISD2,CLU,COL12A1,COL14A1,COL15A1,COL6A1,CRK,CSRP2,CSRP3,CTSV,CXADR,DCN,DES,DLG1,DMD,DOCK1,DYSF,EGLN1,EMD,ENG,FADD,FBN1,FKBP1A,FLNC,FMOD,FN1,FXR1,GAA,H6PD,HADHA,HDAC5,HEXIM1,Hnrnpa1,HSD11B1,HSP90B1,H…	155
Cardiovascular System Development and Function,Organ Morphology,Organismal Development	morphology	Morphology of heart	4.78e-12	ABI1,ACACB,ACADL,ACADM,ACADVL,ACE,ADAM17,ADH1C,ADIPOQ,AFDN,AGO2,AGT,AKAP12,AKAP13,AKAP5,ANKRD17,APOB,APOE,ARAF,ARHGAP1,ARHGEF12,ARSB,ATE1,ATP2A2,BCAR1,BCL2L1,BIN1,CALR,CAMK2D,CAPN1,CAPN2,CAPZB,CASP3,CASP8,CASQ2,CAV1,CD2AP,CD36,CDH2,CDH5,CDKN1B,CDKN2C,CIAPIN1,CISD2,CKM,CKMT2,CLU,CNOT3,COL18A1,COL2A1,COX7A1,CREB1,CRK,CRKL,CRYAB,CSNK2A1,CSRP2,CSRP3,CTNNB1,CTSB,CTSC,CTSD,CTSV,CXADR,DAG1,DBH,DES,DGAT1…	274
Cell Death and Survival	apoptosis	Apoptosis of fibroblast cell lines	6.24e-12	ABCE1,AGT,AIFM1,AKT2,APP,ASAH1,ATG3,ATG5,AXIN1,BAD,BAX,BCL2L1,BID,BIRC6,CAPNS1,CASP3,CASP8,CDC73,CDK11A,CDKN1B,Cdkn1c,CEBPB,COX5A,CRK,CRYAB,CTNNB1,DDX3X,DIABLO,DNM1L,EEF1A1,EGFR,EIF2A,EIF2AK2,EIF2S1,EIF3B,EIF3C,EIF3H,EIF3I,EIF6,ENTPD5,EPHX1,ERG,FADD,FAF1,FAS,FH,FN1,FTH1,GAS6,GPI,GSK3B,GSN,HRAS,HSPA5,HTRA2,IFI16,IKBKB,IKBKG,ILK,ITGB1,ITSN1,KRAS,MAP2K4,MAP3K5,MAPK14,MCL1,MFN2,MICAL1,MTCH2,MTOR,NLRX…	131
Nucleic Acid Metabolism	metabolism	Metabolism of nucleic acid component or derivative	9.94e-12	ACACA,ACOT2,ACOT9,ADK,ADSL,ADSS,ADSSL1,AGT,AHCY,AK1,ALDH2,AMPD1,AMPD2,AMPD3,APBA3,APP,BAD,CASP3,CASP8,CAV1,CEBPB,CES1,CKM,CMAS,COASY,CROT,CUL4B,DCTPP1,DGUOK,DLG1,DPYD,DTYMK,EHHADH,ENPP3,ENTPD1,ENTPD2,ENTPD5,F2,FAS,FERMT2,FHIT,G6PD,GNB1,GPAM,GPD1L,GUCY1B1,GUK1,HPRT1,HRAS,HTT,IMPDH1,IMPDH2,INSR,IRS1,IRS2,KRAS,MAPK1,MAPT,MCL1,MFN2,MPI,MTHFD1,NAMPT,NDUFAF1,NDUFS6,NMNAT1,Nmnat3,NOS3,NT5C,NUDT15,NUDT5,…	103
Cell Death and Survival	apoptosis	Apoptosis	1.1e-11	AAMDC,AARS,ABCC1,ABCE1,ACIN1,ACSL1,ADAM17,ADIPOQ,ADNP,AGO2,AGO3,AGRN,AGT,AHCTF1,AIFM1,AIMP1,AIP,AKAP12,AKR1B1,AKT1S1,AKT2,ALCAM,ALDH2,ALDOA,ANGPTL4,ANO6,ANXA1,ANXA2,ANXA6,API5,APIP,APOA1,APOE,APP,AQP7,ARF6,ARG1,ARHGAP1,ARIH2,ARRB1,ASAH1,ATE1,ATF7,ATG16L1,ATG3,ATG5,ATG7,ATP1A2,ATP2B4,ATRX,AVEN,AXIN1,BABAM2,BAD,BAG1,BAG3,BAG6,BAX,BCAP31,BCL2L1,BGN,BID,BIRC6,BNIP1,BNIP3,C1QTNF9B,C3,C5,CA4,CALR,CAPN1…	649
Energy Production,Lipid Metabolism,Small Molecule Biochemistry	oxidation	Oxidation of fatty acid	1.45e-11	ABCD2,ABCD3,ABHD5,ACACA,ACACB,ACADL,ACADVL,ACOT11,ACOX1,ACOX3,ACSL1,ADIPOQ,APOA2,APOE,APPL1,ATG7,C1QTNF9B,C3,CD36,CEACAM1,DGAT1,ECI1,EHHADH,FABP3,FASN,FOXO1,GPAM,HADHA,HADHB,HSD11B1,HSD17B4,INSR,KDM1A,LPIN1,LPL,LRPPRC,MAPK14,MLXIPL,MLYCD,PDK2,PDK4,PEBP1,PEX5,PEX7,PHYH,PLIN1,PLIN5,PNPLA2,PNPLA8,PRKAA1,PRKAA2,RBP1,SCD,SIRT4,SLC27A1,SLC27A2,SLC2A1,SLC2A4,STAT6,UCHL3,UCP3	61
Cellular Assembly and Organization,Tissue Development	formation	Formation of filaments	3.31e-11	ARHGEF1,ARHGEF12,ARHGEF2,ARPC2,ARRB1,BAG4,BIN1,CAMSAP3,CAPZB,CDC42BPB,CDKN1B,CFL1,CHCHD2,COL18A1,COL5A1,CORO1A,Cyb5r3,DIAPH1,Diaph2,DLG1,DSTN,EGFR,EPPK1,F2,FHL1,FN1,GAS7,GLB1,GNA11,GNA13,GNAQ,GRB2,GSK3B,GSN,HAX1,HDGFL3,HIP1R,HRAS,HSPA5,IKBKB,ITGA3,ITGB1,ITGB5,KANK2,KANK3,KNG1,KRAS,LMOD2,MAP1B,MAP2K1,MAPK1,MAPT,MIF,MLST8,MPRIP,MSRB2,MTOR,MTSS1,MYLK,MYOM1,NCK1,NCK2,NCKAP1,NEFH,NEFL,Nefm,NPM1,PALLD,…	95
Skeletal and Muscular System Development and Function	function	Function of muscle	4.71e-11	ADH5,ADIPOQ,ADRB3,AGT,AKAP5,AKT2,ANXA6,APEX1,APOB,APOBEC2,APOE,AQP1,ARRB1,ARSB,ASPH,ATE1,ATP1A2,ATP2A2,AZGP1,BCAR1,BGN,CACNA2D1,CACNB1,CASQ2,CAV1,CAV2,CBLB,CD47,Cdc42,Cdkn1c,CEBPB,CKM,CKMT2,CLU,CNOT3,COL12A1,COX7A1,Crip2,CSRP2,CSRP3,CTSV,DES,DGAT1,DLG1,DMD,DNAJC5,DNM1L,DOCK1,DYSF,EFEMP1,EMD,ENTPD1,F3,FKBP1A,FLNC,FOXO1,GAA,GAB1,GJA1,GNAI2,GPCPD1,H6PD,HLA-A,HOMER1,HSD11B1,HSPB8,ICAM1,IGFBP5,IKBKB,I…	139
Energy Production,Lipid Metabolism,Small Molecule Biochemistry	oxidation	Oxidation of lipid	5.27e-11	ABCD2,ABCD3,ABHD5,ACACA,ACACB,ACADL,ACADVL,ACOT11,ACOX1,ACOX3,ACSL1,ADH5,ADIPOQ,AOX1,APOA2,APOE,APP,APPL1,ATG7,C1QTNF9B,C3,CD36,CEACAM1,CISD1,DGAT1,ECI1,EHHADH,FABP3,FASN,FOXO1,GPAM,HADHA,HADHB,HSD11B1,HSD17B4,INSR,KDM1A,LPIN1,LPL,LRPPRC,MAPK14,MLXIPL,MLYCD,PDK2,PDK4,PEBP1,PEX5,PEX7,PHYH,PLIN1,PLIN5,PNPLA2,PNPLA8,PRKAA1,PRKAA2,RBP1,SCD,SIRT4,SLC27A1,SLC27A2,SLC2A1,SLC2A4,SNCG,STAT6,STK25,UCHL3,UC…	67
Cardiovascular Disease,Cardiovascular System Development and Function,Organ Morphology,Organismal Development,Organismal Injury and Abnormalities	abnormal morphology	Abnormal morphology of heart	6.52e-11	ABI1,ACACB,ACADL,ACADM,ACADVL,ADAM17,ADIPOQ,AFDN,AGO2,AGT,AKAP12,AKAP13,ANKRD17,APOE,ARAF,ARHGEF12,ARSB,ATE1,ATP2A2,BCAR1,BIN1,CALR,CAPN1,CAPN2,CASP3,CASP8,CASQ2,CAV1,CD2AP,CD36,CDH2,CDH5,CDKN1B,CDKN2C,CIAPIN1,CISD2,CKM,CKMT2,CLU,CNOT3,COL18A1,COL2A1,CREB1,CRK,CRKL,CRYAB,CSNK2A1,CSRP2,CSRP3,CTNNB1,CTSB,CTSC,CTSD,CTSV,CXADR,DBH,DES,DMD,DNAJC3,DOCK1,DVL3,EEF1D,EGFR,EGLN1,EIF4EBP1,ELP1,EMD,ENDOG,EPN…	243
Cell Death and Survival,Skeletal and Muscular Disorders	cell death	Cell death of muscle cells	6.67e-11	ABCB8,ACSL1,ADIPOQ,AGT,ALDOA,ATG16L1,ATP2B4,BAD,BCL2L1,BNIP3,C1QTNF9B,CALR,CASP3,CASP8,CDKN1B,Cdkn1c,COQ6,CRYAB,CXADR,DAG1,DGAT1,DMD,DPH7,DSP,DYSF,EEF1D,EGLN1,ELAVL1,FASN,FHL1,GAPDH,GNAI2,GNAQ,GNB1,GPX1,GSN,HADHA,HDAC2,HSPB1,HSPB6,HSPD1,IKBKG,IL6ST,IRAK4,ITGA7,IVNS1ABP,KIFAP3,KLHL40,LCN2,LIMS1,LMNA,MAOA,MAP2K1,MAP2K4,MAP3K5,MAPK1,MAPK14,MAPKAPK2,MB,MDH1,MTPN,MYH10,MYH4,NAMPT,NDUFV2,NECTIN2,NOA1,N…	105
Cell Death and Survival,Skeletal and Muscular Disorders	necrosis	Necrosis of muscle	9.09e-11	ABCB8,ACSL1,ADIPOQ,AGT,ALDOA,ATG16L1,ATP2B4,BAD,BCL2L1,BNIP3,C1QTNF9B,CALR,CASP3,CASP8,CDKN1B,Cdkn1c,COL6A1,COQ6,CRYAB,CXADR,DAG1,DES,DGAT1,DMD,DPH7,DSP,DYSF,EEF1D,EGLN1,ELAVL1,FASN,FHL1,GAPDH,GNAI2,GNAQ,GNB1,GPX1,GSN,HADHA,HDAC2,HSPB1,HSPB6,HSPD1,IKBKG,IL6ST,IRAK4,ITGA7,IVNS1ABP,KIFAP3,KLHL40,LCN2,LIMS1,LMNA,MAOA,MAP2K1,MAP2K4,MAP3K5,MAPK1,MAPK14,MAPKAPK2,MB,MDH1,MTPN,MYH10,MYH4,NAMPT,NDUFV2,NEC…	109
Cardiovascular System Development and Function	morphology	Morphology of cardiovascular system	1.11e-10	ABI1,ACACB,ACADL,ACADM,ACADVL,ACE,ACTN4,ADAM17,ADH1C,ADIPOQ,AFDN,AGO2,AGT,AKAP12,AKAP13,AKAP5,ANKRD17,AOC3,APOB,APOE,ARAF,ARHGAP1,ARHGDIA,ARHGEF12,ARSB,ATE1,ATP2A2,BCAM,BCAR1,BCL2L1,BIN1,CALR,CAMK2D,CAPN1,CAPN2,CAPNS1,CAPZB,CASP3,CASP8,CASQ2,CAV1,CCM2,CD151,CD2AP,CD36,CDH2,CDH5,CDKN1B,CDKN2C,CFH,CIAPIN1,CISD2,CKM,CKMT2,CLIC4,CLU,CNN1,CNOT3,COL15A1,COL18A1,COL1A1,COL2A1,COL3A1,COL5A1,COX7A1,CREB1,…	326
Molecular Transport,Protein Trafficking	transport	Transport of protein	1.31e-10	AHCYL1,AP1B1,AP1G1,AP1M1,AP2A1,AP2A2,AP2M1,AP3B1,AP3D1,AP3S1,ARF6,CEP290,CHCHD4,CHMP5,COL1A1,CTTN,Dst,GAPVD1,Gpihbp1,GSK3B,HSPA9,Ighg2a,IPO4,IPO5,IPO7,IPO9,KIF1B,KPNA4,KPNA6,KPNB1,LMNA,M6PR,MAP1B,MAPK14,MAPT,MBP,MON1A,NAPA,NUP155,NUP214,NUP98,NUTF2,PEX7,PIK3R1,PML,PPP3CA,PPP3R1,PRKD1,PTPN11,RAB13,RAB2A,RAB4A,RAB6A,RAB7A,RAN,RUFY1,SCAMP3,SEC23A,SNX9,SOD1,STX7,TBC1D13,TEK,TMED10,TNPO2,TXNIP,UACA,US…	74
Cell Morphology,Cellular Movement	cell spreading	Cell spreading	2.5e-10	ABI1,ACP1,ACTN4,ARPC3,BCAR1,CAST,CD151,CLIP1,CNN2,CSK,EHD1,FERMT2,FHL3,FLNA,FLNC,FN1,GBP2,GNA11,GSK3B,HRAS,ICAM1,IGBP1,ILK,IPO9,ITGA1,ITGA3,ITGA6,ITGA7,ITGAM,ITGB1,ITGB2,KRAS,L1CAM,LAMA2,LGALS1,LYN,MPRIP,NCK1,PACSIN2,PALLD,PDPK1,PECAM1,PLCG1,POSTN,PTBP1,PTK2,PTK2B,PTPN11,PXN,RACK1,RANBP9,RELA,RHOA,RTN4,SORBS1,SORBS3,SPARC,STAT3,TGFB1I1,THBS1,TLN1,VASP,VCL,VIM,VTN,VWF,Wasl	67
Nucleic Acid Metabolism,Small Molecule Biochemistry	metabolism	Metabolism of nucleotide	2.71e-10	ADK,ADSL,ADSS,ADSSL1,AGT,AK1,ALDH2,AMPD1,AMPD2,AMPD3,APBA3,APP,BAD,CASP3,CASP8,CAV1,CEBPB,CKM,COASY,CROT,CUL4B,DCTPP1,DLG1,DTYMK,ENPP3,ENTPD1,ENTPD2,ENTPD5,F2,FAS,FERMT2,FHIT,G6PD,GNB1,GPD1L,GUCY1B1,GUK1,HRAS,HTT,IMPDH1,IMPDH2,INSR,IRS1,IRS2,KRAS,MAPT,MCL1,MFN2,MPI,MTHFD1,NAMPT,NDUFAF1,NDUFS6,NMNAT1,Nmnat3,NOS3,NT5C,NUDT15,NUDT7,NUDT9,OPA1,PANK1,PAPSS1,PDE2A,Pde4d,PNP,PPIF,PRKAA2,PRKCD,PTK2B,RAB4…	87
Nucleic Acid Metabolism,Small Molecule Biochemistry	metabolism	Metabolism of nucleoside triphosphate	2.83e-10	ADK,AMPD2,AMPD3,APBA3,APP,BAD,CUL4B,DCTPP1,ENPP3,ENTPD1,ENTPD2,ENTPD5,FAS,HTT,INSR,IRS1,IRS2,KRAS,MAPT,MCL1,MFN2,NDUFAF1,NDUFS6,Nmnat3,NUDT15,OPA1,PNP,PPIF,PRKAA2,PRKCD,SEPHS2,SOD1,STAT3,TFAM,UCP3,VCP,VHL	37
Cellular Assembly and Organization	formation	Formation of cytoskeleton	2.96e-10	AKAP2,ARHGEF1,ARHGEF12,ARHGEF2,ARPC2,ARRB1,BAG4,BIN1,CAMSAP3,CAPZB,CDC42BPB,CDKN1B,CFL1,CHCHD2,COL18A1,CORO1A,CORO1C,CTTN,Cyb5r3,DBNL,DIAPH1,Diaph2,DLG1,DMD,DSTN,EGFR,F2,FN1,GAS7,GLB1,GNA11,GNA13,GNAQ,GRB2,GSK3B,GSN,HAX1,HDGFL3,HIP1R,HRAS,IKBKB,ITGA3,ITGB1,ITGB5,KANK2,KANK3,KNG1,KRAS,LMOD2,MAP1B,MAP2K1,MAPK1,MIF,MLST8,MPRIP,MSRB2,MTOR,MTSS1,MYLK,NCK1,NCK2,NCKAP1,NEFH,NEFL,Nefm,NPM1,PALLD,PDPK1,PF…	92
Nucleic Acid Metabolism,Small Molecule Biochemistry	synthesis	Synthesis of purine nucleotide	4.31e-10	ADK,ADSL,ADSS,AGT,ALDH2,APBA3,APP,COASY,CUL4B,F2,FAS,G6PD,GUCY1B1,HTT,IMPDH1,IMPDH2,INSR,IRS1,IRS2,KRAS,MAPT,MCL1,MFN2,MPI,MTHFD1,NAMPT,NDUFAF1,NDUFS6,NMNAT1,Nmnat3,NOS3,OPA1,PANK1,PNP,PPIF,PRKCD,PTK2B,SEPHS2,SOD1,STAT3,TFAM,UCP3,VHL	43
Cellular Assembly and Organization	quantity	Quantity of filaments	5.27e-10	APOE,APP,C3,CFL1,CLU,COL2A1,COL5A1,DIAPH1,DSP,EGFR,FLNA,FLNB,FMOD,HRAS,HSPG2,HTT,IDE,IFNGR1,Ighg2b,KRAS,KRT18,L1CAM,MAP1B,MAPT,MBP,MME,MYO5A,NEFH,NEFL,Nefm,PAFAH1B1,PDPK1,PLEC,PTK2,RACK1,RELA,RHOA,SERPINH1,SOD2,SYNJ1,TBCE,TFEB,TSC1,VIM	44
Lipid Metabolism,Molecular Transport,Small Molecule Biochemistry	accumulation	Accumulation of lipid	5.4e-10	ABCD2,ABHD5,ACACA,ACADL,ACADVL,ACAT1,ACAT2,ACOX1,ACP2,Acp5,ACSL1,ADIPOQ,AGPAT2,AP3B1,APOA1,APOB,APOE,APP,AQP7,ARSA,ASAH1,ATG7,C5,CAV1,CD36,CEACAM1,CEBPB,COL14A1,COL4A3BP,CREB1,DBH,DBI,DGAT1,ECI1,F2,FABP4,FH,FN1,FOXO1,FXN,GALC,GBA,GGT5,GLB1,GPAM,GSK3A,GSK3B,HADHA,HEXA,HEXB,HSD11B1,HTT,ICAM1,IDH1,IFNGR1,IGF2R,KDM1A,LAMP1,LAMP2,LCAT,LDLR,LIPE,LMNA,LPIN1,LPL,LRP1,LYN,LYPLA2,M6PR,MID1IP1,MIF,MYH9,NPC1…	109
Skeletal and Muscular System Development and Function	contractility	Contractility of muscle	6.6e-10	ADH5,ADIPOQ,ADRB3,AK1,ANXA6,APOB,APOE,ARRB1,ARSB,ASPH,ATE1,ATP1A2,ATP2A1,ATP2A2,BCAR1,CA3,CACNA2D1,CACNB1,CASQ2,CAV1,Cdc42,CKM,CKMT2,CLU,CNOT3,COL6A1,COX7A1,Crip2,CSRP3,CTSV,DES,DLG1,EMD,ENTPD1,FKBP1A,GAB1,HSPB8,ICAM1,IVNS1ABP,JUP,LAMA4,LAMP2,LDLR,LIMS2,LMNA,MAPK1,MB,MYH11,MYH4,MYLK,MYLK2,NEDD4L,NEXN,NOL3,NOS3,Pde4d,PDK2,PDLIM5,PFKFB1,PLIN5,PNPLA2,PPP1R13L,PPP3R1,PRKG1,PVALB,RXRA,RYR1,S100A1,SGCD…	87
Cellular Assembly and Organization,Cellular Function and Maintenance	organization	Organization of cytoskeleton	8.72e-10	ABI1,ABLIM1,ABLIM3,ACTR2,AFG3L2,AGFG1,AGRN,AGT,AKAP12,AKAP2,ANK3,APOE,APP,APPL2,ARHGEF2,ARHGEF6,ARHGEF7,ARPC2,ARPC3,ARRB1,ARSA,ARSB,ATE1,ATG7,ATRX,ATXN10,ATXN2,AVIL,AXIN1,BAG4,BASP1,BAX,BCAR1,BCAS3,BCCIP,BRK1,C3,C9orf72,CALR,CAMSAP3,CANX,CAP1,CAPG,CAPNS1,CAPRIN1,CAPZB,CASP3,CASP6,CAST,CAV1,CAVIN3,CC2D1A,CD47,CD81,Cdc42,CDH2,CDKN1B,CELSR3,CEP290,CFL1,CFL2,CHL1,CKB,CKM,CLASP1,CLASP2,CLIP1,CNP,COMT,…	373
Cell Morphology,Cellular Function and Maintenance	autophagy	Autophagy	1.13e-09	ABHD5,ACLY,ACSL1,ADIPOQ,AGT,AKT2,APP,ATG16L1,ATG3,ATG4B,ATG5,ATG7,BAG6,BLOC1S1,BNIP3,C9orf72,CAMK1,CAPNS1,CASP8,CAST,CDKN1B,CHMP4B,CISD2,CTSD,DNAJA3,DNM1L,EEF2,EIF2A,EIF2AK2,EIF2S1,ENG,ERBIN,FAS,FOXO1,GFER,Gm21596/Hmgb1,GOPC,GSK3B,HDAC1,HDAC2,HDAC6,HRAS,HTT,IFNGR1,Iigp1,IKBKB,IKBKG,Irgm1,KRAS,LAMP2,MAP1S,MAP2K4,MAPK14,MCL1,Mff,MFN2,MFSD8,MTOR,NLRX1,NPC1,OPTN,OSTM1,PIK3R1,PNPLA8,POLDIP2,PRKAA1,PRK…	93
Cardiovascular Disease,Cardiovascular System Development and Function	abnormal morphology	Abnormal morphology of cardiovascular system	1.26e-09	ABI1,ACACB,ACADL,ACADM,ACADVL,ACTN4,ADAM17,ADIPOQ,AFDN,AGO2,AGT,AKAP12,AKAP13,ANKRD17,APOE,ARAF,ARHGDIA,ARHGEF12,ARSB,ATE1,ATP2A2,BCAM,BCAR1,BIN1,CALR,CAPN1,CAPN2,CAPNS1,CASP3,CASP8,CASQ2,CAV1,CCM2,CD151,CD2AP,CD36,CDH2,CDH5,CDKN1B,CDKN2C,CFH,CIAPIN1,CISD2,CKM,CKMT2,CLIC4,CLU,CNOT3,COL15A1,COL18A1,COL1A1,COL2A1,COL3A1,COL5A1,CREB1,CRK,CRKL,CRYAB,CSNK2A1,CSRP2,CSRP3,CST3,CTNNB1,CTSB,CTSC,CTSD,CTSV…	286
Cell Morphology	size	Size of cells	1.31e-09	ADAM17,ADD1,ADD2,ADIPOQ,ADRB3,AGT,AK1,AKAP5,AKT2,ALOX12,ANO6,ANXA1,AP3D1,APOBEC2,APOE,APP,AQP7,ARF6,ARSA,ATG7,B2M,BAX,BCL2L1,C1QTNF9B,C3,CASQ2,CAV2,CCNY,Cdc42,CDKN1B,Cdkn1c,CEBPB,CES1,CFL1,CLASP2,CLNS1A,CNOT3,CNP,COL18A1,CREB1,CUL3,DAG1,DDX3X,DMD,DPYSL3,DSTN,DYSF,E2F4,EGFR,EHD1,EIF4EBP1,ELAVL1,F2,FBN1,FLNA,FLNC,FMO5,FN1,FOXO1,GAP43,GLUD1,GNAQ,GP1BA,GPAT4,GPX1,GSK3A,Hbb-b1,HDAC6,HEXA,HEXB,HGS,HSP9…	189
Cell Death and Survival,Embryonic Development	cell death	Cell death of embryonic cell lines	1.52e-09	AIFM1,ATG16L1,ATG3,ATG5,BAD,BAX,BCL2L1,BID,BIRC6,CAPNS1,CASP3,CASP8,CDC73,CDKN1B,Cdkn1c,CEBPB,CRK,CRYAB,CTSB,CTSV,DFFA,DIABLO,DNAJA3,DNM1L,EGFR,EIF2A,EIF2AK2,FADD,FAS,FH,FKBP4,FKBP8,FN1,GSK3B,GSN,GSTP1,HINT1,HRAS,HTRA2,IFI16,IKBKB,IKBKG,ITSN1,KRAS,MAP2K4,MAP3K5,MAPK14,MCL1,MFN2,MTCH2,MTOR,NLRX1,NOTCH1,OPA1,P4HB,PARK7,PARP1,PDIA3,PIK3R1,PIN1,PML,PPID,PPP3CA,PRDX6,PRKAA2,PRKRA,PTPN1,PTPN11,PTRH2,RE…	97
Protein Synthesis	translation	Translation	1.53e-09	ACO1,APP,BPNT1,CRBN,CYFIP1,DDX25,DNAJC1,EEF2,EIF2A,EIF2AK2,EIF2S1,EIF3B,EIF3C,EIF3E,EIF3F,EIF3G,EIF3H,EIF3I,EIF3K,EIF3L,EIF3M,EIF4E,EIF4EBP1,EIF4EBP2,EIF4G2,ELAVL1,EPRS,FMR1,Fus,FXR1,GAPDH,HRAS,ILF3,IRS1,MAP2K1,MRPL12,MRPL15,MRPL17,MRPL19,MRPL2,MRPL39,MRPL57,MRPS7,MTERF4,NCK1,NCK2,NPC1,PATL1,PRKAA1,RACK1,RBM3,RHEB,RPL13A,RPL23,RPL24,RPL27A,Rpl29 (includes others),RPL38,RPS17,RPS24,RPS29,RPS6KB2,S…	65
Neurological Disease	movement disorder	Movement Disorders	1.55e-09	ABCD2,ABHD6,ACP1,ACTN2,AGRN,ALDH5A1,Ank2,ANK3,AP1S1,APOD,APOE,APP,ARAF,ARL3,ARRB1,ARSA,ASPA,ATP1A2,ATP2A2,ATP2B1,ATP6V1A,ATXN2,B2M,BASP1,BAX,BCL2L1,BGN,BICD2,BID,BTD,CA2,CANX,CASP3,CASP6,CAST,CAV1,Cdc42,CDH2,CDKN1B,CDKN2C,CETN2,CIRBP,CKB,COQ9,COX7A2,CP,CPLX1,CREB1,CSF1R,CSTB,CTSA,CTSB,CTSD,CTSF,CTSV,DBH,DBNL,DDHD2,DDX1,DECR1,DNAJA1,DNAJB1,DNAJC5,Dst,EIF3E,ENO2,ENPP5,EPB41L3,EPHB4,ETHE1,F3,FKBP4,F…	217
Cellular Function and Maintenance	engulfment	Engulfment of cells	1.56e-09	ABCF1,ACTN4,ANXA1,ANXA5,AP2A1,APOA1,APOA2,APOE,APOH,APP,APPL2,ARF6,ARFGAP1,ARHGAP21,ATG3,ATG5,ATG7,BIN1,C3,CALR,CAPG,CAV1,CD14,CD151,CD36,CD38,CD47,CD5L,CD93,Cdc42,CEBPB,CLIC4,CLIP1,CLTC,CNN2,COQ7,CORO1C,CSF1R,CSK,CTNND1,DAB2,DNM2,EHD1,ELMO1,FAS,FLNA,FLOT1,FMR1,GAK,GAS6,GLRX,Gm21596/Hmgb1,GRB2,GRN,GSN,HSPA5,HYOU1,ICAM1,Ighg2a,Ighg2b,IGHM,ILK,ITGAM,ITGB1,ITGB2,ITGB5,Krt2,LCN2,LDLR,LGALS3,LMAN2,LRP…	117
Cell Morphology,Cellular Assembly and Organization	morphology	Morphology of mitochondria	1.9e-09	ACOT13,AIFM1,AK1,APP,ATG3,BAX,BCL2L1,BID,CISD2,CKM,CKMT1A/CKMT1B,CLUH,COQ7,CRYAB,CXADR,DAP3,DNM1L,EHHADH,GAPDH,GCLC,GCLM,GPX4,HDAC5,HINT2,HK2,HSD17B4,HTRA2,HTT,KRT8,MCL1,MFN1,MFN2,NDUFS4,NDUFS6,NOA1,NOS3,OPA1,PISD,PNP,PNPLA2,PNPLA8,PPIF,PRKCD,PVALB,RHOT1,RNF7,RPS6KB2,SH3GLB1,SLC25A4,SNCA,SOD1,SOD2,SPG7,STIM1,TFAM,ULK1,VDAC3	57
Cell Death and Survival,Skeletal and Muscular Disorders	apoptosis	Apoptosis of muscle cells	1.92e-09	ACSL1,ADIPOQ,AGT,ALDOA,ATG16L1,ATP2B4,BNIP3,C1QTNF9B,CALR,CASP3,CASP8,CDKN1B,Cdkn1c,COQ6,CXADR,DAG1,DGAT1,DPH7,DSP,EEF1D,EGLN1,ELAVL1,FASN,GNAI2,GNAQ,GNB1,GPX1,GSN,HDAC2,HSPB1,HSPB6,HSPD1,IKBKG,IL6ST,IRAK4,IVNS1ABP,KIFAP3,KLHL40,LCN2,LIMS1,MAOA,MAP2K1,MAP2K4,MAP3K5,MAPK1,MAPK14,MAPKAPK2,MB,MDH1,MTPN,MYH10,NAMPT,NDUFV2,NECTIN2,NOL3,NOS3,PARK7,PARP1,PLRG1,PNPLA2,PRDX3,PRKAA2,PRKCD,PSMB1,S100A1,SHC1…	74
Cardiovascular System Development and Function,Organ Development,Organ Morphology	cardiac contractility	Cardiac contractility	2.22e-09	ACE,ADH1C,ADH5,ADIPOQ,ADRB3,AGT,ANXA6,APOB,APOE,ARRB1,ARSB,ASPH,ATE1,ATP1A2,ATP2A2,ATP2B4,BCAR1,CACNA2D1,CASQ2,CAV1,Cdc42,CKM,CLU,CNOT3,COX7A1,CSRP3,CTSV,DES,EMD,F3,FKBP1A,GAA,GAB1,GLRX3,HSPB8,ICAM1,IVNS1ABP,JUP,LAMA4,LAMP2,LDLR,LIMS2,LMNA,MAPK1,MB,MCL1,NEDD4L,NEXN,NOL3,NOS3,Pde4d,PDLIM5,PEBP1,PFKFB1,PLIN5,PNPLA2,PPP1R13L,PPP2CA,PPP2R5A,PPP3R1,PRKG1,RAB4A,RHOA,RXRA,S100A1,SGCD,SHC1,SLC4A1,SOD1,SR…	79
Neurological Disease	motor dysfunction or movement disorder	Motor dysfunction or movement disorder	2.68e-09	ABCD2,ABHD6,ACP1,ACTN2,AGRN,ALDH5A1,Ank2,ANK3,AP1S1,APOD,APOE,APP,ARAF,ARL3,ARRB1,ARSA,ASPA,ATP1A2,ATP2A2,ATP2B1,ATP6V1A,ATXN2,B2M,BASP1,BAX,BCL2L1,BGN,BICD2,BID,BTD,CA2,CACNB1,CANX,CASP3,CASP6,CAST,CAV1,Cdc42,CDH2,CDKN1B,CDKN2C,CETN2,CIRBP,CKB,COQ9,COX7A2,CP,CPLX1,CREB1,CSF1R,CSTB,CTSA,CTSB,CTSD,CTSF,CTSV,DBH,DBNL,DDHD2,DDX1,DECR1,DNAJA1,DNAJB1,DNAJC5,Dst,EIF3E,ENO2,ENPP5,EPB41L3,EPHB4,EPS8,ETHE…	225
Protein Synthesis	translation	Translation of protein	3.09e-09	ACO1,APP,BPNT1,CRBN,CYFIP1,DDX25,DNAJC1,EIF2A,EIF2AK2,EIF2S1,EIF3B,EIF3C,EIF3E,EIF3F,EIF3G,EIF3H,EIF3I,EIF3K,EIF3L,EIF3M,EIF4E,EIF4EBP1,EIF4EBP2,EIF4G2,ELAVL1,EPRS,FMR1,Fus,FXR1,GAPDH,ILF3,IRS1,MAP2K1,MRPL12,MRPL15,MRPL17,MRPL19,MRPL2,MRPL39,MRPL57,MRPS7,MTERF4,NCK1,NCK2,PATL1,PRKAA1,RACK1,RBM3,RHEB,RPL13A,RPL23,RPL24,RPL27A,Rpl29 (includes others),RPL38,RPS17,RPS24,RPS29,RPS6KB2,S100A9,SYNCRIP,Y…	62
Skeletal and Muscular System Development and Function	contraction	Muscle contraction	4.31e-09	ACTN2,Actn3,AGRN,AGT,AKAP5,Ank2,ANK3,ANXA6,ARRB1,ASPH,ATP1A2,ATP1B1,ATP2A1,ATP2A2,CAMK2D,CASQ1,CASQ2,CAV1,COL4A3BP,CSRP3,CTSV,DMD,EHD3,ENTPD1,FKBP1A,GAA,GNAI2,GNAQ,HOMER1,JSRP1,LMOD2,MAP2K6,MTOR,MYBPC2,MYH11,MYL2,MYL6,MYL6B,MYLK,MYOM1,NDUFS6,NOS3,NTRK2,Pde4d,PPP1R13L,PRKAA1,PRKAA2,PRKG1,RYR1,SMTN,SOD1,SRI,SRL,SRSF1,TMOD1,Tpm1,Tpm2,TRIM54,TTN	59
Drug Metabolism,Protein Synthesis	metabolism	Metabolism of glutathione	5.4e-09	ALDH5A1,G6PD,GCLC,GCLM,Gm15807/Hmgn5,GSTK1,GSTP1,Gstt1,GSTT2/GSTT2B,Gstt3,IDH1,MGST1,OPLAH,SOD1,SOD2,TXNRD3	16
Organ Morphology,Skeletal and Muscular System Development and Function	morphology	Morphology of skeletal muscle	6.19e-09	ACADVL,ACTA1,Actn3,ADIPOQ,AKT2,APOBEC2,ATP2A1,AZGP1,BAX,CACNB1,CAV1,CAV2,Cdkn1c,CEBPB,CFL2,CKM,CKMT2,COL12A1,COL6A1,DAG1,DES,DGAT1,DMD,DNAJC5,DOCK1,DYSF,EFEMP1,EMD,FBN1,FLNC,FOXO1,GAA,GPCPD1,H6PD,HADHA,Hnrnpa1,HSD11B1,ICAM1,IGFBP5,IKBKB,IL6ST,ILF3,ITGA7,ITGB1,LAMA2,LMNA,LMNB1,LMNB2,LPL,LRRC8A,MB,MTM1,MTOR,MYH4,MYLPF,MYOF,MYOZ1,PFKM,PIK3R1,PLEC,PLOD3,PPP3CA,PRKAA1,PRKAA2,PRKAB2,Ptprd,PUS1,RELA,RPS…	91
Free Radical Scavenging	production	Production of reactive oxygen species	7.23e-09	ABCC1,ADIPOQ,AFG3L2,AGT,AKT2,APOE,APP,ARG1,ARHGDIB,ATG7,BAX,C5,CASP8,CAT,CAV1,CD14,CYP2E1,DBI,DECR1,EGFR,ENDOG,F2,FBLN5,FTH1,G6PD,GPX1,Gsta4,HRAS,HSD17B10,HSPA9,HSPB6,HTT,IDH1,IKBKB,ILK,INSR,ITGA1,ITGAM,ITGB2,LCAT,LIPA,LRP1,LYN,MAP3K5,MAPK14,MAPT,MFN2,MPRIP,MRC1,MTOR,MTUS1,NOA1,NOS3,PARK7,PDSS2,PHB,PIK3R1,PRCP,PRDX1,PRDX2,PRKAA2,PRKCD,PTPN11,RANBP9,RIPK1,RPS6KB2,RYR1,SHC1,SIRT3,SLC25A10,SLC2A1,SL…	84
Carbohydrate Metabolism	metabolism	Metabolism of carbohydrate	7.63e-09	ACADM,ADIPOQ,ADPGK,AGPAT1,AKR1A1,AKR1B1,AKT2,ALDH3A2,ALDH5A1,AP3B1,APOE,ATG5,B4GALT5,BAD,C5,CD36,CEBPB,CHKB,CHPT1,CKM,CMAS,COL2A1,CSF1R,DCN,DHDH,DPM1,FABP5,FIG4,FN3K,FOXO1,FUOM,G6PD,GAA,GALE,GALK1,GAPVD1,GCLC,Gk,Gm21596/Hmgb1,GM2A,GNAQ,GNE,GNPDA1,GNPNAT1,GOT1,GPAM,GUSB,GYS1,H6PD,HDAC5,HEXA,HEXB,HK2,HRAS,HTT,IGFBP5,IKBKB,IL6ST,IMPA1,IMPA2,INPPL1,INSR,IRS1,IRS2,ITGA1,ITGB1,KHK,KNG1,LIPE,LPIN1,LYN,L…	135
RNA Post-Transcriptional Modification	processing	Processing of mRNA	8.67e-09	AHCYL1,APP,CDK13,DDX17,DDX5,FMR1,Hnrnpa1,HNRNPA2B1,HNRNPK,HNRNPL,MBNL2,METTL3,NOVA1,NPM1,PABPN1,PCBP1,PLCB1,PQBP1,PRPF31,PTBP1,PTBP3,PTCD2,RBFOX2,RBM10,RSRC1,Sf3a2,SF3B1,SF3B6,SRPK1,SRPK2,Srrm1,SRSF10,SRSF2,SRSF6,SUPT6H,TRA2B	36
Protein Synthesis	synthesis	Synthesis of protein	1.04e-08	ACO1,AGT,ALOX12,APP,AZGP1,BPNT1,C3,CAV1,CDKN1B,CIRBP,CRBN,CYFIP1,DDX25,DNAJC1,EEF2,EIF2A,EIF2AK2,EIF2S1,EIF3B,EIF3C,EIF3E,EIF3F,EIF3G,EIF3H,EIF3I,EIF3K,EIF3L,EIF3M,EIF4E,EIF4EBP1,EIF4EBP2,EIF4G2,EIF4G3,EIF6,ELAVL1,EPRS,FAM129A,FAS,FKBP1A,FMR1,Fus,FXR1,GAPDH,HRAS,ICAM1,IGHM,ILF3,INPPL1,INSR,IRS1,KRT17,LYN,MAP2K1,MKNK1,MRPL12,MRPL15,MRPL17,MRPL19,MRPL2,MRPL39,MRPL57,MRPS7,MTERF4,MTOR,MYBBP1A,NCK1,N…	101
Free Radical Scavenging	metabolism	Metabolism of reactive oxygen species	1.1e-08	ABCC1,Acp5,ADIPOQ,AFG3L2,AGT,AKT2,APOE,APP,ARG1,ARHGDIB,ATG16L1,ATG7,BAX,BNIP3,C5,CANX,CASP8,CAT,CAV1,CD14,CD36,CRYAB,CSTB,CYCS,CYP2E1,DBI,DECR1,EGFR,ENDOG,ERBIN,F2,FBLN5,FTH1,G6PD,GPX1,GPX3,Gsta4,HRAS,HSD17B10,HSPA9,HSPB6,HTT,IDH1,IKBKB,ILK,IMMP2L,INSR,IRAK1,IRAK4,ITGA1,ITGAM,ITGB2,KRAS,LCAT,LIPA,LRP1,LYN,MAP3K5,MAPK14,MAPT,MFN2,MPRIP,MRC1,MTOR,MTUS1,NOA1,NOS3,NPC1,PARK7,PDGFRB,PDSS2,PHB,PIK3R1,…	109
Gene Expression	expression	Expression of mRNA	1.21e-08	ACO1,APP,CYFIP1,DDX25,DNAJC1,EGFR,EIF2A,EIF2AK2,EIF2S1,EIF3B,EIF3C,EIF3E,EIF3F,EIF3G,EIF3H,EIF3I,EIF3K,EIF3L,EIF3M,EIF4E,EIF4EBP1,EIF4EBP2,EIF4G2,ELAVL1,EPRS,FMR1,Fus,FXR1,GAPDH,GCDH,HTT,ILF3,MRPL12,MRPL15,MRPL17,MRPL19,MRPL2,MRPL39,MRPL57,MRPS7,PATL1,RACK1,RBM3,RPL13A,RPL23,RPL24,RPL27A,Rpl29 (includes others),RPL38,RPS17,RPS24,RPS29,S100A9,YBX2	54
Cardiovascular System Development and Function,Organ Development,Organ Morphology	contraction	Contraction of heart	1.23e-08	ACE,ADIPOQ,AGRN,AGT,AIFM1,AKAP10,AKAP5,Ank2,ANK3,ANXA4,ARRB1,ASPH,ATG5,ATP1A2,ATP1B1,ATP2A2,ATP2B4,CALR,CAMK2D,CAPNS1,CD38,Cdc42,CRYAB,CSRP3,CTSV,DNM1L,EHD3,GJA1,GNAI2,GNAO1,GNAQ,GPX1,GSK3A,GSK3B,HEXIM1,ITGB1,LMNA,LMOD2,LPL,MAP2K6,MTOR,MYL2,MYLK,MYZAP,NDUFS6,NOS3,NTRK2,Pde4d,PNPLA2,PPP1R13L,PPP1R1A,RHOA,ROCK1,S100A1,SMTN,SOD1,SRI,SRL,SRSF1,TH,Tpm1,Tpm2,TRIM54	63
Cellular Movement,Connective Tissue Development and Function	migration	Migration of fibroblast cell lines	1.26e-08	ACP1,APPL1,APPL2,ARHGEF1,ARHGEF12,ATG3,ATG5,Cdc42,CDKN1B,CLIC4,CRKL,CRYAB,CSK,CTNNB1,DDX3X,DLC1,EFEMP1,EGFR,EHD1,ERG,F2,FABP5,FBXO4,FN1,GIT2,GNG12,Ighg2b,ILK,INSR,ITGA5,ITGB1,LIMA1,LRPAP1,MAPK14,MAPRE1,Marcks,MIEN1,MYLK,NCK1,NCK2,NPM1,NTRK2,PALLD,PDPK1,PIK3R1,PLG,PPIF,PPP1R9B,PRKCD,PRKD1,PTK2,PTPN11,PTPN12,PTPRA,PXN,RELA,RHOA,STAT3,TGM2,VCL,VTN	61
Free Radical Scavenging	synthesis	Synthesis of reactive oxygen species	1.3e-08	ABCC1,Acp5,ADIPOQ,AFG3L2,AGT,AKT2,APOE,APP,ARG1,ARHGDIB,ATG16L1,ATG7,BAX,BNIP3,C5,CANX,CASP8,CAT,CAV1,CD14,CD36,CRYAB,CSTB,CYP2E1,DBI,DECR1,EGFR,ENDOG,ERBIN,F2,FBLN5,FTH1,G6PD,GPX1,Gsta4,HRAS,HSD17B10,HSPA9,HSPB6,HTT,IDH1,IKBKB,ILK,INSR,IRAK1,IRAK4,ITGA1,ITGAM,ITGB2,KRAS,LCAT,LIPA,LRP1,LYN,MAP3K5,MAPK14,MAPT,MFN2,MPRIP,MRC1,MTOR,MTUS1,NOA1,NOS3,NPC1,PARK7,PDGFRB,PDSS2,PHB,PIK3R1,PLCB3,PON3,PRCP,P…	104
Cellular Assembly and Organization,Cellular Function and Maintenance,Cellular Movement,Nervous System Development and Function	axonal transport	Axonal transport	1.38e-08	AP3B1,AP3D1,AP3M1,AP3S1,APP,BLOC1S1,BLOC1S3,BLOC1S4,BLOC1S5,Dst,FMR1,GSK3B,HSPB1,HTT,KIF1B,KLC1,KLC2,MAPT,MFN2,NDEL1,NEFH,Nefm,PAFAH1B1,RANBP9,RHOT1,SNAPIN,SOD1,SPG7,UCHL1	29
Cell Death and Survival,Embryonic Development	apoptosis	Apoptosis of embryonic cell lines	1.45e-08	AIFM1,ATG3,ATG5,BAD,BAX,BCL2L1,BID,BIRC6,CAPNS1,CASP3,CASP8,CDC73,CDKN1B,Cdkn1c,CEBPB,CRK,CRYAB,DIABLO,DNM1L,EGFR,EIF2A,EIF2AK2,FADD,FAS,FH,FN1,GSK3B,GSN,HRAS,IFI16,IKBKB,IKBKG,ITSN1,KRAS,MAP2K4,MAP3K5,MAPK14,MCL1,MFN2,MTCH2,MTOR,NLRX1,NOTCH1,P4HB,PARP1,PDIA3,PIK3R1,PML,PPID,PPP3CA,PRKAA2,PRKRA,PTPN1,PTPN11,RELA,RHEB,RIPK1,RPS6KA5,RTN4,SGPL1,SMARCB1,SMPD1,SNCA,STAT1,SUN1,SUN2,THBS1,THOC1,TOP2A,TR…	76
Metabolic Disease	disorder of lipid metabolism	Disorder of lipid metabolism	1.76e-08	ACADM,ACAT1,ACAT2,ACOX1,ADIPOQ,ADRB3,AGPAT2,AKT2,ANGPTL4,APOA1,APOA2,APOB,Apoc3,APOE,APP,ARSA,CAVIN3,CD36,DAB2,FASN,FDFT1,FOXO1,GALC,GBA,HEXA,HSD11B1,HSPA5,IDH1,IKBKB,IRS1,IRS2,KRAS,LCAT,LCP1,LDLR,LPIN1,LPL,LRP1,NOS3,NPC1,NPC2,PCK1,PLTP,PLVAP,PSAP,PTPN1,RIPK1,RPTOR,SCD,SCP2,SH2B1,SIRT3,SMPD1,SOD1,TRAF2,TRIM72,TXNIP,UBE4B,UCP1,UCP3,VLDLR	61
Cell Death and Survival	cell death	Cell death of fibroblasts	2.04e-08	AIFM1,AKT2,APP,ARHGAP1,ATG5,BABAM2,BAD,BAX,BCL2L1,BID,BIRC6,CAPNS1,CASP3,CASP8,CAT,CCDC47,CDKN1B,CLIC4,CLU,CTBP1,CTBP2,CUL3,CYCS,DDX58,DIABLO,EIF2AK2,EIF2S1,EMD,ENG,EPHX1,FADD,FAS,FGA,GAB1,GNL3,GNPNAT1,GPX1,GPX4,GSK3B,HRAS,HTT,IGF2R,IKBKB,IKBKG,INSR,IRF3,KHDRBS1,KRAS,LUM,M6PR,MAP2K4,MAP3K5,MAP4,MAPK14,MAVS,MCL1,MSH2,NCK1,NCK2,NFKB1,NOTCH1,OPA1,PARP1,PITPNA,PLCG1,PLRG1,PRKAA1,PRKAR2B,PRKCD,PTPN1,P…	95
Cellular Assembly and Organization,Cellular Function and Maintenance	function	Function of mitochondria	2.47e-08	ABCB6,APP,BID,CD47,COL4A3BP,COQ9,CRYAB,FXN,GFER,GPX1,GPX4,HINT2,HRAS,HSD17B10,HTT,IRS1,IRS2,LANCL1,MFN1,MFN2,NOA1,PLIN3,PLIN5,PNP,PNPLA8,PNPT1,PPIF,PRDX3,PRKAA2,RHOT1,SLC25A19,SNCA,SOD1,SOD2,SQSTM1,SURF1,THBS1,UCP1,UCP3	39
Carbohydrate Metabolism	metabolism	Metabolism of monosaccharide	3.06e-08	ADIPOQ,ADPGK,AKT2,ALDH5A1,ATG5,BAD,DCN,DHDH,FABP5,FUOM,GALE,GALK1,GNPDA1,HDAC5,HK2,HRAS,HTT,IGFBP5,INPPL1,IRS1,ITGB1,KHK,MAN2B1,MAPK14,PFKL,PGM1,PGM2,PGM3,PML,POFUT1,PRKAA1,RETN,SLC2A1,SMARCB1,TIGAR,TPI1,ZBTB20	37
Lipid Metabolism,Molecular Transport,Small Molecule Biochemistry	concentration	Concentration of lipid	3.24e-08	ABCD2,ABHD5,ABHD6,ACACA,ACACB,ACADL,ACAT1,ACAT2,ACLY,ACOT11,ACOT13,ACOT2,ACP6,ACSL1,ACSL4,ACSS1,ADGRF5,ADH1C,ADIPOQ,ADRB3,AEBP1,AGPAT2,AGT,AHSG,AIFM1,Akap9,AKR1B1,AKT2,ALOX12,AMACR,ANGPTL4,Anp32b,APEX1,APOA1,APOA2,APOA4,APOB,Apoc3,APOD,APOE,APP,AQP7,ARF6,ARHGDIA,ASAH1,ATG5,ATG7,ATP2A2,ATXN2,AZGP1,BAG3,BCAT2,BPNT1,C3,C5,CAV1,CCNY,CD36,CD38,CDH5,CDKN1B,CDKN2C,CEACAM1,CEBPB,CES1,CFB,CFH,CLOCK,CLU,CN…	300
Cellular Function and Maintenance	endocytosis	Endocytosis by eukaryotic cells	3.37e-08	ABCF1,ANXA1,ANXA5,AP2A1,APOA1,APOA2,APP,APPL2,ARF6,ATG5,ATG7,BIN1,C3,CALR,CAPG,CAV1,CD14,CD36,CD38,CD47,CD5L,CD93,Cdc42,CEBPB,CLIC4,CLIP1,CLTC,CNN2,COQ7,CSF1R,CSK,CTNND1,DAB2,DNM2,EHD1,ELMO1,FAS,FLNA,FMR1,GAS6,GLRX,Gm21596/Hmgb1,GRB2,GRN,GSN,HSPA5,HYOU1,ICAM1,ITGAM,ITGB1,ITGB2,Krt2,LCN2,LGALS3,LMAN2,LUM,LYN,MAP1B,MAP1S,MAPK14,MAPKAPK2,MBL2,MFGE8,MRC1,MYH9,PFN1,PFN2,PIP5K1C,PRKCD,PRKCE,PROS1,PTPRC…	88
Cell Morphology,Organ Morphology,Skeletal and Muscular System Development and Function,Tissue Morphology	morphology	Morphology of skeletal muscle cells	3.42e-08	ACADVL,ACTA1,ADIPOQ,AKT2,APOBEC2,CACNB1,CAV1,CAV2,Cdkn1c,CEBPB,CFL2,DMD,DOCK1,DYSF,EMD,FLNC,GAA,H6PD,HSD11B1,ILF3,ITGA7,LAMA2,LMNA,MTM1,MYH4,MYOZ1,PFKM,PIK3R1,PLEC,PPP3CA,PRKAB2,PUS1,RELA,RPS6KB2,RYR1,SCYL1,SOD2,SYNE1,TNNT1,TRIM72,TRIO,UCHL3	42
Gene Expression,Protein Synthesis	translation	Translation of mRNA	3.45e-08	ACO1,APP,CYFIP1,DDX25,DNAJC1,EIF2A,EIF2AK2,EIF2S1,EIF3B,EIF3C,EIF3E,EIF3F,EIF3G,EIF3H,EIF3I,EIF3K,EIF3L,EIF3M,EIF4E,EIF4EBP1,EIF4EBP2,EIF4G2,ELAVL1,EPRS,FMR1,FXR1,GAPDH,ILF3,MRPL12,MRPL15,MRPL17,MRPL19,MRPL2,MRPL39,MRPL57,MRPS7,PATL1,RACK1,RBM3,RPL13A,RPL23,RPL24,RPL27A,Rpl29 (includes others),RPL38,RPS17,RPS24,RPS29,S100A9,YBX2	50
Cellular Assembly and Organization,Cellular Function and Maintenance	organization	Organization of filaments	3.54e-08	AGFG1,AKAP2,Ank2,ANXA2,ARHGEF2,ATP2A2,AVIL,AXIN1,BGN,BIN1,Cdc42,CFL1,CFL2,COL14A1,COL2A1,COL3A1,COL5A1,COL5A2,CORO1A,CORO7/CORO7-PAM16,DBN1,DCN,DPT,DSP,Dst,ENAH,EPPK1,INA,ITGB1,Krt10,KRT17,KRT18,Krt2,MAPK14,MFAP5,MIA3,MTSS1,NCK1,NCK2,NDE1,NDEL1,NEFH,NEFL,Nefm,P4HA1,Pdlim3,PLOD3,PPIB,PPP1R9B,RUFY3,SERPINF2,SERPINH1,SHROOM4,SLAIN2,SOD1,TF,TUBB,VIM,VPS33B	59
Cell Morphology,Connective Tissue Development and Function	shape change	Shape change of fibroblast cell lines	4.46e-08	ABI1,ACP1,ACTN4,AKAP12,AVIL,BCAR1,CAST,CD151,Cdc42,DIAPH1,EHD1,FLNA,FLNC,FN1,GBP2,GNA11,GNG12,HRAS,IPO9,ITGA6,ITGB1,MAP3K20,MAPK14,NCK1,NCK2,PACSIN2,PALLD,PTBP1,PTK2,PTPN11,RAB4A,RACK1,RANBP9,RHOA,ROCK1,RTN4,SORBS1,TGFB1I1,VCL,VIM	40
Cellular Movement	cell movement	Cell movement of connective tissue cells	4.74e-08	ADIPOQ,AGT,AKT2,APPL1,APPL2,BAG4,BCAR1,CAPN1,CAPNS1,CAV1,CDKN1B,CTNNB1,DMD,DMTN,EHD1,ENAH,ENG,FLNB,FN1,FOXO1,GNA13,GSN,HRAS,IGBP1,IGF2R,IKBKB,ILK,ITGB1,L1CAM,LIMA1,LRP1,LRPAP1,MAP2K1,MAPK1,MAPK14,MAPKAPK2,MIF,MYH10,NCK1,NCK2,NOS3,PACSIN2,PALLD,PGGT1B,PIK3CB,PLEC,PML,POSTN,PRKACA,PRKAR1A,PRKCD,PRKCE,PTK2,PTK2B,PTPN11,PTPRA,PXN,SGPL1,SPARC,STAT3,SYNE2,TGFB1I1,THBS1,VASP,VCL,VIM,VTN,WASF2,ZYX	69
Cellular Assembly and Organization,Cellular Compromise	formation	Formation of cellular inclusion bodies	4.89e-08	APOE,APP,ARG1,ATG5,ATG7,BAG5,CAST,CTSB,DNAJB6,FTL,GSK3B,HPRT1,HTT,KRT18,KRT8,MAPT,NEFL,PIN1,PRPH,PSAP,SERPINA1,SNCA,SNCG,SOD1,SQSTM1,TARDBP,TGM2,UBE3A,UBQLN2,UCHL1,WWOX	31
Cellular Assembly and Organization,Tissue Development	polymerization	Polymerization of filaments	6.41e-08	ARPC2,BAG4,BIN1,CAMSAP3,CAPZB,CDKN1B,CFL1,CORO1A,DIAPH1,Diaph2,DLG1,DSTN,GAS7,GRB2,GSK3B,GSN,HDGFL3,HIP1R,LMOD2,MAP1B,MLST8,MSRB2,MTOR,MTSS1,NCK1,NCKAP1,NEFH,NEFL,Nefm,PFN2,PRKCD,PRKCE,PYCARD,SLAIN2,TMOD3,TPPP,TUBB,TWF1,TWF2	39
Cellular Movement,Connective Tissue Development and Function	cell movement	Cell movement of fibroblasts	6.62e-08	ADIPOQ,AKT2,APPL1,APPL2,BAG4,BCAR1,CAPNS1,CAV1,CDKN1B,CTNNB1,DMTN,EHD1,ENAH,ENG,FLNB,FN1,GNA13,GSN,HRAS,IGBP1,IGF2R,IKBKB,ILK,ITGB1,L1CAM,LRP1,LRPAP1,MAP2K1,MAPK1,MAPK14,MAPKAPK2,MYH10,NCK1,NCK2,PACSIN2,PALLD,PGGT1B,PIK3CB,PLEC,PML,PRKACA,PRKAR1A,PRKCD,PRKCE,PTK2,PTPN11,PTPRA,PXN,SGPL1,SPARC,STAT3,SYNE2,TGFB1I1,THBS1,VASP,VCL,VIM,VTN,WASF2,ZYX	60
Lipid Metabolism,Small Molecule Biochemistry	homeostasis	Homeostasis of lipid	7.39e-08	ABHD5,ACACA,ACACB,ACADL,ACADVL,ADIPOQ,AGPAT2,AKT2,AMPD2,ANGPTL4,APOA2,APOA4,APOB,Apoc3,APOD,APOE,ARSA,ASAH1,BCAT2,C3,CAV1,CCDC22,CD36,CEBPB,COL4A3BP,COMMD1,COMMD9,CP,CYP27A1,DBI,DGAT1,EHD1,EHHADH,EPHX2,FABP3,FABP4,FGFR4,FN1,GNPAT,GOT1,GPAM,Gpihbp1,HSD11B1,HSD17B4,IRS2,LCAT,LDLR,LIPE,LPL,MGLL,MLXIPL,NAPEPLD,NCOA1,NCOR1,NPC2,PCYT2,PIK3R1,PLIN3,PNPLA2,PON3,PRKAB2,PSAP,RALY,RHEB,SCD,SEC24A,SGPL1,SIK3…	76
Protein Synthesis	expression	Expression of protein	8.44e-08	ACO1,ALOX12,APP,BPNT1,CAV1,CDKN1B,CRBN,CYFIP1,DDX25,DNAJC1,EIF2A,EIF2AK2,EIF2S1,EIF3B,EIF3C,EIF3E,EIF3F,EIF3G,EIF3H,EIF3I,EIF3K,EIF3L,EIF3M,EIF4E,EIF4EBP1,EIF4EBP2,EIF4G2,ELAVL1,EPRS,FAS,FMR1,Fus,FXR1,GAPDH,IGHM,ILF3,IRS1,LYN,MAP2K1,MRPL12,MRPL15,MRPL17,MRPL19,MRPL2,MRPL39,MRPL57,MRPS7,MTERF4,MYBBP1A,NCK1,NCK2,NFKB1,NOTCH1,PATL1,PLG,PRKAA1,PTPRC,RACK1,RBM3,RHEB,RPL13A,RPL23,RPL24,RPL27A,Rpl29 (in…	78
Cancer,Organismal Injury and Abnormalities	cancer	Cancer of cells	1.12e-07	ABLIM1,ADGRF5,AIMP1,AKT2,ALB,ALCAM,ALDH9A1,ANGPTL2,ANGPTL4,ANXA1,ANXA7,AOC3,ARF6,ASAH1,ASH2L,ATF7,ATG7,ATP2A1,ATP2A2,B2M,BAD,BAG2,BAX,BCAR1,BCL2L1,BRD2,CA3,CAD,CASP8,CAT,CAV1,CAVIN2,CBR1,CCT7,CD151,CD163,CDH2,CDKN1B,Cdkn1c,CDKN2C,CFD,CKM,CNN1,COL18A1,COL1A2,COL3A1,COL4A1,COL4A2,COL6A1,COTL1,CRK,CRKL,CRYAB,CSE1L,CSF1R,CSK,CSTF3,CTNNB1,CTSB,CTSC,CTTN,CUL1,DAB2IP,DCN,DEK,DPT,ECM1,EFEMP1,EGFR,EIF4E,E…	257
Cancer,Organismal Injury and Abnormalities	neoplasia	Neoplasia of cells	1.21e-07	ABLIM1,ADAM17,ADGRF5,ADIPOQ,AIMP1,AKT2,ALB,ALCAM,ALDH9A1,ANGPTL2,ANGPTL4,ANXA1,ANXA7,AOC3,ARF6,ASAH1,ASH2L,ATF7,ATG7,ATP2A1,ATP2A2,B2M,BAD,BAG2,BAX,BCAR1,BCL2L1,BRD2,CA3,CAD,CASP8,CAST,CAT,CAV1,CAVIN2,CBR1,CCT7,CD151,CD163,CDH2,CDKN1B,Cdkn1c,CDKN2C,CEACAM1,CFD,CKM,CNDP2,CNN1,COL18A1,COL1A2,COL3A1,COL4A1,COL4A2,COL6A1,COPS6,COTL1,CRK,CRKL,CRYAB,CSE1L,CSF1R,CSK,CSTF3,CTNNB1,CTSB,CTSC,CTTN,CUL1,DAB2…	304
Cell Death and Survival	cell death	Cell death of heart	1.29e-07	ABCB8,ACSL1,ADIPOQ,ATG16L1,BNIP3,CALR,CASP3,CASP8,CDKN1B,CTNNB1,CXADR,DES,DGAT1,DSP,EGLN1,ELAVL1,FASN,GNAI2,GNAQ,GNB1,GSK3A,GSK3B,GSN,HADHA,HDAC2,HSPB6,HSPD1,IKBKB,IKBKG,IL6ST,IRAK4,IVNS1ABP,KIFAP3,LCN2,MAOA,MAP2K1,MAP2K4,MAP3K5,MAPK1,MAPK14,MAPKAPK2,MTPN,MYH10,NAMPT,NECTIN2,NOL3,NOS3,PARK7,PARP1,PDPK1,PLRG1,PNPLA2,PPIF,RPSA,S100A1,SCD,SGCD,SMARCA4,SOD2,STAT3,THBD,TRIM54,UBE4B,XIAP,YAP1,ZYX	66
Cellular Assembly and Organization,Cellular Function and Maintenance,Tissue Development	formation	Formation of actin filaments	1.3e-07	ARHGEF1,ARHGEF12,ARHGEF2,ARPC2,ARRB1,BAG4,BIN1,CDC42BPB,CFL1,CHCHD2,COL18A1,CORO1A,Cyb5r3,DIAPH1,Diaph2,DLG1,DSTN,EGFR,F2,FN1,GAS7,GNA11,GNA13,GNAQ,GRB2,GSN,HAX1,HIP1R,HRAS,IKBKB,ITGA3,ITGB1,ITGB5,KANK2,KANK3,KNG1,KRAS,LMOD2,MAP2K1,MAPK1,MIF,MLST8,MPRIP,MSRB2,MTOR,MTSS1,MYLK,NCK1,NCKAP1,NPM1,PALLD,PFDN5,PFN1,PFN2,PIK3R1,PRKCD,PRKCE,PTK2,PTPN11,PTPRA,PXN,PYCARD,RHOA,ROCK1,SORBS1,SORBS3,SPARC,STAT3…	71
Cell Death and Survival	apoptosis	Apoptosis of heart	1.39e-07	ACSL1,ADIPOQ,ATG16L1,BNIP3,CALR,CASP3,CASP8,CDKN1B,CTNNB1,CXADR,DGAT1,DSP,EGLN1,ELAVL1,FASN,GNAI2,GNAQ,GNB1,GSK3A,GSK3B,GSN,HDAC2,HSPB6,HSPD1,IKBKB,IKBKG,IL6ST,IRAK4,IVNS1ABP,KIFAP3,LCN2,MAOA,MAP2K1,MAP2K4,MAP3K5,MAPK1,MAPK14,MAPKAPK2,MTPN,MYH10,NAMPT,NECTIN2,NOL3,NOS3,PARK7,PARP1,PLRG1,PNPLA2,S100A1,SCD,SMARCA4,SOD2,STAT3,TRIM54,UBE4B,YAP1	56
Nucleic Acid Metabolism,Small Molecule Biochemistry	biosynthesis	Biosynthesis of purine ribonucleotide	1.4e-07	ADSL,ADSS,APBA3,APP,CUL4B,FAS,HTT,INSR,IRS1,IRS2,KRAS,MAPT,MCL1,MFN2,NDUFAF1,NDUFS6,Nmnat3,OPA1,PPIF,PRKCD,SEPHS2,SOD1,STAT3,TFAM,UCP3,VHL	26
Free Radical Scavenging,Molecular Transport	quantity	Quantity of reactive oxygen species	1.42e-07	ACOX1,ADGRF5,AGT,AIFM1,AKR1B1,APEX1,APOB,APOE,APP,ATG5,ATG7,BCL2L1,BID,CAT,COQ7,CSF1R,CYP2E1,DNM1L,ELMO1,FTH1,FXN,G6PD,GLO1,GMFB,GPX1,HMOX2,HRAS,HSPA9,KRAS,LCN2,LDLR,MAP3K5,MAPT,MTOR,NRF1,PARK7,PFN1,PON2,PON3,PRDX1,PRDX2,PRDX6,PRKAA1,PRKAA2,SHC1,SIRT3,SOD1,SOD2,STAT5A,STK25,TST,TXN2,UBQLN1,UCP3,XDH	55
Metabolic Disease	amyloidosis	Amyloidosis	1.53e-07	APOA1,APOA2,APOE,APP,BAG1,CAST,CD14,CD36,COPS5,CTSB,CTSV,CXADR,EIF2A,GNPAT,GRN,GSK3B,HSPA9,ITM2B,LRP1,MAPT,MIF,MME,NEFH,Nes,PDIA3,PRKCE,SOD1,SOD2,STIP1,TFEB,VIM	31
Cellular Movement	cell movement	Cell movement	1.58e-07	ABCC1,ABHD6,ABI1,ACO2,ACP1,ACTN4,ACTR2,ADAM17,ADGRE5,ADIPOQ,ADRB3,AGT,AIMP1,AKT2,ALB,ALCAM,ALDH2,ALDOA,ALOX12,ANGPTL2,ANGPTL4,ANO6,ANXA1,ANXA2,ANXA3,AOC3,APBA3,APOA1,APOB,APOE,APP,APPL1,APPL2,AQP1,ARF6,ARFGEF2,ARG1,ARHGAP1,ARHGEF1,ARHGEF12,ARHGEF6,ARHGEF7,ARPC2,ARPC3,ARRB1,ATG16L1,ATG3,ATG5,ATG7,ATP2B4,BAG4,BAX,BCAR1,BCAS3,BGN,BICD2,BRK1,BSG,C3,C4A/C4B,C5,CA2,CALR,CAMK1,CAP1,CAPG,CAPN1,CAPN2,CAPN…	536
RNA Post-Transcriptional Modification	processing	Processing of RNA	2.02e-07	AHCYL1,APP,CDK13,DDX17,DDX5,FMR1,Hnrnpa1,HNRNPA2B1,HNRNPK,HNRNPL,MBNL2,METTL3,NOVA1,NPM1,NPM3,PABPN1,PCBP1,PLCB1,PQBP1,PRPF31,PRX,PTBP1,PTBP3,PTCD2,RBFOX2,RBM10,RPS6,RSRC1,Sf3a2,SF3B1,SF3B6,SRPK1,SRPK2,Srrm1,SRSF1,SRSF10,SRSF2,SRSF3,SRSF6,SUPT6H,TRA2B,TRNT1,U2AF2,WDR55	44
Digestive System Development and Function,Hepatic System Development and Function,Organ Morphology,Organismal Development	morphology	Morphology of liver	2.08e-07	ABCD3,ACOX1,ACP2,Acp5,ADIPOQ,AEBP1,AGPAT2,AGT,AIP,AMACR,APEX1,APOA1,APOE,ARF6,ARG1,ARHGAP1,ASAH1,ATF7,ATG5,BAG3,BCAR1,BID,BPNT1,Brd4,BSG,C3,CAV1,CD14,CDKN1B,CES1,CIAPIN1,CNOT3,COL1A1,COL3A1,CP,CRBN,CRKL,CTBS,CTNNB1,CTSA,CUL3,CYP27A1,CYP2E1,DECR1,DPP7,EFEMP1,EGFR,EIF3M,EIF6,ENTPD5,FABP5,FAH,FAS,FDFT1,FGA,FUBP1,GAK,GBA,GRN,GSK3B,GSTZ1,HADHA,HEXA,HEXB,HINT2,HMGCL,HSPG2,HTT,HYAL1,IGF2R,IKBKB,IKBKG,IL…	146
Cellular Function and Maintenance	respiration	Respiration of mitochondria	2.16e-07	ACSL1,APP,DES,DLD,DLST,HTT,INSR,MAPT,MCL1,Mff,MFN1,PDK4,PNPLA8,PON3,PRKCD,PTPN11,SOD1,TFAM,UCP3	19
Cardiovascular System Development and Function,Organ Morphology,Organismal Development,Skeletal and Muscular System Development and Function	morphology	Morphology of cardiac muscle	2.42e-07	ABI1,ACADM,ACADVL,ADAM17,AGT,AKAP13,AKAP5,ANKRD17,ATE1,ATP2A2,BCAR1,BCL2L1,BIN1,CALR,CAPZB,CASP8,CASQ2,CAV1,CDH2,CISD2,CLU,CSRP2,CSRP3,CTSV,CXADR,DES,DMD,EGLN1,EMD,ENDOG,FADD,FKBP1A,FMOD,FN1,FOXO1,FXR1,GAA,GNAQ,GSK3A,GSK3B,HADHA,HEXIM1,HSP90B1,HSPB7,HSPB8,HSPG2,IGF2R,IL6ST,INSR,ITGAV,ITPA,JPH2,JUP,KIFAP3,KRAS,LAMA4,LIMS1,LIMS2,LUM,MAP1S,MAP2K6,MAPK1,MAPK14,MB,Mcpt4,MRTFB,MYH10,MYOZ2,NOTCH1,PDCD10…	97
RNA Post-Transcriptional Modification	splicing	Splicing of mRNA	2.48e-07	CDK13,DDX17,DDX5,FMR1,Hnrnpa1,HNRNPA2B1,HNRNPK,HNRNPL,MBNL2,METTL3,NOVA1,NPM1,PQBP1,PRPF31,PTBP1,PTBP3,RBFOX2,RBM10,RSRC1,Sf3a2,SF3B1,SF3B6,SRPK2,Srrm1,SRSF10,SRSF2,SRSF6,TRA2B	28
Lipid Metabolism,Small Molecule Biochemistry	catabolism	Catabolism of lipid	2.62e-07	ABHD5,ABHD6,ACADL,ACADVL,ACOT7,ALDH5A1,AMACR,AP3B1,APOB,Apoc3,APOE,ARSA,CES1,DDHD2,ECI2,GM2A,HEXA,HEXB,HINT2,HTT,IRS1,LIPE,LPIN1,LPL,LYPLA2,NUDT7,PLA2G16,PLIN1,PNPLA2,PRDX6,TBL1XR1	31
Nucleic Acid Metabolism,Small Molecule Biochemistry	biosynthesis	Biosynthesis of nucleoside triphosphate	2.67e-07	ADK,APBA3,APP,CUL4B,FAS,HTT,INSR,IRS1,IRS2,KRAS,MAPT,MCL1,MFN2,NDUFAF1,NDUFS6,Nmnat3,OPA1,PNP,PPIF,PRKCD,SEPHS2,SOD1,STAT3,TFAM,UCP3,VHL	26
Protein Synthesis	quantity	Quantity of vldl triglyceride in blood	3.12e-07	APOA4,APOB,APOE,CAV1,CD36,CES1,COL18A1,CYP27A1,GPAM,LDLR,LPL,PNPLA2,SIK3	13
Developmental Disorder,Embryonic Development,Organismal Survival	organismal death	Death of embryo	3.22e-07	ADNP,AP1G1,AP2M1,Brd4,BSG,CAPN2,CAPNS1,CASP8,CDK11A,COPS3,DDAH1,DDX3X,EIF6,ENDOG,FASN,FLII,GNL3,GPX4,HK2,HNRNPL,HSBP1,HTT,IMPDH2,LIAS,LIMS1,LRPPRC,MAP1B,MAP2K4,MCL1,MED21,METAP2,MYL2,NASP,PCNA,PCYT1A,PFN1,PHB2,PIK3CB,PLCB3,PLRG1,PNN,PPM1B,PRKACA,PRKRA,PRPF19,PSMC3,PSMC4,PTK2,RPS19,RPSA,RUVBL1,SERPIND1,SF3B1,SMARCA4,SNAP23,SRSF3,TKT,TMED10,TPM3,TPT1,TUBG1,TXNRD1,UBA3,UBR3,UBTF,UROS,VCP,VPS41,ZNF830	69
Cardiovascular System Development and Function,Organ Development,Organ Morphology,Skeletal and Muscular System Development and Function	contractility	Contractility of cardiac muscle	3.29e-07	ADH5,ADIPOQ,ADRB3,ANXA6,APOB,APOE,ARRB1,ARSB,ASPH,ATE1,ATP1A2,ATP2A2,BCAR1,CACNA2D1,CASQ2,CAV1,Cdc42,CKM,CLU,CNOT3,COX7A1,CSRP3,CTSV,DES,EMD,FKBP1A,GAB1,HSPB8,ICAM1,IVNS1ABP,JUP,LAMA4,LAMP2,LDLR,LIMS2,LMNA,MAPK1,MB,NEDD4L,NEXN,NOL3,NOS3,Pde4d,PDLIM5,PFKFB1,PLIN5,PNPLA2,PPP1R13L,PRKG1,RXRA,S100A1,SGCD,SHC1,SLC4A1,SOD1,SRL,SUMO1,Tpm1,TRIM54,TTN,TXNIP,VCL,XIAP,XIRP1	64
Organ Development,Skeletal and Muscular System Development and Function	function	Function of skeletal muscle	3.42e-07	AKT2,APOBEC2,AZGP1,BGN,CACNB1,CAV2,CBLB,Cdkn1c,CEBPB,CKM,CKMT2,COL12A1,DGAT1,DMD,DNAJC5,DOCK1,DYSF,EFEMP1,FLNC,FOXO1,GAA,GPCPD1,H6PD,HOMER1,HSD11B1,ICAM1,IGFBP5,IKBKB,IL6ST,ITGA7,ITGB1,LAMA2,LMNA,MTM1,MTOR,MYH4,MYOZ1,PIK3R1,PLEC,PRKAA1,PRKAA2,PRKAB2,PUS1,RYR1,SCYL1,SGCB,SLC2A4,SOD1,SOD2,SRL,STAT5A,TNNT1,TRAF2,TTN,UCP1,USP14,USP19	57
Skeletal and Muscular Disorders	function	Abnormal function of muscle	3.5e-07	ACTA1,Actn3,AK1,ATP2A1,CACNB1,CD36,CKM,CKMT2,COL12A1,COL14A1,DOCK1,FKBP1A,GAA,GBE1,HMOX2,JSRP1,MTM1,MTOR,MYOZ1,NID1,PFKM,PUS1,RPS6KB2,SGCD,SLC2A4,SMARCA4,SRL,SYNC,SYNE1,TNNT1,TRIM72,TTN,VDAC3	33
Neurological Disease	neurodegeneration	Neurodegeneration of central nervous system	3.67e-07	ABCD2,ADIPOQ,AFG3L2,AIFM1,ANK3,APP,ARSA,C3,CAPN1,CAV1,CNP,CREB1,CTSB,CTSV,DNAJC5,DNM1L,FUCA1,GBA,GLB1,GSK3B,HDAC6,HEXB,HSD17B4,HTT,IL6ST,LAMC1,MANF,MAP1A,MAPT,MME,NDUFS4,NEFH,NFKB1,NMNAT1,NPC1,NPC2,NTRK2,PITPNA,PPT1,PPT2,PSAP,SCLY,SH3GL1,SMPD1,SNCA,SOD1,SQSTM1,STAMBP,STAT1,STUB1,TPP1,UBE4B,VAC14,VIM,VPS18	55
Digestive System Development and Function,Gastrointestinal Disease,Hepatic System Development and Function,Hepatic System Disease,Organ Morphology,Organismal Development,Organismal Injury and Abnormalities	abnormal morphology	Abnormal morphology of liver	3.96e-07	ABCD3,ADIPOQ,AEBP1,AMACR,APEX1,APOA1,APOE,ARF6,ARG1,ASAH1,ATF7,ATG5,BCAR1,BID,BPNT1,BSG,C3,CDKN1B,CIAPIN1,CNOT3,COL1A1,COL3A1,CP,CRBN,CRKL,CTBS,CTNNB1,CTSA,CYP27A1,CYP2E1,EGFR,ENTPD5,FAH,FDFT1,FGA,FUBP1,GBA,GRN,GSK3B,GSTZ1,HADHA,HEXA,HEXB,HINT2,HMGCL,HSPG2,HYAL1,IGF2R,IKBKB,IKBKG,INSR,JUP,KRAS,KRT18,KRT8,LDLR,LGALS3,LIPA,LMNA,LPL,MAN2B1,MAN2C1,MANBA,MAP2K4,MAPK14,MIF,MUT,MYH10,NCOR1,NOS3,NPC1,PAN…	105
Cell-To-Cell Signaling and Interaction	binding	Binding of connective tissue cells	4.01e-07	ACP1,ADNP,AKAP12,ANXA2,APOE,BGN,CALR,CDH2,CLTC,CSK,DCN,DLC1,DMTN,DNM2,FGFR4,FN1,GAB1,GNPNAT1,GSN,HRAS,ICAM1,IGF2R,IPO9,IQGAP1,ITGA5,ITGB1,JUP,L1CAM,LDLR,LRP1,MAP2K1,MAPK1,MYH9,NCK1,NCK2,OSTM1,PALLD,PDCD6IP,PLEC,PML,POSTN,PTK2,PTK2B,PTPN11,RANBP9,RELA,RHOA,ROCK1,SPARC,VCAM1,VCL,ZYX	52
RNA Post-Transcriptional Modification	splicing	Splicing of RNA	5.02e-07	CDK13,DDX17,DDX5,FMR1,Hnrnpa1,HNRNPA2B1,HNRNPK,HNRNPL,MBNL2,METTL3,NOVA1,NPM1,PQBP1,PRPF31,PRX,PTBP1,PTBP3,RBFOX2,RBM10,RSRC1,Sf3a2,SF3B1,SF3B6,SRPK2,Srrm1,SRSF1,SRSF10,SRSF2,SRSF3,SRSF6,TRA2B,U2AF2	32
Cellular Movement	invasion	Invasion of cells	5.27e-07	ABLIM1,ACAT1,AGT,ANK3,ARF6,ARG1,ARHGDIA,ASAP1,ATG7,B4GALT5,BCAR1,CAV1,COL18A1,COX4I1,Cox5b,CRYAB,CSNK2A1,CSNK2A2,CTBP1,CTBP2,CTNNB1,CTNND1,CTSB,CTSV,CTSZ,CTTN,DOCK1,EFEMP1,EGFR,ELMO1,ENAH,FBLN5,FGFR4,FKBP1A,FOXO1,Gm21596/Hmgb1,GRB2,HNRNPA2B1,HRAS,HSP90AB1,HTATIP2,IKBKB,ITGA1,ITGA5,ITGA6,ITGAM,ITGAV,ITGB1,ITGB2,ITGB4,JUP,KRAS,LAMA5,LAMC1,LCN2,LCP1,LDHA,LRP1,MAP2K4,MAP3K4,MAPK14,MCAM,MSI2,MTOR,MYH1…	106
Cardiovascular Disease,Cell Death and Survival,Organismal Injury and Abnormalities,Skeletal and Muscular Disorders	necrosis	Necrosis of cardiac muscle	5.35e-07	ABCB8,ACSL1,ADIPOQ,ATG16L1,BNIP3,CALR,CASP3,CASP8,CDKN1B,CXADR,DES,DGAT1,DSP,EGLN1,ELAVL1,FASN,GNAI2,GNAQ,GNB1,GSN,HADHA,HDAC2,HSPB6,HSPD1,IKBKG,IL6ST,IRAK4,IVNS1ABP,KIFAP3,LCN2,MAOA,MAP2K1,MAP2K4,MAP3K5,MAPK1,MAPK14,MAPKAPK2,MTPN,MYH10,NAMPT,NECTIN2,NOL3,NOS3,PARK7,PARP1,PDPK1,PLRG1,PNPLA2,PPIF,RPSA,S100A1,SGCD,SOD2,STAT3,THBD,TRIM54,UBE4B,XIAP,YAP1,ZYX	60
Carbohydrate Metabolism	glycolysis	Glycolysis	5.56e-07	Actn3,ADIPOQ,ALDH2,APBA3,CUL4B,EIF6,ENO1,ENO3,ENTPD5,GPD1,GPI,GSK3B,HK1,IKBKB,INSR,IRS2,KRAS,LDHA,MLXIPL,MTCH2,Nmnat3,PDK1,PDK4,PFKFB1,PFN1,PGAM2,PGK1,PIK3R1,PKM,PRKAA2,PTPMT1,RELA,RPTOR,SLC2A1,SLC2A4,SLC4A4,STAT3,STAT6,TIGAR	39
Organ Morphology,Organismal Injury and Abnormalities,Skeletal and Muscular Disorders,Skeletal and Muscular System Development and Function	abnormal morphology	Abnormal morphology of skeletal muscle	5.62e-07	ACADVL,ACTA1,Actn3,ADIPOQ,APOBEC2,ATP2A1,BAX,CACNB1,CAV1,CAV2,Cdkn1c,CFL2,COL12A1,COL6A1,DES,DMD,DOCK1,DYSF,EMD,FBN1,FLNC,GAA,H6PD,HADHA,Hnrnpa1,HSD11B1,ILF3,ITGA7,LAMA2,LMNB1,LMNB2,LPL,LRRC8A,MB,MTM1,MYH4,MYLPF,MYOF,MYOZ1,PFKM,PLEC,PPP3CA,Ptprd,RPS6KB2,RYR1,SCYL1,SGCB,SLC2A4,SMTNL1,SOD2,STUB1,SYNE1,TLN2,TNNT1,TRIM72,TRIO,TTN,UCHL3,VDAC3	59
Lipid Metabolism,Small Molecule Biochemistry	lipolysis	Lipolysis	6.05e-07	ABHD5,ACACB,ANGPTL4,ANXA1,APOA1,APOE,ARRB1,ATG7,AZGP1,C3,C5,CAV1,CD36,CD5L,CEBPB,COL18A1,CSF1R,DYNC1H1,EIF4EBP1,EIF4EBP2,FABP4,FABP5,FOXO1,INSRR,IRS1,LGALS12,LIPE,MGLL,NCOR2,PDE3B,PLA2G16,PLIN1,PLIN2,PLIN3,PLIN5,PNPLA2,PPP2R5A,PRKAA1,PRKAA2,PRKAR2B,SNCG,STAT6	42
Organismal Development,Organismal Injury and Abnormalities	abnormal morphology	Abnormal morphology of thoracic cavity	6.63e-07	ABI1,ACACB,ACADL,ACADM,ACADVL,ADAM17,ADGRF5,ADIPOQ,AFDN,AGO2,AGT,AKAP12,AKAP13,ALPL,ANKRD17,APOE,ARAF,ARHGDIA,ARHGDIB,ARHGEF12,ARRB1,ARSB,ATE1,ATG5,ATP2A1,ATP2A2,BCAR1,BID,BIN1,CALR,CAPN1,CAPN2,CARM1,CASP3,CASP8,CASQ2,CAV1,CAV2,CD2AP,CD36,CD5L,CD81,CDH2,CDH5,CDKN1B,Cdkn1c,CDKN2C,CELSR3,CIAPIN1,CISD2,CKM,CKMT2,CLU,CNOT3,COL18A1,COL2A1,COL3A1,CREB1,CRK,CRKL,CRYAB,CSNK2A1,CSRP2,CSRP3,CST3,CTNNB1,CTS…	300
Cellular Function and Maintenance,Tissue Development	organization	Organization of muscle cells	7.21e-07	Ank2,ATP2A2,BIN1,CALR,CAPN3,CASQ1,CASQ2,CAV1,CFL2,CTNNA1,ITGB1,LDB3,LMOD2,MYLK,PRKAR1A,PTK2,RXRA,RYR1,TCAP,TMOD1,TTN,WDR1,XIRP1	23
Cell Death and Survival	apoptosis	Apoptosis of fibroblasts	7.27e-07	AKT2,APP,ARHGAP1,BABAM2,BAD,BAX,BCL2L1,BID,BIRC6,CAPNS1,CASP3,CASP8,CCDC47,CDKN1B,CLIC4,CTBP1,CTBP2,CUL3,CYCS,DDX58,DIABLO,EIF2AK2,EIF2S1,EMD,ENG,FADD,FAS,FGA,GAB1,GNL3,GNPNAT1,GSK3B,HRAS,HTT,IKBKB,IKBKG,INSR,IRF3,KHDRBS1,KRAS,LUM,MAP2K4,MAP4,MAPK14,MAVS,MCL1,MSH2,NOTCH1,OPA1,PITPNA,PLCG1,PLRG1,PRKAR2B,PTPN1,PTPN11,PTRH2,PYCARD,QKI,RELA,RIPK1,RPS6KB2,SGPL1,SH3GLB1,SLK,SMARCB1,SMARCC1,SOD1,SPHK2,S…	75
Cell Death and Survival	cell death	Cell death of heart cells	7.44e-07	ABCB8,ACSL1,ADIPOQ,ATG16L1,BNIP3,CALR,CASP3,CASP8,CDKN1B,CTNNB1,CXADR,DGAT1,DSP,EGLN1,ELAVL1,FASN,GNAI2,GNAQ,GNB1,GSN,HADHA,HDAC2,HSPB6,HSPD1,IKBKB,IKBKG,IL6ST,IRAK4,IVNS1ABP,KIFAP3,LCN2,MAOA,MAP2K1,MAP2K4,MAP3K5,MAPK1,MAPK14,MAPKAPK2,MTPN,MYH10,NAMPT,NECTIN2,NOL3,NOS3,PARK7,PARP1,PDPK1,PLRG1,PNPLA2,PPIF,RPSA,S100A1,SOD2,STAT3,TRIM54,UBE4B,XIAP,YAP1,ZYX	59
Skeletal and Muscular Disorders	damage	Damage of muscle	7.63e-07	ADIPOQ,APIP,APP,BUB3,C5,CASP3,CAT,CAV1,CD47,CD81,CFL2,CISD2,DAG1,DES,DMD,DYSF,HADHA,HDAC1,HDAC2,ITGA7,LAMA2,LAMA4,LDB3,LMNA,MAPK1,MBNL2,MYOF,MYOZ1,PFKM,PLEC,PLOD1,PPP1R13L,PPP3R1,RAE1,SGCB,SGCD,YAP1	37
Developmental Disorder,Organismal Injury and Abnormalities	dystrophy	Dystrophy	7.63e-07	APP,ATG7,BGN,CAPN3,CAST,CHKB,CYCS,DMD,DYSF,HOMER1,ITGA7,ITM2B,LAMA2,LMNA,LPL,MB,MTOR,PDK4,RP2,SCYL1,SGCB,SGCD,SYNE1,TLN2,TMOD1,TMOD4,UCP3,VIM	28
Cellular Compromise	degradation	Degradation of mitochondria	8.31e-07	AIFM1,ANXA6,ATG3,BAX,DNM1L,GFER,HSPA9,HTT,KRT18,Mff,MFN1,MFN2,OPA1,PISD,SH3GLB1,SNCA,VPS35	17
Organismal Injury and Abnormalities	blood clot	Blood clot	8.4e-07	ADIPOQ,AKT2,ANXA2,APOE,APOH,APP,ARF6,ATG7,ATP2A3,CAPN1,CBLB,CD36,CEACAM1,CFB,CTSD,DMTN,F13A1,F2,F3,FBN1,FLNA,GAS6,Gm21596/Hmgb1,GNAQ,GP1BA,GPX3,GSK3B,GUCY1B1,HCLS1,ITGAM,JUP,KLKB1,KNG1,LDLR,LGALS1,LGALS3,LGALS3BP,MAP3K5,MYH9,NOS3,NPC1,PDPK1,PECAM1,PIK3CB,PIP5K1C,PLG,PRCP,PRDX2,PRKAA2,PROS1,PTK2B,PTPN1,RHOA,ROCK2,RPTOR,S100A10,SERPINA10,SERPINC1,SERPIND1,SPTB,STIM1,TGM2,THBD,THBS1,VTN,VWF	66
Carbohydrate Metabolism	quantity	Quantity of carbohydrate	8.69e-07	ABCC1,ABHD5,ACACB,ACADM,ACADVL,ACOT11,ACP1,ACP6,ACTA1,ADIPOQ,AGPAT2,AKT2,AMBP,APOA2,Apoc3,APOE,APP,AQP1,AQP7,ARSB,ATG7,ATP2A2,ATXN2,AZGP1,BAD,BCAT2,C3,C5,CA5B,CAV1,CD36,CD38,CDKN1B,CEBPB,CES1,CFB,CFH,CKM,CNOT3,CPA3,CR1L,CRBN,CREB1,DAB2IP,DBH,DDAH2,DECR1,DGAT1,DNAJC3,EGFR,EIF2AK2,EPHX2,F2,FABP3,FABP4,FABP5,FGFR4,FIG4,FMO5,FOXO1,GAA,GAS7,GBE1,GBP5,GFPT1,Gk,GLUD1,Gm15807/Hmgn5,GNAO1,GNAQ,GPAM,GPAT4,…	185
Neurological Disease,Organismal Injury and Abnormalities	astrocytosis	Astrocytosis	8.76e-07	ABCD2,ACP2,ADIPOQ,APOE,APP,ARSA,CAV1,CDH2,COQ9,CTSB,CTSV,FUCA1,GJA1,GRN,GSK3B,HAX1,HSD17B4,HTT,IDE,IL6ST,IRAK4,LAMP1,LMNB1,LRPAP1,MAOB,MAPT,Mcpt4,MME,NAMPT,NDUFS4,PDCD6IP,PPT1,PRKCE,PSAP,PSMC4,S100B,SCARB2,SCYL1,SH3GLB1,SNCA,SOD1,SQSTM1	42
Neurological Disease	degeneration	Degeneration of central nervous system	9.29e-07	ABCD2,ADIPOQ,AFG3L2,AIFM1,Ank2,ANK3,APP,ARSA,ASNA1,C3,CAPN1,CAV1,CNP,CREB1,CTSB,CTSV,DNAJC5,DNM1L,FUCA1,GBA,GLB1,GSK3B,HDAC6,HEXB,HSD17B4,HTT,IL6ST,LAMC1,LMNB1,MANF,MAP1A,MAPT,MME,NDUFS4,NEFH,NFKB1,NMNAT1,NPC1,NPC2,NTRK2,PITPNA,PPT1,PPT2,PSAP,SCLY,SH3GL1,SLC1A3,SMPD1,SNCA,SOD1,SOD2,SQSTM1,STAMBP,STAT1,STUB1,TPP1,UBE4B,VAC14,VIM,VPS18	60
Cancer,Organismal Injury and Abnormalities	tumorigenesis	Tumorigenesis of tissue	9.32e-07	ACOX1,ACSS2,Actn3,ADAM17,ADH5,AEBP1,AGT,AHSG,AKAP12,AKR1B10,AKT2,ALB,ALDH2,ALDOA,ALDOC,ANGPTL2,ANGPTL4,ANXA1,ANXA2,ANXA7,APOA1,ARAF,ARG1,ARHGEF2,ASS1,ATG7,ATP2A1,ATP2A2,AXIN1,B2M,BAX,BCL2L1,BID,BSG,C3,CA3,CAD,CAV1,CBLB,CBR1,CC2D1A,CD34,CDH2,CDKN1B,Cdkn1c,CDKN2C,CEBPB,CFD,CHORDC1,CKM,CLTC,CLU,COL18A1,COL1A2,COTL1,CSNK2A1,CST3,CTNNA1,CTNNB1,CTNND1,CTSB,CTSZ,Cyp2b13/Cyp2b9,DCN,DDX58,DENND4C,DFFA,DID…	256
Cellular Development,Cellular Growth and Proliferation,Connective Tissue Development and Function	proliferation	Proliferation of fibroblast cell lines	9.5e-07	ACAT1,ACP1,ADIPOQ,AKAP12,AKR1B1,Anp32a,ARHGEF1,ARHGEF12,ATG3,ATG5,ATIC,AXIN1,BAX,BCAR1,Brd4,CAPRIN1,CAV1,CCDC6,CD81,CDC73,CDH13,CDKN1B,CEBPB,CIRBP,CLTC,COL1A1,Cops2,COPS5,CREB1,CRK,CSF1R,CSNK2A1,CSNK2B,CTNNB1,CTSD,CUL1,CYGB,DCUN1D1,DDX3X,DHX9,E2F4,EEF1D,EGFR,EIF2AK2,EIF3B,EIF3C,EIF3E,EIF3H,EIF3I,EIF4E,EIF4E3,EIF6,ERG,ERO1A,F2,FBXO4,FN1,FOXO1,G6PD,GADD45GIP1,GBP2,GNAI2,GRB2,GRN,HDGF,HINT1,HRAS,HSP…	152
Skeletal and Muscular System Development and Function	contraction	Contraction of striated muscle	9.7e-07	AGRN,AKAP5,Ank2,ANK3,ARRB1,ASPH,ATP1A2,ATP1B1,ATP2A2,CAMK2D,CSRP3,CTSV,DMD,EHD3,GAA,GNAQ,HOMER1,JSRP1,LMOD2,MAP2K6,MTOR,MYL2,MYLK,NOS3,NTRK2,PPP1R13L,PRKAA1,PRKAA2,SMTN,SRI,SRL,SRSF1,Tpm1,TRIM54	34
Connective Tissue Development and Function,Tissue Development	function	Function of adipose tissue	9.8e-07	ACADVL,ACOT11,ANGPTL4,AQP7,AZGP1,CAV1,CCNY,CD36,CEBPB,DBI,EIF4EBP1,HTT,KHDRBS1,LGALS12,LIPE,PARP1,PCK1,PLIN1,PLIN2,PLIN3,PRDX3,RIPK1,SORBS1,TSC22D3	24
Energy Production,Nucleic Acid Metabolism,Small Molecule Biochemistry	synthesis	Synthesis of ATP	9.8e-07	APBA3,APP,CUL4B,FAS,HTT,INSR,IRS1,IRS2,KRAS,MAPT,MCL1,MFN2,NDUFAF1,NDUFS6,Nmnat3,OPA1,PPIF,PRKCD,SEPHS2,SOD1,STAT3,TFAM,UCP3,VHL	24
Neurological Disease,Organismal Injury and Abnormalities	neurodegeneration	Neurodegeneration of brain	9.82e-07	ABCD2,ADIPOQ,AFG3L2,AIFM1,ANK3,APP,ARSA,C3,CAPN1,CAV1,CNP,CREB1,CTSB,CTSV,DNAJC5,DNM1L,FUCA1,GBA,GLB1,GSK3B,HDAC6,HEXB,HSD17B4,HTT,IL6ST,LAMC1,MANF,MAP1A,MAPT,MME,NDUFS4,NEFH,NFKB1,NMNAT1,NPC1,NPC2,NTRK2,PPT1,PPT2,PSAP,SCLY,SH3GL1,SMPD1,SNCA,SOD1,STAMBP,STAT1,STUB1,TPP1,UBE4B,VAC14,VIM,VPS18	53
Cardiovascular System Development and Function,Organ Development,Skeletal and Muscular System Development and Function	function	Function of cardiac muscle	9.87e-07	ADH5,ADIPOQ,ADRB3,AGT,AKAP5,ANXA6,APOB,APOE,AQP1,ARRB1,ARSB,ASPH,ATE1,ATP1A2,ATP2A2,BCAR1,CACNA2D1,CASQ2,CAV1,Cdc42,CKM,CLU,CNOT3,COX7A1,CSRP3,CTSV,DES,DNM1L,EMD,FKBP1A,GAB1,HSPB8,ICAM1,IVNS1ABP,JUP,LAMA4,LAMP2,LDLR,LIMS1,LIMS2,LMNA,MAOA,MAPK1,MB,MYH10,MYH14,NEDD4L,NEXN,NOL3,NOS3,Pde4d,PDLIM5,PFKFB1,PLIN5,PNPLA2,PPP1R13L,PRKG1,RHEB,RXRA,S100A1,SGCD,SHC1,SLC4A1,SOD1,SRL,SRSF10,SUMO1,Tpm1,TRIM54,TT…	74
Cell Death and Survival	apoptosis	Apoptosis of heart cells	1.02e-06	ACSL1,ADIPOQ,ATG16L1,BNIP3,CALR,CASP3,CASP8,CDKN1B,CTNNB1,CXADR,DGAT1,DSP,EGLN1,ELAVL1,FASN,GNAI2,GNAQ,GNB1,GSN,HDAC2,HSPB6,HSPD1,IKBKB,IKBKG,IL6ST,IRAK4,IVNS1ABP,KIFAP3,LCN2,MAOA,MAP2K1,MAP2K4,MAP3K5,MAPK1,MAPK14,MAPKAPK2,MTPN,MYH10,NAMPT,NECTIN2,NOL3,NOS3,PARK7,PARP1,PLRG1,PNPLA2,S100A1,SOD2,STAT3,TRIM54,UBE4B,YAP1	52
Respiratory Disease	respiration	Abnormal respiration	1.04e-06	ACACB,ACADVL,ACSS1,ADGRF5,AK1,ALDH2,CAT,CAV1,CAVIN3,CKM,COQ7,COX7A1,CYCS,FBN1,GBA,Gm15807/Hmgn5,HMOX2,HSPB8,MECP2,NDUFS4,PARK7,PLEC,PNPLA8,RPS6KB2,SIRT3,SLC25A4,SOD2,SQSTM1,TXNIP,UCP3	30
Cancer,Gastrointestinal Disease,Organismal Injury and Abnormalities	development	Development of digestive organ tumor	1.08e-06	ACOX1,ACTN4,AGT,ALDH2,ANXA7,ATG7,ATP2A2,AXIN1,BCL7B,BSG,CDH2,CDKN1B,CDKN2C,CNOT1,CNOT2,CSNK1A1,CSNK2A1,CST3,CTNNA1,CTNNB1,CTNND1,CTSB,DENND4C,DHX15,DIABLO,DIDO1,ELAVL1,ENTPD5,ERBIN,ERGIC1,FAH,FAS,FBXO4,FHIT,Fip1l1,GNAI2,GNB1,GSK3B,GSTP1,HINT1,HTATIP2,IKBKB,IQGAP1,ITIH4,KDM1A,KDM3B,KDM5C,KRAS,LGALS1,LGALS3,LRP1,LUC7L2,Ly6a (includes others),LZTS2,MAD1L1,MGMT,MIF,MRTFB,MSH2,MTDH,NCK1,NDRG2,NDUFV2,P…	102
Lipid Metabolism,Molecular Transport,Small Molecule Biochemistry	concentration	Concentration of cholesterol	1.08e-06	ACACB,ACAT1,ACOT11,ACOT13,ADGRF5,ADIPOQ,AEBP1,AGPAT2,AGT,Akap9,AMACR,ANGPTL4,Anp32b,APOA1,APOA2,APOA4,APOB,Apoc3,APOE,APP,ARHGDIA,ATG7,ATXN2,BAG3,BPNT1,CAV1,CCNY,CD36,CDKN1B,CES1,CSPG4,CYP27A1,DBI,DDX25,DGAT1,DNAJC7,ENTPD5,EPHX2,FABP4,FABP5,FLOT1,FLOT2,FMO5,FOXO1,FUCA1,GAS7,GBP5,GPAM,GPD2,Gpihbp1,GSK3A,GSK3B,HADHA,HINT2,HSD11B1,HTT,ICAM1,IDH1,IFNGR1,INSR,IRS2,KPNA1,LCAT,LCN2,LDLR,LGALS3,LIPA,LIPE…	121
Organismal Functions,Skeletal and Muscular Disorders	muscle weakness	Muscle weakness	1.09e-06	ACTA1,C3,CFL2,DNAJC5,DYSF,FMOD,GAA,GARS,HEXB,HTRA2,JAM3,JSRP1,KIF1B,LMNA,LUM,MAPT,MBNL2,MTM1,MYH4,NDRG1,PEX5,PFN1,PNPLA8,PRKAB2,PSAP,PTRH2,SOD1	27
Cardiovascular Disease,Cell Death and Survival,Organismal Injury and Abnormalities,Skeletal and Muscular Disorders	cell death	Cell death of cardiomyocytes	1.09e-06	ABCB8,ACSL1,ADIPOQ,ATG16L1,BNIP3,CALR,CASP3,CASP8,CDKN1B,CXADR,DGAT1,DSP,EGLN1,ELAVL1,FASN,GNAI2,GNAQ,GNB1,GSN,HADHA,HDAC2,HSPB6,HSPD1,IKBKG,IL6ST,IRAK4,IVNS1ABP,KIFAP3,LCN2,MAOA,MAP2K1,MAP2K4,MAP3K5,MAPK1,MAPK14,MAPKAPK2,MTPN,MYH10,NAMPT,NECTIN2,NOL3,NOS3,PARK7,PARP1,PDPK1,PLRG1,PNPLA2,PPIF,RPSA,S100A1,SOD2,STAT3,TRIM54,UBE4B,XIAP,YAP1,ZYX	57
Neurological Disease	neurodegeneration	Neurodegeneration	1.11e-06	ABCD2,ADIPOQ,AFG3L2,AIFM1,Ank2,ANK3,APOE,APP,ARSA,ASNA1,ASPA,ATG5,ATG7,ATP1B1,BAG5,C3,CAPN1,CASP3,CASP6,CAV1,CISD2,CNP,CP,CREB1,CSF1R,CTSB,CTSD,CTSV,DCTN2,DNAJC5,DNM1L,DPYSL2,DPYSL3,Dst,DYNC1H1,EGFR,EGLN1,FABP3,FUCA1,GAPDH,GBA,GLB1,GPHN,GPX1,GPX4,GRN,GSK3B,HDAC6,HEXB,HPRT1,HSD17B4,HTT,IL6ST,LAMC1,LANCL1,LMNB1,LRP1,LRPAP1,MAN2C1,MANF,MAP1A,MAP2K1,MAPT,MAVS,MME,MPZ,MSRB3,MTMR2,NDRG1,NDUFS4,NEFH,Nef…	126
Post-Translational Modification,Protein Folding	folding	Folding of protein	1.17e-06	B2M,BAG5,DNAJC1,ENTPD5,ERO1A,FKBP9,HSP90AA1,HSPA8,MESD,PFDN2,PRDX4,SELENOF,SH3GLB1,STUB1,TBCE	15
Cancer,Organismal Injury and Abnormalities	non-melanoma solid tumor	Non-melanoma solid tumor	1.22e-06	ACOX1,ACSS2,Actn3,ADH5,AEBP1,AGT,AHSG,AIMP1,AKR1B10,AKT2,ALB,ALDH2,ALDH9A1,ALDOA,ALDOC,ANGPTL2,ANXA1,ANXA2,ANXA7,AOC3,APOA1,ARAF,ARG1,ARHGEF2,ASS1,ATF7,ATG7,ATP2A1,ATP2A2,AXIN1,B2M,BAD,BAG2,BAX,BCL2L1,BCL2L13,BID,BRD2,Brd4,BSG,C3,CA3,CAD,CASP8,CAV1,CBR1,CC2D1A,CCT7,CD34,CDKN1B,Cdkn1c,CDKN2C,CEBPB,CFD,CKM,CLU,COL18A1,COL1A2,COTL1,CRKL,CSNK2A1,CST3,CSTF3,CTNNA1,CTNNB1,CTNND1,CTSB,CTSZ,CUL1,Cyp2b13/…	314
Metabolic Disease	enzymopathy	Enzymopathy	1.26e-06	ACADL,Apoc3,APOE,ARSA,ASAH1,ATP5F1A,FUCA1,GALC,GBA,GLB1,GUSB,HEXA,HEXB,MIGA2,NDUFS6,NOS3,NPC1,NPC2,PCBD2,PHYH,PPT2,PRKAG2,PSAP,PTS,SMPD1	25
Carbohydrate Metabolism,Small Molecule Biochemistry	metabolism	Metabolism of hexose	1.29e-06	ADIPOQ,ADPGK,AKT2,ALDH5A1,ATG5,BAD,DCN,FABP5,FUOM,GALE,GALK1,HDAC5,HK2,HRAS,HTT,IGFBP5,INPPL1,IRS1,ITGB1,KHK,MAN2B1,MAPK14,PGM1,PGM2,PML,POFUT1,PRKAA1,RETN,SLC2A1,SMARCB1,TPI1,ZBTB20	32
Lipid Metabolism,Small Molecule Biochemistry	metabolism	Fatty acid metabolism	1.36e-06	ABCC1,ACAA1,ACACA,ACACB,ACADL,ACADVL,ACBD3,ACOT2,ACOT7,ACOT9,ACSL1,ACSL4,ACSM3,ACSS1,ACSS2,ADIPOQ,AEBP1,AGT,AKR1B1,ALDH5A1,ALKBH7,ALOX12,ANXA1,APOA1,APOA2,APOA4,APOB,APOE,C5,CAV1,CD14,CD36,CEBPB,CES1,CLU,CPT1B,CROT,CTNNB1,CYP27A1,CYP2E1,DECR1,DECR2,ECI2,EHHADH,EIF6,F2,FABP3,FABP4,FAM213B,FAS,FASN,GGT5,Gk,GPAM,GPAT4,Gpihbp1,HMOX2,HSD17B4,HTT,IGHM,IRAK1,KNG1,LCAT,LDLR,LIPA,LIPE,LPIN1,LRP1,LSS,LYN,M…	122
Neurological Disease,Organismal Injury and Abnormalities	gliosis	Gliosis	1.4e-06	ABCD2,ACP2,ADIPOQ,ALDH5A1,APOE,APP,ARSA,BAD,BID,CAST,CAV1,CDH2,CDKN1B,COQ9,CSF1R,CTSB,CTSF,CTSV,DNAJC5,FUCA1,GJA1,GRN,GSK3B,HAX1,HSD17B4,HTT,IDE,IFNGR1,IL6ST,IRAK4,ITM2B,LAMP1,LMNB1,LRPAP1,Ly6a (includes others),MAOB,MAPT,Mcpt4,MME,NAMPT,NDUFS4,OSTM1,PDCD6IP,PPT1,PRKCE,PSAP,PSMC4,RNF2,S100B,SCARB2,SCYL1,SH3GLB1,SMPD1,SNCA,SOD1,SOD2,SPARC,SPARCL1,SQSTM1,STAM,TARDBP,VPS13A	62
Organismal Injury and Abnormalities	visceromegaly	Visceromegaly	1.43e-06	ABCD3,ADAM17,ADD2,ADIPOQ,AGO2,AGT,AKAP12,AKAP13,AMACR,ANXA7,APOE,ARAF,ARG1,ARHGEF1,ATP2A2,AZGP1,BAG6,BAX,BCAT2,BPNT1,Bst2,C3,C4A/C4B,CALR,CASP8,CASQ2,CAV1,CD151,CD2AP,CD36,CD47,Cdc42,CDH2,CDKN1B,CDKN2C,CEBPB,CKM,CKMT2,CNOT3,CREB1,CRYAB,CSNK2A1,CSRP3,CTNNB1,CTSA,CTSB,CTSC,CTSD,CTSV,CYP27A1,DDX58,DES,DMD,DNAJC3,DPP4,EEF1D,EGFR,EGLN1,EHD3,EHD4,EIF4EBP1,ENDOG,ENTPD5,ERBIN,ERG,F3,FABP3,FAH,FAS,FASN,FD…	224
Lipid Metabolism,Molecular Transport,Small Molecule Biochemistry	concentration	Concentration of sterol	1.52e-06	ACACB,ACAT1,ACAT2,ACOT11,ACOT13,ADGRF5,ADIPOQ,AEBP1,AGPAT2,AGT,Akap9,AMACR,ANGPTL4,Anp32b,APOA1,APOA2,APOA4,APOB,Apoc3,APOE,APP,ARHGDIA,ATG7,ATXN2,BAG3,BPNT1,CAV1,CCNY,CD36,CDKN1B,CES1,CLU,CSPG4,CYP27A1,DBI,DDX25,DGAT1,DNAJC7,ENTPD5,EPB41,EPHX2,FABP4,FABP5,FLOT1,FLOT2,FMO5,FOXO1,FUCA1,GAS7,GBP5,GC,GPAM,GPD2,Gpihbp1,GSK3A,GSK3B,HADHA,HINT2,HSD11B1,HTT,ICAM1,IDH1,IFNGR1,INSR,IRS2,KPNA1,LCAT,LCN2,LD…	126
Cellular Movement,Hematological Disease,Immunological Disease,Inflammatory Disease,Inflammatory Response,Organismal Injury and Abnormalities,Respiratory Disease	allergic pulmonary eosinophilia	Allergic pulmonary eosinophilia	1.79e-06	ACO2,ADIPOQ,ALB,ALDH2,ALDOA,ANXA3,ARG1,CDH13,CHD4,Chil3/Chil4,ENO1,GAPDH,HNRNPAB,HSPA5,MYH9,P4HB,PDIA3,PLCB3,PRDX1,PRDX6,SELENBP1,TKT,TPI1,TUBB	24
Cell Morphology,Organ Morphology,Organismal Injury and Abnormalities,Skeletal and Muscular Disorders,Skeletal and Muscular System Development and Function,Tissue Morphology	abnormal morphology	Abnormal morphology of skeletal muscle cells	1.79e-06	ACADVL,ACTA1,ADIPOQ,CACNB1,CAV1,CAV2,CFL2,DYSF,EMD,FLNC,GAA,H6PD,HSD11B1,ILF3,LAMA2,MTM1,MYH4,PFKM,PLEC,RYR1,SOD2,SYNE1,TRIO,UCHL3	24
Cardiovascular System Development and Function,Cell Morphology,Organ Morphology,Organismal Development	morphology	Morphology of heart cells	1.8e-06	ACADM,ACADVL,ADAM17,AGT,AKAP5,ARAF,ATE1,ATP2A2,BCAR1,BIN1,CALR,CASQ2,CAV1,CDH2,CLU,CSRP2,CSRP3,CTSB,CTSC,CTSD,CTSV,CXADR,DES,DMD,DNAJC3,EEF1D,EMD,ENDOG,FMOD,FOXO1,FXR1,GAA,GNAQ,GPX3,GSK3A,GSK3B,HEXIM1,HPRT1,HSP90B1,HSPB7,INSR,ITPA,JPH2,LAMA4,LCAT,LIMS1,LIMS2,LUM,MAP1S,MAP2K6,MAPK14,MB,Mcpt4,MYH10,MYOM1,MYOZ2,PDPK1,PLEC,PNPLA2,PPP1R13L,PPP3CA,PTK2,PTPN11,RAB2A,RHEB,S100A10,SOD2,SPTBN1,TAB1,TH,TTN,…	75
Cell Death and Survival	cell death	Cell death of neuroblastoma cell lines	2.01e-06	APOE,APP,ATG5,CAPN1,CAPN2,CCT2,CCT3,CCT4,CCT5,CCT6A,CCT7,CCT8,CTNNB1,DCTN1,DNAJB1,GAS7,HSPA8,HTT,ITSN1,LRP1,MAPT,MIF,OXR1,PARK7,SNCA,SOD1,STUB1,TARDBP,TCP1,UBE3A,XDH,YWHAE	32
Cardiovascular Disease,Cell Death and Survival,Organismal Injury and Abnormalities,Skeletal and Muscular Disorders	apoptosis	Apoptosis of cardiomyocytes	2.01e-06	ACSL1,ADIPOQ,ATG16L1,BNIP3,CALR,CASP3,CASP8,CDKN1B,CXADR,DGAT1,DSP,EGLN1,ELAVL1,FASN,GNAI2,GNAQ,GNB1,GSN,HDAC2,HSPB6,HSPD1,IKBKG,IL6ST,IRAK4,IVNS1ABP,KIFAP3,LCN2,MAOA,MAP2K1,MAP2K4,MAP3K5,MAPK1,MAPK14,MAPKAPK2,MTPN,MYH10,NAMPT,NECTIN2,NOL3,NOS3,PARK7,PARP1,PLRG1,PNPLA2,S100A1,SOD2,STAT3,TRIM54,UBE4B,YAP1	50
Cardiovascular Disease,Cardiovascular System Development and Function,Organ Morphology,Organismal Development,Organismal Injury and Abnormalities	enlargement	Enlargement of heart	2.09e-06	ADAM17,ADIPOQ,AGO2,AGT,AKAP12,AKAP13,APOE,ARAF,ATP2A2,CASQ2,CAV1,CD2AP,CD36,CDH2,CDKN1B,CDKN2C,CKM,CKMT2,CNOT3,CREB1,CRYAB,CSNK2A1,CSRP3,CTNNB1,CTSB,CTSC,CTSD,CTSV,DES,DMD,DNAJC3,EEF1D,EGFR,EGLN1,EIF4EBP1,ENDOG,ERBIN,ERG,F3,FABP3,FASN,FKBP1A,FUBP1,GAA,GLRX3,GNA11,GNAI2,GNAQ,GPX3,GRB2,GSK3B,GSN,HEXIM1,HPRT1,HRAS,Hspa1b,HSPB2,HSPB8,HUWE1,IGF2R,ITGAV,JUP,KIFAP3,LAMA4,LASP1,LCAT,LMCD1,LNPEP,MAP2K1,MA…	134
Organismal Injury and Abnormalities	cytosis	Cytosis	2.18e-06	ABCD2,ACP2,ADD1,ADD2,ADD3,ADGRE5,ADIPOQ,ALDH5A1,ANXA7,APOA1,APOE,APP,ARSA,BAD,BCL2L1,BID,BSG,C5,CALR,CAST,CAV1,Cdc42,CDH2,CDKN1B,CLEC10A,CLIC1,COQ9,CSF1R,CTSB,CTSF,CTSV,DMTN,DNAJC5,EGLN1,ELAVL1,EPB42,FUCA1,GJA1,GNAI2,GRN,GSK3B,HAX1,HBA1/HBA2,Hbb-b1,HSD17B4,HTT,IDE,IFNGR1,IKBKB,IL6ST,IRAK4,ITGB2,ITM2B,KRAS,LAMP1,LGALS3,LMNB1,LRPAP1,Ly6a (includes others),MAOB,MAPK14,MAPT,Mcpt4,MIB1,MME,NAMPT,NDUFS…	106
Cell Morphology,Nervous System Development and Function,Organ Morphology,Organismal Development	morphology	Morphology of brain cells	2.25e-06	ABCD2,ADIPOQ,ANXA1,APP,ARSA,ATG5,ATG7,ATXN2,BICD2,BID,CD81,CEBPB,CHL1,CHMP2B,CHMP4B,CP,CST3,CSTB,CTSB,EIF4EBP2,FLNA,FMR1,GAS1,GM2A,GNPAT,HDAC2,HEXB,HSPA4,HTRA2,HTT,MANBA,MAP1A,MAP1B,MECP2,NCOA1,NDE1,NDEL1,NFIA,NFIB,NTRK2,OSTM1,PAFAH1B1,Pcmt1,PHYH,PITPNA,PLCB1,PLXNB2,PPT1,PSAP,PTK2,PTPRA,PTPRC,PURA,PVALB,S100A4,SGCE,SIL1,SLC1A3,SMPD1,SPARCL1,SUN1,SUN2,SYNCRIP,TPP1,TSC1,UBE4B	66
Lipid Metabolism,Small Molecule Biochemistry	hydrolysis	Hydrolysis of lipid	2.53e-06	ABHD4,ABHD5,ABHD6,ACAA1,ACOT11,ACOT13,AGT,ANGPTL4,APOA1,APOA2,APOE,BAG4,DYNC1H1,F10,F2,FABP3,FABP4,FABP5,GM2A,GNAQ,GPCPD1,GPT,HEXA,HEXB,KNG1,LDLR,LIPA,LIPE,LPL,NR3C1,PDGFRB,PLA2G16,PLCB1,PLCD1,PLIN1,PRKAA1,PRKAA2,RPS6KA3	38
Lipid Metabolism,Small Molecule Biochemistry	cleavage	Cleavage of lipid	2.55e-06	ABHD4,ABHD5,ABHD6,ACAA1,ACOT11,ACOT13,AGT,ANGPTL4,APOA1,APOA2,APOE,BAG4,DYNC1H1,F10,F2,FABP3,FABP4,FABP5,GGT5,GM2A,GNAQ,GPCPD1,GPT,HEXA,HEXB,KNG1,LDLR,LIPA,LIPE,LPL,NR3C1,PDGFRB,PLA2G16,PLCB1,PLCD1,PLIN1,PRKAA1,PRKAA2,RPS6KA3,SCP2	40
Cellular Compromise	fragmentation	Fragmentation of mitochondria	2.59e-06	AIFM1,ANXA6,ATG3,BAX,DNM1L,GFER,HSPA9,KRT18,Mff,MFN1,MFN2,OPA1,PISD,SH3GLB1,SNCA,VPS35	16
Neurological Disease,Organismal Injury and Abnormalities	degeneration	Degeneration of brain	2.62e-06	ABCD2,ADIPOQ,AFG3L2,AIFM1,ANK3,APP,ARSA,ASNA1,C3,CAPN1,CAV1,CNP,CREB1,CTSB,CTSV,DNAJC5,DNM1L,FUCA1,GBA,GLB1,GSK3B,HDAC6,HEXB,HSD17B4,HTT,IL6ST,LAMC1,MANF,MAP1A,MAPT,MME,NDUFS4,NEFH,NFKB1,NMNAT1,NPC1,NPC2,NTRK2,PITPNA,PPT1,PPT2,PSAP,SCLY,SH3GL1,SMPD1,SNCA,SOD1,SOD2,STAMBP,STAT1,STUB1,TPP1,UBE4B,VAC14,VIM,VPS18	56
Cell-To-Cell Signaling and Interaction,Hematological System Development and Function,Inflammatory Response	aggregation	Aggregation of blood platelets	3.02e-06	ADIPOQ,AKT2,ALOX12,ANGPTL2,ANXA7,ATG7,ATP2A3,BLOC1S4,CAPN1,CBLB,CD47,Cdc42,CEACAM1,CLIC1,DMTN,EMILIN2,ENTPD1,F2,FGA,GAS6,GNA13,GNAI2,GNAQ,GPX3,GSK3A,GSK3B,GUCY1B1,HCLS1,ITGA2B,ITGB1,LYN,MAP3K5,MYLK,NOS3,P4HB,PDIA3,PDPK1,PECAM1,PIK3R1,PIP5K1C,PLCB3,PLG,PRDX2,PRKAB1,PRKAB2,PRKCD,PRKD2,PRKG1,PTK2B,PTPN1,RASGRP2,SEPT5,SERPIND1,THBS1,VASP,VPS33B,VTN,VWF	58
Carbohydrate Metabolism	uptake	Uptake of carbohydrate	3.04e-06	ABHD5,ACSL1,ADIPOQ,ADRB3,AKT2,APOE,APP,APPL1,AQP7,ARF6,CD36,CEACAM1,CEBPB,CSF1R,DGAT1,EXOC7,FABP3,GAPVD1,GFPT1,GNA11,GNAQ,H6PD,HFE,HTT,IKBKB,IKBKG,INPPL1,INSR,INSRR,IRS1,IRS2,JUP,KIF3A,KRAS,LIPE,LNPEP,LPL,LRP1,MAPK14,MIF,MPC1,MTOR,MYO1C,MYO5A,NOS3,NPC2,PARP1,PDK2,PDK4,PEA15,PIK3R1,PKM,PNPLA2,PPM1A,PPP1R3A,PRKAA1,PRKAA2,PRKAB1,PRKAB2,PTPN1,PTPN11,RALA,RALGAPA2,RETN,RPTOR,RTN2,SCD,SGCB,SLC1A3,SLC27…	79
Cardiovascular System Development and Function,Organ Development,Organ Morphology,Skeletal and Muscular System Development and Function	contraction	Contraction of cardiac muscle	3.08e-06	AGRN,AKAP5,Ank2,ANK3,ARRB1,ASPH,ATP1B1,ATP2A2,CAMK2D,CSRP3,CTSV,EHD3,GNAQ,LMOD2,MAP2K6,MTOR,MYL2,MYLK,NOS3,NTRK2,PPP1R13L,SMTN,SRI,SRL,SRSF1,Tpm1,TRIM54	27
Carbohydrate Metabolism	glycolysis	Glycolysis of cells	3.09e-06	Actn3,APBA3,CUL4B,EIF6,ENO1,ENO3,ENTPD5,GPD1,GPI,GSK3B,HK1,IKBKB,KRAS,LDHA,MLXIPL,MTCH2,Nmnat3,PDK1,PDK4,PFN1,PGAM2,PGK1,PKM,PRKAA2,PTPMT1,RELA,RPTOR,SLC2A1,SLC4A4,STAT3,STAT6,TIGAR	32
Cell Morphology,Cellular Assembly and Organization	morphology	Morphology of filaments	3.17e-06	ABI1,APP,BGN,CAV1,COL3A1,COL5A1,COL5A2,CRYAB,DCN,DMTN,DPT,EPS8,ITM2B,LMOD2,LUM,MAP1B,MTSS1,OGN,PCOLCE,PLOD1,PPIB,RHOA,ROCK1,SERPINH1	24
Cellular Assembly and Organization,Cellular Function and Maintenance	stabilization	Stabilization of microtubules	3.21e-06	APP,CDKN1B,CLIP1,DIAPH1,FMR1,GSK3B,IQGAP1,ITGAM,Macf1,MAP1S,MAP6,MAPRE1,MBP,PTK2B,STAT3	15
Digestive System Development and Function,Gastrointestinal Disease,Hepatic System Development and Function,Hepatic System Disease,Organismal Development,Organismal Injury and Abnormalities	abnormal morphology	Abnormal morphology of hepatobiliary system	3.29e-06	ABCD3,ADIPOQ,AEBP1,AMACR,APEX1,APOA1,APOE,ARF6,ARG1,ASAH1,ATF7,ATG5,BCAR1,BID,BPNT1,BSG,C3,CDKN1B,CIAPIN1,CNOT3,COL1A1,COL3A1,CP,CRBN,CRKL,CTBS,CTNNB1,CTSA,CYP27A1,CYP2E1,EGFR,ENTPD5,FAH,FDFT1,FGA,FUBP1,GBA,GRN,GSK3B,GSTZ1,GUCY1B1,HADHA,HEXA,HEXB,HINT2,HMGCL,HSPG2,HYAL1,IGF2R,IKBKB,IKBKG,INSR,JUP,KRAS,KRT18,KRT8,LDLR,LGALS3,LIPA,LMNA,LPL,MAN2B1,MAN2C1,MANBA,MAP2K4,MAPK14,MIF,MUT,MYH10,NCOR1,NOS3,…	107
Developmental Disorder,Hereditary Disorder,Metabolic Disease,Organismal Injury and Abnormalities	storage disease	Storage disease	3.59e-06	ACADL,Apoc3,APOE,ARSA,ASAH1,ATP5F1A,FUCA1,GAA,GALC,GBA,GLB1,GUSB,HEXA,HEXB,MIGA2,NOS3,NPC1,NPC2,PHYH,PPT2,PSAP,SMPD1	22
Cell Morphology,Cellular Function and Maintenance,Connective Tissue Development and Function	autophagy	Autophagy of fibroblast cell lines	3.59e-06	ATG3,ATG5,BAG6,BNIP3,CAPNS1,DNAJA3,DNM1L,EIF2AK2,EIF2S1,Gm21596/Hmgb1,GSK3B,IKBKB,IKBKG,MCL1,MFN2,NLRX1,RAB9A,RRAGA,SCD,SH3GLB1,UBR4,ULK1	22
Carbohydrate Metabolism	uptake	Uptake of monosaccharide	3.59e-06	ABHD5,ACSL1,ADIPOQ,ADRB3,AKT2,APOE,APP,APPL1,ARF6,CD36,CEACAM1,CEBPB,CSF1R,DGAT1,EXOC7,FABP3,GAPVD1,GFPT1,GNA11,GNAQ,H6PD,HFE,HTT,IKBKB,IKBKG,INPPL1,INSR,INSRR,IRS1,IRS2,JUP,KIF3A,KRAS,LIPE,LNPEP,LPL,LRP1,MAPK14,MIF,MPC1,MTOR,MYO1C,MYO5A,NOS3,NPC2,PDK2,PDK4,PEA15,PIK3R1,PKM,PNPLA2,PPM1A,PPP1R3A,PRKAA1,PRKAA2,PRKAB1,PRKAB2,PTPN1,PTPN11,RALA,RALGAPA2,RETN,RPTOR,RTN2,SCD,SGCB,SLC1A3,SLC27A1,SLC2A1,S…	77
Cell Morphology,Cell-To-Cell Signaling and Interaction,Cellular Assembly and Organization	morphology	Morphology of intercellular junctions	3.63e-06	AFDN,AGRN,APOE,APP,ATE1,B2M,C3,CALR,CAPRIN1,CAPZB,CAV1,CSRP2,CSRP3,DAG1,DES,DMD,DNAJC5,ERC2,GABPA,GPHN,GRN,HSPA4,HSPG2,HTT,ITGA5,ITGB1,JUP,LAMA2,LAMB2,LDLR,LGALS1,LGMN,MAPT,MBNL2,Nedd4,Nes,PLEC,PPP1R13L,PRKAA1,PRKCD,RER1,ROCK2,RPS6KA3,SH3GL1,SHANK3,SNCA,SNCG,SNTA1,SNTB2,STIP1,SYNE1,SYNE2,TJP2,VCL,VIM	55
Lipid Metabolism,Molecular Transport,Small Molecule Biochemistry	accumulation	Accumulation of triacylglycerol	3.64e-06	ABHD5,ACACA,ACADL,ACAT2,ACSL1,ADIPOQ,AGPAT2,APOB,APOE,AQP7,CD36,CEACAM1,FOXO1,GPAM,HADHA,HSD11B1,KDM1A,LIPE,LPIN1,LRP1,MID1IP1,MIF,PCYT1A,PDK4,PIN1,PITPNA,PLIN1,PLIN2,PLIN5,PNPLA2,RBP1,SCD,SCP2,SLC27A1,SMPD1,STAT5A,TAF10,USP7,VHL	39
Protein Degradation,Protein Synthesis	catabolism	Catabolism of protein	3.73e-06	ADAM17,ADIPOQ,AGT,ALOX12,Ank2,APOE,APP,ARIH1,ARIH2,ARRB1,ASPH,ATG7,ATP1B1,AXIN1,AZGP1,BAG3,BAG6,CALR,CAPN1,CAPN2,CAPN3,CAPNS1,CAST,CBLB,Cdc42,CNDP2,CREB1,CRYAB,CTSA,CTSC,CTSH,CTSV,CUL2,CUL3,CUL4A,CUL4B,DAB2IP,DLD,EIF2AK2,ERAP1,GGA1,GIPC1,Gpihbp1,GPLD1,HDAC6,HTRA2,HTT,IFI30,Ighg2a,IKBKB,IMMP2L,IPO9,IRAK3,LAMP1,LAMP2,LGMN,LNPEP,LONP1,LRP1,MANBA,Mcpt4,MTOR,NAALAD2,NCKAP1,Nedd4,NGLY1,NPM1,NRDC,PARK7,…	111
Neurological Disease	neurological signs	Neurological signs	3.88e-06	ABCD2,ACP1,ACTN2,Ank2,AP1S1,APOA1,APOD,APOE,APP,ARAF,ARL3,ATP2B1,ATP6V1A,B2M,BASP1,BCL2L1,C3,CA2,CASP3,CASP6,CAV1,Cdc42,CDH2,CEBPB,CETN2,CIRBP,CKB,COX7A2,CREB1,DBH,DDX1,DNAJA1,DNAJB1,EIF3E,ENO2,ENPP5,EPHB4,FABP5,FKBP4,FMR1,GBA,GNB1,GPAM,GRN,GSK3A,Hnrnpa1,HNRNPA2B1,HSPA8,HTT,IMPA1,INPP1,ITM2B,ITPR1,L1CAM,LAMP2,LPL,MAP3K5,MAPT,MME,MTOR,MYEF2,MYO1B,MYO5A,NDRG1,NFKB1,NPM1,NTRK2,NTRK3,PCNA,PCTP,PDK1,P…	107
Cardiovascular Disease,Organismal Injury and Abnormalities,Skeletal and Muscular Disorders	dilated cardiomyopathy	Dilated cardiomyopathy	3.95e-06	ACSL1,AIFM1,CASP8,CAST,COX7A1,CREB1,CSRP3,CTSV,DAG1,DES,EGLN1,FASN,FKBP1A,GJA1,GNAQ,Hnrnpa1,IKBKB,IKBKG,INSR,IRAK4,LIMS1,LIMS2,LMNA,LPL,MAP3K5,MCL1,Mff,MYH11,MYH9,MYL2,NEXN,PDLIM5,PPP2CA,PRKAR1A,PRKD1,PTPN11,RXRA,SGCD,SLC1A3,SLC2A4,SOD2,SRSF2,STAB1,TFAM,TRIM54,VCL,VHL,YAP1	48
Neurological Disease	degeneration	Degeneration of nervous system	4.15e-06	ABCD2,ADIPOQ,AFG3L2,AIFM1,Ank2,ANK3,APOE,APP,ARSA,ASNA1,ASPA,ATG7,BAG5,C3,CAPN1,CASP3,CASP6,CASP8,CAV1,CISD2,CNP,CP,CREB1,CSF1R,CTSB,CTSD,CTSV,DCTN2,DNAJC5,DNM1L,DPYSL3,Dst,DYNC1H1,FABP3,FUCA1,GBA,GLB1,GPHN,GPX1,GPX4,GRN,GSK3B,HDAC6,HEXB,HSD17B4,HTT,IL6ST,LAMC1,LMNB1,LRP1,LRPAP1,MAN2C1,MANF,MAP1A,MAP2K1,MAPT,MAVS,MME,MPZ,MSRB3,MTMR2,NDRG1,NDUFS4,NEFH,Nefm,NFKB1,NMNAT1,NPC1,NPC2,NTRK2,NTRK3,PARK7,…	115
Organismal Development	size	Size of body	4.19e-06	AAAS,ABHD5,ACACB,ACOT13,ACOX1,ACP1,ACTA1,ADAM17,ADD1,ADGRF5,ADIPOQ,ADRB3,AEBP1,AFG3L2,AGPAT2,AGT,AKT2,ALDH5A1,ALPL,ANGPTL2,ANGPTL4,Ank2,Anp32b,ANXA2,ANXA7,AP1G1,APOB,APOBEC2,APOE,APP,AQP1,AQP7,ARAF,ARHGAP1,ARIH2,ARRB1,ARSB,ASPA,ATAD1,ATG7,ATP2A2,ATXN2,BAX,BCAT2,BCLAF1,BGN,BICD2,BLMH,BSG,C3,CA4,CA5B,CANX,CASP3,CASP6,CAV1,CAVIN3,CC2D1A,CCNY,CD36,Cd59a,CD81,CDKN1B,Cdkn1c,CDKN2C,CEBPB,Celf1,CEP290,CE…	350
Cell Morphology,Cellular Movement,Connective Tissue Development and Function	cell spreading	Cell spreading of fibroblast cell lines	4.43e-06	ABI1,ACP1,ACTN4,BCAR1,CAST,CD151,EHD1,FLNA,FLNC,FN1,GBP2,GNA11,IPO9,ITGB1,NCK1,PACSIN2,PALLD,PTBP1,PTK2,RACK1,RANBP9,RTN4,SORBS1,TGFB1I1,VCL,VIM	26
Cardiovascular Disease,Cardiovascular System Development and Function,Cell Morphology,Organ Morphology,Organismal Development,Organismal Injury and Abnormalities,Skeletal and Muscular Disorders,Skeletal and Muscular System Development and Function,Tissue Morphology	abnormal morphology	Abnormal morphology of cardiomyocytes	4.99e-06	ACADM,ACADVL,ADAM17,ATE1,ATP2A2,BCAR1,BIN1,CALR,CASQ2,CAV1,CDH2,CLU,CSRP2,CSRP3,CTSV,CXADR,DES,EMD,FMOD,FXR1,GAA,HEXIM1,HSP90B1,HSPB7,ITPA,JPH2,LAMA4,LUM,MAP1S,MB,MYH10,PLEC,PNPLA2,PPP1R13L,SOD2,SPTBN1,TAB1,TH,TTN,UBE4B,VCL	41
Cell Morphology,Organ Morphology,Skeletal and Muscular System Development and Function,Tissue Morphology	morphology	Morphology of myofiber	5.01e-06	AGT,BAX,CD47,CISD2,COL15A1,DMD,FLNC,FOXO1,GAA,HEXIM1,ICAM1,KLHL40,LAMA2,MAPK14,NFKB1,PIK3R1,PRKAA1,PRKAA2,PRKAB1,PRKAB2,PSAP,SGCD,STUB1,SYNE1,THBS1,TNNT1,TRIO	27
Cell Morphology	contraction	Contraction of cells	5.06e-06	AGRN,AKAP10,AKAP5,Ank2,ANK3,ARRB1,ASPH,ATP2A2,CAV1,GNAQ,ITGA1,ITGA3,ITGB1,LMOD2,MYLK,NOS3,PDGFRB,PLXNA1,SRL,SRSF1,VCL	21
Developmental Disorder,Embryonic Development,Organismal Development,Tissue Morphology	abnormal morphology	Abnormal morphology of blastocyst	5.33e-06	ADAM17,AHCTF1,APEX1,BIRC6,C3,Cdkn1c,CHM,CNOT3,COPS3,CSNK2B,CTNNB1,CUL3,DAB2,DAD1,DDX3X,DNM1L,EGFR,EGLN1,FERMT2,HSPA5,ITGAV,ITGB1,KRT8,MAP2K1,MAPK1,MED28,MFN2,MTOR,Mug1/Mug2,NDUFA13,NOA1,PCYT1A,PDGFRB,PLCB3,Pzp,RAB6A,RAD23B,RNF2,RPTOR,SERPINB5,SMAD2,SMARCC1,SNAP23,SSB,TAF10,THOC1,TLN1,TXN,UBA3,UBE2I,VHL,ZNF830,ZPR1	53
Organismal Injury and Abnormalities	bleeding	Bleeding	5.65e-06	ABI1,ADAM17,ADIPOQ,AGT,AIP,ALPL,ANKRD17,ANXA7,AP1M1,APOB,APOE,APP,ARF6,ATE1,ATF7,ATP2A3,BGN,BID,BIRC6,CAPN1,CAPN2,CAPNS1,CASP8,CAST,CNN1,COL18A1,COL1A1,COL2A1,CRK,CSNK2A1,CTBP1,CTBP2,CXADR,DDX3X,DNM1L,E2F4,EGFR,ENG,ENTPD1,ERG,F10,F13A1,F2,F3,FADD,FAIM,FAS,FBLN1,FBN1,FCGRT,FERMT2,FGA,FGG,FKBP1A,FLNA,FN1,FUBP1,G6PD,GIT1,GNA11,GNA13,GNAQ,GP1BA,GRN,GUCY1B1,HCLS1,HNRNPD,HSPG2,ICAM1,IDH1,IFNGR1,IKBKB,I…	137
Cellular Movement,Connective Tissue Development and Function	migration	Migration of fibroblasts	6.03e-06	ADIPOQ,AKT2,APPL1,APPL2,BAG4,BCAR1,CAPNS1,CAV1,CDKN1B,DMTN,EHD1,ENG,FLNB,FN1,GNA13,IGBP1,IKBKB,ILK,LRP1,LRPAP1,MAP2K1,MAPK1,MAPK14,MAPKAPK2,MYH10,PACSIN2,PALLD,PGGT1B,PLEC,PML,PRKACA,PRKAR1A,PRKCD,PRKCE,PTK2,PTPRA,PXN,SGPL1,STAT3,SYNE2,THBS1,VASP,VCL,VTN,ZYX	45
Amino Acid Metabolism	abnormal quantity	Abnormal quantity of amino acids	6.41e-06	ACADVL,ALDH5A1,APOE,ARG1,ASL,ASS1,ATG3,ATG5,ATG7,BCAT2,CAV1,DBT,DDAH1,DDO,DGLUCY,FAH,GCLM,GPD2,LAMP2,LDLR,LIAS,MTR,MUT,OAT,PANK1,PCK1,PDK4,PTS,SLC25A4,SPR	30
Neurological Disease	progressive motor neuropathy	Progressive motor neuropathy	6.44e-06	APOE,CASP3,CASP8,CD36,FADD,FAS,FASN,LDLR,LPL,MAOB,MBP,MCAM,NEFH,NEFL,PVALB,RTN4,SNCA,SOD1,SOD2,TBCE,VLDLR,XIAP	22
Lipid Metabolism,Molecular Transport,Small Molecule Biochemistry	clearance	Clearance of lipid	7.16e-06	ADH1C,ADIPOQ,ANGPTL4,APOA1,Apoc3,APOD,APOE,C3,HSD11B1,LCAT,LDLR,LPL,LRP1,PCTP,PCYT2,PLIN2,SLC2A4,VLDLR	18
Hematological System Development and Function	hemostasis	Hemostasis	7.67e-06	AKT2,ANO6,ANXA2,ANXA7,AP3B1,APOE,APOH,ATP2A3,BLOC1S3,C3,C4A/C4B,CAPN1,CEACAM1,CLIC1,DMD,EMILIN2,ENTPD1,ENTPD2,F10,F13A1,F13B,F2,F3,FGA,FGG,GAS6,GNA13,GNAI2,GNAQ,GP1BA,GSK3A,GSK3B,GUCY1B1,Hrg,ITGA2B,ITGAM,ITGB1,KNG1,LDLR,LNPK,MAP3K5,Mcpt4,MFAP2,MFGE8,MRTFB,NPC1,PAPSS2,PECAM1,PIK3CB,PIK3R1,PIP5K1C,PLCB3,PLG,PPP1R9B,PROS1,RPTOR,SERPINC1,SERPINF2,STIM1,THBD,THBS1,VASP,VTN,VWF,WIPF1	65
Neurological Disease,Skeletal and Muscular Disorders	neuromuscular disease	Neuromuscular disease	7.75e-06	ACP1,ACTN2,AP1S1,APOD,APOE,ARL3,ATP2B1,ATP6V1A,B2M,BASP1,BCL2L1,CA2,CASP3,CASP6,CCAR2,Cd59a,Cdc42,CDH2,CETN2,CIRBP,CKB,COX7A2,CREB1,CSNK2B,DDX1,DNAJA1,DNAJB1,EIF3E,ENO2,ENPP5,EPHB4,FAS,FKBP4,GNB1,GPAM,HSPA8,HTT,IFNGR1,IMPA1,INPP1,ITPR1,LAMA2,LAMP2,LPL,MAOB,MAP3K5,MAPT,MBP,MCAM,MYEF2,MYO1B,MYO5A,NDRG1,NFKB1,NPM1,NTRK2,PCNA,PCTP,PPIA,PPP1CB,PPP1R1A,PPP3CA,PPP3R1,PPT2,PRDX2,PSMB6,PSME1,RANBP1,RASGRP…	86
Developmental Disorder,Hereditary Disorder,Organismal Injury and Abnormalities,Skeletal and Muscular Disorders	dystrophy	Dystrophy of muscle	7.83e-06	BGN,CAPN3,CAST,CHKB,CYCS,DMD,DYSF,HOMER1,ITGA7,LAMA2,LMNA,LPL,MB,MTOR,PDK4,SCYL1,SGCB,SGCD,SYNE1,TLN2,TMOD1,TMOD4,UCP3	23
Hair and Skin Development and Function	tensile strength	Tensile strength of skin	7.94e-06	BGN,COL14A1,COL5A1,COL5A2,DCN,DPT,FBN1,FMOD,JUP,KRT1,Krt10,LUM,OGN,PKP1,PPIB	15
Cellular Movement	migration	Migration of connective tissue cells	8.3e-06	ADIPOQ,AGT,AKT2,APPL1,APPL2,BAG4,BCAR1,CAPNS1,CAV1,CDKN1B,DMTN,EHD1,ENG,FLNB,FN1,FOXO1,GNA13,IGBP1,IKBKB,ILK,LIMA1,LRP1,LRPAP1,MAP2K1,MAPK1,MAPK14,MAPKAPK2,MIF,MYH10,PACSIN2,PALLD,PGGT1B,PLEC,PML,POSTN,PRKACA,PRKAR1A,PRKCD,PRKCE,PTK2,PTPRA,PXN,SGPL1,STAT3,SYNE2,THBS1,VASP,VCL,VTN,ZYX	50
Cardiovascular Disease,Organismal Injury and Abnormalities	cardiac lesion	Cardiac lesion	8.42e-06	ACADL,ACADM,ACSL1,AGT,APOD,APOE,ATP2A2,BAX,BNIP3,CAPNS1,CAV1,CDKN1B,CNOT3,COQ9,CREB1,CSRP3,CTNNA1,CTSV,DAG1,DES,DSP,EGLN1,ELAVL1,ENTPD1,F3,GNAI2,GPX1,GRB2,GSK3A,GSK3B,GSN,HEXIM1,HRAS,HSPB8,IGHM,IL16,IRAK4,IRF3,ITGB1,KRT18,LAMA4,LIMS1,LIMS2,LMNA,LPL,MAOA,MAP3K5,MAPK14,MBNL2,Mcpt4,NAMPT,NDUFS6,NECTIN2,NEXN,NFKB1,NOL3,NOS3,PFKFB1,PLG,PNPLA2,PON3,POSTN,PPP1CB,PPP1R13L,PPP1R1A,PPP3CA,PRDX3,PRKG1,PTK2,…	83
Neurological Disease,Organismal Injury and Abnormalities	neurodegeneration	Neurodegeneration of cerebellum	8.66e-06	ABCD2,AFG3L2,AIFM1,ANK3,ARSA,C3,CTSB,CTSV,DNM1L,FUCA1,HEXB,HSD17B4,HTT,IL6ST,MANF,MAP1A,NDUFS4,NEFH,NPC1,NPC2,PPT1,PPT2,PSAP,SMPD1,STUB1,TPP1,UBE4B,VIM	28
Lipid Metabolism,Molecular Transport,Small Molecule Biochemistry	accumulation	Accumulation of cholesterol	9.16e-06	ACAT2,ACP2,Acp5,APOE,APP,CAV1,CREB1,FABP4,GSK3A,GSK3B,HTT,IGF2R,LAMP1,LAMP2,LDLR,M6PR,NPC1,NPC2,OPA1,PIK3CB,PLTP,SCP2,SMPD1,SRSF2	24
Developmental Disorder,Hereditary Disorder,Metabolic Disease,Organismal Injury and Abnormalities	lysosomal storage disease	Lysosomal storage disease	9.18e-06	ACADL,Apoc3,APOE,ARSA,ASAH1,ATP5F1A,FUCA1,GALC,GBA,GLB1,GUSB,HEXA,HEXB,MIGA2,NOS3,NPC1,NPC2,PHYH,PPT2,PSAP,SMPD1	21
Protein Trafficking	targeting	Targeting of protein	9.23e-06	AHCYL1,AP3B1,BICD2,BID,CACNB1,CHCHD4,ERBIN,GIPC1,GSK3B,HSPA9,LAMP2,Macf1,MTERF4,MYO6,PEX5,PEX7,PTPN11,SCARB2,SEC61A1,SEC63,SYNJ2BP,XPO1,XPO5,YWHAB,YWHAE,YWHAG,YWHAQ,YWHAZ,ZFAND6	29
Free Radical Scavenging,Molecular Transport	quantity	Quantity of superoxide	1e-05	AGT,AKR1B1,APOB,APOE,APP,BID,COQ7,GLO1,GPX1,LDLR,MAP3K5,MAPT,PFN1,PON3,SOD1,SOD2,STK25,TXN2,XDH	19
Energy Production,Lipid Metabolism,Small Molecule Biochemistry	beta-oxidation	Beta-oxidation of lipid	1.04e-05	ABCD2,ABCD3,ACOX1,ACOX3,ADIPOQ,ATG7,CEACAM1,CISD1,ECI1,EHHADH,FASN,HADHA,HADHB,HSD11B1,HSD17B4,LRPPRC,PEBP1,PEX5,PEX7,PLIN1,PLIN5,SCD,SLC27A2,STK25,UCHL3	25
Cardiovascular System Development and Function,Organ Development,Organ Morphology	contractility	Contractility of heart ventricle	1.05e-05	ADIPOQ,ANXA6,ARRB1,ATP2A2,CASQ2,CAV1,Cdc42,CNOT3,COX7A1,CSRP3,CTSV,DES,EMD,F3,FKBP1A,HSPB8,LAMA4,LMNA,MB,MCL1,NOL3,NOS3,PNPLA2,PPP1R13L,PPP3R1,PRKG1,RHOA,RXRA,S100A1,SLC4A1,Tpm1,TXNIP,VCL	33
DNA Replication, Recombination, and Repair	degradation	Degradation of DNA	1.05e-05	APP,ASAH1,BAX,BCL2L1,CAPN2,CASP3,CAST,CRYAB,DFFA,DIABLO,EIF2AK2,ENDOG,ENO1,FAS,Hnrnpa1,HRAS,HSD17B10,HTT,IGFBP5,KRT8,NFKB1,NR3C1,PAM16,PARP1,PIK3R1,PIN1,PPIB,RELA,SERPINA1,SNCA,SOD1,SOD2,VPS28	33
Cell-To-Cell Signaling and Interaction	adhesion	Adhesion of connective tissue cells	1.08e-05	ACP1,ADNP,AKAP12,ANXA2,CALR,CDH2,CLTC,CSK,DLC1,DMTN,DNM2,FGFR4,FN1,GAB1,GNPNAT1,HRAS,IGF2R,IPO9,IQGAP1,ITGA5,ITGB1,JUP,L1CAM,LDLR,LRP1,MAP2K1,MAPK1,NCK1,NCK2,OSTM1,PALLD,PDCD6IP,PLEC,PML,POSTN,PTK2,PTK2B,PTPN11,RANBP9,RELA,RHOA,ROCK1,SPARC,VCL,ZYX	45
Cancer,Organismal Injury and Abnormalities	neoplasia	Epithelial neoplasm	1.11e-05	ACOX1,ACSS2,Actn3,ADH5,AEBP1,AGT,AHSG,AKAP12,AKR1B10,AKT2,ALB,ALDH2,ALDOA,ALDOC,ANGPTL2,ANGPTL4,ANXA1,ANXA2,ANXA7,APOA1,ARAF,ARG1,ARHGEF2,ASS1,ATG7,ATP2A1,ATP2A2,AXIN1,B2M,BAX,BID,BSG,C3,CA3,CAD,CAV1,CBR1,CC2D1A,CD34,CDH2,CDKN1B,Cdkn1c,CDKN2C,CEBPB,CFD,CKM,CLU,COL18A1,COL1A2,COTL1,CSNK2A1,CST3,CTNNA1,CTNNB1,CTNND1,CTSB,CTSZ,Cyp2b13/Cyp2b9,DCN,DENND4C,DIDO1,DPEP1,ECM1,EGFR,ENG,ENO1,ENO3,ENTPD5,EPB…	231
Lipid Metabolism,Small Molecule Biochemistry	synthesis	Synthesis of lipid	1.15e-05	ABCC1,ABHD6,ACACA,ACACB,ACADL,ACADVL,ACAT1,ACBD3,ACSL1,ACSM3,ACSS1,ACSS2,ADH1C,ADH5,ADIPOQ,AGK,AGPAT1,AGT,AKR1B1,ANXA1,APOA1,APOB,APOE,APP,ASPA,BAX,C3,C5,CAV1,CD14,CD36,CEBPB,CES1,CHKB,CHPT1,CREB1,CTNNB1,CYP27A1,CYP2E1,DBI,DDX25,DECR1,DECR2,DGAT1,DHRS7B,DPM1,EGFR,EIF6,F2,FABP5,FAM213B,FAS,FASN,FDFT1,FDX1,FDXR,FGFR4,GAPVD1,GGT5,GNPAT,GPAM,GPAT4,GPLD1,HEXB,HMOX2,HSD11B1,HTT,IGHM,INPPL1,KDSR,KNG1,LC…	152
Embryonic Development,Organismal Development,Tissue Morphology	size	Size of embryo	1.16e-05	ACACA,AFDN,AIFM1,APOB,ARHGAP1,ARHGEF12,AXIN1,BRAP,C1QBP,CASP8,Cdc42,CDKN1B,CFL1,CHMP5,CIAPIN1,COL2A1,COMMD1,COPS5,COPS8,COQ7,CRELD1,CSE1L,CSK,CSNK2B,CTNNB1,CUL1,CUL3,CUL4B,CXADR,CYCS,DAB2,DAD1,DAG1,DLD,DNM1L,DSP,ECSIT,EGFR,ELP1,ENG,EPN1,EPN2,F2,F3,FADD,FGG,FKBP8,FN1,FXN,G6PD,GADD45GIP1,GATAD2A,GJA1,GNAO1,GPX4,HGS,Hist1h1e,HMGCL,HSP90B1,HSPG2,HTT,HUWE1,IGF2R,IL6ST,ITPR1,KIF3A,KRAS,LAMA5,LIAS,LIMS1…	145
Cellular Movement	migration	Migration of cells	1.19e-05	ABCC1,ABHD6,ACP1,ACTN4,ADAM17,ADGRE5,ADIPOQ,ADRB3,AGT,AIMP1,AKT2,ALCAM,ALDOA,ALOX12,ANGPTL2,ANGPTL4,ANO6,ANXA1,ANXA2,AOC3,APBA3,APOA1,APOB,APOE,APP,APPL1,APPL2,AQP1,ARF6,ARFGEF2,ARHGAP1,ARHGEF1,ARHGEF12,ARHGEF6,ARHGEF7,ARRB1,ATG16L1,ATG3,ATG5,ATG7,BAG4,BAX,BCAR1,BCAS3,BGN,BICD2,BSG,C3,C4A/C4B,C5,CALR,CAMK1,CAP1,CAPG,CAPN2,CAPNS1,CASP8,CAST,CAV1,CBLB,CD14,CD151,CD200,CD34,CD36,CD38,CD47,Cd59a,CD5L…	452
Hematological Disease,Metabolic Disease	dyslipidemia	Dyslipidemia	1.19e-05	ACADM,ACAT2,ACOX1,ADIPOQ,ADRB3,AGPAT2,ANGPTL4,APOA1,APOA2,APOB,Apoc3,APOE,APP,DAB2,FASN,FDFT1,FOXO1,HSD11B1,IDH1,IKBKB,IRS1,IRS2,LCAT,LCP1,LDLR,LPIN1,LPL,LRP1,NOS3,PLTP,PLVAP,PTPN1,RPTOR,SCD,SH2B1,SIRT3,SOD1,TRIM72,TXNIP,UBE4B,UCP1,UCP3,VLDLR	43
Cardiovascular Disease,Hematological Disease,Organismal Injury and Abnormalities	thrombus	Thrombus	1.22e-05	ADIPOQ,AKT2,ANXA2,APOE,APOH,APP,ATG7,ATP2A3,CAPN1,CBLB,CD36,CEACAM1,CFB,CTSD,F2,F3,FBN1,FLNA,GAS6,Gm21596/Hmgb1,GNAQ,GP1BA,GPX3,GUCY1B1,HCLS1,ITGAM,JUP,KLKB1,KNG1,LDLR,LGALS3,LGALS3BP,MAP3K5,MYH9,NOS3,NPC1,PDPK1,PECAM1,PIK3CB,PIP5K1C,PLG,PRCP,PRDX2,PRKAA2,PROS1,PTK2B,RHOA,ROCK2,RPTOR,S100A10,SERPINA10,SERPINC1,SERPIND1,SPTB,STIM1,THBD,THBS1,VTN,VWF	59
Cellular Development,Cellular Growth and Proliferation,Embryonic Development,Organ Development,Organismal Development,Skeletal and Muscular System Development and Function,Tissue Development	formation	Formation of muscle cells	1.24e-05	AFG3L2,AKAP13,BIN1,CALR,CAPN3,CAPZB,CASP3,CASQ1,CASQ2,Cdkn1c,CFL2,COL4A3BP,CXADR,DMD,FHL1,FLNC,Fmnl1,FOXO1,GAA,GSK3B,GSN,HRAS,HSP90AA1,HSP90B1,ILK,ITGB1,JPH2,KDM1A,KLHL41,LAMB2,LDB3,LMOD2,MYH10,MYL2,MYLK,MYOF,MYOM1,PABPN1,PLEC,PRKAR1A,PTCD2,PTPN11,RYR1,SGCB,STIM1,TCAP,TGM2,TMOD1,TTN,UCHL1,WDR1,XIRP1	52
Cellular Compromise,Cellular Function and Maintenance	endoplasmic reticulum stress response	Endoplasmic reticulum stress response	1.24e-05	ACOT11,ATP2A2,BAX,CCDC47,CEBPB,COL4A1,COL4A3BP,DDRGK1,EIF2AK2,EIF2S1,EPHX2,ERO1A,ERP44,FAM129A,GSK3B,HFE,HSP90AA1,HSPA5,HSPH1,HTT,MAP3K5,MAPT,MFN2,MIA3,MTOR,MYH11,PIK3R1,PTPN1,RIPK2,SDF2L1,SIL1,SOD1,STUB1,THBS1,TMBIM6,UBA5,UBE4B,UCHL1,UFC1,UFL1,UFM1,WFS1	42
Cellular Assembly and Organization	transport	Transport of mitochondria	1.25e-05	APP,FAS,GSK3B,HSPB1,HTT,MAP1B,MAPT,MFN2,NEFL,NRP1,RANBP9,SOD1,UCHL1	13
Gene Expression,Protein Synthesis	translation	Initiation of translation of mRNA	1.25e-05	EIF3B,EIF3C,EIF3E,EIF3F,EIF3G,EIF3H,EIF3I,EIF3K,EIF3L,EIF4EBP1,EIF4EBP2,EIF4G2,FMR1	13
Protein Synthesis	quantity	Quantity of protein lipid complex in blood	1.29e-05	ACOT11,ANGPTL4,Anp32b,APOA1,APOA2,APOA4,APOB,Apoc3,APOE,CAV1,CD36,CES1,COL18A1,CSPG4,CYP27A1,FGG,FMO5,GPAM,Gpihbp1,HSD11B1,IRS1,IRS2,LCAT,LCN2,LDLR,LIPA,LPL,MECP2,NOS3,PLG,PLTP,PLVAP,PNPLA2,PON1,PON3,PRKAR2B,SCP2,SIK3,SIRT3,SMPD1,TGM2	41
Cell Morphology,Nervous System Development and Function	morphology	Morphology of central nervous system cells	1.29e-05	ABCD2,ADIPOQ,ANXA1,APP,ARSA,ATG5,ATG7,ATXN2,BICD2,BID,CAV1,CD81,CEBPB,CHL1,CHMP2B,CHMP4B,CP,CST3,CSTB,CTSB,EGFR,EIF4EBP2,FLNA,FMR1,GAS1,GM2A,GNPAT,HDAC2,HEXB,HSPA4,HTRA2,HTT,IL6ST,LDLR,LIFR,MANBA,MAP1A,MAP1B,MECP2,NCOA1,NDE1,NDEL1,NFIA,NFIB,NTRK2,NTRK3,OSTM1,PAFAH1B1,Pcmt1,PEA15,PHYH,PITPNA,PLCB1,PLXNB2,PPT1,PSAP,PTK2,PTPRA,PTPRC,PURA,PVALB,S100A4,S100B,SGCE,SIL1,SLC1A3,SMPD1,SNTA1,SPARCL1,SUN1,S…	76
Cellular Function and Maintenance,Inflammatory Response	phagocytosis	Phagocytosis	1.3e-05	ABCF1,ANXA1,ANXA5,APOA1,APOA2,APP,APPL2,ARF6,ATG3,ATG5,ATG7,BIN1,C3,CALR,CAPG,CD14,CD36,CD38,CD47,CD5L,CD93,Cdc42,CEBPB,CLIC4,CLIP1,CLTC,CNN2,COQ7,CORO1C,CSF1R,CSK,EHD1,ELMO1,FAS,FLNA,GAS6,GLRX,Gm21596/Hmgb1,GRB2,GRN,GSN,HDAC6,ICAM1,Ighg2a,Ighg2b,ITGAM,ITGAV,ITGB1,ITGB2,ITGB5,LCN2,LGALS3,LMAN2,LRP1,LUM,LYN,MAP1S,MAPK14,MAPKAPK2,MBL2,MESD,MFGE8,MRC1,MSN,MYH9,MYO5A,OSTM1,PFN1,PFN2,PIK3CB,PLD4,PRKCD…	90
Nucleic Acid Metabolism,Small Molecule Biochemistry	metabolism	Metabolism of purine nucleotide	1.31e-05	ADSSL1,AMPD2,AMPD3,BAD,COASY,CROT,ENPP3,ENTPD1,ENTPD2,ENTPD5,FERMT2,GPD1L,GUK1,NUDT7,NUDT9,PANK1,PDE2A,PRKAA2,SHC1,VCP	20
Cell Morphology,Cellular Function and Maintenance	autophagy	Autophagy of cells	1.35e-05	ABHD5,ADIPOQ,AGT,AKT2,ATG3,ATG4B,ATG5,ATG7,BAG6,BNIP3,C9orf72,CAMK1,CAPNS1,CDKN1B,CHMP4B,CISD2,DNAJA3,DNM1L,EIF2AK2,EIF2S1,ENG,ERBIN,FAS,FOXO1,Gm21596/Hmgb1,GOPC,GSK3B,HRAS,IFNGR1,Iigp1,IKBKB,IKBKG,Irgm1,KRAS,LAMP2,MCL1,MFN2,MFSD8,MTOR,NLRX1,NPC1,OPTN,PIK3R1,PNPLA8,POLDIP2,PRKAA1,PRKAA2,PRKCD,PTK2,PYCARD,RAB9A,RACK1,RIPK1,RNF7,ROCK1,ROCK2,RRAGA,SCD,SH3GLB1,SMAD2,SNCA,SOD1,SPTLC1,STAT1,UBR4,ULK1	66
Neurological Disease,Organismal Injury and Abnormalities	degeneration	Degeneration of cerebellum	1.4e-05	ABCD2,AFG3L2,AIFM1,ANK3,ARSA,C3,CTSB,CTSV,DNM1L,FUCA1,HEXB,HSD17B4,HTT,IL6ST,MANF,MAP1A,NDUFS4,NEFH,NPC1,NPC2,PITPNA,PPT1,PPT2,PSAP,SMPD1,STUB1,TPP1,UBE4B,VIM	29
Organismal Development	abnormal morphology	Abnormal morphology of body cavity	1.45e-05	ABCD3,ABI1,ACACB,ACADL,ACADM,ACADVL,ACOX1,ACSL4,ADAM17,ADD2,ADGRF5,ADIPOQ,AEBP1,AFDN,AGO2,AGPAT2,AGT,AKAP12,AKAP13,AKAP5,AKT2,ALPL,AMACR,AMBP,ANGPTL4,ANKRD17,ANXA7,APEX1,APOA1,APOE,ARAF,ARF6,ARG1,ARHGDIA,ARHGDIB,ARHGEF1,ARHGEF12,ARRB1,ARSB,ASAH1,ATE1,ATF7,ATG5,ATP2A1,ATP2A2,AZGP1,B2M,BAX,BCAM,BCAR1,BID,BIN1,BPNT1,BSG,Bst2,C3,C4A/C4B,CACNA2D1,CALR,CAPN1,CAPN2,CARM1,CASP3,CASP8,CASQ2,CAV1,CAV2,CCS,…	493
Cancer,Dermatological Diseases and Conditions,Organismal Injury and Abnormalities	papilloma	Benign papilloma	1.5e-05	Actn3,ALB,ATP2A1,CFD,CKM,ENG,FABP5,GLRX,Gsta4,GSTO1,IGFBP5,KRAS,KRT16,MYH4,MYLPF,PLXNB2,S100A3,S100A9,SCD,SERPIND1,TNNC2,TNNI2,TNNT3,USP25	24
Carbohydrate Metabolism,Molecular Transport	quantity	Quantity of glycogen	1.51e-05	ACACB,ACADVL,ACTA1,ATXN2,CAV1,CD36,CKM,FABP3,FABP4,FABP5,FOXO1,GAA,GBE1,GSK3A,H6PD,HK2,HSD11B1,IL6ST,INPPL1,INSR,IRS2,LIFR,MAN2C1,MLXIPL,OGA,PCCA,PCK1,PCYT1A,PDK4,PFKFB1,PFKM,PNPLA2,PPP1R3A,PRKAA2,PRKAB2,RPS6KA3,RPS6KB2,RPTOR,RYR1,SCD,SLC2A4,SRSF2,STK25,ZBTB20	44
Organismal Functions	weakness	Weakness	1.51e-05	ACTA1,ALPL,APP,ARAF,ARHGDIA,ARSA,BTD,C3,CFL2,DBI,DNAJC5,DYSF,FMOD,GAA,GARS,HEXB,HTRA2,ILF3,JAM3,JSRP1,KIF1B,KIFAP3,LMNA,LUM,MAPT,MBNL2,MPZ,MTM1,MYH4,NAB1,NDRG1,PEX5,PFN1,PNPLA8,PRKAB2,PSAP,PTRH2,PURA,SLC4A4,SOD1,SOD2,SYNE1,SYNJ1,TH	44
Neurological Disease	neurological disorder	Progressive neurological disorder	1.52e-05	ANK3,APOE,APP,CASP3,CASP8,CD36,COL1A1,Dst,FADD,FAS,FASN,HPRT1,HTT,IFNGR1,LDLR,LPL,MAOB,MBP,MCAM,MTMR2,NEFH,NEFL,PVALB,RTN4,SNCA,SOD1,SOD2,TARDBP,TBCE,TFAM,TFB1M,VLDLR,XIAP	33
Nucleic Acid Metabolism,Small Molecule Biochemistry	synthesis	Synthesis of nucleotide	1.53e-05	ADK,ADSL,ADSS,AGT,ALDH2,APBA3,APP,CASP3,CASP8,CAV1,COASY,CUL4B,DLG1,DTYMK,F2,FAS,G6PD,GNB1,GUCY1B1,HRAS,HTT,IMPDH1,IMPDH2,INSR,IRS1,IRS2,KRAS,MAPT,MCL1,MFN2,MPI,MTHFD1,NAMPT,NDUFAF1,NDUFS6,NMNAT1,Nmnat3,NOS3,OPA1,PANK1,PAPSS1,Pde4d,PNP,PPIF,PRKCD,PTK2B,RAB4A,RPSA,RRM1,SEPHS2,SET,SHMT1,SOD1,SPARC,STAT3,TFAM,UCP3,VHL,WDR5	59
Energy Production,Molecular Transport,Nucleic Acid Metabolism,Small Molecule Biochemistry	secretion	Secretion of ATP	1.65e-05	CBLB,Cdc42,F2,GUCY1B1,HCLS1,LYN,NOS3,P4HB,PRKCE,PRKG1	10
Cardiovascular System Development and Function,Cell Morphology,Cell-To-Cell Signaling and Interaction,Cellular Assembly and Organization,Organ Morphology,Organismal Development,Skeletal and Muscular System Development and Function,Tissue Morphology	morphology	Morphology of intercalated disks	1.65e-05	ATE1,CALR,CAPZB,CSRP2,CSRP3,DES,JUP,PLEC,PPP1R13L,VCL	10
Cellular Movement,Embryonic Development	cell movement	Cell movement of embryonic cell lines	1.67e-05	ABI1,APPL1,APPL2,ARHGEF1,ARHGEF12,ATG3,ATG5,BCAR1,Cdc42,CLIC4,CRKL,CRYAB,CSK,DLC1,EFEMP1,EHD1,F2,FGFR4,FH,FN1,FSCN1,GAB1,GIT2,ILK,MAPK14,MYLK,NCK1,NCK2,PALLD,PDPK1,PLG,PPIF,PTBP1,PTK2,PTPN12,PTPRA,PXN,RELA,RHOA,STAT3,VCL,VIM	42
Cell Death and Survival	apoptosis	Apoptosis of connective tissue cells	1.69e-05	AKT2,APP,ARHGAP1,ATRX,BABAM2,BAD,BAX,BCL2L1,BGN,BID,BIRC6,BNIP3,CAPNS1,CASP3,CASP8,CCDC47,CDKN1B,CEBPB,CLIC4,CREB1,CTBP1,CTBP2,CTNNB1,CUL3,CYCS,DCN,DDX58,DIABLO,EGFR,EIF2AK2,EIF2S1,EMD,ENG,FADD,FAS,FGA,GAB1,GNL3,GNPNAT1,GSK3B,HRAS,HTT,IKBKB,IKBKG,INSR,IRF3,KHDRBS1,KRAS,LUM,MAP2K1,MAP2K4,MAP4,MAPK1,MAPK14,MAVS,MCL1,MSH2,NFIC,NOTCH1,OPA1,PITPNA,PLCG1,PLRG1,PRKAR2B,PTPN1,PTPN11,PTRH2,PYCARD,QKI,RELA…	89
Cancer,Dermatological Diseases and Conditions,Organismal Injury and Abnormalities	papilloma	Papilloma	1.76e-05	Actn3,ALB,ANGPTL2,ANXA1,ARG1,ATP2A1,ATP2A2,CD34,CDKN1B,CFD,CKM,CLU,ENG,ERBIN,FABP5,FHIT,GLRX,Gsta4,GSTO1,GSTP1,HINT1,HRAS,IGFBP5,KRAS,KRT16,LCN2,MAP2K1,MAP2K4,MYH4,MYLPF,NDRG2,NR3C1,NRP1,PDCD4,PEA15,PLXNB2,PML,PPP6C,PRKCD,PRKCE,PTK2,PTPN11,RINT1,RNF7,S100A3,S100A9,SCD,SERPIND1,STAT3,THBS1,TNNC2,TNNI2,TNNT3,USP25	54
Cell Morphology,Cellular Assembly and Organization	morphology	Morphology of fibrils	1.8e-05	APP,BGN,CAV1,COL3A1,COL5A1,COL5A2,DCN,DPT,ITM2B,LUM,OGN,PCOLCE,PLOD1,PPIB,SERPINH1	15
Skeletal and Muscular Disorders	myopathy	Progressive myopathy	1.8e-05	CAST,CYCS,DAG1,DMD,DYSF,HDAC1,HDAC2,HOMER1,LPL,MB,Pde4d,PDK4,TMOD1,TMOD4,UCP3	15
Lipid Metabolism,Molecular Transport,Small Molecule Biochemistry	accumulation	Accumulation of sphingolipid	1.8e-05	ARSA,ASAH1,COL4A3BP,GALC,GBA,GLB1,HEXA,HEXB,NPC1,NPC2,PHGDH,PSAP,SGPL1,SIRT3,SMPD1	15
Molecular Transport	nuclear export	Nuclear export of molecule	1.8e-05	AHCYL1,CHCHD4,DDX25,GSK3B,HSPA9,KHDRBS1,NUP133,NUP155,NUP160,NUP214,NXF1,PHAX,PTPN11,XPO1,XPO5	15
Gene Expression	expression	Initiation of expression of RNA	1.8e-05	CAVIN1,EIF3B,EIF3C,EIF3E,EIF3F,EIF3G,EIF3H,EIF3I,EIF3K,EIF3L,EIF4EBP1,EIF4EBP2,EIF4G2,FMR1,LIPE	15
Cellular Assembly and Organization,Cellular Function and Maintenance,Tissue Development	polymerization	Polymerization of actin filaments	1.8e-05	ARPC2,BAG4,BIN1,CFL1,CORO1A,DIAPH1,Diaph2,DLG1,DSTN,GAS7,GRB2,GSN,HIP1R,LMOD2,MLST8,MSRB2,MTOR,MTSS1,NCK1,NCKAP1,PFN2,PRKCD,PRKCE,PYCARD,TWF1,TWF2	26
Neurological Disease,Organismal Injury and Abnormalities,Psychological Disorders	disorder of basal ganglia	Disorder of basal ganglia	2.03e-05	ABCD2,ACP1,ACTN2,AP1S1,APOD,APOE,APP,ARL3,ATP2B1,ATP6V1A,B2M,BASP1,BCL2L1,CA2,CASP3,CASP6,CAV1,Cdc42,CDH2,CELSR3,CETN2,CIRBP,CKB,COX7A2,CREB1,DDX1,DNAJA1,DNAJB1,EIF3E,ENO2,ENPP5,EPHB4,FKBP4,GNB1,GPAM,HSPA8,HTRA2,HTT,IMPA1,INPP1,ITPR1,KNG1,LAMP2,LPL,MAN2B1,MAOB,MAP3K5,MYEF2,MYO1B,MYO5A,NDRG1,NFKB1,NMNAT1,NPM1,NTRK2,PCNA,PCTP,PPIA,PPP1CB,PPP1R1A,PPP3CA,PPP3R1,PRDX2,PSMB6,PSME1,RANBP1,RASGRP2,RBP4,R…	87
Lipid Metabolism,Small Molecule Biochemistry	storage	Storage of lipid	2.08e-05	ACACB,ADRB3,ALKBH7,APOA1,APOE,ARSA,CAV1,CD36,CISD1,DGAT1,EHD1,EIF4EBP1,EIF4EBP2,GM2A,HEXA,HEXB,LIPA,LIPE,LPIN1,OSTM1,PLIN1,PLIN2,PLIN5,PNPLA2,RBP1,SCD,SMPD1,STAT5A,SURF1	29
Cardiovascular System Development and Function,Organ Morphology,Organismal Development,Skeletal and Muscular System Development and Function	morphology	Morphology of myocardium	2.18e-05	ABI1,AKAP13,ANKRD17,ATE1,BCAR1,BCL2L1,BIN1,CALR,CASP8,CAV1,CDH2,CISD2,CLU,CTSV,CXADR,DES,EGLN1,FADD,FKBP1A,FN1,HADHA,HSPB8,HSPG2,IGF2R,ITGAV,JUP,KIFAP3,KRAS,MAPK1,MAPK14,MB,MRTFB,NOTCH1,PDCD10,PNPLA2,POR,PPP1R13L,PTK2,RXRA,SERPINC1,SHC1,SRSF10,TAB1,TGM2,TTN,UBE4B,UBP1,VCAM1,VCL,XIRP1,YWHAE	51
Cellular Assembly and Organization,Cellular Function and Maintenance	organization	Microtubule dynamics	2.32e-05	ABI1,ABLIM1,ABLIM3,ACTR2,AFG3L2,AGRN,AGT,ANK3,APOE,APP,APPL2,ARHGEF6,ARHGEF7,ARPC2,ARPC3,ARRB1,ARSA,ARSB,ATG7,ATRX,ATXN10,ATXN2,AVIL,AXIN1,BAG4,BASP1,BAX,BCAR1,BCAS3,BCCIP,C3,C9orf72,CAMSAP3,CANX,CAPG,CAPNS1,CAPRIN1,CAPZB,CASP3,CASP6,CAST,CAV1,CC2D1A,CD47,CD81,Cdc42,CDH2,CDKN1B,CELSR3,CEP290,CFL1,CHL1,CKB,CKM,CLASP1,CLASP2,CLIP1,CNP,COMT,CORO1A,CREB1,CSNK2A2,CSRP1,CTNNA2,CTNNB1,CTNND1,CTSV,CTTN,C…	305
Cardiovascular System Development and Function,Cell Morphology,Organ Development,Organ Morphology	contraction	Contraction of heart cells	2.39e-05	AGRN,AKAP10,AKAP5,Ank2,ANK3,ARRB1,ASPH,ATP2A2,GNAQ,LMOD2,MYLK,NOS3,SRL,SRSF1	14
Cellular Function and Maintenance	engulfment	Engulfment of tumor cell lines	2.4e-05	APOH,APPL2,ARF6,CALR,CD47,Cdc42,CLIP1,CLTC,CSK,DAB2,GRB2,ITGAM,ITGB1,LMAN2,LRPAP1,LYN,PFN1,PFN2,PRKCD,PRKCE,RAB31,RALA,RALB,Wasl	24
Cell Death and Survival,Organismal Injury and Abnormalities	necrosis	Necrosis of epithelial tissue	2.42e-05	ADIPOQ,AIMP1,ALDH2,APP,ARF6,ATF7,ATRX,BAX,BCL2L1,BID,CASP3,CASP8,CD151,CDC37,CDH5,CDKN1B,CEBPB,COL18A1,CRYAB,CTNNA1,CTNNB1,CTSB,CYP2E1,DAB2,DCN,DECR1,DFFA,DNM1L,EGFR,EIF4E,ENG,ENTPD5,EXOC5,FADD,FAH,FAIM,FAS,FKBP4,GSK3B,HRAS,HTT,IFNGR1,IGFBP5,IKBKB,IKBKG,IRAK3,IRF3,IRF4,ITGA6,ITGB1,ITIH4,KIF3A,KRAS,KRT18,KRT8,LCN2,LDLR,LIPA,LRP1,MAOA,MAP2K1,MAP2K4,MAP3K4,MAPK14,MAPKAPK2,MCL1,MIF,MTCH2,MTOR,NCL,NFK…	118
Cardiovascular System Development and Function,Organ Development	heart rate	Heart rate	2.43e-05	ACADVL,ACE,ADIPOQ,AGRN,AGT,AIFM1,AKAP10,AKAP5,Ank2,ANK3,ANXA4,ARRB1,ASPH,ATG5,ATP1A2,ATP1B1,ATP2A2,ATP2B4,CALR,CAMK2D,CAPNS1,CASQ2,CD38,CD47,Cdc42,CDH5,CRYAB,CSRP3,CTSV,DDAH1,DNM1L,EGFR,EHD3,EPB41,GBP5,GJA1,GNAI2,GNAO1,GNAQ,GPX1,GSK3A,GSK3B,HDAC2,HEXIM1,Hnrnpa1,HSPB1,HSPG2,ITGB1,ITPA,JPH2,JUP,LAMA4,LMNA,LMOD2,LPL,MAP2K6,MECP2,MLYCD,MTOR,MYL2,MYLK,MYZAP,NDUFS4,NDUFS6,NEDD4L,NOS3,NTRK2,PARP1,Pde4d,…	94
Cellular Development,Cellular Growth and Proliferation,Connective Tissue Development and Function,Tissue Development	cell proliferation	Cell proliferation of fibroblasts	2.45e-05	ACP1,ADIPOQ,AEBP1,AGT,AIMP1,ARHGAP1,ARHGEF12,ATG5,BABAM2,BAX,CAV1,Cdc42,CDKN1B,CDKN2C,CEBPB,CIRBP,CSF1R,CTNNB1,CTSB,DAB2IP,DDX5,DKC1,DNM1L,EGFR,EIF4EBP1,ENG,FBXO4,FN1,FNTB,GJA1,GNL3,GNPNAT1,GPI,GRB2,GSTP1,HDGFL2,HGS,HINT1,HRAS,HSPB1,IFI30,IGFBP7,IKBKB,IL6ST,ILK,ITGA1,KRAS,LUM,MAP2K6,MAPK1,MAPK3,MIF,NCSTN,NDRG1,NDRG2,NPM1,NR3C1,OGT,PAWR,PGAM2,PGGT1B,PGP,PITPNA,PML,PPP1R13L,PPP5C,PRKAR2B,PSME3,PTGE…	99
Endocrine System Disorders,Metabolic Disease	insulin resistance	Insulin resistance	2.48e-05	ABHD5,ACACB,ACADL,ADIPOQ,AGPAT2,AGT,AHSG,AKT2,APOA2,Apoc3,APOE,AQP7,ATG7,BID,CAV1,CD36,CD38,CD5L,CDKN1B,CEACAM1,CREB1,CSPG4,DBH,DGAT1,DPP7,EIF2AK2,EIF4EBP1,EIF4EBP2,F2,F3,FABP4,FOXO1,GSK3B,HADHA,HFE,HSD11B1,HTT,HYOU1,IKBKB,IKBKG,INSR,IRS1,IRS2,LCAT,LCN2,LDLR,LGALS12,LIPA,LMNA,LNPEP,LPIN1,MIF,MLXIPL,NOS3,NOTCH1,OGT,PCK1,PDE3B,PIK3R1,PLA2G16,PNPLA2,PNPLA8,PPP1R3A,PRDX3,PRKAA2,PRKAB2,PTPN1,PYCARD,RB…	92
Organismal Injury and Abnormalities,Tissue Morphology	size	Size of lesion	2.5e-05	ACAT1,ACAT2,ADH5,ADIPOQ,AGT,AKT1S1,ANXA1,APOA1,APOA4,APOB,APOD,APOE,APP,ATG7,BAX,BID,BNIP3,C1QTNF9B,C3,CAPN1,CAV1,CD151,CD38,Cd59a,CDKN1B,CES1,CLU,COL18A1,COL2A1,CREB1,CRYAB,CST3,CSTB,CTSB,CTSV,CTSZ,DFFA,DIABLO,DLD,EGFR,EGLN1,ELAVL1,ENG,ENTPD1,EPHX2,F2,F3,FABP4,FAS,FGFR4,FGG,FHIT,FOXO1,GJA1,GNAI2,GP1BA,GPX1,GPX3,GRN,GSK3B,GSN,HINT1,HLA-A,HRAS,Hspa1b,HSPH1,HTT,HUWE1,ICAM1,IKBKB,IL6ST,IQGAP1,ITGA1,…	135
Molecular Transport	nuclear export	Nuclear export	2.73e-05	AHCYL1,CHCHD4,DDX25,GSK3B,HSPA9,KHDRBS1,NPM1,NUP133,NUP155,NUP160,NUP214,NXF1,PHAX,PTPN11,XPO1,XPO5	16
Lipid Metabolism,Molecular Transport,Small Molecule Biochemistry	accumulation	Accumulation of sterol	2.77e-05	ACAT1,ACAT2,ACP2,Acp5,APOE,APP,CAV1,CREB1,FABP4,GSK3A,GSK3B,HTT,IGF2R,LAMP1,LAMP2,LDLR,M6PR,NPC1,NPC2,OPA1,PIK3CB,PITPNA,PLTP,SCP2,SMPD1,SRSF2	26
Cell-To-Cell Signaling and Interaction,Tissue Development	binding	Binding of extracellular matrix	2.77e-05	AGT,BCAP31,CD151,CTNNB1,FERMT2,FGFR4,FN1,HSPG2,ITGA2B,ITGA5,ITGA6,ITGAV,ITGB1,JAM3,LIMS1,MKLN1,NID1,NID2,PIK3R1,PLXND1,RELA,RHOA,TEK,THBS1,VTN,ZYX	26
Carbohydrate Metabolism,Small Molecule Biochemistry	metabolism	Metabolism of D-hexose	2.9e-05	ADIPOQ,ADPGK,AKT2,ALDH5A1,ATG5,BAD,DCN,FABP5,HDAC5,HK2,HRAS,HTT,IGFBP5,INPPL1,IRS1,ITGB1,KHK,MAPK14,PGM1,PGM2,PML,PRKAA1,RETN,SLC2A1,SMARCB1,TPI1,ZBTB20	27
Cardiovascular Disease,Organismal Injury and Abnormalities	vaso-occlusion	Vaso-occlusion	3.03e-05	ACAT1,ACAT2,ADGRF5,ADIPOQ,AGT,AKAP13,APOA1,APOA2,APOA4,APOB,APOE,APP,ATP2A2,C5,CAV1,CBLB,CCM2,CD36,CD47,Cd59a,CES1,CLU,COL18A1,COMT,CST3,CTSV,CYP27A1,DNM2,ENTPD1,EPHX2,ERG,F13A1,F2,FABP4,FABP5,FERMT2,FGG,FN1,FOXO1,GCLC,GCLM,GJA1,GNAQ,GPX1,GSK3B,Hrg,HSPD1,HSPG2,ICAM1,IFNGR1,IKBKB,IKBKG,ITGAM,LCAT,LCN2,LDAH,LDLR,LGALS3,LIPE,LPL,LRP1,MAP3K5,MAPKAPK2,MIF,MPZ,NFKB1,NOS3,NOTCH1,NPC1,PARP1,PFN1,PLA2G15,…	95
Cardiovascular System Development and Function,Organ Development,Organ Morphology,Skeletal and Muscular System Development and Function	contractility	Contractility of myocardium	3.06e-05	ADH5,ADIPOQ,ADRB3,ANXA6,ARRB1,ATP2A2,CASQ2,CAV1,Cdc42,CNOT3,COX7A1,CSRP3,CTSV,DES,EMD,FKBP1A,GAB1,HSPB8,LAMA4,LMNA,MB,NOL3,NOS3,PNPLA2,PPP1R13L,RXRA,SLC4A1,TXNIP,VCL	29
Neurological Disease	cognitive impairment	Cognitive impairment	3.08e-05	ACE,APOA1,APP,C3,CD36,CEBPB,CXADR,FABP5,FMR1,GBA,GRN,GSK3A,GSK3B,Hnrnpa1,HNRNPA2B1,HOMER1,HSD11B1,HSPA4,HTT,IKBKB,ITM2B,ITPR1,MAPT,MME,MTOR,PDK1,PPME1,SNCA,SOD1,SUB1,SYNJ1,TARDBP	32
Lipid Metabolism,Small Molecule Biochemistry	metabolism	Metabolism of triacylglycerol	3.1e-05	ABHD5,ADIPOQ,APOB,Apoc3,APOE,C3,CAT,CAV1,DBI,DDHD2,DGAT1,FOXO1,GPAM,GPAT4,GPLD1,GPX1,HSD11B1,LDLR,LIPE,LPL,NR3C1,OSBP,PCTP,PLA2G16,PLIN5,PNPLA2,PON2,PTPN11,SCD,SLC27A1,THRSP	31
Cancer,Gastrointestinal Disease,Organismal Injury and Abnormalities	digestive organ tumor	Digestive organ tumor	3.17e-05	ACOX1,ACSS2,ACTN4,ADH5,ADIPOQ,AGT,AKR1B10,AKT2,ALDH2,ANXA7,APOA1,ATG7,ATP2A2,AXIN1,B2M,BAX,BCL7B,BSG,CD200,CDH2,CDKN1B,CDKN2C,CLU,CNOT1,CNOT2,COL18A1,CSNK1A1,CSNK2A1,CST3,CTNNA1,CTNNB1,CTNND1,CTSB,CTSV,CTSZ,Cyp2b13/Cyp2b9,DAB2IP,DENND4C,DFFA,DHX15,DIABLO,DIDO1,DPYSL3,EGFR,EIF4EBP1,ELAVL1,ENG,ENTPD5,ERBIN,ERGIC1,FAH,FAM120A,FAS,FBLN5,FBXO4,FGA,FHIT,Fip1l1,GNAI2,GNB1,GSK3B,GSTP1,HINT1,HRAS,Hrg,HSP9…	159
Cardiovascular Disease,Cardiovascular System Development and Function,Organ Morphology,Organismal Development,Organismal Injury and Abnormalities,Skeletal and Muscular Disorders,Skeletal and Muscular System Development and Function	abnormal morphology	Abnormal morphology of myocardium	3.21e-05	ABI1,AKAP13,ANKRD17,ATE1,BCAR1,BIN1,CALR,CASP8,CAV1,CDH2,CISD2,CLU,CTSV,CXADR,DES,EGLN1,FADD,FKBP1A,FN1,HADHA,HSPB8,HSPG2,IGF2R,ITGAV,JUP,KIFAP3,KRAS,MAPK1,MB,MRTFB,NOTCH1,PDCD10,PNPLA2,POR,PPP1R13L,PTK2,RXRA,SERPINC1,SHC1,SRSF10,TAB1,TGM2,TTN,UBE4B,UBP1,VCAM1,VCL,XIRP1,YWHAE	49
Lipid Metabolism,Molecular Transport,Small Molecule Biochemistry	concentration	Concentration of phospholipid	3.23e-05	ABHD5,ABHD6,ACADL,ACP6,AGPAT2,APOA1,APOE,APP,ARF6,C5,CAV1,CD36,CD38,CYP27A1,DAB2IP,F2,FIG4,GLB1,GNAQ,GPAM,GPAT4,HINT1,HTT,IFNGR1,INPPL1,LCAT,LDLR,LPCAT3,LPL,LYPLA2,MTM1,MTOR,NPC1,NPC2,OSBPL8,PCTP,PCYT1A,PCYT2,PHGDH,PIK3R1,PIP5K1C,PITPNB,PLTP,PNPLA8,PON1,PRDX6,ROCK1,SCD,SCP2,SGPL1,SIK3,SMPD1,SNCA,SPTLC1,STAT3,SYNJ1,TXNIP,VAC14	58
Organ Development,Organ Morphology,Skeletal and Muscular System Development and Function	mass	Mass of skeletal muscle	3.27e-05	APOBEC2,AZGP1,CACNB1,Cdkn1c,CEBPB,CKM,CKMT2,COL12A1,DGAT1,DMD,DNAJC5,DOCK1,EFEMP1,FLNC,FOXO1,GAA,GPCPD1,H6PD,HSD11B1,ICAM1,IGFBP5,IL6ST,ITGB1,MTM1,MTOR,MYH4,MYOZ1,PRKAA1,PRKAA2,PUS1,SGCB,SLC2A4,SOD1,SOD2,STAT5A,TRAF2,TTN,UCP1,USP14,USP19	40
Carbohydrate Metabolism,Molecular Transport,Small Molecule Biochemistry	uptake	Uptake of D-glucose	3.28e-05	ACSL1,ADIPOQ,AKT2,APOE,APP,APPL1,CD36,CEACAM1,CEBPB,CSF1R,FABP3,H6PD,HFE,IKBKB,IKBKG,INSR,INSRR,IRS2,JUP,KIF3A,KRAS,LIPE,LNPEP,LPL,LRP1,MIF,MPC1,MYO1C,MYO5A,NOS3,NPC2,PDK2,PDK4,PEA15,PIK3R1,PKM,PNPLA2,PPM1A,PPP1R3A,PRKAA1,PRKAA2,PRKAB2,PTPN1,PTPN11,RETN,RTN2,SCD,SGCB,SLC27A1,SLC2A4,STEAP4,STX4,TBC1D4,TXNIP,UCP3	55
Cell Morphology,Cellular Assembly and Organization	morphology	Morphology of lysosome	3.3e-05	ACP2,AP3B1,ATG5,BAX,BLOC1S1,COQ7,CTSA,CTSV,FUCA1,GAA,HEXA,HEXB,LAMP1,LAMP2,LAMTOR1,MAN2B1,NPC2,SORT1,TPP1	19
Organismal Development	morphology	Morphology of body cavity	3.36e-05	ABCD3,ABI1,ACACB,ACADL,ACADM,ACADVL,ACE,ACOX1,ACP2,Acp5,ACSL4,ADAM17,ADD2,ADGRE5,ADGRF5,ADH1C,ADIPOQ,AEBP1,AFDN,AGO2,AGPAT2,AGT,AIP,AKAP12,AKAP13,AKAP5,AKT2,ALPL,AMACR,AMBP,ANGPTL4,ANKRD17,ANXA7,APEX1,APOA1,APOB,APOE,APP,ARAF,ARF6,ARG1,ARHGAP1,ARHGDIA,ARHGDIB,ARHGEF1,ARHGEF12,ARRB1,ARSB,ASAH1,ATE1,ATF7,ATG5,ATP2A1,ATP2A2,AZGP1,B2M,BAG3,BAX,BCAM,BCAR1,BCL2L1,BID,BIN1,BPNT1,Brd4,BSG,Bst2,C3,C4A/C4B…	554
Cardiovascular Disease,Organismal Injury and Abnormalities	occlusion	Occlusion of artery	3.41e-05	ACAT1,ACAT2,ADGRF5,ADIPOQ,AGT,AKAP13,APOA1,APOA2,APOA4,APOB,APOE,APP,ATP2A2,C5,CAV1,CBLB,CCM2,CD36,CD47,Cd59a,CES1,CLU,COL18A1,COMT,CST3,CTSV,CYP27A1,DNM2,ENTPD1,EPHX2,F13A1,F2,FABP4,FABP5,FERMT2,FGG,FN1,FOXO1,GCLC,GCLM,GJA1,GPX1,GSK3B,Hrg,HSPD1,HSPG2,ICAM1,IFNGR1,IKBKB,IKBKG,ITGAM,LCAT,LCN2,LDAH,LDLR,LGALS3,LIPE,LPL,LRP1,MAP3K5,MAPKAPK2,MIF,MPZ,NFKB1,NOS3,NOTCH1,NPC1,PARP1,PFN1,PLA2G15,PLA2G7,PL…	92
Molecular Transport	export	Export of molecule	3.44e-05	ABCC1,ABHD5,ACSL1,AEBP1,AHCYL1,APOA1,APOA2,APOA4,APOB,APOE,APP,ATP2B4,CES1,CHCHD4,CLU,CP,DDX25,FABP4,GSK3B,HSPA9,IRAK1,KHDRBS1,LDLR,LIPE,LRP1,LSS,NPC1,NPC2,NUP133,NUP155,NUP160,NUP214,NXF1,PARP1,PCYT1A,PHAX,PLCB3,PLTP,PRKACA,PTPN11,RGPD4 (includes others),S100A9,SCP2,SMPD1,SNTB1,STAT3,XPO1,XPO5	48
Lipid Metabolism,Small Molecule Biochemistry	lipolysis	Lipolysis of cells	3.47e-05	ABHD5,ACACB,ANXA1,APOA1,ARRB1,ATG7,C3,C5,CD36,CSF1R,FOXO1,INSRR,LGALS12,LIPE,NCOR2,PDE3B,PLIN1,PLIN2,PLIN3,PLIN5,PNPLA2,PPP2R5A,SNCG	23
Cardiovascular Disease,Organismal Injury and Abnormalities	fibrosis	Fibrosis of heart	3.53e-05	ACADL,ACADM,ACSL1,AGT,APOE,ATP2A2,CAPNS1,CAV1,CNOT3,COQ9,CREB1,CSRP3,CTNNA1,CTSV,DAG1,DES,DSP,ELAVL1,ENTPD1,F3,GPX1,GRB2,GSK3A,GSK3B,HEXIM1,HRAS,HSPB8,IGHM,IL16,IRAK4,IRF3,ITGB1,KRT18,LAMA4,LIMS1,LIMS2,LMNA,LPL,MAP3K5,MAPK14,MBNL2,Mcpt4,NDUFS6,NECTIN2,NEXN,NFKB1,NOL3,NOS3,PFKFB1,PLG,PNPLA2,POSTN,PPP1CB,PPP1R13L,PPP3CA,PRDX3,PRKG1,PTK2,RHOA,SGCB,SGCD,SIRT3,SLC2A4,SLC4A1,SMARCA4,SOD2,STAT3,STK3,TLN…	71
Cell Death and Survival,Cellular Compromise,Neurological Disease,Organismal Injury and Abnormalities,Tissue Morphology	neurodegeneration	Neurodegeneration of Purkinje cells	3.76e-05	ABCD2,AFG3L2,AIFM1,ANK3,ARSA,CTSB,CTSV,DNM1L,FUCA1,HEXB,HSD17B4,HTT,MANF,MAP1A,NDUFS4,NEFH,NPC1,NPC2,PPT1,PSAP,SMPD1,STUB1,TPP1,UBE4B	24
Hereditary Disorder,Organismal Injury and Abnormalities,Skeletal and Muscular Disorders	hereditary myopathy	Hereditary myopathy	3.76e-05	BGN,C1QB,CAPN3,CAST,CHKB,CYCS,DMD,DYSF,HOMER1,ITGA7,LAMA2,LMNA,LPL,MB,MTOR,PDK4,SCYL1,SGCB,SGCD,SYNE1,TLN2,TMOD1,TMOD4,UCP3	24
Free Radical Scavenging,Molecular Transport	quantity	Quantity of hydrogen peroxide	3.97e-05	ACOX1,AKR1B1,CAT,CYP2E1,GLO1,PARK7,PRDX6,SHC1,SOD1,SOD2,TXN2,UCP3	12
Cardiovascular System Development and Function,Cell Morphology,Organ Morphology,Organismal Development,Skeletal and Muscular System Development and Function,Tissue Morphology	morphology	Morphology of cardiomyocytes	3.97e-05	ACADM,ACADVL,ADAM17,AGT,AKAP5,ATE1,ATP2A2,BCAR1,BIN1,CALR,CASQ2,CAV1,CDH2,CLU,CSRP2,CSRP3,CTSV,CXADR,DES,DMD,EMD,ENDOG,FMOD,FOXO1,FXR1,GAA,GNAQ,GSK3A,GSK3B,HEXIM1,HSP90B1,HSPB7,INSR,ITPA,JPH2,LAMA4,LIMS1,LIMS2,LUM,MAP1S,MAP2K6,MAPK14,MB,Mcpt4,MYH10,MYOZ2,PDPK1,PLEC,PNPLA2,PPP1R13L,PPP3CA,PTK2,PTPN11,RHEB,SOD2,SPTBN1,TAB1,TH,TTN,TXN2,UBE4B,VCL,YAP1	63
Cellular Compromise	degeneration	Degeneration of cells	3.98e-05	ABCD2,ADIPOQ,AFG3L2,AIFM1,ANK3,APIP,APOE,APP,ARHGDIA,ARSA,ASPA,ATG7,ATP1B1,BAG5,CASP3,CASP6,CAV1,CD47,CD81,CFL2,CHM,CISD2,CNP,COL15A1,CP,CREB1,CROCC,CSF1R,CTSB,CTSD,CTSV,DAG1,DCTN2,DMD,DNAJC5,DNM1L,DPYSL3,Dst,DYNC1H1,DYSF,FABP3,FUCA1,GNB1,GPHN,GPX1,GPX4,GRN,GSK3B,HADHA,HDAC1,HDAC2,HEXB,HMGB2,HSD17B4,HTT,IL6ST,KIF3A,LAMA4,LDB3,LDLR,LRPAP1,MAN2C1,MANF,MAP1A,MAP2K1,MAPK1,MAPT,MAVS,MPZ,MSRB3,MTMR2,MY…	127
Nervous System Development and Function,Organ Morphology,Organismal Development	morphology	Morphology of cerebral cortex	4.24e-05	ADIPOQ,APOE,APP,ARFGEF2,ATG5,ATG7,BAD,BICD2,BID,C3,CASP6,CAV1,CD81,CDKN1B,CEBPB,CELSR3,CHL1,CHMP2B,CHMP4B,CKB,CKMT1A/CKMT1B,CR1L,CSPG4,CST3,CTNNA2,CTNNB1,CTSB,CTSV,DBN1,DFFA,DIAPH1,Diaph2,EGFR,EIF4EBP2,FLNA,FMR1,GAP43,GM2A,HDAC2,HSD11B1,HSPA4,HTT,ITGA3,ITGA6,KIF1B,L1CAM,LAMC1,LDLR,LMNB1,LMNB2,MAN2B1,MAN2C1,MANBA,MAOA,MAP1B,Marcks,MECP2,NDE1,NDEL1,NFIA,NFIB,NOS3,NOTCH1,NTRK2,PAFAH1B1,Pcmt1,PDCD6IP…	93
Lipid Metabolism,Molecular Transport,Small Molecule Biochemistry	abnormal quantity	Abnormal quantity of lipid	4.33e-05	ABHD5,ACOT13,ACSS1,ADGRF5,ADIPOQ,AGPAT2,AMACR,APOE,ATXN2,CAV1,CD36,CEBPB,CES1,CYP27A1,DDHD2,ECI1,EHHADH,EPHX2,GC,GPAM,GPX1,HADH,HEXB,HSD11B1,HSD17B4,IRS1,LCAT,LDLR,LIPA,LIPE,LPL,LRPAP1,MRC1,NPC2,NTRK2,PANK1,PCK1,PCTP,PHYH,PLA2G15,PLIN1,PLIN5,PLTP,PLVAP,PON3,PRKAB1,PSAP,RBP1,RBP4,ROCK2,RPS6KB2,SCD,SCP2,SERPINA6,SIK3,SIRT3,SLC27A1,SNRK,SPTLC1,STEAP4,TTR,TXNIP	62
Skeletal and Muscular System Development and Function	mass	Mass of muscle	4.49e-05	APOBEC2,AZGP1,CACNB1,CAST,Cdkn1c,CEBPB,CKM,CKMT2,COL12A1,DGAT1,DMD,DNAJC5,DOCK1,EFEMP1,FLNC,FOXO1,GAA,GPCPD1,H6PD,HSD11B1,ICAM1,IGFBP5,IL6ST,IRS1,ITGB1,MTM1,MTOR,MYH4,MYOZ1,PDPK1,PRKAA1,PRKAA2,PUS1,RPS6KB2,SGCB,SLC2A4,SOD1,SOD2,STAT5A,TRAF2,TTN,UCP1,USP14,USP19	44
Neurological Disease	memory deficits	Memory deficits	4.52e-05	APOA1,APP,C3,CEBPB,FABP5,FMR1,GBA,GRN,GSK3A,Hnrnpa1,HNRNPA2B1,ITM2B,ITPR1,MAPT,MME,MTOR,PDK1,SNCA,SOD1,SUB1,TARDBP	21
Cancer,Organismal Injury and Abnormalities	squamous-cell carcinoma	Malignant squamous-cell carcinoma	4.52e-05	ALB,ATP2A1,CA3,CFD,CKM,COL18A1,COL1A2,COTL1,ECM1,Gsta4,GSTO1,HBA1/HBA2,KRT16,LTF,MYLPF,PLXNB2,S100A9,SNX7,TNNC2,TNNI2,TNNT3	21
Cell Death and Survival,Organismal Injury and Abnormalities	cell death	Cell death of epithelial cells	4.75e-05	ADIPOQ,ALDH2,ARF6,ATF7,ATRX,BAX,BCL2L1,BID,CASP3,CASP8,CD151,CDC37,CDKN1B,CEBPB,CRYAB,CTNNA1,CTNNB1,CTSB,CYP2E1,DAB2,DCN,DECR1,DFFA,DNM1L,EGFR,EIF4E,ENG,ENTPD5,EXOC5,FADD,FAH,FAIM,FAS,FKBP4,GSK3B,HRAS,HTT,IFNGR1,IGFBP5,IKBKB,IKBKG,IRAK3,IRF3,IRF4,ITGA6,ITGB1,ITIH4,KIF3A,KRAS,KRT18,KRT8,LCN2,LDLR,LRP1,MAOA,MAP2K1,MAP2K4,MAP3K4,MAPK14,MAPKAPK2,MCL1,MIF,MTCH2,MTOR,NCL,NFKB1,NPM1,NQO2,NR3C1,NUMB,PAK2…	103
Developmental Disorder,Hereditary Disorder,Organismal Injury and Abnormalities,Skeletal and Muscular Disorders	muscular dystrophy	Progressive muscular dystrophy	4.88e-05	CAST,CYCS,DMD,DYSF,HOMER1,LPL,MB,PDK4,TMOD1,TMOD4,UCP3	11
Cellular Assembly and Organization	morphogenesis	Morphogenesis of mitochondria	4.88e-05	BAX,BCL2L1,COL4A3BP,COQ7,FIS1,MTM1,NDUFS6,PNPT1,POLDIP2,SLIRP,SSBP1	11
Cell Death and Survival	degradation	Cellular degradation	4.94e-05	ABCD2,AFG3L2,AIFM1,ANK3,APOE,APP,ARSA,ASPA,ATG7,BAG5,BAX,CASP3,CASP6,CAV1,Cdc42,CISD2,CNP,CP,CREB1,CRYAB,CSF1R,CTSB,CTSD,CTSV,DCTN2,DFFA,DNM1L,DPYSL3,Dst,DYNC1H1,FABP3,FUCA1,GPHN,GPX1,GPX4,GRN,GSK3B,HEXB,HSD17B4,HTT,LRPAP1,MAN2C1,MANF,MAP1A,MAP2K1,MAPT,MAVS,MPZ,MSRB3,MTMR2,NDUFS4,NEFH,Nefm,NFKB1,NMNAT1,NPC1,NPC2,NTRK2,NTRK3,PARK7,PLG,PPT1,PRPH,PSAP,PSMC1,RHEB,SCARB2,SCLY,SCYL1,SLC12A7,SLC1A3,SMPD…	93
Cardiovascular Disease	occlusion	Occlusion of blood vessel	4.94e-05	ACAT1,ACAT2,ADGRF5,ADIPOQ,AGT,AKAP13,APOA1,APOA2,APOA4,APOB,APOE,APP,ATP2A2,C5,CAV1,CBLB,CCM2,CD36,CD47,Cd59a,CES1,CLU,COL18A1,COMT,CST3,CTSV,CYP27A1,DNM2,ENTPD1,EPHX2,ERG,F13A1,F2,FABP4,FABP5,FERMT2,FGG,FN1,FOXO1,GCLC,GCLM,GJA1,GPX1,GSK3B,Hrg,HSPD1,HSPG2,ICAM1,IFNGR1,IKBKB,IKBKG,ITGAM,LCAT,LCN2,LDAH,LDLR,LGALS3,LIPE,LPL,LRP1,MAP3K5,MAPKAPK2,MIF,MPZ,NFKB1,NOS3,NOTCH1,NPC1,PARP1,PFN1,PLA2G15,PLA2G…	93
Energy Production,Lipid Metabolism,Small Molecule Biochemistry	oxidation	Oxidation of long chain fatty acid	5.02e-05	ABHD5,ACACB,ACADL,ACSL1,APOA2,ATG7,CD36,CEACAM1,DGAT1,FABP3,FOXO1,GPAM,HSD17B4,LPIN1,LRPPRC,PDK4,PLIN1,PLIN5,PNPLA2,PNPLA8,PRKAA2,SCD	22
Cellular Assembly and Organization	quantity	Quantity of actin filaments	5.18e-05	CFL1,DIAPH1,EGFR,FLNA,FLNB,HRAS,KRAS,PAFAH1B1,PLEC,PTK2,RACK1,RELA,RHOA,TSC1	14
Energy Production,Lipid Metabolism,Small Molecule Biochemistry	beta-oxidation	Beta-oxidation of fatty acid	5.44e-05	ABCD2,ABCD3,ACOX1,ACOX3,ADIPOQ,ATG7,CEACAM1,ECI1,EHHADH,FASN,HADHA,HADHB,HSD11B1,HSD17B4,LRPPRC,PEBP1,PEX5,PEX7,PLIN1,PLIN5,SCD,SLC27A2,UCHL3	23
Cardiovascular System Development and Function,Cellular Assembly and Organization,Cellular Development,Cellular Growth and Proliferation,Embryonic Development,Organ Development,Organismal Development,Skeletal and Muscular System Development and Function,Tissue Development	formation	Formation of myofibrils	5.44e-05	AKAP13,CALR,CAPN3,CASQ1,CASQ2,CFL2,COL4A3BP,DMD,Fmnl1,GAA,ITGB1,KLHL41,LDB3,LMOD2,MYH10,MYL2,MYLK,PRKAR1A,TCAP,TMOD1,TTN,WDR1,XIRP1	23
Cellular Movement	haptotaxis	Haptotaxis of cells	5.46e-05	ACTR2,ARPC2,CRKL,FN1,FSCN1,PTPRA,PXN,VTN	8
Cardiovascular Disease,Cardiovascular System Development and Function,Cell Morphology,Cell-To-Cell Signaling and Interaction,Cellular Assembly and Organization,Organ Morphology,Organismal Development,Organismal Injury and Abnormalities,Skeletal and Muscular Disorders,Skeletal and Muscular System Development and Function,Tissue Morphology	abnormal morphology	Abnormal morphology of intercalated disks	5.46e-05	ATE1,CALR,CSRP2,CSRP3,JUP,PLEC,PPP1R13L,VCL	8
Neurological Disease,Skeletal and Muscular Disorders	paralysis	Paralysis	5.48e-05	ABCB6,BTD,COQ9,DBNL,FGG,GAA,HEXB,HSPA5,HTRA2,IFIT2,L1CAM,LAMC1,LPIN1,MAP1B,MPZ,MTM1,NDRG1,NEFH,Nefm,PANK1,PFN1,PLOD1,PPT1,PSAP,PTBP2,Ptprd,QKI,RYR1,SCARB2,SCYL1,SNCA,SOD1,TARDBP,TOP2B,VLDLR	35
Neurological Disease,Tissue Morphology	neurodegeneration	Neurodegeneration of nervous tissue	5.59e-05	ABCD2,AFG3L2,AIFM1,ANK3,APOE,APP,ARSA,ASPA,ATG7,BAG5,CASP3,CASP6,CAV1,CISD2,CNP,CP,CREB1,CSF1R,CTSB,CTSD,CTSV,DCTN2,DNM1L,DPYSL3,Dst,DYNC1H1,FABP3,FUCA1,GPHN,GPX1,GPX4,GRN,GSK3B,HEXB,HSD17B4,HTT,LMNB1,LRPAP1,MAN2C1,MANF,MAP1A,MAP2K1,MAPT,MAVS,MPZ,MSRB3,MTMR2,NDUFS4,NEFH,Nefm,NFKB1,NMNAT1,NPC1,NPC2,NTRK2,NTRK3,PARK7,PLG,PPT1,PRPH,PSAP,PSMC1,RHEB,SCARB2,SCLY,SCYL1,SLC12A7,SLC1A3,SMPD1,SNCA,SOD1,SOD…	90
Lipid Metabolism,Small Molecule Biochemistry	modification	Modification of palmitic acid	5.68e-05	ACACB,ACADL,ACSL1,APOA2,CD36,CEACAM1,DGAT1,FABP3,FOXO1,GPAM,LPIN1,LRPPRC,PDK4,PLIN1,PLIN5,PNPLA2,PNPLA8,PRKAA2,SCD	19
Lipid Metabolism,Molecular Transport,Small Molecule Biochemistry	quantity	Quantity of diacylglycerol	5.68e-05	ABHD5,ACACB,CES1,CTNNB1,DGAT1,FASN,GPAM,GPAT4,HINT1,HSD11B1,ITGA1,LPIN1,PDK2,PDK4,PNPLA2,SCD,SGPL1,SLC27A1,VAMP3	19
Cell Morphology,Cellular Function and Maintenance,Embryonic Development	autophagy	Autophagy of embryonic cell lines	5.68e-05	ATG3,ATG5,BAG6,BNIP3,CAPNS1,DNM1L,EIF2AK2,EIF2S1,ENG,Gm21596/Hmgb1,MCL1,MFN2,NLRX1,RAB9A,RRAGA,SH3GLB1,SMAD2,UBR4,ULK1	19
Developmental Disorder,Skeletal and Muscular Disorders	centronuclear myopathy	Centronuclear myopathy	5.68e-05	APOBEC2,COL6A1,DYSF,FLNC,H6PD,HSD11B1,ITGA7,MTM1,PFKM,PLEC,Ptprd,RYR1,SCYL1,SGCB,SYNE1,TLN2,TNNT1,TRIM72,YAP1	19
Cellular Assembly and Organization,Cellular Function and Maintenance	organization	Organization of endoplasmic reticulum	5.68e-05	CASQ1,CAV2,CCDC47,COL4A3BP,GAK,HTT,LMAN1,PEX5,SEC61A1,USE1	10
Cell Death and Survival	cell viability	Cell viability of neuroblastoma cell lines	5.68e-05	APEX1,APP,HSP90AB1,HSPB1,HSPB8,HTT,MAP2K1,Nes,PSAP,TARDBP	10
Cell-To-Cell Signaling and Interaction,Tissue Development	adhesion	Adhesion of extracellular matrix	5.78e-05	AGT,BCAP31,CD151,CTNNB1,FERMT2,FGFR4,FN1,ITGA2B,ITGA5,ITGA6,ITGAV,ITGB1,JAM3,LIMS1,MKLN1,NID1,NID2,PIK3R1,PLXND1,RHOA,TEK,THBS1,VTN,ZYX	24
Cellular Compromise,Neurological Disease,Organismal Injury and Abnormalities	neurodegeneration	Neurodegeneration of brain cells	5.87e-05	ABCD2,AFG3L2,AIFM1,ANK3,APP,ARSA,CAV1,CREB1,CTSB,CTSV,DNM1L,FUCA1,GSK3B,HEXB,HSD17B4,HTT,MANF,MAP1A,MAPT,NDUFS4,NEFH,NPC1,NPC2,NTRK2,PPT1,PSAP,SCLY,SMPD1,SOD1,STAMBP,STUB1,TPP1,UBE4B	33
Cell Morphology,Nervous System Development and Function,Tissue Morphology	morphology	Morphology of neurites	5.91e-05	ABCD2,Ank2,APOE,APP,ARSA,BICD2,C3,CAPRIN1,CAST,CAV1,CC2D1A,CD47,CHL1,CKB,CKMT1A/CKMT1B,CLASP2,CNP,COQ9,CTSB,CTSV,DPYSL3,Dst,EPB41L3,ERBIN,FMR1,GAP43,GAS1,GIT1,GJA1,Hnrnpa1,HNRNPA2B1,HTT,IKBKB,ITGA3,ITPR1,KLC1,L1CAM,LMNA,LMNB1,LRPAP1,MAN2B1,MAP1A,MAP1B,MAPT,MPZ,MYH10,MYH14,MYO6,NAMPT,NDEL1,Nedd4,NEFH,NEFL,Nefm,NPC1,NRP2,NTRK2,OGT,OSTM1,PAFAH1B1,Pcmt1,PDS5B,PFN2,PLEC,PPP3CA,PURA,PVALB,RHOA,RHOT1,RN…	86
Neurological Disease,Organismal Injury and Abnormalities	abnormality	Abnormality of cerebrum	6e-05	ADIPOQ,APOE,APP,ARFGEF2,ARG1,ATG7,BAD,BAX,BICD2,BID,C3,CAPN1,CASP6,CAV1,CD36,CD81,CDKN1B,CEBPB,CELSR3,CHL1,CKB,CKMT1A/CKMT1B,CR1L,CREB1,CSPG4,CTNNA2,CTSB,CTSV,DBN1,DFFA,DIAPH1,Diaph2,DNAJC5,EGFR,EIF4EBP2,FKBP8,FMR1,FUBP1,GAP43,GJA1,GLB1,GM2A,GNPAT,GSK3B,HDAC2,HSD11B1,HTT,IKBKB,ITGA6,KIF1B,L1CAM,LAMC1,LDLR,LMNB1,LMNB2,MAN2B1,MAN2C1,MANBA,MAP1B,MAPT,Marcks,MECP2,MME,NAMPT,NDE1,NDEL1,NFIA,NFIB,NFKB1…	102
Molecular Transport,Protein Trafficking	import	Import of protein	6.03e-05	IPO4,IPO5,IPO7,IPO9,KPNA4,KPNA6,KPNB1,LMNA,MAPK14,NUP155,NUP214,NUP98,NUTF2,PEX7,PIK3R1,PML,PPP3CA,PPP3R1,PRKD1,RAN,TEK,TNPO2,TXNIP,UACA,ZPR1	25
Cell Morphology,Nervous System Development and Function,Organ Morphology,Organismal Development	morphology	Morphology of cerebral cortex cells	6.04e-05	ADIPOQ,APP,ATG5,ATG7,CD81,CEBPB,CHL1,CHMP2B,CHMP4B,CST3,EIF4EBP2,FLNA,FMR1,GM2A,HDAC2,HSPA4,HTT,MANBA,MECP2,NDE1,NDEL1,NTRK2,PAFAH1B1,Pcmt1,PLCB1,PPT1,PTK2,PTPRA,PTPRC,S100A4,SYNCRIP,TSC1	32
Cellular Function and Maintenance	respiration	Respiration of fibroblast cell lines	6.05e-05	CYGB,Gsta4,MCL1,MFN2,NDUFA2,NDUFA3,NPC2,PRKCD,SLC25A3	9
Hereditary Disorder,Neurological Disease,Organismal Injury and Abnormalities,Psychological Disorders,Skeletal and Muscular Disorders	Huntington disease	Huntington's Disease	6.08e-05	ACP1,ACTN2,AP1S1,APOD,APOE,ARL3,ATP2B1,ATP6V1A,B2M,BASP1,BCL2L1,CA2,CASP3,CASP6,Cdc42,CDH2,CETN2,CIRBP,CKB,COX7A2,CREB1,DDX1,DNAJA1,DNAJB1,EIF3E,ENO2,ENPP5,EPHB4,FKBP4,GNB1,GPAM,HSPA8,HTT,IMPA1,INPP1,ITPR1,LAMP2,LPL,MAP3K5,MYEF2,MYO1B,MYO5A,NDRG1,NFKB1,NPM1,NTRK2,PCNA,PCTP,PPIA,PPP1CB,PPP1R1A,PPP3CA,PPP3R1,PRDX2,PSMB6,PSME1,RANBP1,RASGRP2,RBP4,RIPK2,RPS6KA5,RPSA,RYR1,SEPT5,SGTA,Slc25a1,SLC27A1,SO…	73
Carbohydrate Metabolism,Small Molecule Biochemistry	metabolism	Metabolism of D-glucose	6.21e-05	ADIPOQ,ADPGK,AKT2,ALDH5A1,ATG5,BAD,DCN,FABP5,HDAC5,HK2,HRAS,HTT,IGFBP5,INPPL1,IRS1,ITGB1,MAPK14,PGM1,PGM2,PML,PRKAA1,RETN,SLC2A1,SMARCB1,TPI1,ZBTB20	26
Molecular Transport	transport	Transport of molecule	6.29e-05	ABCB7,ABCC1,ABHD5,ACADL,ACADS,ACAT2,ACBD3,ACLY,ACO1,ACSL1,ADD2,ADIPOQ,AEBP1,AGT,AHCYL1,AIMP1,AKT2,Alyref2,ANK1,Ank2,ANO6,ANXA1,ANXA6,AP1B1,AP1G1,AP1M1,AP1S1,AP2A1,AP2A2,AP2M1,AP3B1,AP3D1,AP3S1,APOA1,APOA2,APOA4,APOB,APOE,APP,AQP1,AQP7,ARF6,ARSB,ATOX1,ATP1A2,ATP2B1,ATP2B4,ATP5F1A,ATP5MG,ATP6V1E1,AXIN1,B2M,BLOC1S5,BSG,CA2,CACNB1,CAMK1,CAMK2D,CAV1,CBLB,CD36,Cdc42,CDKN1B,CEP290,CES1,CFH,CHCHD4,CHMP5,…	328
Cell-To-Cell Signaling and Interaction,Inflammatory Response	immune response	Immune response of tumor cell lines	6.36e-05	APPL2,ARF6,CALR,CD47,Cdc42,CEACAM1,CLIP1,CSK,GOLGA4,GRB2,ITGAM,LMAN2,LYN,Macf1,MCL1,NR3C1,PFN1,PFN2,PRKCD,PRKCE,RAB31,RALA,RALB,SF3A1,Sf3a2,STAT3,TNPO1,Wasl	28
Neurological Disease,Organismal Injury and Abnormalities	gliosis	Gliosis of brain	6.53e-05	ADIPOQ,APOE,APP,CAST,GSK3B,HTT,IFNGR1,IL6ST,IRAK4,ITM2B,LAMP1,MAOB,MAPT,NAMPT,NDUFS4,PPT1,S100B,SH3GLB1,SOD2,TARDBP	20
Cell Morphology,Organ Morphology,Organismal Injury and Abnormalities,Renal and Urological Disease,Renal and Urological System Development and Function	abnormal morphology	Abnormal morphology of podocytes	6.53e-05	ACTN4,ADIPOQ,AMPD2,ARHGDIA,CD151,CD2AP,COL18A1,EHD3,EHD4,GNE,GSTK1,ILK,ITGA1,ITGA3,LAMB1,LAMB2,MYH9,PDGFRB,PPT1,SYNPO	20
Neurological Disease	tremor	Tremor	6.56e-05	ABCD2,ANK3,ARAF,ARSA,ASPA,BTD,CTSA,CTSB,CTSF,CTSV,DBNL,DECR1,FUCA1,GLB1,GNAO1,HEXB,HIP1,HSD17B4,Hspa1b,HSPA5,HTRA2,HTT,IKBKG,LAMA4,LRP1,MAP1A,MAP1B,MECP2,MPZ,MTMR2,NAB1,NDUFS4,NFIA,NPC2,PITPNA,PSAP,PTS,PURA,QKI,SCARB2,SCYL1,SELENOP,SMPD1,SOD1,SOD2,SPR,TPP1,VAPB,VLDLR	49
Lipid Metabolism,Molecular Transport,Nucleic Acid Metabolism,Small Molecule Biochemistry	concentration	Concentration of acyl-coenzyme A	7.03e-05	ACACA,ACACB,ACLY,ACSL1,ADIPOQ,GPAM,IDH1,IGF2BP2,MLYCD,PDK4,PNPLA2,SCD,SIRT4	13
Cardiovascular System Development and Function,Cell Morphology,Organ Development,Organ Morphology,Skeletal and Muscular System Development and Function	contraction	Contraction of cardiomyocytes	7.03e-05	AGRN,AKAP5,Ank2,ANK3,ARRB1,ASPH,ATP2A2,GNAQ,LMOD2,MYLK,NOS3,SRL,SRSF1	13
Hematological System Development and Function,Organismal Functions	coagulation	Coagulation of blood	7.05e-05	ANO6,ANXA2,AP3B1,APOE,APOH,BLOC1S3,C3,C4A/C4B,CAPN1,CLIC1,EMILIN2,ENTPD1,ENTPD2,F13A1,F13B,F2,F3,FGA,FGG,GAS6,GNA13,GNAI2,GNAQ,GP1BA,GUCY1B1,Hrg,ITGA2B,KNG1,LDLR,LNPK,Mcpt4,MFAP2,MFGE8,MRTFB,NPC1,PAPSS2,PECAM1,PIK3CB,PLCB3,PLG,PPP1R9B,PROS1,RPTOR,SERPINC1,SERPINF2,STIM1,THBD,THBS1,VASP,VTN,VWF	51
Cell Morphology,Nervous System Development and Function,Tissue Morphology	morphology	Morphology of neurons	7.36e-05	ABCD2,ADIPOQ,AGRN,Ank2,AP3D1,APOE,APP,ARSA,ATG5,ATG7,ATRX,ATXN2,B2M,BAX,BCL2L1,BICD2,BID,C3,CAPRIN1,CASP3,CAST,CAT,CAV1,CC2D1A,CD47,CD81,Cdc42,CEBPB,CETN2,CFH,CFL1,CHL1,CHMP2B,CHMP4B,CKB,CKMT1A/CKMT1B,CLASP2,CLN5,CNP,COQ9,CP,CST3,CSTB,CTNNA2,CTSB,CTSD,CTSF,CTSV,DAG1,DBN1,DDHD2,DNAJC5,DNM3,DPYSL3,Dst,EGLN1,EIF4EBP2,EPB41L3,ERBIN,ERC2,FIG4,FLNA,FMR1,GAP43,GAS1,GIT1,GJA1,GLB1,GM2A,GNPAT,GPHN,GRN,GSK…	222
Cancer,Organismal Injury and Abnormalities	carcinoma	Carcinoma	7.37e-05	ACOX1,ACSS2,ADH5,AGT,AHSG,AKR1B10,AKT2,ALB,ALDH2,ALDOA,ALDOC,ANGPTL2,ANXA1,ANXA7,APOA1,ATG7,ATP2A1,ATP2A2,AXIN1,B2M,BAX,BSG,CA3,CAV1,CBR1,CC2D1A,CDKN1B,Cdkn1c,CDKN2C,CEBPB,CFD,CKM,CLU,COL18A1,COL1A2,COTL1,CSNK2A1,CST3,CTNNA1,CTNNB1,CTNND1,CTSB,CTSZ,Cyp2b13/Cyp2b9,DENND4C,DIDO1,ECM1,EGFR,ENG,ENO1,ENTPD5,EPB41L3,ERGIC1,FAH,FAS,FBLN5,FBXO4,FGFR4,FHIT,Fip1l1,FNTB,FOXO1,GAS1,GNAI2,GNB1,GPI,GRB2,Gsta4,…	175
Skeletal and Muscular System Development and Function	contractility	Contractility of skeletal muscle	7.44e-05	ATP2A1,CACNB1,CKM,CKMT2,COL6A1,MYH4,MYLK2,PDK2,RYR1,SLC2A4,SNTA1,SRL,STAC3,SYNC,TRIM72	15
Cell Morphology,Nervous System Development and Function,Tissue Morphology	morphology	Morphology of axons	7.63e-05	ABCD2,Ank2,APOE,ARSA,C3,CAST,CD47,CHL1,CKB,CKMT1A/CKMT1B,CLASP2,CNP,CTSB,CTSV,DPYSL3,Dst,EPB41L3,ERBIN,FMR1,GAP43,GJA1,HTT,IKBKB,KLC1,LMNA,MAN2B1,MAP1B,MAPT,MPZ,NEFH,NEFL,Nefm,OGT,OSTM1,Pcmt1,PDS5B,PLEC,PPP3CA,PURA,RHOA,RUFY3,SCYL1,SH3GL1,SIN3A,SOD1,Spg20,SPG7,TARDBP,TBCE,TFAM	50
Embryonic Development,Organ Development,Organismal Development,Skeletal and Muscular System Development and Function,Tissue Development	formation	Formation of muscle	7.72e-05	ACTA1,AFG3L2,AKAP13,ALOX12,ANXA1,ANXA5,APOE,BGN,BIN1,CALR,CAPN2,CAPN3,CAPZB,CASP3,CASP8,CASQ1,CASQ2,CAV1,Cdkn1c,CFL2,CHKB,COL4A3BP,CRYAB,CSRP3,CTBP1,CTBP2,CTNNB1,CXADR,DES,DLG1,DMD,DNM2,DOCK1,EGLN1,ELAVL1,EMD,ENG,FADD,FHL1,FKBP1A,FLNB,FLNC,Fmnl1,FMOD,FOXO1,FXR1,GAA,GAB1,GJA1,GPCPD1,GSK3B,GSN,HDAC5,Hist1h1b,HRAS,HSP90AA1,HSP90B1,HSPB2,HSPG2,IFI16,IGFBP5,ILK,ITGB1,JPH2,KDM1A,KLHL41,LAMA5,LAMB2,LDB3…	121
Carbohydrate Metabolism	catabolism	Catabolism of carbohydrate	8.18e-05	AKR1A1,AP3B1,BAD,CEBPB,CKM,DHDH,GAA,Gm21596/Hmgb1,GM2A,HEXB,LYPLA2,LYVE1,PFKM,PITPNA,POSTN,PRDX6,PYGM,SOD3	18
Cell Death and Survival	cell death	Neuronal cell death	8.19e-05	AARS,ADAM17,ADNP,AGRN,AGT,AIFM1,AKT1S1,ALOX12,APP,ARHGAP1,ATG5,ATG7,ATP1A2,ATRX,ATXN2,BAD,BAG1,BAG5,BAG6,BAX,BCKDK,BCL2L1,BID,CAPN1,CAPNS1,CAPRIN1,CASP3,CASP6,CASP8,CAST,CC2D1A,CD200,CDH2,CEBPB,CHL1,CIAPIN1,CLU,COQ9,CORO1A,CREB1,CTNNB1,CTSB,CTSD,CTSV,DFFA,DIABLO,DNAJC5,DNM1L,DPYSL3,E2F4,EIF2A,FADD,FAIM,FAM162A,FAS,FN1,FOXO1,Fus,GCLM,GNAO1,GPX1,GSK3B,GSR,GSTM5,HAX1,HDGF,HGS,HIP1,HK2,HLA-A,HMGB2,HM…	182
Cell Death and Survival,Cellular Compromise,Neurological Disease,Tissue Morphology	degeneration	Degeneration of neurons	8.29e-05	ABCD2,AFG3L2,AIFM1,ANK3,APOE,APP,ARSA,ASPA,ATG7,BAG5,CASP3,CASP6,CAV1,CISD2,CNP,CP,CREB1,CSF1R,CTSB,CTSD,CTSV,DCTN2,DNM1L,DPYSL3,Dst,DYNC1H1,FABP3,FUCA1,GPHN,GPX1,GPX4,GRN,GSK3B,HEXB,HSD17B4,HTT,LRPAP1,MAN2C1,MANF,MAP1A,MAP2K1,MAPT,MAVS,MPZ,MSRB3,MTMR2,NDUFS4,NEFH,Nefm,NFKB1,NMNAT1,NPC1,NPC2,NTRK2,NTRK3,PARK7,PLG,PPT1,PRPH,PSAP,PSMC1,RHEB,SCARB2,SCLY,SCYL1,SLC12A7,SLC1A3,SMPD1,SNCA,SOD1,SOD2,SORL…	89
Cellular Assembly and Organization	quantity	Quantity of mitochondria	8.35e-05	ACSL1,ADIPOQ,ATG7,CAV1,CAV2,CEBPB,FABP3,HDAC5,HTT,KLHL40,LPL,MCL1,MTOR,NOS3,NRF1,PNPLA8,PRKAB1,PRKAB2,RYR1,SCD,SOD1,TARDBP,VHL	23
Cell Morphology,Nervous System Development and Function,Neurological Disease,Organ Morphology,Organismal Development,Organismal Injury and Abnormalities,Tissue Morphology	abnormal morphology	Abnormal morphology of Purkinje cells	8.79e-05	ABCD2,ARSA,ATG7,ATXN2,CP,CTSB,FMR1,GAS1,GM2A,GNPAT,HEXB,HTT,MAP1A,MAP1B,NCOA1,OSTM1,PHYH,PITPNA,PSAP,PURA,PVALB,SGCE,SIL1,SLC1A3,SMPD1,SPARCL1,SUN1,SUN2,TPP1,UBE4B	30
Cell Death and Survival,DNA Replication, Recombination, and Repair	fragmentation	Fragmentation of DNA	8.96e-05	APP,ASAH1,BAX,BCL2L1,CAPN2,CASP3,CAST,CRYAB,DFFA,DIABLO,EIF2AK2,ENDOG,ENO1,FAS,HRAS,HSD17B10,HTT,IGFBP5,KRT8,PAM16,PARP1,PIK3R1,PIN1,RELA,SERPINA1,SNCA,SOD1,SOD2,VPS28	29
Neurological Disease,Skeletal and Muscular Disorders	motor dysfunction	Motor dysfunction	9.08e-05	APP,ATXN2,CREB1,DBH,GJA1,HPRT1,HTT,ITPR1,LCN2,MAPK14,MAPT,MECP2,OGT,PDK1,PDPK1,PIN1,RYR1,SCLY,SCYL1,SMPD1,SNCA,SOD1,SPR,SQSTM1,SUB1,TARDBP,TFAM,USP14	28
Molecular Transport,Protein Trafficking	internalization	Internalization of protein	9.08e-05	CAP1,IPO4,IPO5,IPO7,IPO9,KPNA4,KPNA6,KPNB1,LMNA,MAPK14,NUP155,NUP214,NUP98,NUTF2,PEX7,PIK3R1,PML,PPP3CA,PPP3R1,PRKD1,RAN,TEK,TNPO2,TXNIP,UACA,ZPR1	26
Cardiovascular System Development and Function,Organ Development,Organ Morphology,Skeletal and Muscular System Development and Function	contractility	Contractility of ventricular myocardium	9.08e-05	ADIPOQ,ANXA6,ARRB1,ATP2A2,CASQ2,CAV1,Cdc42,CNOT3,COX7A1,CSRP3,CTSV,DES,EMD,FKBP1A,HSPB8,LAMA4,LMNA,MB,NOL3,NOS3,PNPLA2,PPP1R13L,RXRA,SLC4A1,TXNIP,VCL	26
Cell Morphology,Cellular Movement	cell spreading	Cell spreading of connective tissue cells	9.42e-05	FN1,HRAS,IGBP1,ITGB1,L1CAM,PTK2,PTK2B,PXN,SPARC,TGFB1I1,VASP,VCL	12
Cell Death and Survival,Cellular Compromise,Neurological Disease,Tissue Morphology	neurodegeneration	Neurodegeneration of neurites	9.42e-05	ABCD2,APOE,APP,ARSA,ASPA,ATG7,CASP3,CASP6,CISD2,CNP,DPYSL3,Dst,GSK3B,HSD17B4,HTT,LRPAP1,MAP2K1,MAPT,MPZ,MTMR2,NEFH,Nefm,NMNAT1,PRPH,PSAP,RHEB,SCYL1,SNCA,SOD1,SOD2,SPG7,STXBP1,TARDBP,TBCE,TFAM,ZPR1	36
Cellular Compromise	dysfunction	Dysfunction of mitochondria	9.69e-05	APOE,APP,ATG7,BNIP3,COQ7,ENDOG,FIS1,HSPA9,HTT,INSR,KRT8,MFN2,PARP1,PPID,RHEB,SOD1	16
Cardiovascular Disease,Organismal Injury and Abnormalities	atherosclerosis	Atherosclerosis	9.7e-05	ACAT1,ACAT2,ADGRF5,ADIPOQ,AGT,AKAP13,APOA1,APOA2,APOA4,APOB,APOE,APP,C5,CAV1,CD36,CD47,Cd59a,CES1,CLU,COL18A1,COMT,CST3,CTSV,CYP27A1,DNM2,EPHX2,F13A1,F2,FABP4,FABP5,FGG,FN1,FOXO1,GCLC,GCLM,GJA1,GPX1,GSK3B,HSPD1,HSPG2,ICAM1,IFNGR1,IKBKB,IKBKG,ITGAM,LCAT,LCN2,LDAH,LDLR,LGALS3,LIPE,LPL,LRP1,MAP3K5,MAPKAPK2,MIF,MPZ,NFKB1,NOS3,NOTCH1,NPC1,PARP1,PFN1,PLA2G15,PLA2G7,PLCG1,PLG,PLTP,PON1,PON3,PRKG1,RHOA,S…	84
Tissue Morphology	morphology	Morphology of parenchyma	9.76e-05	ARG1,ATG5,BPNT1,Brd4,CAV1,CDKN1B,CP,CUL3,CYP2E1,EGFR,ENTPD5,FAH,GRN,GSK3B,GSTZ1,HADHA,HEXA,HEXB,HMGCL,IKBKB,IKBKG,KRAS,KRT8,LGALS3,LIPA,MAN2B1,MAN2C1,MANBA,MUT,NCOR1,NOS3,PCTP,PITPNA,PSAP,RELA,RXRA,SCP2,SIK3,SOD2,VTI1B	40
Cellular Assembly and Organization,Cellular Function and Maintenance,Tissue Development	formation	Formation of microtubules	0.000105	CAMSAP3,CAPZB,CDKN1B,DIAPH1,GLB1,GNA13,GSK3B,HDGFL3,MAP1B,NCK2,NEFH,NEFL,Nefm,PDPK1,PFDN5,PRKCE,ROCK1,SLAIN2,TPPP,TUBB	20
Metabolic Disease,Neurological Disease,Organismal Injury and Abnormalities,Psychological Disorders	central nervous system amyloidosis	Central nervous system amyloidosis	0.000105	APOE,APP,BAG1,CD14,CD36,COPS5,CXADR,EIF2A,GNPAT,GSK3B,HSPA9,ITM2B,LRP1,MAPT,NEFH,Nes,PDIA3,PRKCE,SOD1,STIP1	20
Cancer,Organismal Injury and Abnormalities	non-hematological solid tumor	Non-hematological solid tumor	0.000105	ACOX1,ACSS2,Actn3,ADH5,AEBP1,AGT,AHSG,AKAP12,AKR1B10,AKT2,ALB,ALDH2,ALDOA,ALDOC,ANGPTL2,ANGPTL4,ANK3,ANXA1,ANXA2,ANXA7,AOC3,APOA1,ARAF,ARG1,ARHGEF2,ASS1,ATG7,ATP2A1,ATP2A2,AXIN1,B2M,BAX,BCCIP,BCL2L13,BID,BSG,C3,CA3,CAD,CASK,CAV1,CBR1,CC2D1A,CD34,CDH2,CDK13,CDKN1B,Cdkn1c,CDKN2C,CEBPB,CFD,CKM,CLTB,CLU,COL18A1,COL1A2,COTL1,CSNK2A1,CST3,CTNNA1,CTNNB1,CTNND1,CTSB,CTSV,CTSZ,Cyp2b13/Cyp2b9,DCN,DENND4C,D…	280
Cell Death and Survival	cell death	Cell death of liver	0.000109	ALDH2,AMACR,APOE,APP,ARF6,ATF7,BAD,BAX,BCL2L1,BID,C3,CASP3,CASP8,CD14,CDKN1B,CEBPB,CTNNB1,CTSB,CYP2E1,DNM1L,ENTPD5,F3,FADD,FAH,FAIM,FAS,FGA,FKBP1A,FLNA,GSK3B,GSTZ1,HRAS,HSPD1,IFNGR1,IKBKB,IKBKG,IL6ST,IRF3,ITGB2,ITIH4,KRT18,KRT8,LDLR,LGALS3,LRP1,MAP2K1,MAP2K4,MAPK14,MCL1,MME,MTCH2,MTOR,Mug1/Mug2,NCL,NFKB1,NPC1,PAFAH2,PIK3R1,PLG,PON3,PRKAA2,PROS1,PTPN1,PTPRC,Pzp,RBCK1,RELA,RIPK1,RXRA,SCD,SELENOP,SL…	86
Neurological Disease	dyskinesia	Dyskinesia	0.00011	ABCD2,ACP1,ACTN2,Ank2,AP1S1,APOD,APOE,ARL3,ATP2B1,ATP6V1A,B2M,BASP1,BCL2L1,CA2,CASP3,CASP6,CAV1,Cdc42,CDH2,CETN2,CIRBP,CKB,COX7A2,CREB1,DBH,DDX1,DNAJA1,DNAJB1,EIF3E,ENO2,ENPP5,EPHB4,FKBP4,GNB1,GPAM,HSPA8,HTT,IMPA1,INPP1,ITPR1,L1CAM,LAMP2,LPL,MAP3K5,MYEF2,MYO1B,MYO5A,NDRG1,NFKB1,NPM1,NTRK2,PCNA,PCTP,PPIA,PPP1CB,PPP1R1A,PPP3CA,PPP3R1,PPT1,PPT2,PRDX2,PSMB6,PSME1,RANBP1,RASGRP2,RBP4,RIPK2,RPS6KA5,RPS…	81
Cell-To-Cell Signaling and Interaction,Cellular Function and Maintenance,Inflammatory Response	phagocytosis	Phagocytosis of cells	0.00011	ABCF1,ANXA1,ANXA5,APOA1,APOA2,APP,APPL2,ARF6,ATG3,ATG5,ATG7,BIN1,C3,CALR,CAPG,CD14,CD36,CD38,CD47,CD5L,CD93,Cdc42,CEBPB,CLIC4,CLIP1,CLTC,CNN2,COQ7,CORO1C,CSF1R,CSK,EHD1,ELMO1,FAS,FLNA,GAS6,GLRX,Gm21596/Hmgb1,GRB2,GRN,GSN,ICAM1,Ighg2a,Ighg2b,ITGAM,ITGB1,ITGB2,ITGB5,LCN2,LGALS3,LMAN2,LUM,LYN,MAP1S,MAPK14,MAPKAPK2,MBL2,MESD,MFGE8,MRC1,MYH9,PFN1,PFN2,PIK3CB,PLD4,PRKCD,PRKCE,PROS1,PTPRC,PYCARD,RAB31,R…	81
Cardiovascular Disease,Cardiovascular System Development and Function,Organ Morphology,Organismal Development,Organismal Injury and Abnormalities	hypertrophy	Hypertrophy of heart	0.000111	ADAM17,ADIPOQ,AGT,APOE,ARAF,ATP2A2,CASQ2,CAV1,CD36,CKM,CKMT2,CNOT3,CREB1,CRYAB,CSRP3,CTNNB1,CTSB,CTSC,CTSD,CTSV,DES,DMD,DNAJC3,EEF1D,EGFR,EGLN1,EIF4EBP1,ENDOG,ERBIN,ERG,FABP3,FASN,FUBP1,GAA,GLRX3,GNA11,GNAI2,GNAQ,GPX3,GRB2,GSK3B,GSN,HEXIM1,HPRT1,HRAS,Hspa1b,HSPB2,HSPB8,LAMA4,LCAT,LMCD1,MAP2K1,MAP2K4,MAP2K6,MAP3K5,MAPK1,MAPK14,MAPK3,MB,MBNL2,Mcpt4,MLIP,MTPN,MYH10,MYH14,MYL2,MYOM1,MYOZ2,MYZAP,NAB1,…	110
Nervous System Development and Function,Tissue Morphology	morphology	Morphology of nervous tissue	0.000116	ABCD2,ADIPOQ,AGRN,Ank2,AP3D1,APOE,APP,ARSA,ATG5,ATG7,ATRX,ATXN2,B2M,BAX,BCL2L1,BICD2,BID,C3,CAPRIN1,CASP3,CAST,CAT,CAV1,CC2D1A,CD47,CD81,Cdc42,CEBPB,CELSR3,CETN2,CFH,CFL1,CHL1,CHMP2B,CHMP4B,CKB,CKMT1A/CKMT1B,CLASP2,CLN5,CNP,COQ9,CP,CSF1R,CST3,CSTB,CTNNA2,CTSB,CTSD,CTSF,CTSV,DAG1,DBN1,DDHD2,DNAJC5,DNM3,DPYSL3,Dst,EGLN1,EIF4EBP2,EPB41L3,ERBIN,ERC2,FIG4,FLNA,FMR1,GAP43,GAS1,GIT1,GJA1,GLB1,GM2A,GNPAT…	226
[truncated: 148 more rows]

## Sheet: (F)
(F) the disease and function of high-abundant proteins
[truncated: 501 more rows]

## Sheet: (G)
(G)the disease and function of middle-abundant proteins
[truncated: 501 more rows]

[truncated: 2 more sheets: (H), (I)]
