# Supplementary material for: Comprehensive proteomics and functional annotation of mouse brown adipose tissue
Source: PLoS One. 2020 May 6;15(5):e0232084. doi: 10.1371/journal.pone.0232084 (PMC7202602; doi:10.1371/journal.pone.0232084)
Supplement: S6 Table — (XLSX) [file pone.0232084.s006.xlsx]

## Sheet: Sheet1
S6 Table. The post-translational modifications of BAT proteins
Name	Protein number	peptide number	Mass	Position	#PSM	pep	-10lgP	Area	Ascore	Intensity	proportion
Acetylation (K)	142	338	42.01	K	1070	374	111.94	5020	1000	1.60403e+07	0.000744726
Amidation	217	302	-0.98	C-term	547	371	95.94	84100	1000	9671658	0.000449039
Methylation(KR)	179	343	14.02	RK	901	346	92.13	206000	1000	1.87181e+07	0.000869052
Phosphorylation (STY)	117	168	79.97	YTS	903	353	123.78	572	41.94	7128333	0.000330957
Carboxylation (DKW)	54	83	43.99	DWK	180	104	74.58	26600	146.95	12029473	0.000558508
Fluorination	45	54	17.99	YWF	76	55	93.64	-1	1000	340911	1.58279e-05
Formylation (Protein N-term)	16	20	27.99	Protein N-term	47	16	94.86	21100	1000	791086	3.67288e-05
Formylation	177	357	27.99	K,N-term	740	310	132.72	6560	1000	1.5012e+07	0.00069698
sum										2.15386e+10	0.00370182

## Sheet: Acetylation
Protein Group	Accession	Peptide	Unique	-10lgP	Mass	Length	m/z	z	RT	Area RUN1	Area RUN2	Area RUN3			Scan		AScore
2329	sp|Q99MP8|BRAP_MOUSE	R.EMTDVIIETMK(-0.98)(+42.01).A	Y	43.68	1349.66	11	675.843	2	40.2164			7100	7100		21705	R.EMTDVIIETMK(-0.98)(+42.01).A	K11:Acetylation (K):1000.00
219	sp|P68254|1433T_MOUSE	R.YDDMAT(+79.97)C(+57.02)MK(+42.01).A	Y	70	1255.4	9	628.713	2	22.3452	13700	14700	14900	43300		7334	R.YDDMAT(+79.97)C(+57.02)MK(+42.01).A	K9:Acetylation (K):1000.00
238	sp|Q8CHT0|AL4A1_MOUSE	K.VAK(+42.01)FC(+57.02)YADK.A	Y	46.3	1142.54	9	572.28	2	21.6155			2440	2440		6509	K.VAK(+42.01)FC(+57.02)YADK.A	K3:Acetylation (K):56.47
678	sp|Q8JZN5|ACAD9_MOUSE	R.DFGGITNGK(+42.01)P(+31.99)EDK.L	Y	30.29	1450.66	13	726.329	2	27.462		100000		100000		11163	R.DFGGITNGK(+42.01)P(+31.99)EDK.L	K9:Acetylation (K):22.37
2069	sp|Q8BWN8|ACOT4_MOUSE	R.DEK(+42.01)GALFR.A	N	40.59	976.498	8	489.261	2	26.214	15400	13900		29300		10512	R.DEK(+42.01)GALFR.A	K3:Acetylation (K):1000.00
430	sp|Q61147|CERU_MOUSE	K.V(+226.08)NK(+42.01)DNEEFLESNK.M	Y	43.73	1832.83	13	611.955	3	21.15				0		6583	K.V(+226.08)NK(+42.01)DNEEFLESNK.M	K3:Acetylation (K):72.22
181	sp|P47934|CACP_MOUSE	R.VPGPK(+42.01)QDSVVNFLK.S	Y	70.77	1568.86	14	785.445	2	36.8488	15600	14600	12800	43000		19032	R.MAHYLEK(+42.01)ALLDMR.T	K5:Acetylation (K):120.76
181	sp|P47934|CACP_MOUSE	R.MAHYLEK(+42.01)ALLDMR.T	Y	75.77	1631.82	13	544.95	3	41.5308	10000	9600	10100	29700		22483	K.AGK(+42.01)QGLLGINIAEK.H	K7:Acetylation (K):1000.00
21	sp|P51174|ACADL_MOUSE	K.AGK(+42.01)QGLLGINIAEK.H	Y	64.5	1452.83	14	727.426	2	34.573				0		17700	K.M(+31.99)GMK(+42.01)AQDTAELFFEDVR.L	K3:Acetylation (K):137.83
21	sp|P51174|ACADL_MOUSE	K.M(+31.99)GMK(+42.01)AQDTAELFFEDVR.L	Y	78.32	2060.92	17	687.987	3	43.9851	1410			1410		24445	K.FFQEEVIPHHTEWEK(+42.01)AGEVSR.E	K4:Acetylation (K):1000.00
21	sp|P51174|ACADL_MOUSE	K.FFQEEVIPHHTEWEK(+42.01)AGEVSR.E	Y	76.52	2596.23	21	866.431	3	31.6177	31600	41700	42700	116000		13876	R.LPANALLGEEN(+162.05)K(+42.01).G	K15:Acetylation (K):1000.00
21	sp|P51174|ACADL_MOUSE	R.E(+43.01)SVRK(+42.01)FFQEEVIPHHTEWEK.A	Y	50.97	2639.28	20	660.822	4	24.6292	8980		9350	18330		9049	K.M(+15.99)GMK(+42.01)AQDTAELFFEDVR.L	K5:Acetylation (K):93.17
21	sp|P51174|ACADL_MOUSE	R.LPANALLGEEN(+162.05)K(+42.01).G	Y	39.88	1471.74	12	736.897	2	34.0335				0		16515	K.MGMK(+42.01)AQDTAELFFEDVR.L	K12:Acetylation (K):1000.00
21	sp|P51174|ACADL_MOUSE	K.M(+15.99)GMK(+42.01)AQDTAELFFEDVR.L	Y	103.14	2044.92	17	1023.48	2	46.879	65700	43500	41100	150300		25564	R.AFVDSC(+57.02)LQLHETK(+42.01)R.L	K4:Acetylation (K):1000.00
21	sp|P51174|ACADL_MOUSE	K.MGMK(+42.01)AQDTAELFFEDVR.L	Y	92.53	2028.93	17	677.331	3	50.9826	40500	35100	35100	110700		28822	K.MGM(+15.99)K(+42.01)AQDTAELFFEDVR.L	K4:Acetylation (K):1000.00
21	sp|P51174|ACADL_MOUSE	R.AFVDSC(+57.02)LQLHETK(+42.01)R.L	Y	51.68	1744.86	14	873.436	2	26.983	1000	1190		2190		10385	K.M(+15.99)GM(+15.99)K(+42.01)AQDTAELFFEDVR.L	Acetylation (K):1000.00
21	sp|P51174|ACADL_MOUSE	K.MGM(+15.99)K(+42.01)AQDTAELFFEDVR.L	Y	82.29	2044.92	17	682.653	3	46.4333	49000	43200	39300	131500		25226	K.AFGK(+42.01)TVAHIQTVQHK.L	K13:Acetylation (K):1000.00
21	sp|P51174|ACADL_MOUSE	K.M(+15.99)GM(+15.99)K(+42.01)AQDTAELFFEDVR.L	Y	72	2060.92	17	1031.47	2	44.0105		1970	1760	3730		24351	R.SPAHGISLFLVENGMK(-0.98)(+42.01).G	K4:Acetylation (K):1000.00
21	sp|P51174|ACADL_MOUSE	K.AFGK(+42.01)TVAHIQTVQHK.L	Y	74.99	1705.93	15	427.493	4	18.562	4890	344	6750	11984		4430	R.G(+42.01)M(+15.99)K(+42.01)GLVYETSVLDPDEGIR.F	K4:Acetylation (K):81.27
21	sp|P51174|ACADL_MOUSE	R.SPAHGISLFLVENGMK(-0.98)(+42.01).G	Y	31.47	1739.9	16	580.973	3	33.0852				0		15602	R.GYSIPEC(+57.02)QK(+42.01)MLPK.A	K16:Acetylation (K):1000.00
103	sp|Q9CZU6|CISY_MOUSE	R.G(+42.01)M(+15.99)K(+42.01)GLVYETSVLDPDEGIR.F	Y	57.68	2178.05	19	1090.04	2	43.0928	2470			2470		23826	R.GMK(+42.01)GLVYETSVLDPDEGIR.F	K3:Acetylation (K):1000.00
103	sp|Q9CZU6|CISY_MOUSE	R.GYSIPEC(+57.02)QK(+42.01)MLPK.A	Y	66.98	1591.77	13	531.601	3	31.2352	2810	17100		19910		14103	K.HLPK(+42.01)DPMFK.L	K9:Acetylation (K):26.57
103	sp|Q9CZU6|CISY_MOUSE	K.EVGKDVSDEK(+42.01)LR.D	Y	51.91	1415.73	12	472.918	3	16.179				0		3137	K.DVLSNLIPK(+42.01)EQAR.I	K10:Acetylation (K):71.27
103	sp|Q9CZU6|CISY_MOUSE	R.GMK(+42.01)GLVYETSVLDPDEGIR.F	Y	83.33	2120.05	19	1061.04	2	42.5435	20500	13700	13800	48000		22895	R.G(+226.08)MK(+42.01)GLVYETSVLDPDEGIR.F	K3:Acetylation (K):1000.00
103	sp|Q9CZU6|CISY_MOUSE	K.HLPK(+42.01)DPMFK.L	Y	65.85	1153.6	9	577.809	2	22.9343	14200	18300	13500	46000		7934	R.SVC(+57.02)HLQK(+42.01)VFER.Y	K4:Acetylation (K):87.95
103	sp|Q9CZU6|CISY_MOUSE	K.DVLSNLIPK(+42.01)EQAR.I	Y	43.12	1523.83	13	762.924	2	40.0088	3300	3780	1510	8590		20883	K.VAFTGSTEVGHLIQK(+42.01).A	K9:Acetylation (K):1000.00
103	sp|Q9CZU6|CISY_MOUSE	R.G(+226.08)MK(+42.01)GLVYETSVLDPDEGIR.F	Y	49.76	2346.12	19	1174.1	2	36.5137	16100	8800	9380	34280		18792	R.TAFGK(+42.01)PLVEQGTILADIAR.S	K3:Acetylation (K):1000.00
329	sp|P07356|ANXA2_MOUSE	R.SVC(+57.02)HLQK(+42.01)VFER.Y	Y	68.56	1443.73	11	482.257	3	24.2206		6450	6390	12840		9344	R.SNPDPK(+42.01)VPASK.A	K7:Acetylation (K):1000.00
2229	sp|Q9CZS1|AL1B1_MOUSE	K.VAFTGSTEVGHLIQK(+42.01).A	Y	45.44	1627.86	15	814.945	2	38.644				0		20629	R.VPK(+42.01)ENVLIGEGAGFK.I	K15:Acetylation (K):1000.00
346	sp|Q8K370|ACD10_MOUSE	R.TAFGK(+42.01)PLVEQGTILADIAR.S	Y	30.97	2041.12	19	1021.57	2	48.8785		274		274		28133	K.VPASK(+42.01)AFTGFIVEADTPGIHIGK.K	K5:Acetylation (K):1000.00
66	sp|P45952|ACADM_MOUSE	R.SNPDPK(+42.01)VPASK.A	Y	61.52	1180.61	11	591.313	2	15.0463	1390	1330		2720		2228	K.HVVK(+42.01)SISVQQEK.E	K6:Acetylation (K):29.85
66	sp|P45952|ACADM_MOUSE	R.VPK(+42.01)ENVLIGEGAGFK.I	Y	98.8	1598.87	15	800.447	2	33.3137	12600	11400	11000	35000		15457	R.VK(+42.01)SINNPDMR.V	K3:Acetylation (K):209.53
66	sp|P45952|ACADM_MOUSE	K.VPASK(+42.01)AFTGFIVEADTPGIHIGK.K	Y	68.47	2396.27	23	799.779	3	43.6127	11600			11600		23972	R.H(+42.01)TK(+42.01)AIVWGMQTRAVQGMLDFDYVC(+57.02)SR.D	K5:Acetylation (K):87.12
1182	sp|Q9CQQ7|AT5F1_MOUSE	K.HVVK(+42.01)SISVQQEK.E	Y	75.63	1422.78	12	475.273	3	16.145				0		2428	K.VLDSGAPIK(+42.01)IPVGPETLGR.I	K4:Acetylation (K):89.76
25	sp|Q91V92|ACLY_MOUSE	R.VK(+42.01)SINNPDMR.V	Y	60.57	1214.61	10	608.321	2	17.7125				0		3613	R.GQK(+42.01)VLDSGAPIK.I	K2:Acetylation (K):1000.00
25	sp|Q91V92|ACLY_MOUSE	R.H(+42.01)TK(+42.01)AIVWGMQTRAVQGMLDFDYVC(+57.02)SR.D	Y	44.15	3152.5	26	1051.83	3	38.5637	5750	5220	3680	14650		20094	R.VAASSAK(+42.01)MGLVETK.L	K3:Acetylation (K):1000.00
148	sp|P31786|ACBP_MOUSE	K.AK(+42.01)WDSWNK.L	Y	47.43	1075.51	8	538.763	2	28.6534			5070	5070		11961	K.ENYGIEPT(-18.01)MVVQGVK(+42.01).M	K2:Acetylation (K):54.67
51	sp|P56480|ATPB_MOUSE	K.VLDSGAPIK(+42.01)IPVGPETLGR.I	Y	59.5	1960.1	19	654.379	3	39.926	2240			2240		21413	R.RPC(+57.02)FSALTVDETYVPK(-0.98)(+42.01).E	K9:Acetylation (K):1000.00
51	sp|P56480|ATPB_MOUSE	R.GQK(+42.01)VLDSGAPIK.I	Y	36.28	1253.7	12	627.859	2	20.5463				0		6076	R.YTQK(+42.01)APQ(+0.98)VSTPTLVEAAR.N	K3:Acetylation (K):50.04
922	sp|Q9JLZ3|AUHM_MOUSE	R.VAASSAK(+42.01)MGLVETK.L	Y	45.38	1432.76	14	717.381	2	24.716				0		8725	R.RPC(+57.02)FSALTVDETYVPK(+42.01).E	K7:Acetylation (K):38.64
33	sp|P50544|ACADV_MOUSE	R.EATQAVLDK(+42.01)PETLSSDASTR.E	Y	62.17	2160.05	20	1081.03	2	30.7852		382		382		14538	R.ENYGELADC(+57.02)CTK(+42.01)QEPER.N	K9:Acetylation (K):1000.00
33	sp|P50544|ACADV_MOUSE	K.NDALEK(+42.01)VEDDTLQGLK.E	Y	42.36	1828.91	16	915.461	2	43.3473				0		24051	R.F(+31.99)GIAAK(+42.01)YQLDPTASISAK.V	K6:Acetylation (K):32.22
1786	sp|Q8C7R4|UBA6_MOUSE	K.ENYGIEPT(-18.01)MVVQGVK(+42.01).M	Y	36.49	1686.83	15	844.418	2	34.8895		35900		35900		16650	K.LPMGMTAENLAAK(+42.01)YNISR.E	K15:Acetylation (K):1000.00
2	sp|P07724|ALBU_MOUSE	R.RPC(+57.02)FSALTVDETYVPK(-0.98)(+42.01).E	Y	41.73	1922.96	16	641.991	3	36.6098				0		18587	R.WK(+42.01)AANEAGYFNEEMAPIEVK.T	K16:Acetylation (K):1000.00
2	sp|P07724|ALBU_MOUSE	R.YTQK(+42.01)APQ(+0.98)VSTPTLVEAAR.N	Y	54.82	2002.04	18	668.359	3	28.5555	7690			7690		12011	K.QTM(+15.99)QVDEHARPQTTLEQLQK(+42.01)LPSVFK.K	K4:Acetylation (K):1000.00
2	sp|P07724|ALBU_MOUSE	R.RPC(+57.02)FSALTVDETYVPK(+42.01).E	Y	49.81	1923.94	16	642.32	3	36.6362	1450			1450		18587	K.LPM(+15.99)GMTAENLAAK(+42.01)YNISR.E	K16:Acetylation (K):1000.00
2	sp|P07724|ALBU_MOUSE	K.FGERAFK(+42.01)AWAVAR(+14.02)LSQTFPNADFAEITK.L	Y	32.27	3226.66	28	1076.57	3	34.9798				0		16680	R.FGTK(+42.01)FGLDLK.L	K7:Acetylation (K):41.88
2	sp|P07724|ALBU_MOUSE	K.VN(+0.98)K(+42.01)EC(+57.02)C(+57.02)HGDLLEC(+57.02)ADDR.A	Y	76.16	2132.86	17	711.969	3	21.6912	3190			3190		6982	K.QTMQVDEHARPQTTLEQLQK(+42.01)LPSVFK.K	K3:Acetylation (K):1000.00
2	sp|P07724|ALBU_MOUSE	R.ENYGELADC(+57.02)CTK(+42.01)QEPER.N	Y	30.53	2082.86	17	695.304	3	16.3852		798		798		3041	K.LPMGMTAEN(+0.98)LAAK(+42.01)YNISR.E	K12:Acetylation (K):1000.00
24	sp|P20152|VIME_MOUSE	R.K(+42.01)(+42.01)VESLQEEIAFLK.K	Y	41.65	1616.87	13	539.973	3	41.701	268		71.9	339.9		22066	K.VSYIFNEK(+42.01).E	K1:Acetylation (K):44.94
278	sp|Q60930|VDAC2_MOUSE	R.F(+31.99)GIAAK(+42.01)YQLDPTASISAK.V	Y	39.44	1954	18	652.346	3	25.6107			3730	3730		10015	R.LHET(+79.97)LKQ(+0.98)C(+57.02)QNLK(+42.01).T	K6:Acetylation (K):64.80
6	sp|Q8BWT1|THIM_MOUSE	K.LPMGMTAENLAAK(+42.01)YNISR.E	Y	87.98	2021.01	18	1011.53	2	41.9287		77100	80600	157700		22403	K.AFGQAK(+42.01)HQPTAIIAK.T	K13:Acetylation (K):1000.00
6	sp|Q8BWT1|THIM_MOUSE	R.WK(+42.01)AANEAGYFNEEMAPIEVK.T	Y	76.68	2338.09	20	1170.06	2	41.3377		29700	18400	48100		21932	R.N(+226.08)LDINGVK(+42.01).T	K2:Acetylation (K):214.11
6	sp|Q8BWT1|THIM_MOUSE	K.QTM(+15.99)QVDEHARPQTTLEQLQK(+42.01)LPSVFK.K	Y	53.79	3109.59	26	778.399	4	38.7723	5910		1720	7630		20523	K.EIFSKQ(+0.98)ADLSGITGTK(+42.01).D	K20:Acetylation (K):53.33
6	sp|Q8BWT1|THIM_MOUSE	K.LPM(+15.99)GMTAENLAAK(+42.01)YNISR.E	Y	89.31	2037	18	1019.51	2	38.213	7790	7680	16100	31570		19426	R.EPIIC(+57.02)K(+42.01)NIPR.L	K13:Acetylation (K):1000.00
6	sp|Q8BWT1|THIM_MOUSE	R.FGTK(+42.01)FGLDLK.L	Y	63.24	1166.63	10	584.326	2	36.8737	53600	39700	44900	138200		18562	K.NTK(+42.01)IIC(+57.02)QGFTGK.Q	K4:Acetylation (K):71.75
6	sp|Q8BWT1|THIM_MOUSE	K.QTMQVDEHARPQTTLEQLQK(+42.01)LPSVFK.K	Y	66.73	3093.59	26	774.413	4	40.8888	62900	56100	55100	174100		21416	K.GGGEPK(+42.01)GELLEAIKR.D	K20:Acetylation (K):62.39
6	sp|Q8BWT1|THIM_MOUSE	K.LPMGM(+15.99)TAENLAAK(+42.01)YNISR.E	Y	38.15	2037	18	680.013	3	38.1982			8130	8130		19233	K.GELLEAIK(+42.01)R.D	K13:Acetylation (K):1000.00
6	sp|Q8BWT1|THIM_MOUSE	K.LPMGMTAEN(+0.98)LAAK(+42.01)YNISR.E	Y	45.66	2021.99	18	1012.03	2	41.8997	20900			20900		22403	K.GGGEPK(+42.01)GELLEAIK.R	K13:Acetylation (K):1000.00
2483	sp|Q8VC30|TKFC_MOUSE	R.A(+42.01)AK(+42.01)AIQGWLK(+14.02).E	Y	34.55	1182.68	10	592.339	2	27.1698		35600		35600		10437	R.DFGSFEK(+42.01)FK.E	K3:Acetylation (K):63.15
169	sp|Q62234|MYOM1_MOUSE	K.VSYIFNEK(+42.01).E	Y	30.82	1040.52	8	521.276	2	48.2225	290			290		27146	K.HHAAYVNNLNATEEK(+42.01)YHEALAK.G	K8:Acetylation (K):1000.00
196	sp|E9Q7G0|NUMA1_MOUSE	R.LHET(+79.97)LKQ(+0.98)C(+57.02)QNLK(+42.01).T	Y	29.89	1633.75	12	545.598	3	16.0583	463			463		3022	K.N(+42.01)(+0.98)K(+42.01)ILVATVDNASILLQIDNAR.L	K12:Acetylation (K):22.09
30	sp|P40142|TKT_MOUSE	K.AFGQAK(+42.01)HQPTAIIAK.T	Y	33.05	1621.89	15	811.953	2	19.8197				0		5840	R.SK(+42.01)EAWDAGK.F	K6:Acetylation (K):27.52
688	sp|Q03734|SPA3M_MOUSE	K.EIFSKQ(+0.98)ADLSGITGTK(+42.01).D	N	57.63	1736.88	16	579.959	3	40.07		718		718		21631	K.EAWDAGK(+42.01)FASEITPITISVK.G	K16:Acetylation (K):88.25
1110	sp|Q9CZL5|PHS2_MOUSE	R.DVK(+42.01)LAQFIEK.A	Y	50.63	1231.68	10	616.853	2	38.0065	2970	1970		4940		19168	K.LGTAAIQGAIEK(+42.01)AGIPK.E	K3:Acetylation (K):95.63
2598	sp|Q8CH25|SLTM_MOUSE	R.N(+226.08)LDINGVK(+42.01).T	Y	31.07	1139.56	8	570.787	2	30.7042			42700	42700		13974	R.GATPYGGVK(+42.01)LEDLIVK.D	K8:Acetylation (K):1000.00
166	sp|Q8K010|OPLA_MOUSE	R.AQ(+0.98)VAANQK(+42.01).G	Y	31.83	871.44	8	872.437	1	18.693				0		4446	K.GK(+42.01)PDVVVKEDEEYK.R	K8:Acetylation (K):1000.00
2113	sp|P29621|SPA3C_MOUSE	K.EIFSKQ(+0.98)ADLSGITGTK(+42.01).D	N	57.63	1736.88	16	579.959	3	40.07		718		718		21631	K.VLK(+42.01)YAGLK.K	K16:Acetylation (K):88.25
176	sp|P54071|IDHP_MOUSE	R.EPIIC(+57.02)K(+42.01)NIPR.L	Y	45.61	1280.69	10	641.355	2	27.8898	4500	5020	4410	13930		11320	K.AK(+42.01)PAETPAPAHK.A	K6:Acetylation (K):1000.00
452	sp|P26043|RADI_MOUSE	K.LT(+79.97)PK(+42.01)IGFPWSEIR.N	N	30.55	1664.83	13	555.951	3	41.923	4180			4180		21089	K.VVRAAAPK(+42.01)PR.K	K4:Acetylation (K):1000.00
165	sp|Q9WUM5|SUCA_MOUSE	K.HIYIDK(+42.01)NTK.I	Y	52.8	1172.62	9	587.312	2	16.1465		541		541		2516	R.S(+42.01)AGWVIPIGLLFC(+57.02)K(+42.01).L	K6:Acetylation (K):30.41
165	sp|Q9WUM5|SUCA_MOUSE	K.NTK(+42.01)IIC(+57.02)QGFTGK.Q	Y	55.82	1407.72	12	704.871	2	25.5494	2150	2200	2240	6590		10438	K.TGK(+42.01)AVSYLGPK	K3:Acetylation (K):77.76
224	sp|P09671|SODM_MOUSE	K.GGGEPK(+42.01)GELLEAIKR.D	Y	63.79	1594.87	15	532.633	3	32.1725	1220	1090		2310		14823	R.MVLAAAGGVEHQQLLDLAQK(+42.01)HLSSVSR.V	K6:Acetylation (K):63.64
224	sp|P09671|SODM_MOUSE	K.GELLEAIK(+42.01)R.D	Y	55.58	1069.61	9	535.816	2	30.6577	19700	16900	17900	54500		13400	K.NRPGNALEK(+42.01)EVESIGAHLNAYSTR.E	K8:Acetylation (K):1000.00
224	sp|P09671|SODM_MOUSE	K.GGGEPK(+42.01)GELLEAIK.R	Y	49.21	1438.77	14	720.397	2	35.553	25300			25300		17584	K.LLAAIDEIDRP(+31.99)K(+42.01).R	K6:Acetylation (K):36.20
224	sp|P09671|SODM_MOUSE	R.DFGSFEK(+42.01)FK.E	Y	49.83	1145.54	9	573.781	2	36.3305	9860	15200	8010	33070		18124	K.LLAAIDEIDR(+31.99)PK(+42.01).R	K7:Acetylation (K):20.41
224	sp|P09671|SODM_MOUSE	K.HHAAYVNNLNATEEK(+42.01)YHEALAK.G	Y	52.73	2564.24	22	642.08	4	26.0747	2040		1650	3690		10111	R.YDHLGDSPK(+42.01)ILQDIASGR.H	K15:Acetylation (K):21.15
603	sp|Q9QWL7|K1C17_MOUSE	K.N(+42.01)(+0.98)K(+42.01)ILVATVDNASILLQIDNAR.L	Y	32.87	2365.29	21	789.447	3	48.8117				0		28025	K.EFK(+42.01)SIEVLK.E	N1:Acetylation (K):1000.00
44	sp|Q8QZT1|THIL_MOUSE	K.DGLTDVYNK(+42.01)IHMGNC(+57.02)AENTAK.K	Y	53.11	2392.08	21	1197.04	2	39.0305				0		20205	R.TWSVVSHK(+42.01).C	K9:Acetylation (K):59.25
44	sp|Q8QZT1|THIL_MOUSE	R.SK(+42.01)EAWDAGK.F	Y	42.5	1032.49	9	517.255	2	16.9073		14100		14100		3797	K.MVK(+42.01)GMGGAMDLVSSSK.T	K2:Acetylation (K):67.12
44	sp|Q8QZT1|THIL_MOUSE	K.EAWDAGK(+42.01)FASEITPITISVK.G	Y	77.71	2204.14	20	735.728	3	48.662	8450	5110	2290	15850		27869	K.ILAC(+57.02)DDLDEAAK(+42.01)MVVK.L	K7:Acetylation (K):137.27
44	sp|Q8QZT1|THIL_MOUSE	K.LGTAAIQGAIEK(+42.01)AGIPK.E	Y	37.68	1678.96	17	560.668	3	39.0493				0		20460	R.LNMQK(+42.01)SMQNHAAVFR.V	K12:Acetylation (K):30.64
44	sp|Q8QZT1|THIL_MOUSE	R.LNVK(+42.01)PLAR.I	Y	40.95	951.587	8	476.8	2	21.6698	3120	3440	3870	10430		7389	K.VPSIK(+42.01)ANAGEESVMNLDK.L	K4:Acetylation (K):1000.00
44	sp|Q8QZT1|THIL_MOUSE	R.GATPYGGVK(+42.01)LEDLIVK.D	Y	77.48	1700.93	16	851.479	2	43.1473	84500	77400	72100	234000		23369	R.AK(+42.01)NTVIATGGYGR.T	K9:Acetylation (K):71.65
44	sp|Q8QZT1|THIL_MOUSE	K.GK(+42.01)PDVVVKEDEEYK.R	Y	57.69	1675.83	14	559.621	3	21.2581			1700	1700		6554	K.ANAGEESVMNLDK(+42.01)LR.F	K2:Acetylation (K):53.33
44	sp|Q8QZT1|THIL_MOUSE	K.VLK(+42.01)YAGLK.K	Y	42.51	932.569	8	467.296	2	23.3897	23400	23200	23200	69800		8158	K.ELEK(+42.01)DLIDR.H	K3:Acetylation (K):38.19
44	sp|Q8QZT1|THIL_MOUSE	K.LEDLIVK(+42.01)DGLTDVYNK.I	Y	66.52	1875.98	16	626.34	3	41.9998	858	724		1582		21155	K.IAPYVAHNFNK(+42.01).L	K7:Acetylation (K):62.82
44	sp|Q8QZT1|THIL_MOUSE	R.S(+42.01)(+79.97)YASK(+42.01)PTLNEVVIVSAIR.T	Y	32.27	2110.07	18	704.376	3	38.6203	3540			3540		20252	R.SILVK(+42.01)DTQAMK.E	K5:Acetylation (K):1000.00
121	sp|Q9D2G2|ODO2_MOUSE	K.AK(+42.01)PAETPAPAHK.A	Y	76.4	1258.67	12	420.564	3	13.4689		123	123	246		1249	K.QK(+42.01)LFQADNDLPVHLK.G	K2:Acetylation (K):112.07
2363	sp|Q6ZQ58|LARP1_MOUSE	K.VVRAAAPK(+42.01)PR.K	Y	29.08	1105.67	10	369.563	3	20.328			1600000	1600000		5567	K.NK(+42.01)IHTLEDFQR.V	K8:Acetylation (K):1000.00
60	sp|Q921I1|TRFE_MOUSE	R.S(+42.01)AGWVIPIGLLFC(+57.02)K(+42.01).L	Y	29.22	1643.87	14	548.972	3	40.7985				0		21424	K.DAAAK(+42.01)GIQEIADSVK.V	K14:Acetylation (K):1000.00
746	sp|O08997|ATOX1_MOUSE	K.TGK(+42.01)AVSYLGPK	Y	61.56	1161.64	11	581.827	2	22.0817	15500	17200	16100	48800		6665	K.GIQEIADSVK(+42.01)VLSK.K	K3:Acetylation (K):89.48
36	sp|Q9CZ13|QCR1_MOUSE	R.YETEK(+42.01)NNGAGYFLEHLAFK.G	Y	72	2272.08	19	758.374	3	45.0908	8690	7340		16030		25377	K.TFDK(+42.01)ILIANR.G	K5:Acetylation (K):73.25
36	sp|Q9CZ13|QCR1_MOUSE	R.MVLAAAGGVEHQQLLDLAQK(+42.01)HLSSVSR.V	Y	68.01	2899.53	27	725.896	4	40.2044	3540	2120		5660		20918	K.GDISTK(+42.01)FLSDVYPDGFK.G	K20:Acetylation (K):1000.00
36	sp|Q9CZ13|QCR1_MOUSE	K.NRPGNALEK(+42.01)EVESIGAHLNAYSTR.E	Y	83.12	2667.34	24	667.85	4	45.3127				0		25610	K.LELERRLLDVNNQLNCRK(+42.01).R	K9:Acetylation (K):1000.00
6141	sp|Q8CI71|VPS50_MOUSE	K.LLAAIDEIDRP(+31.99)K(+42.01).R	Y	31.17	1426.77	12	714.381	2	34.7685	13900			13900		16441	R.GNPTVEVDLHTAK(+42.01).G	K12:Acetylation (K):1000.00
6141	sp|Q8CI71|VPS50_MOUSE	K.LLAAIDEIDR(+31.99)PK(+42.01).R	Y	31.18	1426.77	12	714.391	2	34.8095		15400		15400		16333	K.LVINGK(+42.01)PITIFQER.D	K12:Acetylation (K):1000.00
32	sp|Q91VD9|NDUS1_MOUSE	R.YDHLGDSPK(+42.01)ILQDIASGR.H	Y	70.14	2026.01	18	676.348	3	38.2578		7550	7320	14870		19038	K.SGSLAAESIFK(+42.01)QLTSENLQSK.T	K9:Acetylation (K):1000.00
32	sp|Q91VD9|NDUS1_MOUSE	R.HSFC(+57.02)EVLK(+42.01)DAK.K	Y	66.37	1374.66	11	688.343	2	25.5432	5410	6620	9160	21190		9262	K.LFIDGK(+42.01)FVESK.S	K8:Acetylation (K):29.32
151	sp|P08032|SPTA1_MOUSE	R.EADDVKEQIDK(+42.01).K	Y	29.64	1330.63	11	444.559	3	15.4008			2180	2180		2585	R.RMELK(+42.01)ADQLYK.Q	K11:Acetylation (K):45.16
23	sp|A2ASS6|TITIN_MOUSE	K.EFK(+42.01)SIEVLK.E	Y	30.7	1133.63	9	1134.65	1	42.9505		2400		2400		24291	R.MELK(+42.01)ADQLYK.Q	K3:Acetylation (K):45.03
23	sp|A2ASS6|TITIN_MOUSE	R.TWSVVSHK(+42.01).C	Y	33.99	984.503	8	493.26	2	18.06		3340		3340		5077	R.HQILPK(+42.01)DQWTK.Y	K8:Acetylation (K):1000.00
402	sp|Q9D0K2|SCOT1_MOUSE	K.MVK(+42.01)GMGGAMDLVSSSK.T	Y	68.3	1638.78	16	820.409	2	32.9193	2100			2100		15872	K.WK(+42.01)PANLK.D	K3:Acetylation (K):112.98
43	sp|Q9Z2I9|SUCB1_MOUSE	K.ILAC(+57.02)DDLDEAAK(+42.01)MVVK.L	Y	91.01	1831.91	16	916.967	2	42.1052	9920	33100	33300	76320		21168	M.ADK(+42.01)EAAFDDAVEER.V	K12:Acetylation (K):48.97
43	sp|Q9Z2I9|SUCB1_MOUSE	K.IVFSPEEAK(+42.01)AVSSQMIGQK.L	Y	75.52	2090.07	19	1046.07	2	42.9425	304	243	195	742		23486	R.DEK(+42.01)GALFR.A	K9:Acetylation (K):92.89
43	sp|Q9Z2I9|SUCB1_MOUSE	R.GK(+42.01)GTFTSGLK.G	Y	49.39	1036.56	10	519.287	2	20.7307			10400	10400		5931	R.ANLEK(+42.01)AQSELSGAADEAAR.A	K2:Acetylation (K):53.45
43	sp|Q9Z2I9|SUCB1_MOUSE	K.AVSSQMIGQK(+42.01)LITK.Q	Y	73.66	1544.86	14	773.438	2	31.345			178	178		14475	K.LGK(+42.01)EAGLKPFEQVK.G	K10:Acetylation (K):28.74
35	sp|Q8K2B3|SDHA_MOUSE	R.LNMQK(+42.01)SMQNHAAVFR.V	Y	52.67	1815.89	15	606.314	3	26.0527		2230		2230		10037	R.SVSIKIPASK(+42.01).E	K5:Acetylation (K):1000.00
35	sp|Q8K2B3|SDHA_MOUSE	K.VPSIK(+42.01)ANAGEESVMNLDK.L	Y	56.91	1942.97	18	972.504	2	33.309	894			894		15658	R.VEFDTFGELK(+42.01)VPTDK.Y	K5:Acetylation (K):100.80
35	sp|Q8K2B3|SDHA_MOUSE	R.AK(+42.01)NTVIATGGYGR.T	Y	64.54	1348.71	13	675.366	2	20.3598	1040	1190	1300	3530		5944	R.AAAEVNQEYGLDPK(+42.01)IASAIMK.A	K2:Acetylation (K):1000.00
35	sp|Q8K2B3|SDHA_MOUSE	R.VDEYDYSK(+42.01)PIQGQQK.K	Y	87.4	1838.87	15	920.443	2	23.5921		1080		1080		8749	R.IK(+42.01)AAMPR.I	K8:Acetylation (K):39.40
35	sp|Q8K2B3|SDHA_MOUSE	K.ANAGEESVMNLDK(+42.01)LR.F	Y	53.57	1687.82	15	844.919	2	34.3008			76	76		16658	K.IASAIMK(+42.01)AADEVAEGK.L	K13:Acetylation (K):1000.00
39	sp|Q05920|PYC_MOUSE	K.ELEK(+42.01)DLIDR.H	Y	38.97	1171.61	9	586.809	2	27.3413				0		11294	K.ISK(+42.01)GANPVEIR.R	K4:Acetylation (K):1000.00
39	sp|Q05920|PYC_MOUSE	K.IAPYVAHNFNK(+42.01).L	Y	29.97	1314.67	11	658.354	2	33.5824			9350	9350		15768	K.LVEVIK(+42.01)TPMTSQK.T	K11:Acetylation (K):1000.00
39	sp|Q05920|PYC_MOUSE	R.SILVK(+42.01)DTQAMK.E	Y	65.88	1274.69	11	638.356	2	23.8355	2570	2900	3020	8490		8390	K.FTENPK(+42.01)AGDEFVEK.T	K5:Acetylation (K):41.57
1244	sp|P56392|CX7A1_MOUSE	K.QK(+42.01)LFQADNDLPVHLK.G	Y	61.7	1806.96	15	603.325	3	34.3273		390		390		16683	K.NLGIGK(+42.01)ITPFEEK.M	K2:Acetylation (K):73.29
745	sp|O08756|HCD2_MOUSE	K.NK(+42.01)IHTLEDFQR.V	Y	41.84	1441.73	11	721.884	2	25.8645	876			876		9580	R.ANTFVAELK(+42.01)GLDPAR.V	K2:Acetylation (K):1000.00
164	sp|Q8BKZ9|ODPX_MOUSE	K.IVVEEGAK(+42.01).N	Y	38.84	885.481	8	443.759	2	24.731			162000	162000		10285	R.YAFGQEK(+42.01)TVSLNNLSADEVTR.A	K8:Acetylation (K):1000.00
164	sp|Q8BKZ9|ODPX_MOUSE	K.DAAAK(+42.01)GIQEIADSVK.V	Y	60.78	1556.8	15	779.402	2	39.2918			982	982		20481	R.AVGAK(+42.01)LGLR.E	K5:Acetylation (K):74.78
164	sp|Q8BKZ9|ODPX_MOUSE	K.GIQEIADSVK(+42.01)VLSK.K	Y	69.35	1527.85	14	764.94	2	42.0306	4530	4030		8560		23144	R.AVLLGPPGAGK(+42.01)GTQAPK.L	K10:Acetylation (K):55.21
68	sp|Q91ZA3|PCCA_MOUSE	K.TFDK(+42.01)ILIANR.G	Y	49.48	1231.69	10	616.855	2	32.947	1440	1220	1270	3930		15957	R.MELK(+42.01)ADQLYK.Q	K4:Acetylation (K):1000.00
68	sp|Q91ZA3|PCCA_MOUSE	K.GDISTK(+42.01)FLSDVYPDGFK.G	Y	43.89	1929.94	17	644.32	3	35.0143				0		17781	R.SK(+42.01)SDPIMLLK.D	K6:Acetylation (K):37.55
6488	sp|Q91Y44|BRDT_MOUSE	K.LELERRLLDVNNQLNCRK(+42.01).R	Y	35.09	2267.22	18	1134.64	2	37.4632				0		18929	R.AAASTDYYK(+42.01)R.G	K18:Acetylation (K):1000.00
1101	sp|P00920|CAH2_MOUSE	K.IGPASQGLQK(+42.01).V	Y	31.61	1039.57	10	520.796	2	18.1358				0		3973	R.SGK(+42.01)GPILMELQTYR.Y	K10:Acetylation (K):1000.00
47	sp|P21550|ENOB_MOUSE	R.GNPTVEVDLHTAK(+42.01).G	Y	49.6	1421.71	13	711.863	2	25.0685	13600	15100	14300	43000		9327	R.DEK(+42.01)GALFR.A	K13:Acetylation (K):1000.00
54	sp|P16858|G3P_MOUSE	K.LVINGK(+42.01)PITIFQER.D	Y	75	1668.96	14	835.491	2	42.5384		299	189	488		22225	K.WMIPPEAK(+42.01)ESMDK.N	K6:Acetylation (K):1000.00
54	sp|P16858|G3P_MOUSE	K.TVDGPSGK(+42.01)LWR.D	Y	43.09	1256.65	11	629.329	2	27.5837				0		11343	K.GPLK(+42.01)TPIAAGHPSMNLLLR.K	K8:Acetylation (K):1000.00
70	sp|Q921G7|ETFD_MOUSE	K.HHPSIQPTLEGGK(+42.01)R.I	Y	60.3	1597.83	14	533.622	3	16.0317			352	352		2454	R.SGLDPK(+42.01)LLAK.I	K13:Acetylation (K):1000.00
70	sp|Q921G7|ETFD_MOUSE	K.SGSLAAESIFK(+42.01)QLTSENLQSK.T	Y	51.55	2279.16	21	760.741	3	48.5585	777			777		27858	R.SVMTK(+42.01)WLAIPDHSR.Q	K11:Acetylation (K):39.35
173	sp|Q9D172|GAL3A_MOUSE	K.NVLELTGK(+42.01)	Y	48.87	914.507	8	458.263	2	33.2673	776		591	1367		15798	K.VGVVDEVVPEDQVHSK(+42.01)AR.S	K8:Acetylation (K):1000.00
58	sp|Q9EQ20|MMSA_MOUSE	K.LFIDGK(+42.01)FVESK.S	Y	43.21	1323.71	11	662.868	2	33.8077		778	910	1688		16849	R.KATADNLIK(+42.01)QR.E	K6:Acetylation (K):33.54
3294	sp|P35487|ODPAT_MOUSE	R.RMELK(+42.01)ADQLYK.Q	N	73.96	1435.75	11	479.591	3	24.71				0		8628	K.EAFSLFDK(+42.01)DGDGTITTK.E	K5:Acetylation (K):85.52
3294	sp|P35487|ODPAT_MOUSE	R.MELK(+42.01)ADQLYK.Q	N	67.24	1279.65	10	640.84	2	27.8513	6810	5990	6490	19290		11082	R.HVMTNLGEK(+42.01)LTDEEVDEMIR.E	K4:Acetylation (K):104.48
185	sp|Q9D855|QCR7_MOUSE	R.HQILPK(+42.01)DQWTK.Y	Y	68.09	1434.76	11	479.265	3	23.7403	11700		8220	19920		8191	K.EAFSLFDK(+42.01)DGDGTITTK.E	K6:Acetylation (K):41.35
185	sp|Q9D855|QCR7_MOUSE	K.YEEDK(+42.01)FYLEPYLK.E	Y	76.02	1777.85	13	593.624	3	43.3808		4190	16900	21090		23359	R.HVMTNLGEK(+42.01)LTDEEVDEMIR.E	K5:Acetylation (K):150.89
185	sp|Q9D855|QCR7_MOUSE	R.SAVSASSK(+42.01)WLDGFR.K	Y	76.46	1551.77	14	776.892	2	39.9672	8520	9920	8730	27170		21270	K.EAFSLFDK(+42.01)DGDGTITTK.E	K8:Acetylation (K):1000.00
233	sp|Q8QZS1|HIBCH_MOUSE	K.WK(+42.01)PANLK.D	Y	45.66	897.507	7	449.762	2	20.5372	3200	3230	2530	8960		6482	R.VLYVLK(+42.01)LYDK.I	K2:Acetylation (K):65.44
375	sp|Q91VM9|IPYR2_MOUSE	K.NK(+42.01)AFALDVINSAHER.W	Y	68.54	1725.88	15	576.303	3	33.6483		617		617		16904	K.IDPEK(+42.01)LSVNSHFMK.D	K2:Acetylation (K):1000.00
1359	sp|Q60972|RBBP4_MOUSE	M.ADK(+42.01)EAAFDDAVEER.V	Y	56.8	1606.71	14	804.369	2	27.8353			21900	21900		12042	R.GQQQVFK(+42.01)GLNDK.V	K3:Acetylation (K):1000.00
586	sp|O55137|ACOT1_MOUSE	R.DEK(+42.01)GALFR.A	N	40.59	976.498	8	489.261	2	26.214	15400	13900		29300		10512	K.AGLEQGSDAGYLAESQK(+42.01)FGELALTK.E	K3:Acetylation (K):1000.00
1879	sp|Q9D3D9|ATPD_MOUSE	R.ANLEK(+42.01)AQSELSGAADEAAR.A	Y	67.36	1971.95	19	986.975	2	31.4489			752	752		14761	K.TSK(+42.01)DTTASAVAVGLR.Q	K5:Acetylation (K):1000.00
82	sp|P41216|ACSL1_MOUSE	K.LGK(+42.01)EAGLKPFEQVK.G	Y	51.13	1584.89	14	529.303	3	25.7785	125		80.3	205.3		10725	R.INSPNSK(+42.01)VNTLNK.E	K3:Acetylation (K):47.14
119	sp|P01027|CO3_MOUSE	R.SVSIKIPASK(+42.01).E	Y	29.94	1070.63	10	536.326	2	22.5822	3530000	3500000		7030000		8169	R.LPAK(+42.01)PEVSSDEDVQYR.V	K10:Acetylation (K):28.89
74	sp|P97807|FUMH_MOUSE	R.VEFDTFGELK(+42.01)VPTDK.Y	Y	63.12	1765.88	15	883.951	2	40.84			823	823		21224	K.YTALVDQEEK(+42.01)EDVK.S	K10:Acetylation (K):30.64
74	sp|P97807|FUMH_MOUSE	R.AAAEVNQEYGLDPK(+42.01)IASAIMK.A	Y	79.17	2260.14	21	1131.08	2	42.3089		3160	1950	5110		22634	R.IQEYEK(+42.01)QLEK.M	K14:Acetylation (K):20.76
74	sp|P97807|FUMH_MOUSE	K.VPTDK(+42.01)YYGAQTVR.S	Y	70.54	1538.77	13	770.398	2	22.1298	18600	17600	16600	52800		7043	K.YNALK(+42.01)IPVPEDK.Y	K5:Acetylation (K):1000.00
74	sp|P97807|FUMH_MOUSE	R.IK(+42.01)AAMPR.I	Y	43.75	827.469	7	414.743	2	15.9117	10000	11100	10900	32000		2934	K.FK(+42.01)TIEEVVGR.A	K2:Acetylation (K):1000.00
74	sp|P97807|FUMH_MOUSE	K.IASAIMK(+42.01)AADEVAEGK.L	Y	96.82	1644.84	16	823.43	2	41.1961	23500	27400	27600	78500		21395	K.GLDPYNMLPPK(+42.01)AASGTK.E	K7:Acetylation (K):120.06
74	sp|P97807|FUMH_MOUSE	K.VLLPGLQK(+42.01)LHDALSAK.S	Y	54.19	1744.02	16	582.357	3	46.3488				0		26278	K.ITGK(+42.01)NQVTATK.A	K8:Acetylation (K):24.34
5	sp|P63038|CH60_MOUSE	K.ISK(+42.01)GANPVEIR.R	Y	70.12	1224.68	11	613.349	2	21.1115	4190	4350		8540		6198	K.NQVTATK(+42.01)ADGSTQVIDTK.N	K3:Acetylation (K):1000.00
5	sp|P63038|CH60_MOUSE	R.ALK(+42.01)IPAMTIAK.N	Y	43.34	1197.72	11	599.869	2	34.6042	19400	18800	18200	56400		16486	K.IGK(+42.01)FPFAANSR.A	K3:Acetylation (K):52.72
217	sp|Q61425|HCDH_MOUSE	K.LVEVIK(+42.01)TPMTSQK.T	Y	68.15	1514.84	13	758.424	2	29.466	6170	5390	5190	16750		13139	R.DGLQNEK(+42.01)SIVPTPVK.I	K6:Acetylation (K):63.15
217	sp|Q61425|HCDH_MOUSE	K.FTENPK(+42.01)AGDEFVEK.T	Y	50.54	1651.77	14	826.9	2	26.3037				0		10972	K.VK(+42.01)VFSVR.G	K6:Acetylation (K):40.94
466	sp|Q9WTP7|KAD3_MOUSE	K.HFELK(+42.01)HLSSGDLLR.Q	Y	73.02	1692.89	14	424.233	4	32.1695	5030	198	700	5928		15823	R.VAAK(+42.01)LNVAPVSDIIEIK.S	K5:Acetylation (K):1000.00
26	sp|P08249|MDHM_MOUSE	K.GLEK(+42.01)NLGIGK.I	Y	66.61	1069.61	10	535.816	2	25.0895	25600	23300	22500	71400		9505	K.VAGVAK(+42.01)VLVAQHDAYK.G	K4:Acetylation (K):117.80
26	sp|P08249|MDHM_MOUSE	K.NLGIGK(+42.01)ITPFEEK.M	Y	86.5	1486.8	13	744.414	2	36.6993	58200	47400	49200	154800		17719	K.DFAPGK(+42.01)PLK.C	K6:Acetylation (K):110.43
26	sp|P08249|MDHM_MOUSE	R.ANTFVAELK(+42.01)GLDPAR.V	Y	86.97	1642.87	15	822.447	2	46.6921	61100	61900	30500	153500		26259	K.FK(+42.01)LEAPDADELPR.S	K9:Acetylation (K):1000.00
59	sp|Q8BMF4|ODP2_MOUSE	K.ELNK(+42.01)MLEGK.G	Y	42.68	1102.57	9	552.296	2	22.6218		4700	7720	12420		7636	R.SAAVAK(+42.01)QALAHGLK.C	K4:Acetylation (K):39.44
751	sp|Q9CQ75|NDUA2_MOUSE	R.YAFGQEK(+42.01)TVSLNNLSADEVTR.A	Y	48.68	2383.17	21	1192.58	2	38.749				0		19518	R.LQLLEPFDK(+42.01)WDGK.D	K7:Acetylation (K):1000.00
751	sp|Q9CQ75|NDUA2_MOUSE	R.AVGAK(+42.01)LGLR.E	Y	38.87	925.571	9	463.794	2	23.4958			3710	3710		8568	K.IHPVDK(+42.01)LTIQGLK.D	K5:Acetylation (K):1000.00
154	sp|Q9WTP6|KAD2_MOUSE	R.AVLLGPPGAGK(+42.01)GTQAPK.L	Y	68.09	1602.91	17	802.464	2	24.806	4850	4410	4450	13710		9615	R.GHLDNISNNLLIGAINIENGK(+42.01)ANSVR.N	K11:Acetylation (K):32.67
61	sp|P35486|ODPA_MOUSE	R.RMELK(+42.01)ADQLYK.Q	N	73.96	1435.75	11	479.591	3	24.71				0		8628	K.KGEK(+42.01)NTIVTSYNR.N	K5:Acetylation (K):85.52
61	sp|P35486|ODPA_MOUSE	R.MELK(+42.01)ADQLYK.Q	N	67.24	1279.65	10	640.84	2	27.8513	6810	5990	6490	19290		11082	R.AK(+42.01)VAMSHFEPSEYIR.Y	K4:Acetylation (K):104.48
61	sp|P35486|ODPA_MOUSE	R.SK(+42.01)SDPIMLLK.D	Y	63.38	1172.65	10	587.335	2	34.1503	48100	44700	45600	138400		16915	K.LTIQGLK(+42.01)DFAPGKPLK.C	K2:Acetylation (K):118.18
61	sp|P35486|ODPA_MOUSE	R.AAASTDYYK(+42.01)R.G	Y	47.84	1186.56	10	594.294	2	16.4944		1360		1360		3085	R.YDLLEK(+42.01)NINIVR.K	K9:Acetylation (K):1000.00
61	sp|P35486|ODPA_MOUSE	R.SGK(+42.01)GPILMELQTYR.Y	Y	63.64	1633.85	14	817.93	2	41.1497		1090	1080	2170		22683	K.QGLLPLTFADPSDYNK(+42.01)IHPVDK.L	K3:Acetylation (K):1000.00
2833	sp|Q9QYR7|ACOT3_MOUSE	R.DEK(+42.01)GALFR.A	N	40.59	976.498	8	489.261	2	26.214	15400	13900		29300		10512	K.FNPETDFLTGK(+42.01)DGK.K	K3:Acetylation (K):1000.00
50	sp|Q9D6R2|IDH3A_MOUSE	K.WMIPPEAK(+42.01)ESMDK.N	Y	58.33	1602.74	13	802.396	2	36.094	9580	9310	8690	27580		17066	K.DHLQNGK(+42.01).L	K8:Acetylation (K):29.88
50	sp|Q9D6R2|IDH3A_MOUSE	K.GPLK(+42.01)TPIAAGHPSMNLLLR.K	Y	80.36	2027.13	19	676.729	3	36.2322				0		17436	R.NAFGAPLTK(+42.01)LQNIQFK.L	K4:Acetylation (K):1000.00
50	sp|Q9D6R2|IDH3A_MOUSE	R.NVTAIQGPGGK(+42.01)WMIPPEAK.E	Y	68.12	2035.06	19	1018.54	2	37.657			4520	4520		19469	K.AVNQGK(+42.01)IFK	K11:Acetylation (K):47.82
50	sp|Q9D6R2|IDH3A_MOUSE	K.SLTK(+42.01)DLGGNAK.C	Y	53.53	1144.61	11	573.315	2	17.9192				0		3952	R.NIDVLK(+42.01)ATAEEISSK.T	K4:Acetylation (K):38.64
50	sp|Q9D6R2|IDH3A_MOUSE	K.IFDAAK(+42.01)APIQWEER.N	Y	87.56	1714.87	14	858.448	2	37.5207	22900	12700	17600	53200		18408	R.FEK(+42.01)EMIDR.I	K6:Acetylation (K):1000.00
183	sp|Q99L13|3HIDH_MOUSE	R.SGLDPK(+42.01)LLAK.I	Y	62.66	1082.63	10	542.328	2	28.3283				0		11425	K.VLLPEYGGTK(+42.01)VVLDDK.D	K6:Acetylation (K):33.65
183	sp|Q99L13|3HIDH_MOUSE	K.EVEK(+42.01)MGAVFMDAPVSGGVGAAR.S	Y	74.51	2219.07	22	1110.55	2	39.9647				0		20409	K.GK(+42.01)SGEIEPVSVK.V	K4:Acetylation (K):1000.00
194	sp|P42125|ECI1_MOUSE	R.SVMTK(+42.01)WLAIPDHSR.Q	Y	61.54	1681.86	14	561.639	3	39.5355	9660		8460	18120		20409	K.SQGK(+42.01)VLQATVVAVGSGGK.G	K5:Acetylation (K):1000.00
194	sp|P42125|ECI1_MOUSE	K.VGVVDEVVPEDQVHSK(+42.01)AR.S	Y	78.94	2004.03	18	669.022	3	25.7307	12000		11500	23500		10254	K.GVSQAVEHINK(+42.01)TIAPALVSK.K	K16:Acetylation (K):1000.00
194	sp|P42125|ECI1_MOUSE	R.KATADNLIK(+42.01)QR.E	Y	45.03	1298.73	11	650.37	2	16.2035		45.9		45.9		2582	K.KVNVVEQEK(+42.01)IDK.L	K9:Acetylation (K):63.64
282	sp|P0DP27|CALM2_MOUSE	K.EAFSLFDK(+42.01)DGDGTITTK.E	Y	46.96	1885.89	17	943.975	2	39.6941	1040			1040		20542	R.FMGK(+42.01)GVSQAVEHINK.T	K8:Acetylation (K):34.08
282	sp|P0DP27|CALM2_MOUSE	R.HVMTNLGEK(+42.01)LTDEEVDEMIR.E	Y	59.51	2400.13	20	601.055	4	34.1922	173000	1180	10800	184980		17156	R.IGAEVYHNLK(+42.01)NVIK.E	K9:Acetylation (K):1000.00
282	sp|P0DP28|CALM3_MOUSE	K.EAFSLFDK(+42.01)DGDGTITTK.E	Y	46.96	1885.89	17	943.975	2	39.6941	1040			1040		20542	R.VLAK(+42.01)LAEK.E	K8:Acetylation (K):34.08
282	sp|P0DP28|CALM3_MOUSE	R.HVMTNLGEK(+42.01)LTDEEVDEMIR.E	Y	59.51	2400.13	20	601.055	4	34.1922	173000	1180	10800	184980		17156	R.LK(+42.01)LPAVVTADLR.L	K9:Acetylation (K):1000.00
282	sp|P0DP26|CALM1_MOUSE	K.EAFSLFDK(+42.01)DGDGTITTK.E	Y	46.96	1885.89	17	943.975	2	39.6941	1040			1040		20542	K.EK(+42.01)VDLLFLGK.Q	K8:Acetylation (K):34.08
282	sp|P0DP26|CALM1_MOUSE	R.HVMTNLGEK(+42.01)LTDEEVDEMIR.E	Y	59.51	2400.13	20	601.055	4	34.1922	173000	1180	10800	184980		17156	R.ISAQDAK(+42.01)QAGLVSK.I	K9:Acetylation (K):1000.00
315	sp|Q9CR21|ACPM_MOUSE	R.VLYVLK(+42.01)LYDK.I	Y	54.08	1294.75	10	648.385	2	42.2335				0		22398	K.QAGLVSK(+42.01)IFPVEK.L	K6:Acetylation (K):25.70
315	sp|Q9CR21|ACPM_MOUSE	K.IDPEK(+42.01)LSVNSHFMK.D	Y	64.13	1685.84	14	562.961	3	30.2553	2670	52		2722		13658	K.AFAAGADIK(+42.01)EMQNR.T	K5:Acetylation (K):43.00
46	sp|Q8BMS1|ECHA_MOUSE	R.GQQQVFK(+42.01)GLNDK.V	Y	60.92	1402.72	12	702.367	2	23.3258	33300	27400		60700		7868	R.DEK(+42.01)GALFR.A	K7:Acetylation (K):30.64
46	sp|Q8BMS1|ECHA_MOUSE	K.AGLEQGSDAGYLAESQK(+42.01)FGELALTK.E	Y	58.24	2624.3	25	875.781	3	46.2672		288		288		24906	K.TTGK(+42.01)LIAQGR.H	K17:Acetylation (K):25.00
46	sp|Q8BMS1|ECHA_MOUSE	K.TSK(+42.01)DTTASAVAVGLR.Q	Y	94.48	1517.8	15	759.91	2	24.9182	12600	15800	13400	41800		9258	R.VLEK(+42.01)VTLVSAAPEK.L	K3:Acetylation (K):1000.00
46	sp|Q8BMS1|ECHA_MOUSE	R.INSPNSK(+42.01)VNTLNK.E	Y	83.9	1469.78	13	735.9	2	19.4833	29100	29600	29000	87700		4695	R.QK(+42.01)LIHGGNEETLR.K	K7:Acetylation (K):42.99
46	sp|Q8BMS1|ECHA_MOUSE	R.FVDLYGAQK(+42.01)VVDR.L	Y	83.83	1550.81	13	776.417	2	34.913	33400	31800	29800	95000		17207	K.FDASFFGVHPK(+42.01)QAHTMDPQLR.L	K9:Acetylation (K):1000.00
46	sp|Q8BMS1|ECHA_MOUSE	R.LPAK(+42.01)PEVSSDEDVQYR.V	Y	65.43	1873.91	16	937.965	2	27.1393			353	353		11819	R.DIMLATGK(+42.01)LSPDAIPGK.W	K4:Acetylation (K):1000.00
312	sp|Q9DCX2|ATP5H_MOUSE	K.YTALVDQEEK(+42.01)EDVK.S	Y	73.06	1707.82	14	854.925	2	24.7158	825	959		1784		9833	K.QEGVFAK(+42.01)EVR.T	K10:Acetylation (K):22.99
312	sp|Q9DCX2|ATP5H_MOUSE	R.IQEYEK(+42.01)QLEK.M	Y	49.1	1348.69	10	675.351	2	20.0445				0		6111	K.DLSK(+42.01)FDASFFGVHPK.Q	K6:Acetylation (K):24.67
312	sp|Q9DCX2|ATP5H_MOUSE	K.YNALK(+42.01)IPVPEDK.Y	Y	75.47	1427.77	12	714.894	2	32.2135	6040		3850	9890		14870	K.EK(+42.01)ADWSSLSR.D	K5:Acetylation (K):70.39
78	sp|P47738|ALDH2_MOUSE	K.FK(+42.01)TIEEVVGR.A	Y	50.85	1218.66	10	610.339	2	33.712	2450	2330	2410	7190		16056	R.DEK(+42.01)GALFR.A	K2:Acetylation (K):1000.00
81	sp|P19536|COX5B_MOUSE	K.AASGTK(+42.01)EDPNLVPSISNK.R	Y	60.29	1868.95	18	935.483	2	27.0063	9690	9680	9130	28500		11110	R.HIVK(+42.01)EFK.R	K6:Acetylation (K):81.53
81	sp|P19536|COX5B_MOUSE	K.GLDPYNMLPPK(+42.01)AASGTK.E	Y	70.46	1800.91	17	901.459	2	35.6128		2400		2400		18079	K.DTK(+42.01)NVPFK.I	K11:Acetylation (K):41.94
75	sp|O08749|DLDH_MOUSE	K.ITGK(+42.01)NQVTATK.A	Y	70.95	1201.67	11	601.845	2	15.1011	3440	4290	3400	11130		1649	R.MPK(+42.01)VQQTVQDLFGR.A	K4:Acetylation (K):79.39
75	sp|O08749|DLDH_MOUSE	R.LNLEK(+42.01)MMEQK.H	Y	72.86	1304.65	10	653.336	2	35.5048	14700	28400	26700	69800		17615	R.AQFEGIVTDLIK(+42.01)R.T	K5:Acetylation (K):100.21
75	sp|O08749|DLDH_MOUSE	K.NQVTATK(+42.01)ADGSTQVIDTK.N	Y	92.31	1917.96	18	959.986	2	21.342	2330	1520	1950	5800		6856	R.RYDDPEVQK(+42.01)DTK.N	K7:Acetylation (K):88.25
75	sp|O08749|DLDH_MOUSE	R.AK(+42.01)TNADTDGMVK.I	Y	76.72	1291.61	12	646.816	2	15.2821	7680	9230	7370	24280		2539	R.QATK(+42.01)DAGQISGLNVLR.V	K2:Acetylation (K):137.50
75	sp|O08749|DLDH_MOUSE	R.RPFTQNLGLEELGIELDPK(+42.01)GR.I	Y	67.64	2423.28	21	808.776	3	46.2048		1950		1950		26188	K.QAK(+42.01)VLENAEGAR.T	K19:Acetylation (K):1000.00
75	sp|O08749|DLDH_MOUSE	K.IGK(+42.01)FPFAANSR.A	Y	50.63	1248.66	11	625.339	2	32.5382				0		14891	R.ALLAGK(+42.01)DSETGENIR.Q	K3:Acetylation (K):1000.00
652	sp|P38060|HMGCL_MOUSE	R.DGLQNEK(+42.01)SIVPTPVK.I	Y	58.49	1665.89	15	833.966	2	30.2762	6970	6060	6570	19600		13269	R.MSDGLFLQK(+42.01)C(+57.02)R.E	K7:Acetylation (K):97.31
19	sp|Q99LC5|ETFA_MOUSE	K.VK(+42.01)VFSVR.G	Y	40.82	875.523	7	438.769	2	22.6916	2710			2710		7757	K.VLK(+42.01)EVESVTPEHC(+57.02)IFASNTSALPINQIAAVSK.R	K2:Acetylation (K):1000.00
19	sp|Q99LC5|ETFA_MOUSE	K.LNVAPVSDIIEIK(+42.01)SPDTFVR.T	Y	50.85	2254.22	20	1128.13	2	48.6183	937		5460	6397		27564	K.VTLVSAAPEK(+42.01)LIC(+57.02)EMK.V	K13:Acetylation (K):1000.00
19	sp|Q99LC5|ETFA_MOUSE	R.VAAK(+42.01)LNVAPVSDIIEIK.S	Y	55.37	1821.06	17	911.538	2	42.4673		95.2		95.2		23663	R.ANVK(+42.01)GYLGPEQLPDC(+57.02)LK.G	K4:Acetylation (K):61.26
19	sp|Q99LC5|ETFA_MOUSE	K.VAGVAK(+42.01)VLVAQHDAYK.G	Y	71.02	1709.95	16	570.994	3	28.8925			8760	8760		12585	K.TPMTSQK(+42.01)TFESLVDFC(+57.02)K.T	K6:Acetylation (K):47.07
160	sp|P26443|DHE3_MOUSE	R.GASIVEDK(+42.01)LVEDLK.T	Y	67.5	1556.83	14	779.433	2	42.1185	1870	1070	1260	4200		23154	K.VVHAFDMEDLGDK(+42.01)AVYC(+57.02)R.C	K8:Acetylation (K):42.99
295	sp|P14733|LMNB1_MOUSE	R.EYEAALNSK(+42.01)DAALATALGDK.K	Y	48.72	2092.03	20	524.012	4	24.0772	95800	95700	99400	290900		8862	R.VNVPVIGGHAGK(+42.01)TIIPLISQC(+57.02)TPK.V	K9:Acetylation (K):88.25
3	sp|Q99KI0|ACON_MOUSE	K.DFAPGK(+42.01)PLK.C	Y	68.87	1013.55	9	507.788	2	23.9028				0		8214	K.DLGGNAK(+42.01)C(+57.02)SDFTEEIC(+57.02)R.R	K6:Acetylation (K):37.54
3	sp|Q99KI0|ACON_MOUSE	K.FK(+42.01)LEAPDADELPR.S	Y	72.72	1541.77	13	514.93	3	34.6178	173		418	591		17151	R.EFK(+42.01)GLGDC(+57.02)LVK.I	K2:Acetylation (K):1000.00
3	sp|Q99KI0|ACON_MOUSE	R.SAAVAK(+42.01)QALAHGLK.C	Y	84.02	1405.8	14	469.612	3	22.8842			6590	6590		8197	R.QYHVAS(-18.01)VLC(+57.02)QRAK(+42.01)VAMSHFEPSEYIR.Y	K6:Acetylation (K):64.00
3	sp|Q99KI0|ACON_MOUSE	R.LQLLEPFDK(+42.01)WDGK.D	Y	65.92	1629.84	13	544.293	3	47.1728	1670	6530	12200	20400		26408	R.HNK(+42.01)AFGVGFILD(-18.01)YGVEEDLSPEEAER.K	K9:Acetylation (K):25.11
3	sp|Q99KI0|ACON_MOUSE	K.IHPVDK(+42.01)LTIQGLK.D	Y	73.71	1502.88	13	501.97	3	30.9552		5780	7610	13390		14126	R.K(+42.01)(+42.01)M(+15.99)MADEALDSGLVSR.V	K6:Acetylation (K):53.43
3	sp|Q99KI0|ACON_MOUSE	R.GHLDNISNNLLIGAINIENGK(+42.01)ANSVR.N	Y	65.51	2787.46	26	697.869	4	46.335				0		25057	K.K(+27.99)(+42.01)VADALASAAGHLDDLPGALSALSDLHAHK.L	K21:Acetylation (K):1000.00
3	sp|Q99KI0|ACON_MOUSE	K.KGEK(+42.01)NTIVTSYNR.N	Y	62.5	1550.81	13	776.411	2	17.5758	1090	1110	982	3182		3521	K.K(+42.01)(+42.01)M(+15.99)GLVDQLVEPLGPGIK.S	K4:Acetylation (K):24.24
3	sp|Q99KI0|ACON_MOUSE	R.AK(+42.01)VAMSHFEPSEYIR.Y	Y	33.52	1805.88	15	602.972	3	31.2485		3880	4250	8130		13937	K.K(+42.01)(+42.01)QSGGAGQ(+0.98)FGK.V	K2:Acetylation (K):1000.00
3	sp|Q99KI0|ACON_MOUSE	K.LTIQGLK(+42.01)DFAPGKPLK.C	Y	88.41	1767.03	16	590.02	3	38.5585	22700	22500	18900	64100		19457	K.K(+42.01)(+42.01)AC(+57.02)NC(+57.02)LLLK(+42.01)VNQIGSVTESIQAC(+57.02)K.L	K7:Acetylation (K):90.32
3	sp|Q99KI0|ACON_MOUSE	R.YDLLEK(+42.01)NINIVR.K	Y	85.61	1530.84	12	766.433	2	40.0505	54000	54400	47500	155900		21387	K.K(+43.01)(+42.01)VADALASAAGHLDDLPGALSALSDLHAHK.L	K6:Acetylation (K):1000.00
3	sp|Q99KI0|ACON_MOUSE	K.QGLLPLTFADPSDYNK(+42.01)IHPVDK.L	Y	40.88	2509.29	22	837.438	3	43.6656		160		160		24411	R.T(+79.97)LPQAEALDK(+42.01).V	K16:Acetylation (K):22.09
3	sp|Q99KI0|ACON_MOUSE	K.FNPETDFLTGK(+42.01)DGK.K	Y	70.71	1609.76	14	805.902	2	35.3208	44400	52600	41300	138300		17298	K.LVEEAIQC(+57.02)AEK(+42.01)IASNSK.I	K11:Acetylation (K):22.45
3655	sp|Q9JIK5|DDX21_MOUSE	K.DHLQNGK(+42.01).L	Y	30.81	852.409	7	427.211	2	43.0353	5010			5010		23161	K.V(+42.01)ITAFNDGLNHLDSLK(+42.01)GTFASLSELHC(+57.02)DK.L	K7:Acetylation (K):1000.00
99	sp|Q07417|ACADS_MOUSE	R.NAFGAPLTK(+42.01)LQNIQFK.L	Y	62.1	1831	16	611.346	3	46.163	1690			1690		25934	R.QLEEAEEEAQRAN(+0.98)ASRRK(+42.01).L	K9:Acetylation (K):61.82
620	sp|Q9D8N0|EF1G_MOUSE	K.AVNQGK(+42.01)IFK	Y	53.36	1045.59	9	523.805	2	19.2826	3670		4860	8530		5483	K.H(+42.01)K(+42.01)TGPNLHGLFGR.K	K6:Acetylation (K):24.24
144	sp|Q9CQ62|DECR_MOUSE	R.NIDVLK(+42.01)ATAEEISSK.T	Y	73.59	1658.87	15	830.451	2	43.3353		4100	3520	7620		22444	K.S(-18.01)K(+42.01)YDEIFYNLAPADGK.L	K6:Acetylation (K):62.82
144	sp|Q9CQ62|DECR_MOUSE	R.FEK(+42.01)EMIDR.I	Y	45.78	1108.52	8	555.277	2	23.5438	13900	11200	14700	39800		8851	K.C(+57.02)DK(+42.01)VVQDLC(+57.02)K.V	K3:Acetylation (K):1000.00
144	sp|Q9CQ62|DECR_MOUSE	K.ATAEEISSK(+42.01)TGNK.V	Y	63.59	1376.68	13	689.346	2	16.3941	7360	7850	9460	24670		3140	R.LT(+79.97)PK(+42.01)IGFPWSEIR.N	K9:Acetylation (K):38.26
100	sp|Q64433|CH10_MOUSE	K.VLLPEYGGTK(+42.01)VVLDDK.D	Y	47.49	1786.97	16	894.488	2	37.6078				0		18585	K.E(+43.01)DVK(+42.01)SC(+57.02)AEFVSGSQLR.I	K10:Acetylation (K):53.33
100	sp|Q64433|CH10_MOUSE	K.GK(+42.01)SGEIEPVSVK.V	Y	59.11	1270.68	12	636.339	2	19.1322				0		5642	K.E(+42.01)DVK(+42.01)SC(+57.02)AEFVSGSQLR.I	K2:Acetylation (K):74.64
100	sp|Q64433|CH10_MOUSE	K.SQGK(+42.01)VLQATVVAVGSGGK.G	Y	61.96	1726.96	18	864.487	2	30.4198		875		875		13907	K.LT(+79.97)PK(+42.01)IGFPWSEIR.N	K4:Acetylation (K):146.08
4	sp|P17182|ENOA_MOUSE	K.GVSQAVEHINK(+42.01)TIAPALVSK.K	Y	39.3	2103.17	20	702.076	3	33.423	21300			21300		15095	K.V(+226.08)SSK(+42.01)NSLESYAFNMK.A	K11:Acetylation (K):44.81
4	sp|P17182|ENOA_MOUSE	K.KVNVVEQEK(+42.01)IDK.L	Y	61.8	1469.81	12	735.911	2	16.5625		510	477	987		3635	R.A(+43.01)NVK(+42.01)GYLGPEQLPDC(+57.02)LK.G	K9:Acetylation (K):37.54
4	sp|P17182|ENOA_MOUSE	R.FMGK(+42.01)GVSQAVEHINK.T	Y	75.88	1685.86	15	562.963	3	27.3993	3100	3290	3090	9480		12078	R.A(+42.01)NVK(+42.01)GYLGPEQLPDC(+57.02)LK.G	K4:Acetylation (K):64.48
4	sp|P17182|ENOA_MOUSE	R.IGAEVYHNLK(+42.01)NVIK.E	Y	48.79	1638.91	14	547.314	3	33.4627		1350		1350		15306	K.HC(+57.02)VK(+42.01)GVTEAHVDQK.N	K10:Acetylation (K):28.70
71	sp|Q9DCW4|ETFB_MOUSE	R.VLAK(+42.01)LAEK.E	Y	39.35	912.564	8	457.292	2	18.3502		10100	10100	20200		4975	R.NAM(+15.99)LK(+42.01)SIC(+57.02)EVLDLER.S	K4:Acetylation (K):42.89
71	sp|Q9DCW4|ETFB_MOUSE	R.LK(+42.01)LPAVVTADLR.L	Y	46.08	1336.81	12	669.415	2	40.5467	2030		1550	3580		21643	R.T(+42.01)HDLK(+42.01)K(+42.01)IAPYVAHNFNK.L	K2:Acetylation (K):1000.00
71	sp|Q9DCW4|ETFB_MOUSE	K.EK(+42.01)VDLLFLGK.Q	Y	51.63	1202.69	10	602.358	2	42.5745	7080		6690	13770		23073	K.I(+43.01)DASK(+42.01)SVDEVFGEVVK.I	K2:Acetylation (K):76.53
45	sp|Q8BH95|ECHM_MOUSE	R.ISAQDAK(+42.01)QAGLVSK.I	Y	70.01	1456.79	14	729.397	2	22.6405		723	746	1469		7437	R.S(+42.01)GDGK(+42.01)SEDAGELDFSGLLK.K	K7:Acetylation (K):93.60
45	sp|Q8BH95|ECHM_MOUSE	K.QAGLVSK(+42.01)IFPVEK.L	Y	50	1456.83	13	729.419	2	39.4127			180	180		20604	K.LVDS(-18.01)K(+42.01)NFDDYMK.S	K7:Acetylation (K):22.09
45	sp|Q8BH95|ECHM_MOUSE	K.AFAAGADIK(+42.01)EMQNR.T	Y	94.75	1562.75	14	782.388	2	28.2158	153000	140000	142000	435000		11559	K.HPVSC(+57.02)K(+42.01)DTPGFIVNR.L	K9:Acetylation (K):1000.00
2570	sp|Q6Q2Z6|ACOT5_MOUSE	R.DEK(+42.01)GALFR.A	N	40.59	976.498	8	489.261	2	26.214	15400	13900		29300		10512	R.YD(+43.99)LLEK(+42.01)NINIVR.K	K3:Acetylation (K):1000.00
1296	sp|Q9CQR4|ACO13_MOUSE	K.TTGK(+42.01)LIAQGR.H	Y	55.55	1085.62	10	543.817	2	17.2757	3130			3130		3083	K.Y(+162.05)DNSLK(+42.01)IVSNASC(+57.02)TTNC(+57.02)LAPLAK.V	K4:Acetylation (K):1000.00
1296	sp|Q9CQR4|ACO13_MOUSE	R.VLEK(+42.01)VTLVSAAPEK.L	Y	67.54	1524.88	14	763.442	2	30.257	884	620	454	1958		13711	K.VK(+43.99)TLTGK(+42.01)EIEIDIEPTDK.V	K4:Acetylation (K):103.28
231	sp|P52825|CPT2_MOUSE	R.QK(+42.01)LIHGGNEETLR.K	Y	77.47	1535.81	13	512.947	3	17.8692	3220	3440	4570	11230		4180	K.IASAIM(+15.99)K(+42.01)AADEVAEGK.L	K2:Acetylation (K):1000.00
1	sp|P19096|FAS_MOUSE	K.FDASFFGVHPK(+42.01)QAHTMDPQLR.L	Y	55.09	2470.19	21	824.414	3	35.7571		924		924		17915	K.A(+42.01)TMDAGK(+42.01)LVSDEM(+15.99)VVELIEK.N	K11:Acetylation (K):1000.00
1	sp|P19096|FAS_MOUSE	R.DIMLATGK(+42.01)LSPDAIPGK.W	Y	75	1767.94	17	884.983	2	38.3105	21800	23500	21600	66900		19924	K.ASYVASTK(+21.98)(+42.01).Y	K8:Acetylation (K):66.16
1	sp|P19096|FAS_MOUSE	R.DHK(+42.01)DNLEFFLTNLGK.V	Y	80.99	1831.91	15	611.652	3	48.5456		217	151	368		27822	R.MFASFPTTK(-0.98)(+42.01).T	K3:Acetylation (K):106.18
1	sp|P19096|FAS_MOUSE	K.QEGVFAK(+42.01)EVR.T	Y	55.16	1203.62	10	602.824	2	23.5173				0		8649	R.LALNC(+57.02)VGGK(+42.01)SSTELLR.H	K7:Acetylation (K):1000.00
1	sp|P19096|FAS_MOUSE	K.DLSK(+42.01)FDASFFGVHPK.Q	Y	32.32	1735.86	15	579.628	3	43.1835				0		23953	R.HVM(+15.99)TNLGEK(+42.01)LTDEEVDEMIR.E	K4:Acetylation (K):71.87
162	sp|P19783|COX41_MOUSE	K.EK(+42.01)ADWSSLSR.D	Y	48.06	1219.58	10	610.805	2	25.8423			9570	9570		10085	R.HVM(+15.99)TNLGEK(+42.01)LTDEEVDEMIR.E	K2:Acetylation (K):1000.00
294	sp|Q9QYR9|ACOT2_MOUSE	R.DEK(+42.01)GALFR.A	N	40.59	976.498	8	489.261	2	26.214	15400	13900		29300		10512	R.MF(+31.99)ASFPTTK(+42.01)TYFPHFDVSHGSAQVK.G	K3:Acetylation (K):1000.00
9	sp|P13707|GPDA_MOUSE	K.VAEAFARTGK(+42.01).S	Y	29.51	1090.58	10	546.293	2	21.1523				0		6102	K.AFAAGADIK(+42.01)EM(+15.99)QNR.T	K10:Acetylation (K):1000.00
12	sp|P38647|GRP75_MOUSE	R.ETGVDLTK(+42.01)DNMALQR.V	Y	86.24	1731.85	15	866.936	2	30.0737	15600	10200	8910	34710		13485	K.LGGK(+42.01)LSSEDKETM(+15.99)EK.A	K8:Acetylation (K):1000.00
12	sp|P38647|GRP75_MOUSE	R.HIVK(+42.01)EFK.R	Y	38.13	941.533	7	471.778	2	15.9415	8240			8240		2446	K.GPLK(+42.01)TPIAAGHPSM(+15.99)NLLLR.K	K4:Acetylation (K):44.44
12	sp|P38647|GRP75_MOUSE	K.DTK(+42.01)NVPFK.I	Y	41.52	989.518	8	495.768	2	20.3198	31400		24700	56100		5951	R.S(+42.01)VM(+15.99)TK(+42.01)WLAIPDHSR.Q	K3:Acetylation (K):79.02
12	sp|P38647|GRP75_MOUSE	R.MPK(+42.01)VQQTVQDLFGR.A	Y	58.86	1687.87	14	844.952	2	45.3537			8670	8670		24356	K.AVGK(+42.01)VIPELN(+0.98)GK.L	K3:Acetylation (K):1000.00
12	sp|P38647|GRP75_MOUSE	R.AQFEGIVTDLIK(+42.01)R.T	Y	77.08	1530.84	13	766.435	2	44.9827	19900	7360	18300	45560		25461	K.QNK(+42.01)VVHVN(+0.98)GFGK.I	K12:Acetylation (K):1000.00
12	sp|P38647|GRP75_MOUSE	R.RYDDPEVQK(+42.01)DTK.N	Y	63.16	1534.73	12	768.375	2	15.3606	2470	8150	2600	13220		2546	R.SDFDPGQDTYQHPPK(+42.01)DSSGQ(+0.98)R.V	K9:Acetylation (K):49.37
12	sp|P38647|GRP75_MOUSE	R.QATK(+42.01)DAGQISGLNVLR.V	Y	54.89	1711.92	16	856.971	2	31.729	2090	1900	1850	5840		15394	R.MPK(+42.01)VQ(+0.98)QTVQDLFGR.A	K4:Acetylation (K):1000.00
12	sp|P38647|GRP75_MOUSE	K.QAK(+42.01)VLENAEGAR.T	Y	42.65	1326.69	12	664.353	2	18.0343	705	590	1120	2415		4588	K.LVSSENFDDYMK(+42.01)EVGVGFATR(+14.02).K	K3:Acetylation (K):1000.00
12	sp|P38647|GRP75_MOUSE	R.ALLAGK(+42.01)DSETGENIR.Q	Y	52.19	1614.82	15	808.417	2	24.2518				0		9171	K.V(+42.01)PS(+79.97)IK(+42.01)ANAGEESVMNLDK.L	K6:Acetylation (K):1000.00
50	sp|Q9D6R2|IDH3A_MOUSE	R.MSDGLFLQK(+42.01)C(+57.02)R.E	Y	67.37	1395.66	11	698.845	2	31.4955	3160			3160		14987		K9:Acetylation (K):1000.00
75	sp|O08749|DLDH_MOUSE	K.SAQLGFK(+42.01)TVC(+57.02)IEK.N	Y	75.89	1521.79	13	761.904	2	31.5837	6090		6460	12550		15306		K7:Acetylation (K):42.99
46	sp|Q8BMS1|ECHA_MOUSE	K.VLK(+42.01)EVESVTPEHC(+57.02)IFASNTSALPINQIAAVSK.R	Y	69.95	3493.81	32	1165.61	3	43.4278	6920		6750	13670		23870		K3:Acetylation (K):97.84
1296	sp|Q9CQR4|ACO13_MOUSE	K.VTLVSAAPEK(+42.01)LIC(+57.02)EMK.V	Y	62.94	1829.96	16	915.994	2	43.5159	6120	6010	5350	17480		23738		K10:Acetylation (K):32.67
26	sp|P08249|MDHM_MOUSE	R.ANVK(+42.01)GYLGPEQLPDC(+57.02)LK.G	Y	74.78	1942.98	17	972.5	2	36.557	12600	9800	8220	30620		17892		K4:Acetylation (K):117.47
217	sp|Q61425|HCDH_MOUSE	K.TPMTSQK(+42.01)TFESLVDFC(+57.02)K.T	Y	75.95	2059.96	17	1031	2	44.0368			5550	5550		24404		K7:Acetylation (K):94.89
1297	sp|Q91WS0|CISD1_MOUSE	K.VVHAFDMEDLGDK(+42.01)AVYC(+57.02)R.C	Y	38.46	2165.99	18	723.003	3	38.2953	3270			3270		19216		K13:Acetylation (K):1000.00
26	sp|P08249|MDHM_MOUSE	R.VNVPVIGGHAGK(+42.01)TIIPLISQC(+57.02)TPK.V	Y	62.26	2540.41	24	847.821	3	41.0366	6140	5890	6340	18370		22698		K12:Acetylation (K):100.30
3	sp|Q99KI0|ACON_MOUSE	K.GK(+42.01)C(+57.02)TTDHISAAGPWLK.F	Y	79.01	1782.87	16	595.301	3	27.464	5650	18000		23650		11561		K2:Acetylation (K):123.68
5	sp|P63038|CH60_MOUSE	K.GQK(+42.01)C(+57.02)EFQDAYVLLSEK.K	Y	49.58	1955.93	16	978.976	2	42.4913			376	376		22167		K3:Acetylation (K):61.26
50	sp|Q9D6R2|IDH3A_MOUSE	K.DLGGNAK(+42.01)C(+57.02)SDFTEEIC(+57.02)R.R	Y	75.35	2012.86	17	1007.45	2	32.9547	5240	5650		10890		15946		K7:Acetylation (K):1000.00
373	sp|P51881|ADT2_MOUSE	R.EFK(+42.01)GLGDC(+57.02)LVK.I	Y	32.99	1306.66	11	654.334	2	32.4168	206			206		15045		K3:Acetylation (K):40.94
3	sp|Q99KI0|ACON_MOUSE	R.QYHVAS(-18.01)VLC(+57.02)QRAK(+42.01)VAMSHFEPSEYIR.Y	Y	39.32	3129.53	26	1044.17	3	28.4262	52000		46000	98000		12168		K13:Acetylation (K):1000.00
1333	sp|Q9WU79|PROD_MOUSE	R.HNK(+42.01)AFGVGFILD(-18.01)YGVEEDLSPEEAER.K	Y	32.14	2944.39	26	982.472	3	34.1635				0		16751		K3:Acetylation (K):1000.00
101	sp|O35459|ECH1_MOUSE	R.K(+42.01)(+42.01)M(+15.99)MADEALDSGLVSR.V	Y	58.2	1721.8	15	861.917	2	33.496	13300	11100	13600	38000		16746		K1:Acetylation (K):1000.00
11	sp|P01942|HBA_MOUSE	K.K(+27.99)(+42.01)VADALASAAGHLDDLPGALSALSDLHAHK.L	Y	38.01	3033.55	30	607.723	5	48.308	33200	30400		63600		26585		K1:Acetylation (K):108.30
46	sp|Q8BMS1|ECHA_MOUSE	K.K(+42.01)(+42.01)M(+15.99)GLVDQLVEPLGPGIK.S	Y	75.69	1893.03	17	947.53	2	45.51	7440	6850	15200	29490		25222		K1:Acetylation (K):144.89
464	sp|Q8K0D5|EFGM_MOUSE	K.K(+42.01)(+42.01)QSGGAGQ(+0.98)FGK.V	Y	34.56	1148.55	11	575.284	2	13.4568				0		1336		K1:Acetylation (K):43.70
47	sp|P21550|ENOB_MOUSE	K.K(+42.01)(+42.01)AC(+57.02)NC(+57.02)LLLK(+42.01)VNQIGSVTESIQAC(+57.02)K.L	Y	49.19	2859.43	24	954.16	3	26.3973		1370		1370		10073		K1:Acetylation (K):51.77
11	sp|P01942|HBA_MOUSE	K.K(+43.01)(+42.01)VADALASAAGHLDDLPGALSALSDLHAHK.L	Y	54.96	3048.56	30	610.732	5	47.3969	4470	3700	3580	11750		26153		K1:Acetylation (K):87.94
466	sp|Q9WTP7|KAD3_MOUSE	R.T(+79.97)LPQAEALDK(+42.01).V	Y	34	1206.55	10	604.29	2	23.2853	248			248		8651		K10:Acetylation (K):1000.00
45	sp|Q8BH95|ECHM_MOUSE	K.LVEEAIQC(+57.02)AEK(+42.01)IASNSK.I	Y	81.78	1930.97	17	966.497	2	44.299	1130			1130		24693		K11:Acetylation (K):57.71
19	sp|Q99LC5|ETFA_MOUSE	R.TIYAGNALC(+57.02)TVK(+42.01)C(+57.02)DEK.V	Y	69.18	1883.88	16	942.95	2	29.2717				0		12504		K12:Acetylation (K):52.86
26	sp|P08249|MDHM_MOUSE	K.GYLGPEQLPDC(+57.02)LK(+42.01)GC(+57.02)DVVVIPAGVPR.K	Y	111.94	2850.44	26	951.16	3	46.4277	3420	6980		10400		25827		K13:Acetylation (K):1000.00
31	sp|Q9D051|ODPB_MOUSE	K.VFLLGEEVAQYD(-18.01)GAYK(+42.01).V	Y	30.18	1824.89	16	609.306	3	44.3692		44400		44400		23547		K16:Acetylation (K):1000.00
260	sp|Q00612|G6PD1_MOUSE	R.LQFRDVAGDIFHQQC(+57.02)K(+42.01).R	Y	30.93	2002.97	16	668.663	3	44.6253				0		24003		K16:Acetylation (K):1000.00
3	sp|Q99KI0|ACON_MOUSE	K.Q(+0.98)GLLPLTFADPSDYNK(+42.01)IHPVDK.L	Y	30.26	2510.27	22	837.773	3	43.71	783			783		24332		K16:Acetylation (K):22.09
22	sp|P02088|HBB1_MOUSE	K.V(+42.01)ITAFNDGLNHLDSLK(+42.01)GTFASLSELHC(+57.02)DK.L	Y	56.47	3285.6	29	658.131	5	24.133				0		8573		K16:Acetylation (K):67.11
92	sp|Q8VDD5|MYH9_MOUSE	R.QLEEAEEEAQRAN(+0.98)ASRRK(+42.01).L	Y	31.38	2157.04	18	720.02	3	37.1766			1470	1470		19277		K18:Acetylation (K):1000.00
98	sp|P62897|CYC_MOUSE	K.H(+42.01)K(+42.01)TGPNLHGLFGR.K	Y	39.12	1516.79	13	759.425	2	27.1978				0		11000		K2:Acetylation (K):1000.00
178	sp|Q8BH64|EHD2_MOUSE	K.S(-18.01)K(+42.01)YDEIFYNLAPADGK.L	Y	40.85	1853.88	16	618.971	3	34.2552				0		16119		K2:Acetylation (K):38.49
19	sp|Q99LC5|ETFA_MOUSE	K.C(+57.02)DK(+42.01)VVQDLC(+57.02)K.V	Y	62.43	1305.61	10	653.818	2	22.351	32100	21900		54000		7683		K3:Acetylation (K):81.00
333	sp|P26041|MOES_MOUSE	R.LT(+79.97)PK(+42.01)IGFPWSEIR.N	N	30.55	1664.83	13	555.951	3	41.923	4180			4180		21089		K4:Acetylation (K):1000.00
312	sp|Q9DCX2|ATP5H_MOUSE	K.E(+43.01)DVK(+42.01)SC(+57.02)AEFVSGSQLR.I	Y	44.19	1895.87	16	948.938	2	22.1773			7030	7030		6522		K4:Acetylation (K):1000.00
312	sp|Q9DCX2|ATP5H_MOUSE	K.E(+42.01)DVK(+42.01)SC(+57.02)AEFVSGSQLR.I	Y	37.78	1894.87	16	948.464	2	22.4238				0		7068		K4:Acetylation (K):1000.00
3	sp|Q99KI0|ACON_MOUSE	K.C(+57.02)VIK(+42.01)HPNGTQETILLNHTFNETQIEWFR.A	Y	93.99	3466.71	28	867.687	4	43.5731	11400	10100	8950	30450		24036		K4:Acetylation (K):1000.00
914	sp|P26040|EZRI_MOUSE	K.LT(+79.97)PK(+42.01)IGFPWSEIR.N	N	30.55	1664.83	13	555.951	3	41.923	4180			4180		21089		K4:Acetylation (K):1000.00
12	sp|P38647|GRP75_MOUSE	R.Q(+42.01)ATK(+42.01)DAGQISGLNVLR.V	Y	43.74	1753.93	16	877.984	2	31.8488	1100		1050	2150		15427		K4:Acetylation (K):1000.00
41	sp|P63017|HSP7C_MOUSE	K.V(+226.08)SSK(+42.01)NSLESYAFNMK.A	Y	29.11	1971.91	15	658.308	3	34.4425				0		17415		K4:Acetylation (K):37.53
26	sp|P08249|MDHM_MOUSE	R.A(+43.01)NVK(+42.01)GYLGPEQLPDC(+57.02)LK.G	Y	35.15	1985.99	17	994.003	2	33.3947				0		15364		K4:Acetylation (K):52.58
26	sp|P08249|MDHM_MOUSE	R.A(+42.01)NVK(+42.01)GYLGPEQLPDC(+57.02)LK.G	Y	66.4	1984.99	17	993.485	2	33.3938				0		15363		K4:Acetylation (K):82.05
173	sp|Q9D172|GAL3A_MOUSE	K.HC(+57.02)VK(+42.01)GVTEAHVDQK.N	Y	78.69	1648.8	14	413.21	4	14.5156				0		1582		K4:Acetylation (K):94.89
11	sp|P01942|HBA_MOUSE	K.A(+27.99)AWGK(+42.01)IGGHGAEYGAEALER.M	Y	47.19	2112	20	705.002	3	23.0642				0		8243		K5:Acetylation (K):1000.00
2446	sp|Q7TNV0|DEK_MOUSE	R.NAM(+15.99)LK(+42.01)SIC(+57.02)EVLDLER.S	Y	43.94	1847.91	15	616.983	3	34.4965				0		16949		K5:Acetylation (K):1000.00
39	sp|Q05920|PYC_MOUSE	R.T(+42.01)HDLK(+42.01)K(+42.01)IAPYVAHNFNK.L	Y	48.53	2121.1	17	425.232	5	17.538				0		3781		K5:Acetylation (K):101.58
795	sp|Q9DBP5|KCY_MOUSE	K.I(+43.01)DASK(+42.01)SVDEVFGEVVK.I	Y	41.61	1805.9	16	602.98	3	33.753	2100			2100		16249		K5:Acetylation (K):56.41
331	sp|Q5XKE0|MYPC2_MOUSE	R.S(+42.01)GDGK(+42.01)SEDAGELDFSGLLK.K	Y	46.78	2007.93	19	670.324	3	41.5862		3220	2810	6030		21811		K5:Acetylation (K):65.04
131	sp|P11404|FABPH_MOUSE	K.LVDS(-18.01)K(+42.01)NFDDYMK.S	Y	38.59	1497.68	12	500.229	3	32.916				0		14616		K5:Acetylation (K):81.81
217	sp|Q61425|HCDH_MOUSE	K.HPVSC(+57.02)K(+42.01)DTPGFIVNR.L	Y	41.26	1767.87	15	884.946	2	23.8716	1930	2200		4130		8365		K6:Acetylation (K):1000.00
3	sp|Q99KI0|ACON_MOUSE	R.YD(+43.99)LLEK(+42.01)NINIVR.K	Y	35.05	1574.83	12	788.423	2	40.5951			354	354		20762		K6:Acetylation (K):1000.00
1	sp|P19096|FAS_MOUSE	K.C(+57.02)TVFPK(+42.01)AQVEDAFR.Y	Y	42.92	1708.82	14	855.424	2	40.0405			1930	1930		20433		K6:Acetylation (K):1000.00
54	sp|P16858|G3P_MOUSE	K.Y(+162.05)DNSLK(+42.01)IVSNASC(+57.02)TTNC(+57.02)LAPLAK.V	Y	40.85	2743.3	23	915.456	3	24.1812				0		8984		K6:Acetylation (K):135.95
3624	sp|P29595|NEDD8_MOUSE	K.VK(+43.99)TLTGK(+42.01)EIEIDIEPTDK.V	Y	29.47	2114.1	18	705.698	3	29.2358				0		13392		K7:Acetylation (K):23.70
74	sp|P97807|FUMH_MOUSE	K.IASAIM(+15.99)K(+42.01)AADEVAEGK.L	Y	44.81	1660.83	16	831.423	2	35.9397				0		17493		K7:Acetylation (K):38.24
19	sp|Q99LC5|ETFA_MOUSE	K.VVQDLC(+57.02)K(+42.01)VAGVAK.V	Y	76.8	1427.78	13	714.904	2	27.1602	41200	33600	32500	107300		11622		K7:Acetylation (K):53.23
154	sp|Q9WTP6|KAD2_MOUSE	K.A(+42.01)TMDAGK(+42.01)LVSDEM(+15.99)VVELIEK.N	Y	35.16	2277.11	20	760.061	3	39.7688				0		21162		K7:Acetylation (K):90.97
2474	sp|Q61301|CTNA2_MOUSE	K.ASYVASTK(+21.98)(+42.01).Y	N	31.09	889.416	8	445.712	2	22.5063	2860			2860		6966		K8:Acetylation (K):1000.00
903	sp|P26231|CTNA1_MOUSE	K.ASYVASTK(+21.98)(+42.01).Y	N	31.09	889.416	8	445.712	2	22.5063	2860			2860		6966		K8:Acetylation (K):1000.00
11	sp|P01942|HBA_MOUSE	R.MFASFPTTK(-0.98)(+42.01).T	Y	36.94	1069.53	9	535.765	2	28.1774	14000			14000		11671		K9:Acetylation (K):1000.00
254	sp|Q9DCS3|MECR_MOUSE	R.LALNC(+57.02)VGGK(+42.01)SSTELLR.H	Y	58.14	1758.93	16	587.319	3	33.3842				0		16763		K9:Acetylation (K):1000.00
26	sp|P08249|MDHM_MOUSE	R.ANTFVAE(+21.98)LK(+42.01)GLDPAR.V	Y	30.46	1664.85	15	555.966	3	46.7493				0		26304		K9:Acetylation (K):1000.00
282	sp|P0DP27|CALM2_MOUSE	R.HVM(+15.99)TNLGEK(+42.01)LTDEEVDEMIR.E	Y	45.83	2416.12	20	605.05	4	32.2255	10900		24700	35600		15153		K9:Acetylation (K):1000.00
282	sp|P0DP28|CALM3_MOUSE	R.HVM(+15.99)TNLGEK(+42.01)LTDEEVDEMIR.E	Y	45.83	2416.12	20	605.05	4	32.2255	10900		24700	35600		15153		K9:Acetylation (K):1000.00
282	sp|P0DP26|CALM1_MOUSE	R.HVM(+15.99)TNLGEK(+42.01)LTDEEVDEMIR.E	Y	45.83	2416.12	20	605.05	4	32.2255	10900		24700	35600		15153		K9:Acetylation (K):1000.00
5	sp|P63038|CH60_MOUSE	R.C(+57.02)IPALDSLK(+42.01)PANEDQK.I	Y	48.61	1839.9	16	920.963	2	34.2747	7450			7450		16207		K9:Acetylation (K):23.70
11	sp|P01942|HBA_MOUSE	R.MF(+31.99)ASFPTTK(+42.01)TYFPHFDVSHGSAQVK.G	Y	38	2903.36	25	968.812	3	26.5387			12300	12300		10882		K9:Acetylation (K):75.68
45	sp|Q8BH95|ECHM_MOUSE	K.AFAAGADIK(+42.01)EM(+15.99)QNR.T	Y	67.32	1578.75	14	790.385	2	22.695	5620	4050	3700	13370		7137		K9:Acetylation (K):1000.00
73	sp|P20029|BIP_MOUSE	K.LGGK(+42.01)LSSEDKETM(+15.99)EK.A	Y	36.53	1708.82	15	428.225	4	13.7744	1740			1740		1319		K4:Acetylation (K):34.81
50	sp|Q9D6R2|IDH3A_MOUSE	K.GPLK(+42.01)TPIAAGHPSM(+15.99)NLLLR.K	Y	55.41	2043.13	19	682.056	3	31.0908	2910	2200		5110		13632		K4:Acetylation (K):1000.00
194	sp|P42125|ECI1_MOUSE	R.S(+42.01)VM(+15.99)TK(+42.01)WLAIPDHSR.Q	Y	36.94	1739.87	14	580.965	3	40.2768		9530	9360	18890		21623		K5:Acetylation (K):1000.00
54	sp|P16858|G3P_MOUSE	K.AVGK(+42.01)VIPELN(+0.98)GK.L	Y	49.2	1266.72	12	634.371	2	28.7075				0		12016		K4:Acetylation (K):63.64
75	sp|O08749|DLDH_MOUSE	K.QNK(+42.01)VVHVN(+0.98)GFGK.I	Y	43.38	1368.71	12	457.255	3	21.3895	1800	739		2539		6394		K3:Acetylation (K):45.63
3	sp|Q99KI0|ACON_MOUSE	R.SDFDPGQDTYQHPPK(+42.01)DSSGQ(+0.98)R.V	Y	30.39	2404.02	21	802.346	3	24.6268				0		9169		K15:Acetylation (K):1000.00
12	sp|P38647|GRP75_MOUSE	R.MPK(+42.01)VQ(+0.98)QTVQDLFGR.A	Y	51	1688.86	14	845.451	2	45.493				0		24292		K3:Acetylation (K):1000.00
8	sp|P04117|FABP4_MOUSE	K.LVSSENFDDYMK(+42.01)EVGVGFATR(+14.02).K	Y	42.15	2419.14	21	807.396	3	45.4879	583			583		25633		K12:Acetylation (K):1000.00
35	sp|Q8K2B3|SDHA_MOUSE	K.V(+42.01)PS(+79.97)IK(+42.01)ANAGEESVMNLDK.L	Y	36.14	2064.94	18	689.325	3	26.6138				0		11218		K5:Acetylation (K):61.26
													1.60403e+07

## Sheet: Amidation 
Protein Group	Accession	Peptide	Unique	-10lgP	Mass	Length	m/z	z	RT	Area RUN1	Area RUN2	Area RUN3		Scan	AScore
2329	sp|Q99MP8|BRAP_MOUSE	R.EMTDVIIETMK(-0.98)(+42.01).A	Y	43.68	1349.66	11	675.843	2	40.2164			7100	7100	21705	K11:Amidation:1000.00
156	sp|Q04857|CO6A1_MOUSE	R.VLLFSDGNSQGATAEAIEK(-0.98).A	Y	37.59	1947.99	19	975.008	2	33.1228				0	15337	K19:Amidation:1000.00
2114	sp|Q9R078|AAKB1_MOUSE	R.SQNNFVAILDLPEGEHQYK(-0.98).F	Y	29.33	2200.09	19	1101.05	2	39.2223				0	19890	K19:Amidation:1000.00
37	sp|Q5SWU9|ACACA_MOUSE	K.NGIAFMGPPSQAMWALGDK(-0.98).I	Y	31.91	1988.96	19	995.49	2	46.3413				0	24954	K19:Amidation:1000.00
37	sp|Q5SWU9|ACACA_MOUSE	R.FIIGSVSEDNSEDEISNLVK(-0.98).L	Y	35.68	2193.08	20	1097.55	2	42.711				0	22785	K20:Amidation:1000.00
37	sp|Q5SWU9|ACACA_MOUSE	R.HMFHVAWVDPEDPYK(-0.98).G	Y	46.28	1868.87	15	468.227	4	33.0125				0	15317	K15:Amidation:1000.00
1825	sp|Q8VCR7|ABHEB_MOUSE	K.TPALIVYGDQDPMGSSSFQHLK(-0.98).Q	Y	35.77	2389.17	22	1195.62	2	36.2897				0	18764	K22:Amidation:1000.00
761	sp|Q923D2|BLVRB_MOUSE	R.LPSEGPQPAHVVVGDVR(-0.98).Q	Y	37	1754.94	17	878.488	2	22.0845				0	6583	R17:Amidation:1000.00
319	sp|Q9DBL1|ACDSB_MOUSE	K.FAQEHVAPLVSSMDENSK(-0.98).M	Y	32.09	1986.95	18	663.313	3	25.2212				0	9427	K18:Amidation:1000.00
319	sp|Q9DBL1|ACDSB_MOUSE	K.YYASEVAGLTTSK(-0.98).C	Y	32.19	1387.7	13	463.577	3	26.125	9280			9280	9987	K13:Amidation:1000.00
15	sp|P62737|ACTA_MOUSE	K.SYELPDGQVITIGNER(-0.98).F	N	48.74	1788.9	16	895.448	2	38.2485				0	18716	R16:Amidation:1000.00
189	sp|P14211|CALR_MOUSE	K.IDNSQVESGSLEDDWDFLPPK(-0.98).K	Y	43.86	2389.11	21	1195.57	2	43.6133				0	24087	K21:Amidation:1000.00
21	sp|P51174|ACADL_MOUSE	R.SPAHGISLFLVENGMK(-0.98).G	Y	32.52	1697.89	16	566.973	3	39.4902				0	19515	K16:Amidation:1000.00
21	sp|P51174|ACADL_MOUSE	K.FFQEEVIPHHTEWEK(-0.98)(+14.02).A	Y	38.01	1967.95	15	656.99	3	25.3438	6950	8420		15370	9084	K15:Amidation:1000.00
21	sp|P51174|ACADL_MOUSE	R.SPAHGISLFLVENGMK(-0.98)(+42.01).G	Y	31.47	1739.9	16	580.973	3	33.0852				0	15602	K16:Amidation:1000.00
72	sp|E9Q4Z2|ACACB_MOUSE	K.HEIAFLGPPSEAMWALGDK(-0.98).I	Y	33.59	2067.02	19	1034.53	2	43.893				0	24582	K19:Amidation:1000.00
2622	sp|P10852|4F2_MOUSE	K.SHLEYLSTLK(-0.98).V	Y	33.18	1188.65	10	397.226	3	22.8697	377			377	8256	K10:Amidation:1000.00
133	sp|Q8VHX6|FLNC_MOUSE	R.GQHVPGSPFQFTVGPLGEGGAHK(-0.98).V	N	32.91	2302.16	23	768.409	3	33.0603				0	15688	K23:Amidation:1000.00
25	sp|Q91V92|ACLY_MOUSE	R.EAYPEEAYIADLDAK(-0.98).S	Y	35.09	1695.8	15	566.271	3	37.9102				0	19973	K15:Amidation:1000.00
25	sp|Q91V92|ACLY_MOUSE	K.LYRPGSVAYVSR(-0.98).S	Y	36.94	1365.75	12	456.254	3	19.4475		6270		6270	4775	R12:Amidation:1000.00
25	sp|Q91V92|ACLY_MOUSE	K.LIMGIGHR(-0.98).V	Y	35.24	894.522	8	448.268	2	31.4695				0	15104	R8:Amidation:1000.00
94	sp|Q9JI91|ACTN2_MOUSE	R.ISSSNPYSTVTMDELR(-0.98).N	Y	33.7	1797.86	16	600.305	3	32.38				0	14720	R16:Amidation:1000.00
94	sp|Q9JI91|ACTN2_MOUSE	K.DYESASLTEVR(-0.98).A	Y	44.34	1267.6	11	634.813	2	22.9098	284000			284000	9325	R11:Amidation:1000.00
51	sp|P56480|ATPB_MOUSE	R.TREGNDLYHEMIESGVINLK(-0.98).D	Y	32.52	2316.15	20	580.039	4	39.7395				0	20229	K20:Amidation:1000.00
51	sp|P56480|ATPB_MOUSE	K.AHGGYSVFAGVGER(-0.98).T	Y	31.58	1404.69	14	469.234	3	23.8355		13600		13600	7966	R14:Amidation:1000.00
27	sp|P60710|ACTB_MOUSE	K.SYELPDGQVITIGNER(-0.98).F	N	48.74	1788.9	16	895.448	2	38.2485				0	18716	R16:Amidation:1000.00
228	sp|P20801|TNNC2_MOUSE	R.SYLSEEMIAEFK(-0.98).A	Y	56.1	1444.69	12	723.365	2	49.245				0	27587	K12:Amidation:1000.00
33	sp|P50544|ACADV_MOUSE	K.IHNFGVIQEK(-0.98).L	Y	29.9	1182.65	10	395.226	3	18.7563				0	5124	K10:Amidation:1000.00
936	sp|Q9WV80|SNX1_MOUSE	R.IVNHPTMLQDPDVR(-0.98).E	Y	38.74	1632.84	14	545.292	3	20.713				0	5953	R14:Amidation:1000.00
2813	sp|Q80U87|UBP8_MOUSE	K.RPADVSPASVSGELNAGK(-0.98).A	Y	40.32	1752.91	18	585.317	3	22.9374		3600		3600	8066	K18:Amidation:1000.00
1343	sp|P70297|STAM1_MOUSE	R.DFASEVSNVLNK(-0.98).G	Y	33.43	1320.67	12	441.236	3	41.9285				0	22286	K12:Amidation:1000.00
292	sp|Q922F4|TBB6_MOUSE	K.GHYTEGAELVDSVLDVVR(-0.98).K	N	63.21	1956.99	18	653.336	3	48.4203				0	26690	R18:Amidation:1000.00
362	sp|Q6IMF0|KRT87_MOUSE	R.KSDLEANAEALTQETDFLR(-0.98).Q	N	53.8	2149.07	19	717.384	3	40.8557				0	21554	R19:Amidation:1000.00
6	sp|Q8BWT1|THIM_MOUSE	K.LEDTLWAGLTDQHVK(-0.98).L	Y	37.85	1723.89	15	575.635	3	43.0118			7310	7310	23160	K15:Amidation:1000.00
6	sp|Q8BWT1|THIM_MOUSE	K.KDGTVTAGNASGVSDGAGAVIIASEDAVK(-0.98).K	Y	43.41	2658.35	29	887.122	3	34.307				0	16809	K29:Amidation:1000.00
6	sp|Q8BWT1|THIM_MOUSE	K.DGTVTAGNASGVSDGAGAVIIASEDAVK(-0.98).K	Y	66.15	2530.25	28	844.431	3	46.2625				0	26269	K28:Amidation:1000.00
6	sp|Q8BWT1|THIM_MOUSE	K.DFSATDLTEFAAR(-0.98).A	Y	46.88	1441.68	13	721.852	2	42.196				0	20873	R13:Amidation:1000.00
6	sp|Q8BWT1|THIM_MOUSE	K.ALDLDPSKTNVSGGAIALGHPLGGSGSR(-0.98).I	Y	41.49	2645.39	28	662.365	4	31.9873		116000		116000	15081	R28:Amidation:1000.00
6	sp|Q8BWT1|THIM_MOUSE	K.LPMGMTAENLAAK(-0.98).Y	Y	42.03	1344.69	13	449.237	3	28.3059			308000	308000	12306	K13:Amidation:1000.00
2538	sp|O55013|TPPC3_MOUSE	R.GALEMVQMAVEAK(-0.98).F	Y	32.92	1374.7	13	688.359	2	41.5277	48100		42300	90400	22158	K13:Amidation:1000.00
177	sp|Q64727|VINC_MOUSE	K.LVQAAQMLQSDPYSVPAR(-0.98).D	Y	38.92	1972.02	18	987.029	2	33.5113				0	16231	R18:Amidation:1000.00
177	sp|Q64727|VINC_MOUSE	K.AQQVSQGLDVLTAK(-0.98).V	Y	30.47	1455.8	14	486.271	3	28.0772				0	11719	K14:Amidation:1000.00
913	sp|Q8CGB6|TNS2_MOUSE	R.DSHSFQGAYGLALK(-0.98).V	Y	37.92	1491.75	14	498.262	3	29.446				0	12928	K14:Amidation:1000.00
491	sp|Q8CAY6|THIC_MOUSE	K.VAVLSQNR(-0.98).A	Y	30.81	884.519	8	443.262	2	21.7513				0	7199	R8:Amidation:1000.00
30	sp|P40142|TKT_MOUSE	R.ILTVEDHYYEGGIGEAVSAAVVGEPGVTVTR(-0.98).L	Y	53.63	3186.62	31	1063.21	3	48.3008				0	26747	R31:Amidation:1000.00
30	sp|P40142|TKT_MOUSE	K.NMAEQIIQEIYSQVQSK(-0.98).K	Y	33.07	2007.01	17	670.018	3	49.3168				0	26595	K17:Amidation:1000.00
30	sp|P40142|TKT_MOUSE	R.LGQSDPAPLQHQVDIYQK(-0.98).R	Y	46.94	2035.05	18	1018.54	2	24.3288				0	8757	K18:Amidation:1000.00
30	sp|P40142|TKT_MOUSE	R.TSRPENAIIYSNNEDFQVGQAK(-0.98).V	Y	45.56	2479.21	22	827.428	3	26.4887				0	10015	K22:Amidation:1000.00
711	sp|A2AN08|UBR4_MOUSE	R.TSPADHGGSVGSESGGSAVDSVAGEHSVSGR(-0.98).S	Y	32.91	2838.28	31	710.571	4	18.2867				0	4808	R31:Amidation:1000.00
137	sp|Q8BX70|VP13C_MOUSE	K.QIQDLEK(-0.98).S	Y	31.22	871.476	7	872.488	1	29.6558		122000		122000	13380	K7:Amidation:1000.00
137	sp|Q8BX70|VP13C_MOUSE	K.LHLSLSLGSGGEESDK(-0.98).E	Y	32.21	1626.82	16	814.43	2	21.9703			8960	8960	6785	K16:Amidation:1000.00
264	sp|Q8CGC7|SYEP_MOUSE	K.THMVVSNTLEDFQK(-0.98).V	Y	34.01	1646.81	14	824.411	2	26.4942				0	10249	K14:Amidation:1000.00
1694	sp|Q8BR92|PALM2_MOUSE	R.LEQEIQALESEESQISAK(-0.98).E	Y	31.86	2030.02	18	1016	2	38.4613				0	20406	K18:Amidation:1000.00
521	sp|P19324|SERPH_MOUSE	R.SALQSINEWASQTTDGK(-0.98).L	Y	36.81	1833.89	17	917.947	2	36.4885				0	18080	K17:Amidation:1000.00
1752	sp|Q8K2M0|RM38_MOUSE	R.TPPLGPMPNEDIDVSNLER(-0.98).L	Y	30.29	2092.03	19	698.363	3	37.226				0	18964	R19:Amidation:1000.00
166	sp|Q8K010|OPLA_MOUSE	K.GGPVTVTDANLVLGR(-0.98).L	Y	42	1466.82	15	734.416	2	32.7033		77200		77200	15946	R15:Amidation:1000.00
234	sp|Q61207|SAP_MOUSE	K.EVVDSYLPVILDMIK(-0.98).G	Y	32.32	1731.95	15	578.328	3	51.0077				0	27221	K15:Amidation:1000.00
2150	sp|P62317|SMD2_MOUSE	K.REEEEFNTGPLSVLTQSVK(-0.98).N	Y	31.3	2161.1	19	721.368	3	39.9253	51400			51400	20804	K19:Amidation:1000.00
176	sp|P54071|IDHP_MOUSE	R.FKDIFQEIFDK(-0.98).H	Y	33.28	1427.74	11	476.92	3	46.2413				0	24694	K11:Amidation:1000.00
197	sp|Q02053|UBA1_MOUSE	K.VVQGHQQLDSYK(-0.98).N	Y	34.29	1399.72	12	700.87	2	14.5961		5770		5770	1790	K12:Amidation:1000.00
1033	sp|Q60714|S27A1_MOUSE	R.LAVGNGLRPAIWEEFTQR(-0.98).F	Y	29.56	2055.1	18	686.036	3	41.9203				0	21769	R18:Amidation:1000.00
876	sp|P63323|RS12_MOUSE	K.DVIEEYFK(-0.98).C	Y	29.8	1040.52	8	1041.55	1	36.4585				0	18333	K8:Amidation:1000.00
170	sp|Q9CWF2|TBB2B_MOUSE	K.GHYTEGAELVDSVLDVVR(-0.98).K	N	63.21	1956.99	18	653.336	3	48.4203				0	26690	R18:Amidation:1000.00
80	sp|P17751|TPIS_MOUSE	R.HVFGESDELIGQK(-0.98).V	Y	52.55	1456.73	13	486.595	3	24.118		21000		21000	8424	K13:Amidation:1000.00
80	sp|P17751|TPIS_MOUSE	R.RHVFGESDELIGQK(-0.98).V	Y	36.15	1612.83	14	807.427	2	18.9137				0	4735	K14:Amidation:1000.00
301	sp|Q9QZ47|TNNT3_MOUSE	R.RKPLNIDHLSDDK(-0.98).L	Y	41.9	1548.84	13	775.422	2	15.171				0	2176	K13:Amidation:1000.00
309	sp|Q9Z2I8|SUCB2_MOUSE	R.SHNGPVIVGSPQGGVDIEEVAASSPELIFK(-0.98).E	Y	38.47	3031.56	30	607.316	5	46.8403		1570		1570	25426	K30:Amidation:1000.00
139	sp|P99024|TBB5_MOUSE	K.GHYTEGAELVDSVLDVVR(-0.98).K	N	63.21	1956.99	18	653.336	3	48.4203				0	26690	R18:Amidation:1000.00
2630	sp|Q9JKK7|TMOD2_MOUSE	K.QLENVLDDLDPESATLPAGFR(-0.98).Q	Y	32.8	2298.15	21	767.068	3	49.006				0	26936	R21:Amidation:1000.00
208	sp|Q9ERD7|TBB3_MOUSE	K.GHYTEGAELVDSVLDVVR(-0.98).K	N	63.21	1956.99	18	653.336	3	48.4203				0	26690	R18:Amidation:1000.00
130	sp|Q9Z2V4|PCKGC_MOUSE	K.TGLSQLGR(-0.98).W	Y	30.81	829.477	8	830.502	1	16.4505			61400	61400	3438	R8:Amidation:1000.00
18	sp|P16546|SPTN1_MOUSE	K.HQAFEAELHANADR(-0.98).I	Y	34.89	1606.76	14	804.375	2	16.6815			40300	40300	3947	R14:Amidation:1000.00
18	sp|P16546|SPTN1_MOUSE	K.EAALTNEEVGADLEQVEVLQK(-0.98).K	Y	29.06	2283.16	21	762.066	3	40.722				0	22075	K21:Amidation:1000.00
18	sp|P16546|SPTN1_MOUSE	K.HQALQAEIAGHEPR(-0.98).I	Y	40.85	1554.8	14	519.269	3	16.4454				0	3241	R14:Amidation:1000.00
18	sp|P16546|SPTN1_MOUSE	K.HEAFETDFTVHK(-0.98).D	Y	54.64	1458.69	12	487.241	3	20.1418				0	5840	K12:Amidation:1000.00
18	sp|P16546|SPTN1_MOUSE	K.LFGAAEVQR(-0.98).F	Y	30	988.545	9	495.284	2	25.1308			6190	6190	9838	R9:Amidation:1000.00
18	sp|P16546|SPTN1_MOUSE	R.RQDLEDSLQAQQYFADANEAESWMR(-0.98).E	Y	41.68	2999.35	25	1000.79	3	45.7623				0	25233	R25:Amidation:1000.00
18	sp|P16546|SPTN1_MOUSE	K.ALINADELANDVAGAEALLDR(-0.98).H	Y	31.59	2152.11	21	718.379	3	49.9956			2610	2610	27964	R21:Amidation:1000.00
996	sp|Q9CR16|PPID_MOUSE	K.FMIQGGDFSNQNGTGGESIYGEK(-0.98).F	Y	34.28	2434.09	23	1218.05	2	34.2432				0	16198	K23:Amidation:1000.00
279	sp|P61979|HNRPK_MOUSE	R.IITITGTQDQIQNAQYLLQNSVK(-0.98).Q	Y	34.64	2587.4	23	863.473	3	46.507				0	24842	K23:Amidation:1000.00
44	sp|Q8QZT1|THIL_MOUSE	K.ENGTITAANASTLNDGAAALVLMTAEAAQR(-0.98).L	Y	47.62	2943.47	30	982.165	3	51.3112				0	29155	R30:Amidation:1000.00
121	sp|Q9D2G2|ODO2_MOUSE	K.ASAFALQEQPVVNAVIDDATK(-0.98).E	Y	49.53	2185.14	21	729.386	3	47.0375				0	25094	K21:Amidation:1000.00
121	sp|Q9D2G2|ODO2_MOUSE	K.ASAFALQEQPVVNAVIDDATK(-0.98)(+14.02).E	Y	42.81	2199.15	21	734.064	3	47.0178				0	25517	K21:Amidation:1000.00
60	sp|Q921I1|TRFE_MOUSE	K.GTDFQLNQLEGK(-0.98).K	Y	41.4	1347.68	12	674.848	2	28.0947				0	12035	K12:Amidation:1000.00
60	sp|Q921I1|TRFE_MOUSE	K.HTTIFEVLPEK(-0.98).A	Y	33.66	1311.72	11	438.244	3	30.2015				0	13464	K11:Amidation:1000.00
60	sp|Q921I1|TRFE_MOUSE	K.YLGAEYMQSVGNMR(-0.98).K	Y	37.16	1616.74	14	809.371	2	34.098				0	16962	R14:Amidation:1000.00
534	sp|P11983|TCPA_MOUSE	R.SQNVMAAASIANIVK(-0.98).S	Y	33.15	1514.82	15	758.429	2	35.6985				0	17870	K15:Amidation:1000.00
1724	sp|Q3TIV5|ZC3HF_MOUSE	R.HFLEAIENNK(-0.98).Y	Y	33.68	1212.63	10	607.313	2	20.8283				0	5960	K10:Amidation:1000.00
32	sp|Q91VD9|NDUS1_MOUSE	K.TESIDVMDAVGSNIVVSTR(-0.98).T	Y	32.42	1991	19	996.496	2	49.1772				0	27001	R19:Amidation:1000.00
32	sp|Q91VD9|NDUS1_MOUSE	R.KTESIDVMDAVGSNIVVSTR(-0.98).T	Y	37.14	2119.09	20	707.377	3	36.7955				0	19206	R20:Amidation:1000.00
1027	sp|Q9QX47|SON_MOUSE	K.GFEFVTASALISESK(-0.98).Y	Y	30.75	1583.82	15	792.934	2	43.3803	23500			23500	24085	K15:Amidation:1000.00
151	sp|P08032|SPTA1_MOUSE	K.HDDFEEAFTAQEEK(-0.98).I	Y	55.19	1693.72	14	847.884	2	27.0288				0	11869	K14:Amidation:1000.00
151	sp|P08032|SPTA1_MOUSE	K.TSDDIESAFQALAEGK(-0.98).A	Y	40.08	1679.8	16	840.92	2	47.152		1760		1760	25884	K16:Amidation:1000.00
514	sp|Q8R086|SUOX_MOUSE	K.AVDDSYNVQPDTVAPIWNLR(-0.98).G	Y	31.64	2271.13	20	1136.58	2	42.8582				0	22994	R20:Amidation:1000.00
514	sp|Q8R086|SUOX_MOUSE	R.AMDPEAEVLLAYEMNGQPLPR(-0.98).D	Y	29.65	2342.14	21	1172.1	2	48.8188				0	25293	R21:Amidation:1000.00
2973	sp|Q9D0B0|SRSF9_MOUSE	R.SHEGETSYIR(-0.98).V	Y	32.18	1176.55	10	393.191	3	14.7602			174	174	1784	R10:Amidation:1000.00
179	sp|P07759|SPA3K_MOUSE	K.AVLDVAETGTEAAAATGVIGGIR(-0.98).K	Y	34.97	2140.15	23	714.399	3	53.7603	14200			14200	28607	R23:Amidation:1000.00
179	sp|P07759|SPA3K_MOUSE	R.ALYQTEAFTADFQQPTEAK(-0.98).N	Y	33.61	2157.04	19	1079.55	2	36.1798				0	17922	K19:Amidation:1000.00
125	sp|Q9DB77|QCR2_MOUSE	K.TSAAPGGVPLQPQDLEFTK(-0.98).L	Y	33.81	1954.02	19	652.35	3	34.9413				0	16543	K19:Amidation:1000.00
125	sp|Q9DB77|QCR2_MOUSE	K.AVAQGNLSSADVQAAK(-0.98).N	Y	36.42	1527.8	16	764.909	2	17.483				0	3727	K16:Amidation:1000.00
79	sp|P26039|TLN1_MOUSE	K.VEHGSVALPAIMR(-0.98).S	Y	31.82	1377.76	13	689.884	2	27.4749	13200			13200	11956	R13:Amidation:1000.00
67	sp|Q8CC88|VWA8_MOUSE	K.LLYSVGANVSAEK(-0.98).I	Y	29.44	1348.73	13	675.372	2	28.6467				0	13082	K13:Amidation:1000.00
67	sp|Q8CC88|VWA8_MOUSE	K.NLADAAIETNTEDSLEPELENYK(-0.98).C	Y	34.14	2577.21	23	860.072	3	39.8688				0	21483	K23:Amidation:1000.00
117	sp|P58774|TPM2_MOUSE	K.ATDAEADVASLNR(-0.98).R	N	49.54	1330.65	13	666.345	2	20.9878				0	6820	R13:Amidation:1000.00
523	sp|Q9CQJ8|NDUB9_MOUSE	K.QLQEETSPDGIMTEALPPAR(-0.98).R	Y	36.03	2181.07	20	1091.54	2	33.2258				0	16010	R20:Amidation:1000.00
146	sp|P09542|MYL3_MOUSE	K.AAPAPAAAPAAAPAAAPEPERPK(-0.98).E	Y	48.32	2091.12	23	698.041	3	17.2168				0	3490	K23:Amidation:1000.00
1524	sp|Q5SVR0|TBC9B_MOUSE	R.DGAHSGDPNSATEEDEPPTPK(-0.98).L	Y	48.34	2148.92	21	717.317	3	14.9574				0	2128	K21:Amidation:1000.00
126	sp|P68372|TBB4B_MOUSE	K.GHYTEGAELVDSVLDVVR(-0.98).K	N	63.21	1956.99	18	653.336	3	48.4203				0	26690	R18:Amidation:1000.00
184	sp|Q9CQN1|TRAP1_MOUSE	K.KGTITIQDTGIGMTQEELVSNLGTIAR(-0.98).S	Y	42.58	2844.5	27	949.183	3	44.8755				0	25161	R27:Amidation:1000.00
184	sp|Q9CQN1|TRAP1_MOUSE	R.YESSALPAGQLTSLPDYASR(-0.98).M	Y	47.54	2124.05	20	1063.05	2	36.561	137000	135000		272000	17900	R20:Amidation:1000.00
113	sp|P20108|PRDX3_MOUSE	R.DYGVLLESAGIALR(-0.98).G	Y	35.03	1474.81	14	738.405	2	46.7443				0	25516	R14:Amidation:1000.00
76	sp|P07901|HS90A_MOUSE	K.HNDDEQYAWESSAGGSFTVR(-0.98).T	N	47.08	2253.97	20	1128.01	2	33.1205				0	15924	R20:Amidation:1000.00
496	sp|P99028|QCR6_MOUSE	K.EEEEEELVDPLTTVR(-0.98).E	Y	34.52	1785.86	15	596.297	3	36.4498				0	19072	R15:Amidation:1000.00
43	sp|Q9Z2I9|SUCB1_MOUSE	K.LHGGTPANFLDVGGGATVQQVTEAFK(-0.98).L	Y	53.6	2612.33	26	871.794	3	42.6785				0	23260	K26:Amidation:1000.00
43	sp|Q9Z2I9|SUCB1_MOUSE	K.YDATMVEINPMVEDSDGK(-0.98).V	Y	37.89	2011.89	18	1006.96	2	35.1177				0	17741	K18:Amidation:1000.00
1336	sp|Q8BG95|MYPT2_MOUSE	R.STQGVTLTDLQEAEK(-0.98).T	N	29.55	1617.82	15	809.917	2	27.9002	16900			16900	12469	K15:Amidation:1000.00
35	sp|Q8K2B3|SDHA_MOUSE	K.DHVYLQLHHLPPEQLATR(-0.98).L	Y	60.76	2165.15	18	542.307	4	26.3903	3980			3980	11148	R18:Amidation:1000.00
35	sp|Q8K2B3|SDHA_MOUSE	R.VDEYDYSKPIQGQQK(-0.98).K	Y	53.54	1795.87	15	599.642	3	21.9153	544	597	530	1671	6869	K15:Amidation:1000.00
1328	sp|P10833|RRAS_MOUSE	R.LNVDEAFEQLVR(-0.98).A	Y	34.59	1430.75	12	716.381	2	46.3325	41100			41100	25496	R12:Amidation:1000.00
515	sp|A2AAJ9|OBSCN_MOUSE	K.TLHTLEIVSVTR(-0.98).E	Y	32.82	1366.79	12	684.398	2	24.8777		407		407	8854	R12:Amidation:1000.00
945	sp|Q9DBG5|PLIN3_MOUSE	K.SAMTSGVQSVMGSR(-0.98).V	Y	42.68	1395.66	14	698.832	2	26.1737				0	10933	R14:Amidation:1000.00
1167	sp|Q8BMJ2|SYLC_MOUSE	R.SFITTDVNPYYDSFVR(-0.98).W	Y	30.36	1921.92	16	961.983	2	42.9848				0	23833	R16:Amidation:1000.00
818	sp|Q9DBR7|MYPT1_MOUSE	R.STQGVTLTDLQEAEK(-0.98).T	N	29.55	1617.82	15	809.917	2	27.9002	16900			16900	12469	K15:Amidation:1000.00
1341	sp|Q61937|NPM_MOUSE	K.DELHIVEAEAMNYEGSPIK(-0.98).V	Y	31.3	2143.03	19	1072.51	2	43.1422				0	23716	K19:Amidation:1000.00
39	sp|Q05920|PYC_MOUSE	K.IAEEFEVELER(-0.98).G	Y	32.91	1361.68	11	681.844	2	33.2745				0	16426	R11:Amidation:1000.00
39	sp|Q05920|PYC_MOUSE	R.LDNASAFQGAVISPHYDSLLVK(-0.98).V	Y	53.03	2343.22	22	782.07	3	38.2865				0	20211	K22:Amidation:1000.00
39	sp|Q05920|PYC_MOUSE	R.LQVEHTVTEEITDVDLVHAQIHVSEGR(-0.98).S	Y	44.04	3052.56	27	1018.53	3	37.207				0	18800	R27:Amidation:1000.00
1516	sp|P26645|MARCS_MOUSE	K.DEAAAAAGGEGAAAPGEQAGGAGAEGAAGGEPR(-0.98).E	Y	39.87	2749.23	33	917.418	3	21.7542				0	7538	R33:Amidation:1000.00
538	sp|Q922B2|SYDC_MOUSE	K.EKYDTDFYVLDK(-0.98).Y	Y	29.58	1533.74	12	512.265	3	29.8497				0	13367	K12:Amidation:1000.00
114	sp|P58771|TPM1_MOUSE	K.ATDAEADVASLNR(-0.98).R	N	49.54	1330.65	13	666.345	2	20.9878				0	6820	R13:Amidation:1000.00
171	sp|Q7TMM9|TBB2A_MOUSE	K.GHYTEGAELVDSVLDVVR(-0.98).K	N	63.21	1956.99	18	653.336	3	48.4203				0	26690	R18:Amidation:1000.00
2624	sp|Q9D1P0|RM13_MOUSE	K.RLDEYTQEEIEAFPR(-0.98).V	Y	37.78	1893.92	15	632.314	3	32.5247				0	15737	R15:Amidation:1000.00
7	sp|Q5SX39|MYH4_MOUSE	K.TLAFLFSGGQAAEAEGGGGK(-0.98).K	Y	31.99	1865.93	20	622.994	3	43.3585				0	23343	K20:Amidation:1000.00
7	sp|Q5SX39|MYH4_MOUSE	K.NDLQLQVQAEADGLADAEER(-0.98).C	Y	43.27	2183.05	20	1092.55	2	42.0907			2850	2850	22525	R20:Amidation:1000.00
7	sp|Q5SX39|MYH4_MOUSE	K.YEETQAELEASQK(-0.98).E	Y	32.44	1523.71	13	762.874	2	21.4618				0	7324	K13:Amidation:1000.00
1262	sp|P62492|RB11A_MOUSE	R.DHADSNIVIMLVGNK(-0.98).S	N	40.54	1623.84	15	542.292	3	38.9053				0	20710	K15:Amidation:1000.00
838	sp|A2ABU4|MYOM3_MOUSE	R.ALNQYGMSDPSEPSEPVALK(-0.98).G	Y	40.02	2131.03	20	1066.52	2	30.1963				0	13619	K20:Amidation:1000.00
717	sp|Q9CQF9|PCYOX_MOUSE	K.LMHAIGGDDYVR(-0.98).L	Y	46.23	1344.66	12	449.23	3	20.466				0	5819	R12:Amidation:1000.00
635	sp|P27612|PLAP_MOUSE	K.KLTEDDLVLLEK(-0.98).I	Y	31.35	1413.81	12	472.27	3	30.3147				0	13941	K12:Amidation:1000.00
127	sp|Q9D6J6|NDUV2_MOUSE	K.NYPEGHQAAAVLPVLDLAQR(-0.98).Q	Y	30.39	2160.14	20	1081.08	2	36.6565				0	19093	R20:Amidation:1000.00
509	sp|P54775|PRS6B_MOUSE	K.KLQQELEFLEVQEEYIKDEQK(-0.98).N	Y	41.28	2664.36	21	667.096	4	40.562				0	21866	K21:Amidation:1000.00
320	sp|O88685|PRS6A_MOUSE	R.GATELTHEDYMEGILEVQAK(-0.98).K	Y	38.24	2232.07	20	745.041	3	43.0493				0	23108	K20:Amidation:1000.00
56	sp|Q9QXS1|PLEC_MOUSE	R.HYQQLLQSLEQGEQEESR(-0.98).C	Y	42.43	2200.05	18	1101.03	2	33.2502				0	15785	R18:Amidation:1000.00
164	sp|Q8BKZ9|ODPX_MOUSE	K.HSLDASQGTATGPR(-0.98).G	Y	32.6	1395.69	14	466.241	3	13.8172				0	1345	R14:Amidation:1000.00
68	sp|Q91ZA3|PCCA_MOUSE	K.AGDTVGEGDLLVELE(-0.98)	Y	39.74	1514.75	15	758.378	2	46.2182				0	25804	E15:Amidation:1000.00
68	sp|Q91ZA3|PCCA_MOUSE	K.RLAAEDVTFIGPDTHAIQAMGDK(-0.98).I	Y	32.18	2454.23	23	614.561	4	33.5485				0	15462	K23:Amidation:1000.00
68	sp|Q91ZA3|PCCA_MOUSE	K.TVAIHSDVDASSVHVK(-0.98).M	Y	44.35	1662.87	16	832.442	2	16.6922				0	3137	K16:Amidation:1000.00
1170	sp|P10518|HEM2_MOUSE	K.DEQGSAADSEDSPTIEAVR(-0.98).L	Y	29.28	1974.88	19	988.449	2	22.4805				0	7250	R19:Amidation:1000.00
695	sp|P62196|PRS8_MOUSE	R.EELQLLQEQGSYVGEVVR(-0.98).A	Y	33.19	2074.07	18	692.36	3	40.3655				0	21174	R18:Amidation:1000.00
2714	sp|Q9Z1X4|ILF3_MOUSE	K.HSSVYPTQEELEAVQNMVSHTER(-0.98).A	Y	38.82	2669.25	23	668.326	4	41.141		3000		3000	21259	R23:Amidation:1000.00
243	sp|P08113|ENPL_MOUSE	R.EEEAIQLDGLNASQIR(-0.98).E	Y	36.51	1783.91	16	892.948	2	33.2375				0	15986	R16:Amidation:1000.00
1001	sp|Q69ZR2|HECD1_MOUSE	K.SGLNQGAISSLQSSDILNLTK(-0.98).E	Y	38.57	2144.14	21	1073.08	2	42.2907				0	22305	K21:Amidation:1000.00
47	sp|P21550|ENOB_MOUSE	R.HIADLAGNPDLVLPVPAFNVINGGSHAGNK(-0.98).L	Y	40.96	3005.58	30	752.399	4	44.5662		2240		2240	24772	K30:Amidation:1000.00
54	sp|P16858|G3P_MOUSE	K.WGEAGAEYVVESTGVFTTMEK(-0.98).A	Y	34.03	2289.06	21	764.035	3	53.1332				0	27806	K21:Amidation:1000.00
54	sp|P16858|G3P_MOUSE	K.RVIISAPSADAPMFVMGVNHEK(-0.98).Y	Y	45.53	2367.22	22	790.088	3	33.2252				0	15968	K22:Amidation:1000.00
31	sp|Q9D051|ODPB_MOUSE	K.VFLLGEEVAQYDGAYK(-0.98).V	Y	35.35	1799.91	16	900.966	2	44.6435				0	24091	K16:Amidation:1000.00
438	sp|Q9D7N9|APMAP_MOUSE	R.RDYLLLVMEATDDGR(-0.98).L	Y	43.01	1764.88	15	589.308	3	44.486				0	23797	R15:Amidation:1000.00
120	sp|P02469|LAMB1_MOUSE	R.DPYHETLNPDSHLIENVVTTFAPNR(-0.98).L	Y	31.76	2877.4	25	720.358	4	46.7567				0	26737	R25:Amidation:1000.00
2116	sp|Q8BK03|MIGA2_MOUSE	K.SNDTLSGISSIEPSK(-0.98).H	Y	35.03	1532.77	15	767.392	2	27.7608				0	11590	K15:Amidation:1000.00
70	sp|Q921G7|ETFD_MOUSE	R.VDHTVGWPLDR(-0.98).H	Y	40.54	1292.66	11	431.89	3	27.089	119000	123000		242000	10392	R11:Amidation:1000.00
431	sp|P08553|NFM_MOUSE	R.SNHEEEVADLLAQIQASHITVER(-0.98).K	Y	51.93	2587.3	23	863.431	3	44.163				0	23698	R23:Amidation:1000.00
701	sp|Q9QYG0|NDRG2_MOUSE	R.YALNHPDTVEGLVLINIDPNAK(-0.98).G	Y	29.12	2404.27	22	1203.13	2	44.563				0	24572	K22:Amidation:1000.00
58	sp|Q9EQ20|MMSA_MOUSE	K.NHGVVMPDANKENTLNQLVGAAFGAAGQR(-0.98).C	Y	48.7	2977.49	29	745.388	4	43.7385				0	23415	R29:Amidation:1000.00
58	sp|Q9EQ20|MMSA_MOUSE	K.NHGVVMPDANK(-0.98).E	Y	35.29	1179.58	11	590.801	2	14.7384				0	1735	K11:Amidation:1000.00
1053	sp|P46638|RB11B_MOUSE	R.DHADSNIVIMLVGNK(-0.98).S	N	40.54	1623.84	15	542.292	3	38.9053				0	20710	K15:Amidation:1000.00
1581	sp|Q8CFI0|NED4L_MOUSE	K.LSLYVADENR(-0.98).E	Y	37.32	1177.61	10	589.814	2	21.9986		41100		41100	6653	R10:Amidation:1000.00
1924	sp|A2APY7|NDUF5_MOUSE	R.GYIAQHLDKETVGK(-0.98).I	Y	37.6	1556.83	14	779.428	2	17.3045				0	3373	K14:Amidation:1000.00
574	sp|P48722|HS74L_MOUSE	K.NAVEEYVYDFR(-0.98).D	Y	37.89	1402.65	11	702.341	2	34.9085				0	17281	R11:Amidation:1000.00
629	sp|Q71RI9|KAT3_MOUSE	K.LAADPSVVNLGQGFPDISPPSYVK(-0.98).E	Y	38.55	2469.29	24	1235.67	2	44.6488		143000		143000	24848	K24:Amidation:1000.00
4225	sp|Q91VJ5|PQBP1_MOUSE	R.KDEELDPMDPSSYSDAPR(-0.98).G	Y	36.15	2049.89	18	684.309	3	29.3422				0	13337	R18:Amidation:1000.00
348	sp|Q9ERE2|KRT81_MOUSE	R.KSDLEANAEALTQETDFLR(-0.98).R	N	53.8	2149.07	19	717.384	3	40.8557				0	21554	R19:Amidation:1000.00
348	sp|Q9ERE2|KRT81_MOUSE	K.LEAAVTQSEQQGEAALADAR(-0.98).C	N	37.84	2056.02	20	686.362	3	30.506				0	14186	R20:Amidation:1000.00
17	sp|Q5SX40|MYH1_MOUSE	R.RDLEEATLQHEATAATLR(-0.98).K	Y	46.56	2023.04	18	506.775	4	25.803				0	10421	R18:Amidation:1000.00
450	sp|P28654|PGS2_MOUSE	K.ASYSAVSLYGNPVR(-0.98).Y	Y	49.5	1481.76	14	741.896	2	27.9482				0	12281	R14:Amidation:1000.00
55	sp|P11499|HS90B_MOUSE	K.HNDDEQYAWESSAGGSFTVR(-0.98).A	N	47.08	2253.97	20	1128.01	2	33.1205				0	15924	R20:Amidation:1000.00
10	sp|P68134|ACTS_MOUSE	K.SYELPDGQVITIGNER(-0.98).F	N	48.74	1788.9	16	895.448	2	38.2485				0	18716	R16:Amidation:1000.00
1483	sp|Q9QXD8|LIMD1_MOUSE	K.SYLSVSAPLSSTAGK(-0.98).D	Y	35.16	1465.78	15	733.889	2	28.9373				0	12684	K15:Amidation:1000.00
16	sp|Q60597|ODO1_MOUSE	K.VFHLPTTTFIGGQEPALPLR(-0.98).E	Y	50.53	2192.21	20	731.751	3	42.6307				0	21772	R20:Amidation:1000.00
16	sp|Q60597|ODO1_MOUSE	R.SSLATMAHAQSLVEAQPNVDKLVEDHLAVQSLIR(-0.98).A	Y	40.45	3668.93	34	918.257	4	44.913				0	24467	R34:Amidation:1000.00
420	sp|Q9JKR6|HYOU1_MOUSE	K.LGNTISSLFGGGTSSDAK(-0.98).E	Y	42.42	1709.86	18	855.931	2	37.1585				0	18516	K18:Amidation:1000.00
242	sp|P21619|LMNB2_MOUSE	R.LAQQTVATGVVNIDEVDPEGR(-0.98).F	Y	36.05	2209.13	21	737.38	3	33.8858				0	16747	R21:Amidation:1000.00
92	sp|Q8VDD5|MYH9_MOUSE	R.IAQLEEELEEEQGNTELINDR(-0.98).L	Y	32.08	2470.18	21	1236.09	2	38.8785				0	20428	R21:Amidation:1000.00
92	sp|Q8VDD5|MYH9_MOUSE	R.QSVSNLEK(-0.98).K	Y	29.53	902.482	8	452.249	2	25.6843				0	10302	K8:Amidation:1000.00
210	sp|P27773|PDIA3_MOUSE	R.DLFSDGHSEFLK(-0.98).A	Y	36.62	1392.67	12	697.359	2	32.593	91700			91700	14691	K12:Amidation:1000.00
97	sp|Q60675|LAMA2_MOUSE	K.LPPMSEELSDKIDDLAQEIK(-0.98).D	Y	29.1	2269.15	20	568.305	4	49.1107				0	26975	K20:Amidation:1000.00
83	sp|Q8BFR5|EFTU_MOUSE	K.YEEIDNAPEER(-0.98).A	Y	41.83	1362.61	11	455.214	3	17.3615				0	3683	R11:Amidation:1000.00
83	sp|Q8BFR5|EFTU_MOUSE	K.TIGTGLVTDVPAMTEEDK(-0.98).N	Y	79.13	1874.93	18	938.472	2	33.8162	793	627	558	1978	16183	K18:Amidation:1000.00
83	sp|Q8BFR5|EFTU_MOUSE	R.GTVVTGTLER(-0.98).G	Y	34.7	1030.58	10	516.295	2	18.7515				0	4688	R10:Amidation:1000.00
40	sp|P52480|KPYM_MOUSE	R.RFDEILEASDGIMVAR(-0.98).G	Y	30.81	1819.92	16	607.649	3	48.7052				0	26998	R16:Amidation:1000.00
40	sp|P52480|KPYM_MOUSE	R.RFDEILEASDGIMVAR(-0.98)(+14.02).G	Y	32.31	1833.94	16	612.332	3	34.5897		15400		15400	16719	R16:Amidation:77.79
40	sp|P52480|KPYM_MOUSE	R.RLAPITSDPTEAAAVGAVEASFK(-0.98).C	Y	39.24	2299.22	23	767.403	3	41.812				0	21644	K23:Amidation:1000.00
62	sp|P02089|HBB2_MOUSE	K.DFTPAAQAAFQK(-0.98)(+14.02).V	N	58.64	1306.67	12	654.349	2	34.2052		2030		2030	17070	K12:Amidation:1000.00
62	sp|P02089|HBB2_MOUSE	K.LHVDPENFR(-0.98).L	N	45.47	1124.57	9	375.861	3	23.3263			4590	4590	7919	R9:Amidation:1000.00
658	sp|Q9WTR5|CAD13_MOUSE	K.GDIVTVVSPALLDR(-0.98).E	Y	45.76	1452.83	14	727.431	2	39.3255				0	20879	R14:Amidation:1000.00
13	sp|P68033|ACTC_MOUSE	K.SYELPDGQVITIGNER(-0.98).F	N	48.74	1788.9	16	895.448	2	38.2485				0	18716	R16:Amidation:1000.00
2003	sp|Q8CBC4|CNST_MOUSE	R.LPSVSDENENQLAGDGPAGLTTSEGAMGR(-0.98).A	Y	33.79	2871.33	29	958.12	3	32.8225				0	15785	R29:Amidation:1000.00
1480	sp|Q6P1F6|2ABA_MOUSE	R.YRDPTTVTTLR(-0.98).V	Y	38.72	1320.71	11	441.241	3	18.8033				0	4761	R11:Amidation:1000.00
124	sp|Q8BFZ3|ACTBL_MOUSE	R.SYELPDGQVITIGNER(-0.98).F	N	48.74	1788.9	16	895.448	2	38.2485				0	18716	R16:Amidation:1000.00
11	sp|P01942|HBA_MOUSE	R.MFASFPTTK(-0.98)(+42.01).T	Y	36.94	1069.53	9	535.765	2	28.1774	14000			14000	11671	K9:Amidation:1000.00
11	sp|P01942|HBA_MOUSE	K.IGGHGAEYGAEALER(-0.98).M	Y	45.73	1527.74	15	510.257	3	19.7867				0	5170	R15:Amidation:1000.00
353	sp|P97861|KRT86_MOUSE	R.KSDLEANAEALTQETDFLR(-0.98).R	N	53.8	2149.07	19	717.384	3	40.8557				0	21554	R19:Amidation:1000.00
353	sp|P97861|KRT86_MOUSE	K.LEAAVTQSEQQGEAALADAR(-0.98).C	N	37.84	2056.02	20	686.362	3	30.506				0	14186	R20:Amidation:1000.00
305	sp|O08677|KNG1_MOUSE	K.EVLGHSIAQLNAENDHPFYYK(-0.98).I	Y	44.93	2443.19	21	815.408	3	31.7542				0	14148	K21:Amidation:1000.00
255	sp|Q8CGK3|LONM_MOUSE	K.IVSGEAQTVQVTPENLQDFVGKPVFTVER(-0.98).M	Y	39.05	3185.67	29	797.413	4	43.3583				0	24096	R29:Amidation:1000.00
3458	sp|Q9CWD8|NUBPL_MOUSE	R.EASDMGQPVVFSQPGSDEAK(-0.98).A	Y	32.49	2076.94	20	1039.47	2	27.2577			11000	11000	11914	K20:Amidation:1000.00
74	sp|P97807|FUMH_MOUSE	K.LNDHFPLVVWQTGSGTQTNMNVNEVISNR(-0.98).A	Y	54.84	3268.6	29	1090.53	3	49.1445				0	27534	R29:Amidation:1000.00
5	sp|P63038|CH60_MOUSE	K.RIQEITEQLDITTSEYEK(-0.98).E	Y	34.62	2194.11	18	732.375	3	33.4207				0	16120	K18:Amidation:1000.00
5	sp|P63038|CH60_MOUSE	R.IQEITEQLDITTSEYEK(-0.98).E	Y	47.9	2038.01	17	680.339	3	36.683			200000	200000	18905	K17:Amidation:1000.00
488	sp|P19246|NFH_MOUSE	R.HQADIASYQDAIQQLDSELR(-0.98).N	Y	39.53	2299.12	20	767.374	3	44.1188				0	22681	R20:Amidation:1000.00
217	sp|Q61425|HCDH_MOUSE	K.FAAEHTIFASNTSSLQITNIANATTR(-0.98).Q	Y	29.86	2777.41	26	695.368	4	39.0965				0	19934	R26:Amidation:1000.00
69	sp|Q05793|PGBM_MOUSE	K.ESLEVQIHPSR(-0.98).S	Y	29.96	1292.68	11	647.35	2	19.223		80600		80600	5391	R11:Amidation:1000.00
385	sp|P24549|AL1A1_MOUSE	K.EAGFPPGVVNIVPGYGPTAGAAISSHMDVDK(-0.98).V	Y	38.07	3051.51	31	1018.17	3	42.7848				0	23729	K31:Amidation:1000.00
254	sp|Q9DCS3|MECR_MOUSE	K.NLELTAVEGSDVHVR(-0.98).M	Y	36	1636.85	15	819.444	2	29.7727		13800		13800	13091	R15:Amidation:1000.00
416	sp|Q6P5H2|NEST_MOUSE	R.SSEEQNLESLITFK(-0.98).E	Y	36.53	1622.82	14	812.414	2	44.9722	8920			8920	24265	K14:Amidation:1000.00
22	sp|P02088|HBB1_MOUSE	K.VITAFNDGLNHLDSLK(-0.98).G	Y	39.39	1754.93	16	878.459	2	40.8613				0	21929	K16:Amidation:1000.00
22	sp|P02088|HBB1_MOUSE	K.LHVDPENFR(-0.98).L	N	45.47	1124.57	9	375.861	3	23.3263			4590	4590	7919	R9:Amidation:1000.00
22	sp|P02088|HBB1_MOUSE	K.DFTPAAQAAFQK(-0.98)(+14.02).V	N	58.64	1306.67	12	654.349	2	34.2052		2030		2030	17070	K12:Amidation:1000.00
247	sp|P52503|NDUS6_MOUSE	K.ITHTGQVYDEKDYR(-0.98).R	Y	41.36	1722.83	14	575.282	3	14.9979			26600	26600	2051	R14:Amidation:1000.00
994	sp|A2APT9|KLD7A_MOUSE	R.GEAGVLQAAADMGLATQQQEGATNASHTFSSVAR(-0.98).I	Y	31.31	3372.61	34	1125.21	3	41.2535				0	22279	R34:Amidation:1000.00
2709	sp|Q99LJ0|CT2NL_MOUSE	R.NLASTASPR(-0.98).G	Y	33.34	914.493	9	458.259	2	11.3102		162		162	1043	R9:Amidation:1000.00
41	sp|P63017|HSP7C_MOUSE	K.SFYPEEVSSMVLTK(-0.98).M	Y	47.76	1614.8	14	539.276	3	40.4919	113000			113000	21529	K14:Amidation:1000.00
1756	sp|Q8C0M9|ASGL1_MOUSE	K.TVEEAAQLALDYMK(-0.98).S	Y	29.83	1579.79	14	790.91	2	47.0965			18400	18400	25318	K14:Amidation:1000.00
26	sp|P08249|MDHM_MOUSE	K.VDFPQDQLATLTGR(-0.98).I	Y	36.8	1558.81	14	780.414	2	37.5493				0	19811	R14:Amidation:1000.00
26	sp|P08249|MDHM_MOUSE	R.LTLYDIAHTPGVAADLSHIETR(-0.98).A	Y	60.02	2391.25	22	798.106	3	41.601				0	22935	R22:Amidation:1000.00
458	sp|Q9JHL1|NHRF2_MOUSE	R.LVEVNGVNVEGETHHQVVQR(-0.98).I	Y	32.97	2241.16	20	561.306	4	20.9087			528	528	5642	R20:Amidation:1000.00
251	sp|P37040|NCPR_MOUSE	R.TALTYYLDITNPPR(-0.98).T	Y	42.72	1635.86	14	546.299	3	41.0995			170000	170000	22236	R14:Amidation:1000.00
697	sp|Q9DBM2|ECHP_MOUSE	K.TASAQPVSSVGVLGLGTMGR(-0.98).G	Y	44.23	1886	20	944.008	2	36.1963				0	16932	R20:Amidation:1000.00
48	sp|Q8CGN5|PLIN1_MOUSE	K.GVQGASNLAAWSMEPVVR(-0.98).R	Y	31.69	1869.95	18	624.329	3	38.1765				0	19819	R18:Amidation:1000.00
3899	sp|Q9JHH9|COPZ2_MOUSE	R.TDDSGLTEQSVAQVLQSAK(-0.98).E	Y	37.27	1974.99	19	659.328	3	39.9375				0	20567	K19:Amidation:1000.00
153	sp|Q9CRB9|MIC19_MOUSE	R.VTFEADENENITVVK(-0.98).G	Y	30.89	1705.85	15	853.938	2	53.1123				0	29342	K15:Amidation:1000.00
199	sp|Q8VHY0|CSPG4_MOUSE	R.LVYQHDDSETIEDDIPFVATR(-0.98).Q	Y	39.77	2461.18	21	821.407	3	38.2667		7300		7300	20100	R21:Amidation:1000.00
520	sp|Q9D1A2|CNDP2_MOUSE	R.GSTDDKGPVAGWMNALEAYQK(-0.98).T	Y	33.09	2236.06	21	746.369	3	44.6603				0	24868	K21:Amidation:1000.00
520	sp|Q9D1A2|CNDP2_MOUSE	R.MMEVAAADVQR(-0.98).L	Y	31.51	1218.58	11	610.296	2	21.1283				0	6597	R11:Amidation:1000.00
1741	sp|Q64444|CAH4_MOUSE	R.ESSLQDMLPPSTK(-0.98).M	Y	32.27	1430.71	13	716.365	2	29.2512				0	12386	K13:Amidation:1000.00
50	sp|Q9D6R2|IDH3A_MOUSE	R.HMGLFDHAAK(-0.98).I	Y	53.51	1124.55	10	563.299	2	15.8356	3000	3070		6070	2891	K10:Amidation:1000.00
29	sp|P63260|ACTG_MOUSE	K.SYELPDGQVITIGNER(-0.98).F	N	48.74	1788.9	16	895.448	2	38.2485				0	18716	R16:Amidation:1000.00
1004	sp|Q07076|ANXA7_MOUSE	K.GFGTDEQAIVDVVSNR(-0.98).S	Y	31.91	1704.84	16	853.437	2	40.6652				0	21406	R16:Amidation:1000.00
91	sp|O88990|ACTN3_MOUSE	R.VEHIAALAQELNELDYHEAASVNSR(-0.98).C	Y	32.05	2777.37	25	695.354	4	53.323				0	27679	R25:Amidation:1000.00
91	sp|O88990|ACTN3_MOUSE	R.GKEEMLNQHDYESASLQEVR(-0.98).A	Y	38.82	2361.1	20	591.297	4	24.8767				0	9661	R20:Amidation:1000.00
1116	sp|P01029|CO4B_MOUSE	K.DHAVDLIQK(-0.98).G	Y	37.38	1036.57	9	519.295	2	16.7365				0	3275	K9:Amidation:1000.00
46	sp|Q8BMS1|ECHA_MOUSE	R.LPAKPEVSSDEDVQYR(-0.98).V	Y	36.98	1830.91	16	611.32	3	27.7393	85600			85600	13295	R16:Amidation:1000.00
223	sp|Q8R0Y6|AL1L1_MOUSE	R.KEGHEVVGVFTIPDKDGK(-0.98).A	Y	39.83	1953.03	18	489.265	4	22.5857		6720		6720	7267	K18:Amidation:1000.00
110	sp|P12787|COX5A_MOUSE	R.RLNDFASAVR(-0.98).I	Y	35.81	1146.63	10	383.225	3	20.4378				0	6064	R10:Amidation:1000.00
4496	sp|P01801|HVM32_MOUSE	K.GLEWVAEIR(-0.98).L	Y	29.57	1070.59	9	536.301	2	35.4853			2850	2850	17896	R9:Amidation:1000.00
582	sp|P00405|COX2_MOUSE	R.ILYMMDEINNPVLTVK(-0.98).T	Y	32.02	1890.99	16	946.5	2	45.2928				0	24764	K16:Amidation:1000.00
418	sp|P57776|EF1D_MOUSE	K.FEEHVQSVDIAAFDKI(-0.98)	Y	72.85	1845.93	16	616.32	3	36.031		2690		2690	17982	I16:Amidation:1000.00
418	sp|P57776|EF1D_MOUSE	K.VGTDLLEEEITK(-0.98).F	Y	32.53	1344.71	12	673.36	2	32.5443				0	15860	K12:Amidation:1000.00
418	sp|P57776|EF1D_MOUSE	K.FEEHVQSVDIAAFDK(-0.98).I	Y	95.94	1732.84	15	867.431	2	29.9402	131000	192000	228000	551000	12881	K15:Amidation:1000.00
2246	sp|Q9CQB2|MCRI2_MOUSE	R.RPLTTSPSLEGTQETYTVAHEENVR(-0.98).F	Y	31.8	2813.39	25	704.352	4	24.9838				0	9420	R25:Amidation:1000.00
108	sp|Q8BTM8|FLNA_MOUSE	K.GQHVPGSPFQFTVGPLGEGGAHK(-0.98).V	N	32.91	2302.16	23	768.409	3	33.0603				0	15688	K23:Amidation:1000.00
108	sp|Q8BTM8|FLNA_MOUSE	R.DVDIIDHHDNTYTVK(-0.98).Y	Y	41.52	1782.85	15	892.439	2	22.5423	20200		19600	39800	8318	K15:Amidation:1000.00
108	sp|Q8BTM8|FLNA_MOUSE	R.FGGEHVPNSPFQVTALAGDQPTVQTPLR(-0.98).S	Y	43.79	2961.51	28	988.168	3	38.657				0	20200	R28:Amidation:1000.00
98	sp|P62897|CYC_MOUSE	K.TGQAAGFSYTDANK(-0.98).N	Y	38.4	1428.66	14	715.333	2	22.9227				0	7969	K14:Amidation:1000.00
19	sp|Q99LC5|ETFA_MOUSE	R.GTSFEAAATSGGSASSEK(-0.98).A	Y	34.29	1642.74	18	822.385	2	17.4088				0	3385	K18:Amidation:1000.00
463	sp|P70349|HINT1_MOUSE	K.HISQISVADDDDESLLGHLMIVGK(-0.98).K	Y	38.19	2590.31	24	864.442	3	41.6324	10100			10100	22462	K24:Amidation:1000.00
389	sp|Q9WTQ5|AKA12_MOUSE	K.LFSSSGLK(-0.98).K	Y	31.02	836.476	8	419.251	2	15.8431				0	2916	K8:Amidation:1000.00
3	sp|Q99KI0|ACON_MOUSE	K.QGLLPLTFADPSDYNK(-0.98).I	Y	51.56	1776.9	16	593.313	3	44.7925				0	24957	K16:Amidation:1000.00
3	sp|Q99KI0|ACON_MOUSE	K.HPNGTQETILLNHTFNETQIEWFR(-0.98).A	Y	30.58	2923.44	24	975.499	3	42.2305				0	23097	R24:Amidation:1000.00
3	sp|Q99KI0|ACON_MOUSE	R.WVVIGDENYGEGSSR(-0.98).E	Y	31.13	1665.77	15	556.269	3	31.1107				0	14099	R15:Amidation:1000.00
3	sp|Q99KI0|ACON_MOUSE	R.GHLDNISNNLLIGAINIENGK(-0.98).A	Y	39.7	2217.19	21	740.063	3	41.8278				0	22314	K21:Amidation:1000.00
193	sp|P14152|MDHC_MOUSE	K.NVIIWGNHSSTQYPDVNHAK(-0.98).V	Y	44.56	2278.12	20	760.374	3	25.4173		514000	423000	937000	10263	K20:Amidation:1000.00
598	sp|Q9CZD3|GARS_MOUSE	K.TLHVEEVVPSVIEPSFGLGR(-0.98).I	Y	35.2	2163.17	20	722.057	3	42.257	28900			28900	22782	R20:Amidation:1000.00
651	sp|O08795|GLU2B_MOUSE	K.MPPYDEETQAIIDAAQEAR(-0.98).S	Y	33.94	2146	19	716.35	3	43.5837				0	24268	R19:Amidation:1000.00
5517	sp|P55772|ENTP1_MOUSE	R.MESEQSADEVLAAVSTSLK(-0.98).S	Y	29.53	1992.97	19	997.521	2	46.198				0	25374	K19:Amidation:1000.00
275	sp|O70318|E41L2_MOUSE	K.SSVETQPAEEVR(-0.98).K	Y	33.88	1329.65	12	665.827	2	15.4718	39700			39700	2545	R12:Amidation:1000.00
42	sp|P97457|MLRS_MOUSE	R.RAGAEGSSNVFSMFDQTQIQEFK(-0.98).E	Y	45.75	2575.21	23	859.406	3	42.327				0	23502	K23:Amidation:1000.00
317	sp|Q8K0E8|FIBB_MOUSE	K.ENENVINEYSSILEDQR(-0.98).L	Y	47.18	2049.96	17	684.336	3	42.1363				0	23247	R17:Amidation:1000.00
317	sp|Q8K0E8|FIBB_MOUSE	R.KGGETSEMYLIQPDTSIKPYR(-0.98).V	Y	36.4	2411.22	21	603.819	4	29.3255		45000		45000	13687	R21:Amidation:1000.00
134	sp|Q9JHU4|DYHC1_MOUSE	K.EALELTDTGLLSGSEER(-0.98).V	Y	32.69	1817.9	17	909.983	2	37.6112	53400			53400	19136	R17:Amidation:1000.00
1062	sp|Q8CFX1|G6PE_MOUSE	R.MSLSLPLINR(-0.98).A	Y	41.51	1141.66	10	571.848	2	36.7856	88800	74700	86300	249800	18767	R10:Amidation:1000.00
144	sp|Q9CQ62|DECR_MOUSE	R.FDGGEEVFLSGEFNSLK(-0.98).K	Y	34.83	1872.89	17	625.315	3	45.7327				0	23774	K17:Amidation:1000.00
8	sp|P04117|FABP4_MOUSE	K.LGVEFDEITADDR(-0.98).K	Y	73.46	1477.7	13	739.86	2	33.0727	31200	23800	26200	81200	16150	R13:Amidation:1000.00
71	sp|Q9DCW4|ETFB_MOUSE	R.GIHVEIPGAQAESLGPLQVAR(-0.98).V	Y	77.51	2140.18	21	714.403	3	36.6723				0	18986	R21:Amidation:1000.00
3288	sp|Q8VD62|CK068_MOUSE	R.SWVGAERSEGR(-0.98).R	Y	31.49	1231.61	11	616.808	2	18.432			7440	7440	5149	R11:Amidation:1000.00
45	sp|Q8BH95|ECHM_MOUSE	K.AQFGQPEILLGTIPGAGGTQR(-0.98).L	Y	31.56	2109.13	21	1055.59	2	41.788				0	22184	R21:Amidation:1000.00
45	sp|Q8BH95|ECHM_MOUSE	K.SLAMEMVLTGDR(-0.98).I	Y	37.72	1320.65	12	661.325	2	36.4945				0	17974	R12:Amidation:1000.00
1509	sp|Q61584|FXR1_MOUSE	R.IFYHPETTQLMILSASEATVK(-0.98).R	Y	34.94	2377.24	21	793.419	3	41.0998	12000			12000	20953	K21:Amidation:1000.00
20	sp|P63268|ACTH_MOUSE	K.SYELPDGQVITIGNER(-0.98).F	N	48.74	1788.9	16	895.448	2	38.2485				0	18716	R16:Amidation:1000.00
28	sp|Q64521|GPDM_MOUSE	R.TEQLTDSTEISLLPSDIDR(-0.98).Y	Y	37.68	2131.06	19	711.366	3	40.3027				0	21483	R19:Amidation:1000.00
28	sp|Q64521|GPDM_MOUSE	K.FDEDEKGFITIVDVQR(-0.98).V	Y	37.22	1908.96	16	637.319	3	38.6907				0	20033	R16:Amidation:1000.00
28	sp|Q64521|GPDM_MOUSE	R.SMAEDTVDAAVK(-0.98).F	Y	35.37	1234.59	12	618.295	2	22.2404	4140000			4140000	7429	K12:Amidation:1000.00
3192	sp|Q9CQ89|CUTA_MOUSE	K.GKIEEDSEVLMMIK(-0.98).T	Y	36.68	1619.83	14	540.952	3	34.4807	29800			29800	17277	K14:Amidation:1000.00
3949	sp|Q8C3F2|F120C_MOUSE	K.NLTTNQFLMQEVAK(-0.98).Q	Y	31.22	1634.85	14	545.965	3	31.8694	34200			34200	15214	K14:Amidation:1000.00
14	sp|P05064|ALDOA_MOUSE	K.IGEHTPSALAIMENANVLAR(-0.98).Y	Y	62.83	2105.11	20	702.722	3	40.5077				0	21641	R20:Amidation:1000.00
14	sp|P05064|ALDOA_MOUSE	K.ADDGRPFPQVIK(-0.98).S	Y	37.09	1340.72	12	671.364	2	22.7897				0	7719	K12:Amidation:1000.00
14	sp|P05064|ALDOA_MOUSE	R.LQSIGTENTEENR(-0.98).R	Y	49.77	1488.72	13	745.365	2	15.1222			321	321	2488	R13:Amidation:1000.00
14	sp|P05064|ALDOA_MOUSE	R.TVPPAVTGVTFLSGGQSEEEASINLNAINK(-0.98).C	Y	37.47	3041.57	30	1014.85	3	45.3147				0	25681	K30:Amidation:1000.00
437	sp|O35643|AP1B1_MOUSE	K.LHDINAQLVEDQGFLDTLK(-0.98).D	Y	34.66	2167.13	19	723.38	3	42.003				0	22278	K19:Amidation:1000.00
104	sp|Q03265|ATPA_MOUSE	R.NVQAEEMVEFSSGLK(-0.98).G	Y	29.93	1665.8	15	556.274	3	35.9575				0	17940	K15:Amidation:1000.00
1	sp|P19096|FAS_MOUSE	R.IPALLNTQPMLQLEYTATDR(-0.98).H	Y	33.9	2286.2	20	1144.11	2	48.1415				0	26623	R20:Amidation:1000.00
1	sp|P19096|FAS_MOUSE	K.VGDPQELNGITR(-0.98).S	Y	33.22	1296.68	12	433.24	3	21.6463				0	6923	R12:Amidation:1000.00
1	sp|P19096|FAS_MOUSE	K.LFDHPEVPTPPESASVSR(-0.98).L	Y	55.01	1962.98	18	655.325	3	27.4767				0	11062	R18:Amidation:1000.00
1	sp|P19096|FAS_MOUSE	R.LLEASHAFEVSDTGNLIVSGK(-0.98).V	Y	54.71	2185.14	21	729.386	3	36.56	34700	1140		35840	19038	K21:Amidation:1000.00
1	sp|P19096|FAS_MOUSE	R.RVYATILNAGTNTDGSK(-0.98).E	Y	49.85	1778.93	17	445.735	4	21.067				0	6740	K17:Amidation:1000.00
1	sp|P19096|FAS_MOUSE	K.EQTAHAFVNVLTR(-0.98).G	Y	39.85	1483.79	13	742.893	2	25.4312				0	10062	R13:Amidation:1000.00
1	sp|P19096|FAS_MOUSE	R.VQEVQQVSTNK(-0.98).R	Y	30.54	1257.67	11	420.227	3	18.3055		7570		7570	3925	K11:Amidation:1000.00
1	sp|P19096|FAS_MOUSE	R.EEEPEAVLPGAQPTLISAISK(-0.98).T	Y	47.18	2177.16	21	726.736	3	40.3795				0	21132	K21:Amidation:1000.00
599	sp|Q8R1B4|EIF3C_MOUSE	K.DAHNALLDIQSSGR(-0.98).A	Y	32.98	1494.75	14	499.258	3	25.4206	24700			24700	9098	R14:Amidation:1000.00
102	sp|P06745|G6PI_MOUSE	R.VDHQTGPIVWGEPGTNGQHAFYQLIHQGTK(-0.98).M	Y	51.7	3313.64	30	829.423	4	37.8325				0	19289	K30:Amidation:1000.00
12	sp|P38647|GRP75_MOUSE	K.SDIGEVILVGGMTR(-0.98).M	Y	31.7	1444.77	14	723.387	2	43.5813				0	23497	R14:Amidation:1000.00
12	sp|P38647|GRP75_MOUSE	K.SQVFSTAADGQTQVEIK(-0.98).V	Y	36.67	1806.91	17	603.317	3	30.0333	36400		316000	352400	12308	K17:Amidation:1000.00
12	sp|P38647|GRP75_MOUSE	K.ERVEAVNMAEGIIHDTETK(-0.98).M	Y	33.89	2140.06	19	714.352	3	35.7612		1240		1240	17779	K19:Amidation:1000.00
													9671658

## Sheet: Methylation
Protein Group	Accession	Peptide	Unique	-10lgP	Mass	Length	m/z	z	RT	Area RUN1	Area RUN2	Area RUN3		Scan	AScore
2483	sp|Q8VC30|TKFC_MOUSE	R.A(+42.01)AK(+42.01)AIQGWLK(+14.02).E	Y	34.55	1182.68	10	592.339	2	27.1698		35600		35600	10437	K10:Methylation(KR):63.15
1333	sp|Q9WU79|PROD_MOUSE	R.A(+42.01)AVDTK(+14.02)LEVAVLQDSIAK.M	Y	44.2	1926.07	18	643.045	3	33.075				0	14934	K6:Methylation(KR):66.95
2	sp|P07724|ALBU_MOUSE	K.A(+226.08)ADK(+14.02)DTC(+57.02)FSTEGPNLVTR.C	Y	32.91	2221.01	18	1111.54	2	23.368				0	7950	K4:Methylation(KR):114.15
21	sp|P51174|ACADL_MOUSE	K.A(+226.08)GK(+14.02)QGLLGINIAEK.H	Y	45.74	1650.91	14	826.468	2	32.9401	905		1110	2015	15990	K3:Methylation(KR):71.87
2	sp|P07724|ALBU_MOUSE	K.A(+43.01)ADK(+14.02)DTC(+57.02)FSTEGPNLVTR.C	Y	40.33	2037.94	18	680.345	3	23.3987				0	7971	K4:Methylation(KR):65.04
198	sp|Q9JJZ2|TBA8_MOUSE	R.A(+27.99)VMVDLEPTVVDEVR(+14.02).A	Y	38.22	1712.87	15	857.457	2	45.0513	1570	1350		2920	24477	R15:Methylation(KR):1000.00
3	sp|Q99KI0|ACON_MOUSE	K.C(+57.02)(+226.08)K(+14.02)SQFTITPGSEQIR.A	Y	36.14	1990.96	15	996.499	2	25.9682		1510		1510	9759	K2:Methylation(KR):67.11
2	sp|P07724|ALBU_MOUSE	K.C(+57.02)C(+57.02)TLPEDQR(+14.02).L	Y	40.32	1191.5	9	596.76	2	15.5251		771		771	2498	R9:Methylation(KR):1000.00
160	sp|P26443|DHE3_MOUSE	K.C(+57.02)VGVGESDGSIWNPDGID(-18.01)PK(+14.02).E	Y	51.62	2096.95	20	699.994	3	35.3138		5450		5450	17860	K20:Methylation(KR):1000.00
3	sp|Q99KI0|ACON_MOUSE	K.C(+57.02)TTDHISAAGPWLK(+14.02).F	Y	72.1	1569.76	14	524.262	3	19.498	3680		2750	6430	5158	K14:Methylation(KR):1000.00
15	sp|P62737|ACTA_MOUSE	R.C(+57.02)PETLFQPSFIGMESAGIHETTYN(+0.98)SIMK(+14.02).C	N	35.42	3202.47	28	801.641	4	43.7275				0	24269	K28:Methylation(KR):1000.00
10	sp|P68134|ACTS_MOUSE	R.C(+57.02)PETLFQPSFIGMESAGIHETTYN(+0.98)SIMK(+14.02).C	N	35.42	3202.47	28	801.641	4	43.7275				0	24269	K28:Methylation(KR):1000.00
13	sp|P68033|ACTC_MOUSE	R.C(+57.02)PETLFQPSFIGMESAGIHETTYN(+0.98)SIMK(+14.02).C	N	35.42	3202.47	28	801.641	4	43.7275				0	24269	K28:Methylation(KR):1000.00
20	sp|P63268|ACTH_MOUSE	R.C(+57.02)PETLFQPSFIGMESAGIHETTYN(+0.98)SIMK(+14.02).C	N	35.42	3202.47	28	801.641	4	43.7275				0	24269	K28:Methylation(KR):1000.00
3	sp|Q99KI0|ACON_MOUSE	K.C(+57.02)TTDHISAAGPW(+31.99)LK(+14.02).F	Y	48.56	1601.75	14	534.932	3	18.4839	2320	2510		4830	4474	K14:Methylation(KR):1000.00
3	sp|Q99KI0|ACON_MOUSE	R.DVGGIVLANAC(+57.02)GPC(+57.02)IGQWD(-18.01)R(+14.02).K	Y	40.56	2153.01	20	1077.52	2	41.6985				0	22906	R20:Methylation(KR):1000.00
3	sp|Q99KI0|ACON_MOUSE	R.DVGGIVLANAC(+57.02)GPC(+57.02)IGQWDR(-0.98)(+14.02).K	Y	41.09	2170.04	20	1086.04	2	37.4883				0	19744	R20:Methylation(KR):1000.00
3	sp|Q99KI0|ACON_MOUSE	R.DVGGIVLANAC(+57.02)GPC(+57.02)IGQWDR(+14.02).K	Y	40.41	2171.03	20	1086.53	2	39.49	565		432	997	21261	R20:Methylation(KR):1000.00
62	sp|P02089|HBB2_MOUSE	K.GTFASLSELHC(+57.02)DK(+14.02).L	N	46.94	1477.69	13	739.852	2	26.1952				0	11088	K13:Methylation(KR):1000.00
22	sp|P02088|HBB1_MOUSE	K.GTFASLSELHC(+57.02)DK(+14.02).L	N	46.94	1477.69	13	739.852	2	26.1952				0	11088	K13:Methylation(KR):1000.00
26	sp|P08249|MDHM_MOUSE	K.GYLGPEQLPDC(+57.02)LK(+14.02).G	Y	31.88	1502.74	13	752.382	2	33.8837				0	15945	K13:Methylation(KR):1000.00
2	sp|P07724|ALBU_MOUSE	K.AETFTFHSDIC(+57.02)TLPEK(+14.02).E	Y	43.79	1908.89	16	955.478	2	30.3675			64200	64200	13244	K16:Methylation(KR):1000.00
47	sp|P21550|ENOB_MOUSE	K.VNQIGSVTESIQAC(+57.02)K(+14.02).L	N	45.85	1646.83	15	824.426	2	27.1453			8110	8110	10575	K15:Methylation(KR):1000.00
4	sp|P17182|ENOA_MOUSE	K.VNQIGSVTESLQAC(+57.02)K(+14.02).L	N	45.92	1646.83	15	824.426	2	27.1453			8110	8110	10575	K15:Methylation(KR):1000.00
2	sp|P07724|ALBU_MOUSE	K.TC(+57.02)VADESAANC(+57.02)DK(+14.02).S	Y	61.12	1453.58	13	727.798	2	14.8052				0	2071	K13:Methylation(KR):1000.00
2	sp|P07724|ALBU_MOUSE	K.EC(+57.02)C(+57.02)HGDLLEC(+57.02)ADDR(+14.02).A	Y	43.65	1762.67	14	882.35	2	21.9745			309	309	7570	R14:Methylation(KR):1000.00
4	sp|P17182|ENOA_MOUSE	K.SC(+57.02)NC(+57.02)LLLK(+14.02).V	Y	31.42	1020.51	8	511.269	2	21.5575				0	7581	K8:Methylation(KR):1000.00
1054	sp|Q62087|PON3_MOUSE	K.VIQLGTLVDNLTVDPATGDILAGC(+57.02)HPN(+0.98)PMK(+14.02).L	Y	36.97	3173.61	30	794.405	4	48.5642				0	26721	K30:Methylation(KR):1000.00
2	sp|P07724|ALBU_MOUSE	K.YMC(+57.02)ENQATISSK(+14.02).L	Y	64.1	1444.63	12	723.321	2	16.4875			1710	1710	2876	K12:Methylation(KR):1000.00
2	sp|P07724|ALBU_MOUSE	R.RPC(+57.02)FSALTVDETYVPK(+14.02).E	Y	57.59	1895.95	16	633.001	3	32.8717		1790		1790	16008	K16:Methylation(KR):42.57
6044	sp|P97350|PKP1_MOUSE	R.GSC(+57.02)ATPGAGSDICFMQK(+14.02).I	Y	30.22	1742.74	17	581.929	3	19.7153		17200		17200	6306	K17:Methylation(KR):1000.00
37	sp|Q5SWU9|ACACA_MOUSE	R.TDC(+57.02)NHIFLNFVPTVIMDPSK(+14.02).I	Y	30.07	2361.15	20	1181.59	2	45.2223				0	24257	K20:Methylation(KR):1000.00
75	sp|O08749|DLDH_MOUSE	K.TVC(+57.02)IEK(+14.02)N(+162.05)ETLGGTC(+57.02)LNVGC(+57.02)IPSK.A	Y	44.57	2725.3	23	909.429	3	30.1175				0	13497	K6:Methylation(KR):103.08
65	sp|P56391|CX6B1_MOUSE	K.SLC(+57.02)PVSWVSAWDDR(+14.02).I	Y	57.23	1690.78	14	846.404	2	47.8968	1100	1090	802	2992	25307	R14:Methylation(KR):1000.00
65	sp|P56391|CX6B1_MOUSE	K.SLC(+57.02)PVSWVSAW(+15.99)DDR(+14.02).I	Y	30.39	1706.77	14	854.397	2	36.5105				0	18823	R14:Methylation(KR):1000.00
921	sp|O35350|CAN1_MOUSE	R.ESGC(+57.02)SFLLALM(+15.99)Q(+0.98)K(+14.02).H	Y	41.67	1513.72	13	757.88	2	39.5917	21900	19400	18200	59500	20747	K13:Methylation(KR):1000.00
316	sp|Q61696|HS71A_MOUSE	R.FEELC(+57.02)SDLFR(+14.02).G	Y	31.74	1328.61	10	665.32	2	34.715				0	16711	R10:Methylation(KR):1000.00
19	sp|Q99LC5|ETFA_MOUSE	R.LGGEVSC(+57.02)LVAGTK(-0.98)(+14.02).C	Y	37.05	1302.7	13	652.349	2	26.6047				0	11353	K13:Methylation(KR):1000.00
24	sp|P20152|VIME_MOUSE	R.QVQSLTC(+57.02)EVDALK(+14.02).G	Y	30.2	1503.76	13	752.893	2	31.7392				0	14561	K13:Methylation(KR):1000.00
103	sp|Q9CZU6|CISY_MOUSE	R.GYSIPEC(+57.02)QK(+14.02).M	Y	43.58	1094.51	9	548.26	2	18.6792	17500			17500	4623	K9:Methylation(KR):1000.00
2	sp|P07724|ALBU_MOUSE	R.ENYGELADC(+57.02)C(+57.02)TK(+14.02).Q	Y	40.81	1472.59	12	737.308	2	20.5787		23900		23900	6089	K12:Methylation(KR):1000.00
4059	sp|Q9ERL9|GCYA1_MOUSE	K.VETIGDAYC(+57.02)VAGGLH(+15.99)R(+14.02).E	Y	52.32	1746.84	16	583.291	3	30.8347	3250	3530	2940	9720	14027	R16:Methylation(KR):1000.00
136	sp|Q68FD5|CLH1_MOUSE	K.WLKEDKLEC(+57.02)S(-18.01)EELGDLVK(+14.02).S	Y	31.61	2186.09	18	729.725	3	35.5725	10500			10500	18198	K18:Methylation(KR):29.09
83	sp|Q8BFR5|EFTU_MOUSE	R.D(-18.01)LDK(+14.02)PFLLPVESVYSIPGR.G	Y	29.82	2140.16	19	536.04	4	47.3155				0	25886	K4:Methylation(KR):63.16
1249	sp|Q9D1Q6|ERP44_MOUSE	K.SNPVHEIQSLDEVTNLD(-18.01)R(+14.02).S	Y	31.48	2061.01	18	688.025	3	34.9508	25500			25500	17059	R18:Methylation(KR):1000.00
62	sp|P02089|HBB2_MOUSE	K.NLD(+21.98)NLK(+14.02)GTFASLSELHC(+57.02)DK.L	Y	36.13	2197.04	19	1099.52	2	24.6593				0	8994	K6:Methylation(KR):61.26
22	sp|P02088|HBB1_MOUSE	K.VITAFND(+43.99)GLNHLDSLK(+14.02)GTFASLSELHC(+57.02)DK.L	Y	42.78	3259.58	29	652.932	5	47.6003			1020	1020	26219	K16:Methylation(KR):73.29
190	sp|P21107|TPM3_MOUSE	R.KLVIIEGD(-18.01)LER(+14.02).T	Y	38.18	1279.75	11	427.592	3	28.4022			3370	3370	11751	R11:Methylation(KR):43.74
659	sp|Q3THK7|GUAA_MOUSE	R.E(+42.01)SQSVEEALK(+14.02).K	Y	31.3	1174.57	10	392.531	3	22.026		281000		281000	7824	K10:Methylation(KR):1000.00
1361	sp|Q9CXR1|DHRS7_MOUSE	K.E(-18.01)K(+14.02)DILVLPLDLTDTSSHEAATK.A	Y	39.87	2391.25	22	598.829	4	38.2253				0	19316	K2:Methylation(KR):50.81
33	sp|P50544|ACADV_MOUSE	R.E(-18.01)ATQAVLDK(+14.02)PETLSSDASTR.E	Y	62.63	2114.05	20	705.689	3	21.9252				0	7603	K9:Methylation(KR):81.22
24	sp|P20152|VIME_MOUSE	R.E(-18.01)EAESTLQSFR(+14.02).Q	Y	29.8	1291.6	11	646.809	2	23.9718		36700		36700	9379	R11:Methylation(KR):1000.00
8	sp|P04117|FABP4_MOUSE	K.E(-18.01)VGVGFATR(+14.02).K	Y	33	930.492	9	466.259	2	31.8472				0	14384	R9:Methylation(KR):1000.00
3413	sp|Q8BIL5|HOOK1_MOUSE	K.E(+21.98)R(+14.02)IGELQQQIEDLQK.S	Y	32.01	1861.95	15	621.659	3	33.5948			8200	8200	16089	R2:Methylation(KR):111.11
80	sp|P17751|TPIS_MOUSE	K.TATPQQAQEVHE(+21.98)K(+14.02).L	Y	35.82	1501.71	13	751.855	2	15.2525			346	346	2372	K13:Methylation(KR):1000.00
41	sp|P63017|HSP7C_MOUSE	K.FE(+21.98)LTGIPPAPR(+14.02).G	Y	41.24	1232.65	11	617.331	2	31.8234			390	390	15211	R11:Methylation(KR):1000.00
1	sp|P19096|FAS_MOUSE	K.VAEVLAGE(+21.98)GHLYSR(+14.02).I	Y	32.81	1535.77	14	768.885	2	29.5278			3050	3050	12564	R14:Methylation(KR):1000.00
3	sp|Q99KI0|ACON_MOUSE	K.F(+43.01)K(+14.02)LEAPDADELPR.S	Y	29.62	1556.78	13	519.948	3	30.1295				0	13550	K2:Methylation(KR):37.55
14	sp|P05064|ALDOA_MOUSE	R.F(+43.01)YR(+14.02)QLLLTADDR.V	Y	34.6	1566.82	12	523.276	3	22.6417	36100			36100	8227	R3:Methylation(KR):77.76
103	sp|Q9CZU6|CISY_MOUSE	R.F(+43.01)R(+14.02)GYSIPEC(+57.02)QK.M	Y	33.97	1440.68	11	721.338	2	17.6323				0	4158	R2:Methylation(KR):61.14
532	sp|Q9Z331|K2C6B_MOUSE	R.G(+43.01)K(+14.02)LEGLEDALQK.A	N	49.58	1356.72	12	453.252	3	26.607	43200	93700	39700	176600	10884	K2:Methylation(KR):126.68
465	sp|P50446|K2C6A_MOUSE	R.G(+43.01)K(+14.02)LEGLEDALQK.A	N	49.58	1356.72	12	453.252	3	26.607	43200	93700	39700	176600	10884	K2:Methylation(KR):126.68
3080	sp|Q61107|GBP4_MOUSE	R.LPTDTLQELLTVH(+15.99)AAC(+57.02)EK(+14.02).E	Y	56.1	2068.05	18	690.359	3	42.6862	16100	13600	15000	44700	23296	K18:Methylation(KR):1000.00
548	sp|Q6IRU2|TPM4_MOUSE	K.I(+27.99)QALQQQADDAEDR(+14.02).A	Y	60.27	1641.76	14	821.909	2	21.7325	181000	176000		357000	7166	R14:Methylation(KR):1000.00
149	sp|Q91ZX7|LRP1_MOUSE	K.K(+42.01)(+14.02)PEHELFLVYGK.G	Y	36.54	1514.81	12	505.939	3	35.5738			2200	2200	17341	K1:Methylation(KR):67.73
2	sp|P07724|ALBU_MOUSE	K.K(+226.08)(+14.02)QTALAELVK.H	Y	40.22	1339.75	10	670.891	2	25.2693	901		636	1537	9180	K1:Methylation(KR):42.99
548	sp|Q6IRU2|TPM4_MOUSE	R.K(+28.03)IQALQQQADDAEDR(+14.02).A	Y	73.08	1769.89	15	885.954	2	17.3145	62900	55600		118500	3873	R15:Methylation(KR):172.92
10	sp|P68134|ACTS_MOUSE	R.K(+14.02)DLYAN(+0.98)NVMSGGTTM(+15.99)YPGIADR.M	Y	34.86	2404.1	22	802.382	3	26.1067				0	10816	K1:Methylation(KR):37.42
10	sp|P68134|ACTS_MOUSE	R.K(+14.02)DLY(+31.99)ANNVMSGGTTMYPGIADR.M	Y	35.07	2419.11	22	1210.57	2	35.8653				0	18418	K1:Methylation(KR):41.88
147	sp|P07758|A1AT1_MOUSE	K.K(+14.02)PFD(-18.01)PENTEEAEFHVDESTTVK.V	Y	37.33	2544.17	22	637.066	4	29.4355				0	13616	K1:Methylation(KR):42.04
110	sp|P12787|COX5A_MOUSE	R.K(+14.02)GMNT(-18.01)LVGYDLVPEPK.I	Y	29.96	1755.92	16	586.308	3	37.1098				0	19541	K1:Methylation(KR):58.79
11	sp|P01942|HBA_MOUSE	K.K(+14.02)VADALAS(+162.05)AAGHLDDLPGALSALSDLHAHK.L	Y	42.94	3139.61	30	628.943	5	44.2315				0	23887	K1:Methylation(KR):67.67
260	sp|Q00612|G6PD1_MOUSE	K.K(+14.02)PGMFFN(+0.98)PEESELDLTYGNR.Y	Y	64.96	2358.08	20	787.044	3	36.4015				0	17825	K1:Methylation(KR):98.42
2	sp|P07724|ALBU_MOUSE	K.LVQEVTDFAK(+14.02).T	Y	52.35	1162.62	10	582.318	2	26.9028	4300			4300	10308	K10:Methylation(KR):1000.00
24	sp|P20152|VIME_MOUSE	K.ILLAELEQLK(+14.02).G	Y	45.55	1182.72	10	592.373	2	41.0965	494		391	885	22375	K10:Methylation(KR):1000.00
43	sp|Q9Z2I9|SUCB1_MOUSE	K.AVSSQMIGQK(+14.02).L	Y	53.25	1061.55	10	531.787	2	15.6709			424	424	2233	K10:Methylation(KR):1000.00
26	sp|P08249|MDHM_MOUSE	K.MIAEAIPELK(+14.02).A	Y	36.83	1127.63	10	564.834	2	31.3472	169		8930	9099	14560	K10:Methylation(KR):1000.00
26	sp|P08249|MDHM_MOUSE	R.IQEAGTEVVK(+14.02).A	Y	34.26	1086.59	10	544.307	2	16.4699	1220	1810		3030	2818	K10:Methylation(KR):1000.00
3354	sp|P49300|CLC10_MOUSE	K.VTSLESTVEK(+14.02).R	Y	43.52	1105.59	10	553.804	2	21.3292	3760	4200		7960	7095	K10:Methylation(KR):1000.00
19	sp|Q99LC5|ETFA_MOUSE	K.VVPEMTEILK(+14.02).K	Y	33.09	1171.65	10	586.838	2	36.4693				0	17870	K10:Methylation(KR):1000.00
15	sp|P62737|ACTA_MOUSE	K.EITALAPSTMK(+14.02).I	N	33.28	1174.63	11	588.322	2	23.527			1180	1180	7652	K11:Methylation(KR):1000.00
21	sp|P51174|ACADL_MOUSE	K.QGLLGINIAEK(+14.02).H	Y	47.35	1168.68	11	585.352	2	33.4072				0	16530	K11:Methylation(KR):1000.00
27	sp|P60710|ACTB_MOUSE	K.EITALAPSTMK(+14.02).I	N	33.28	1174.63	11	588.322	2	23.527			1180	1180	7652	K11:Methylation(KR):1000.00
31	sp|Q9D051|ODPB_MOUSE	K.VLEDNSVPQVK(+14.02).D	Y	33.25	1240.67	11	621.341	2	19.8375				0	5512	K11:Methylation(KR):1000.00
10	sp|P68134|ACTS_MOUSE	K.EITALAPSTMK(+14.02).I	N	33.28	1174.63	11	588.322	2	23.527			1180	1180	7652	K11:Methylation(KR):1000.00
370	sp|Q9JHR7|IDE_MOUSE	K.QEAIPEDVIQK(+14.02).W	Y	42.5	1282.68	11	642.347	2	26.917			80300	80300	11313	K11:Methylation(KR):1000.00
13	sp|P68033|ACTC_MOUSE	K.EITALAPSTMK(+14.02).I	N	33.28	1174.63	11	588.322	2	23.527			1180	1180	7652	K11:Methylation(KR):1000.00
29	sp|P63260|ACTG_MOUSE	K.EITALAPSTMK(+14.02).I	N	33.28	1174.63	11	588.322	2	23.527			1180	1180	7652	K11:Methylation(KR):1000.00
756	sp|P12367|KAP2_MOUSE	R.AASAYGVGDVK(+14.02).C	Y	45.55	1050.53	11	526.276	2	16.0977	50500	34600	31800	116900	3238	K11:Methylation(KR):1000.00
3	sp|Q99KI0|ACON_MOUSE	R.TDIANLAEEFK(+14.02).D	Y	54.79	1263.63	11	632.826	2	42.5845	347		187	534	22990	K11:Methylation(KR):1000.00
20	sp|P63268|ACTH_MOUSE	K.EITALAPSTMK(+14.02).I	N	33.28	1174.63	11	588.322	2	23.527			1180	1180	7652	K11:Methylation(KR):1000.00
1	sp|P19096|FAS_MOUSE	R.VQEVQQVSTNK(+14.02).R	Y	67.87	1272.67	11	637.35	2	14.1953				0	1568	K11:Methylation(KR):1000.00
7	sp|Q5SX39|MYH4_MOUSE	R.IEAQNKPFDAK(+14.02).S	N	63.87	1273.67	11	425.565	3	14.9094	14000	13300	14100	41400	1784	K11:Methylation(KR):35.03
34	sp|P13542|MYH8_MOUSE	R.IEAQNKPFDAK(+14.02).T	N	63.87	1273.67	11	425.565	3	14.9094	14000	13300	14100	41400	1784	K11:Methylation(KR):35.03
17	sp|Q5SX40|MYH1_MOUSE	R.IEAQNKPFDAK(+14.02).S	N	63.87	1273.67	11	425.565	3	14.9094	14000	13300	14100	41400	1784	K11:Methylation(KR):35.03
1	sp|P19096|FAS_MOUSE	K.FDASFFGVHPK(+21.98)(+14.02).Q	Y	32	1286.61	11	644.309	2	41.559				0	22106	K11:Methylation(KR):77.76
8	sp|P04117|FABP4_MOUSE	K.LVSSENFDDYMK(+42.01)EVGVGFATR(+14.02).K	Y	42.15	2419.14	21	807.396	3	45.4879	583			583	25633	R21:Methylation(KR):1000.00
62	sp|P02089|HBB2_MOUSE	K.DFTPAAQAAFQK(-0.98)(+14.02).V	N	58.64	1306.67	12	654.349	2	34.2052		2030		2030	17070	K12:Methylation(KR):1000.00
22	sp|P02088|HBB1_MOUSE	K.DFTPAAQAAFQK(-0.98)(+14.02).V	N	58.64	1306.67	12	654.349	2	34.2052		2030		2030	17070	K12:Methylation(KR):1000.00
21	sp|P51174|ACADL_MOUSE	R.LPANALLGEENK(+14.02).G	Y	40.45	1281.69	12	641.855	2	25.9335				0	10351	K12:Methylation(KR):1000.00
66	sp|P45952|ACADM_MOUSE	K.ENVLIGEGAGFK(+14.02).I	Y	33.14	1246.66	12	624.333	2	28.8568		2180		2180	12289	K12:Methylation(KR):1000.00
30	sp|P40142|TKT_MOUSE	K.ISSDLDGHPVPK(+14.02).Q	Y	37.87	1277.66	12	426.897	3	15.785			714	714	2894	K12:Methylation(KR):1000.00
64	sp|P05977|MYL1_MOUSE	R.ALGTNPTNAEVK(+14.02).K	Y	39.07	1227.65	12	614.831	2	18.0426		307		307	3731	K12:Methylation(KR):1000.00
44	sp|Q8QZT1|THIL_MOUSE	K.LGTAAIQGAIEK(+14.02).A	Y	62	1184.68	12	593.343	2	24.6943		3670		3670	8720	K12:Methylation(KR):1000.00
31	sp|Q9D051|ODPB_MOUSE	R.VTGADVPMPYAK(+14.02).V	Y	45.69	1261.64	12	631.824	2	21.0357		224000		224000	7811	K12:Methylation(KR):1000.00
62	sp|P02089|HBB2_MOUSE	K.DFTPAAQAAFQK(+14.02).V	N	64.82	1307.65	12	654.838	2	27.6783			5660	5660	11509	K12:Methylation(KR):1000.00
22	sp|P02088|HBB1_MOUSE	K.DFTPAAQAAFQK(+14.02).V	N	64.82	1307.65	12	654.838	2	27.6783			5660	5660	11509	K12:Methylation(KR):1000.00
8	sp|P04117|FABP4_MOUSE	K.LVSSENFDDYMK(+14.02).E	Y	59.09	1460.65	12	731.338	2	31.3903		50900	41200	92100	13022	K12:Methylation(KR):1000.00
12	sp|P38647|GRP75_MOUSE	R.AQFEGIVTDLIK(+14.02).R	Y	49.89	1346.74	12	674.378	2	44.0343				0	24521	K12:Methylation(KR):1000.00
6	sp|Q8BWT1|THIM_MOUSE	K.LPMGMTAENLAAK(+14.02).Y	Y	54.5	1359.69	13	680.854	2	28.6563	768		914	1682	12798	K13:Methylation(KR):1000.00
64	sp|P05977|MYL1_MOUSE	K.VLGNPSNEEMNAK(+14.02).K	Y	61.99	1415.67	13	708.846	2	18.7525		1750	1620	3370	4414	K13:Methylation(KR):1000.00
44	sp|Q8QZT1|THIL_MOUSE	K.FASEITPITISVK(+14.02).G	Y	36.54	1418.8	13	710.414	2	35.1358	575			575	17531	K13:Methylation(KR):1000.00
48	sp|Q8CGN5|PLIN1_MOUSE	R.GLSAPSCPGLDDK(+14.02).T	Y	33.74	1272.6	13	637.318	2	26.0697	2160			2160	10185	K13:Methylation(KR):1000.00
19	sp|Q99LC5|ETFA_MOUSE	K.LNVAPVSDIIEIK(+14.02).S	Y	53.88	1423.83	13	712.928	2	42.9512		793		793	21841	K13:Methylation(KR):1000.00
1	sp|P19096|FAS_MOUSE	K.LDPGSPELQQVLK(+14.02).H	Y	39.34	1436.79	13	719.41	2	32.8217				0	15072	K13:Methylation(KR):1000.00
1	sp|P19096|FAS_MOUSE	K.GVDLVLNSLAEEK(+14.02).L	Y	34.44	1399.76	13	700.88	2	38.1645				0	19389	K13:Methylation(KR):1000.00
9	sp|P13707|GPDA_MOUSE	K.LTEIINTQHENVK(+14.02).Y	Y	55.43	1551.83	13	518.278	3	18.1665		53400		53400	4401	K13:Methylation(KR):1000.00
62	sp|P02089|HBB2_MOUSE	K.GTFASLSELHCDK(+14.02)LHVDPENFR.L	N	44.41	2528.21	22	633.057	4	33.7448				0	15962	K13:Methylation(KR):23.78
22	sp|P02088|HBB1_MOUSE	K.GTFASLSELHCDK(+14.02)LHVDPENFR.L	N	44.41	2528.21	22	633.057	4	33.7448				0	15962	K13:Methylation(KR):23.78
98	sp|P62897|CYC_MOUSE	K.TGQAAGFSYTDANK(+14.02).N	Y	51.47	1443.66	14	722.842	2	19.5805		586		586	5283	K14:Methylation(KR):1000.00
12	sp|P38647|GRP75_MOUSE	R.QAVTNPNNTFYATK(+14.02).R	Y	42.91	1581.78	14	791.892	2	19.4865		10400		10400	4652	K14:Methylation(KR):1000.00
21	sp|P51174|ACADL_MOUSE	K.FFQEEVIPHHTEWEK(-0.98)(+14.02).A	Y	38.01	1967.95	15	656.99	3	25.3438	6950	8420		15370	9084	K15:Methylation(KR):1000.00
21	sp|P51174|ACADL_MOUSE	K.FFQEEVIPHHTEWEK(+14.02).A	Y	34.17	1968.94	15	493.235	4	26.0737				0	9680	K15:Methylation(KR):1000.00
6	sp|Q8BWT1|THIM_MOUSE	K.LEDTLWAGLTDQHVK(+14.02).L	Y	54.69	1738.89	15	580.637	3	38.2379	950	611	551	2112	20005	K15:Methylation(KR):1000.00
2251	sp|P47955|RLA1_MOUSE	K.AAGVSVEPFWPGLFAK(+14.02).A	Y	46.13	1688.89	16	845.443	2	45.0995			27000	27000	24294	K16:Methylation(KR):1000.00
32	sp|Q91VD9|NDUS1_MOUSE	R.DDGAAILVAVSNMVQK(+14.02).I	Y	30.43	1643.86	16	548.966	3	40.91				0	21100	K16:Methylation(KR):1000.00
31	sp|Q9D051|ODPB_MOUSE	K.VFLLGEEVAQYDGAYK(+14.02).V	Y	66.51	1814.91	16	908.451	2	43.9422	3740		2190	5930	23656	K16:Methylation(KR):1000.00
11	sp|P01942|HBA_MOUSE	K.TYFPHFDVSHGSAQVK(+14.02).G	Y	59.33	1832.88	16	459.232	4	28.5115	16200		15500	31700	11805	K16:Methylation(KR):1000.00
19	sp|Q99LC5|ETFA_MOUSE	K.APSSSSVGISEWLDQK(+14.02).L	Y	42.03	1703.84	16	568.959	3	37.8907				0	18864	K16:Methylation(KR):1000.00
3	sp|Q99KI0|ACON_MOUSE	K.QGLLPLTFADPSDYNK(+14.02).I	Y	52.55	1791.9	16	896.944	2	43.3714		7250	10200	17450	23958	K16:Methylation(KR):1000.00
740	sp|P47753|CAZA1_MOUSE	K.DVQDSVTVSNEVQTTK(+14.02).E	Y	54.47	1762.86	16	882.445	2	24.9128	31800			31800	10856	K16:Methylation(KR):1000.00
21	sp|P51174|ACADL_MOUSE	R.KFFQEEVIPHHTEWEK(+14.02).A	Y	55.71	2097.03	16	525.265	4	20.8908				0	6035	K16:Methylation(KR):66.76
53	sp|Q62261|SPTB2_MOUSE	K.SAASGIPYHSEVPVSLK(+14.02).E	Y	31.98	1754.92	17	585.976	3	38.111	16000			16000	19844	K17:Methylation(KR):1000.00
6	sp|Q8BWT1|THIM_MOUSE	K.AANEAGYFNEEMAPIEVK(+14.02).T	Y	80.42	1995.92	18	998.975	2	38.7619			1310	1310	19588	K18:Methylation(KR):1000.00
59	sp|Q8BMF4|ODP2_MOUSE	K.VGEKLSEGDLLAEIETDK(+14.02).A	Y	30.71	1959	18	654.012	3	39.5985			9810	9810	20603	K18:Methylation(KR):47.75
19	sp|Q99LC5|ETFA_MOUSE	R.AAVDAGFVPNDMQVGQTGK(+14.02).I	Y	36.5	1917.93	19	959.974	2	33.2502	553			553	15273	K19:Methylation(KR):1000.00
3	sp|Q99KI0|ACON_MOUSE	K.FK(+14.02)LEAPDADELPR.S	Y	34.55	1513.78	13	505.601	3	31.1321	2040		2400	4440	14279	K2:Methylation(KR):62.51
517	sp|P62631|EF1A2_MOUSE	K.GSFK(+14.02)YAWVLDK.L	N	52.77	1326.7	11	443.242	3	33.4963			3610	3610	15684	K4:Methylation(KR):104.80
259	sp|P10126|EF1A1_MOUSE	K.GSFK(+14.02)YAWVLDK.L	N	52.77	1326.7	11	443.242	3	33.4963			3610	3610	15684	K4:Methylation(KR):104.80
323	sp|P28271|ACOC_MOUSE	K.QGFK(+14.02)GFQVAPDR.H	Y	33.57	1362.7	12	455.241	3	16.0228		21300		21300	3134	K4:Methylation(KR):47.82
2	sp|P07724|ALBU_MOUSE	K.AADK(+14.02)DTCFSTEGPNLVTR.C	Y	47.1	1937.92	18	646.996	3	25.8276	567		3130	3697	9484	K4:Methylation(KR):95.14
1405	sp|Q8C166|CPNE1_MOUSE	K.DFLGK(+14.02)SDPFLEFFR.Q	Y	47.47	1730.87	14	577.966	3	48.8385		3110		3110	27564	K5:Methylation(KR):61.14
1547	sp|P28798|GRN_MOUSE	K.LPGYPVK(+14.02).E	Y	32.44	786.464	7	394.24	2	28.0019	1770			1770	11539	K7:Methylation(KR):1000.00
380	sp|P24526|MYP2_MOUSE	K.NTEISFK(+14.02).L	N	34.66	851.439	7	426.726	2	21.0052	2690		1670	4360	6764	K7:Methylation(KR):1000.00
8	sp|P04117|FABP4_MOUSE	K.NTEISFK(+14.02).L	N	34.66	851.439	7	426.726	2	21.0052	2690		1670	4360	6764	K7:Methylation(KR):1000.00
8	sp|P04117|FABP4_MOUSE	K.NTEISFK(+14.02)LGVEFDEITADDR.K	Y	52.89	2312.12	20	1157.08	2	35.2763				0	18009	K7:Methylation(KR):107.72
110	sp|P12787|COX5A_MOUSE	R.WVTYFNK(+14.02)PDIDAWELR.K	Y	34.12	2066.03	16	689.687	3	40.7722			527	527	21555	K7:Methylation(KR):61.14
1546	sp|P68433|H31_MOUSE	R.EIAQDFK(+14.02)TDLR.F	N	60.02	1348.7	11	675.36	2	23.3658	174000	176000	178000	528000	8256	K7:Methylation(KR):68.53
1546	sp|P84228|H32_MOUSE	R.EIAQDFK(+14.02)TDLR.F	N	60.02	1348.7	11	675.36	2	23.3658	174000	176000	178000	528000	8256	K7:Methylation(KR):68.53
1648	sp|P02301|H3C_MOUSE	R.EIAQDFK(+14.02)TDLR.F	N	60.02	1348.7	11	675.36	2	23.3658	174000	176000	178000	528000	8256	K7:Methylation(KR):68.53
6	sp|Q8BWT1|THIM_MOUSE	R.GVFIVAAK(+14.02).R	Y	30.53	817.506	8	409.763	2	26.2778		377000		377000	10224	K8:Methylation(KR):1000.00
7	sp|Q5SX39|MYH4_MOUSE	K.MVALMQEK(+14.02).N	N	32.07	962.493	8	482.257	2	22.0465				0	6663	K8:Methylation(KR):1000.00
17	sp|Q5SX40|MYH1_MOUSE	K.MVALMQEK(+14.02).N	N	32.07	962.493	8	482.257	2	22.0465				0	6663	K8:Methylation(KR):1000.00
98	sp|P62897|CYC_MOUSE	R.ADLIAYLK(+14.02).K	Y	40.52	919.538	8	460.779	2	39.31	238			238	21031	K8:Methylation(KR):1000.00
341	sp|Q9DCT2|NDUS3_MOUSE	R.DHTNAQFK(+14.02)SLADLTAVDVPTR.Q	Y	37.61	2312.18	21	579.056	4	32.6162				0	14997	K8:Methylation(KR):82.05
2	sp|P07724|ALBU_MOUSE	K.QTALAELVK(+14.02).H	Y	39.53	985.581	9	493.8	2	27.6547	963	10600	6100	17663	10987	K9:Methylation(KR):1000.00
1546	sp|P68433|H31_MOUSE	K.SAPATGGVK(+14.02).K	Y	33.31	800.439	9	401.227	2	8.9913		3770		3770	829	K9:Methylation(KR):1000.00
1546	sp|P84228|H32_MOUSE	K.SAPATGGVK(+14.02).K	Y	33.31	800.439	9	401.227	2	8.9913		3770		3770	829	K9:Methylation(KR):1000.00
510	sp|P02535|K1C10_MOUSE	R.VLDELTLSK(+14.02).S	Y	54.62	1030.59	9	516.305	2	27.7553	545000	599000	482000	1626000	11857	K9:Methylation(KR):1000.00
9	sp|P13707|GPDA_MOUSE	K.DPAQGQLLK(+14.02).D	Y	49.7	982.545	9	492.282	2	17.4625				0	4019	K9:Methylation(KR):1000.00
3467	sp|P83882|RL36A_MOUSE	K.QSGYGGQTK(+14.02)PIFR.K	Y	68.41	1451.75	13	484.929	3	17.1085	42000	45600	44700	132300	3815	K9:Methylation(KR):26.57
5	sp|P63038|CH60_MOUSE	R.R(+14.02)GVMLAVDAVIAELK.K	Y	35.36	1597.92	15	533.643	3	44.8638				0	24289	R1:Methylation(KR):38.49
187	sp|Q9Z2I0|LETM1_MOUSE	K.R(+14.02)VQQMIGQIDGLITQLETTQQDGK.L	Y	33.55	2713.41	24	905.47	3	43.9238				0	24329	R1:Methylation(KR):41.68
5	sp|P63038|CH60_MOUSE	K.R(+14.02)IQEITEQLDITTSEYEK.E	Y	31.23	2209.11	18	1105.58	2	37.057				0	19206	R1:Methylation(KR):50.64
549	sp|P14602|HSPB1_MOUSE	R.LFDQAFGVPR(+14.02).L	Y	36.3	1162.61	10	582.319	2	37.8748				0	19003	R10:Methylation(KR):1000.00
168	sp|O88569|ROA2_MOUSE	R.GGNFGFGDSR(+14.02).G	Y	59.05	1026.45	10	514.236	2	21.8	3660	3100		6760	6840	R10:Methylation(KR):1000.00
50	sp|Q9D6R2|IDH3A_MOUSE	R.IAEFAFEYAR(+14.02).N	Y	46.78	1229.61	10	615.806	2	34.651				0	17531	R10:Methylation(KR):1000.00
183	sp|Q99L13|3HIDH_MOUSE	K.DFSSVFQYLR(+14.02).E	Y	30.86	1274.63	10	638.314	2	43.157			1950	1950	22548	R10:Methylation(KR):1000.00
525	sp|P11531|DMD_MOUSE	R.ILADLEEENR(+14.02).N	Y	58.74	1214.61	10	608.316	2	21.758	70700	66000	68800	205500	7166	R10:Methylation(KR):1000.00
524	sp|E9Q557|DESP_MOUSE	R.ETQSQLESER(+14.02).C	Y	38.31	1219.57	10	610.793	2	14.3869			438	438	1794	R10:Methylation(KR):1000.00
166	sp|Q8K010|OPLA_MOUSE	R.FELRPGSGGR(+14.02).G	Y	47.96	1088.57	10	363.869	3	16.2934		7830		7830	3387	R10:Methylation(KR):28.13
2606	sp|Q566J8|COQ8B_MOUSE	R.REAACAQTFR(+14.02).K	Y	29.27	1165.57	10	583.8	2	38.688	5010			5010	19920	R10:Methylation(KR):62.82
168	sp|O88569|ROA2_MOUSE	R.GGNFGFGDSR(+14.02)GGGGNFGPGPGSNFR.G	Y	70.08	2385.06	25	796.034	3	30.9525		9980	6530	16510	14054	R10:Methylation(KR):99.97
3028	sp|Q8CCS6|PABP2_MOUSE	R.TSLALDESLFR(+14.02).G	Y	37.28	1264.67	11	633.348	2	38.0278				0	19275	R11:Methylation(KR):1000.00
3230	sp|Q91WT8|RBM47_MOUSE	R.GSYLGGYSAGR(+14.02).G	Y	30	1100.53	11	551.275	2	20.7707				0	6308	R11:Methylation(KR):1000.00
316	sp|Q61696|HS71A_MOUSE	R.FELSGIPPAPR(+14.02).G	Y	73.67	1196.66	11	599.34	2	31.69	265000	134000	239000	638000	15003	R11:Methylation(KR):1000.00
41	sp|P63017|HSP7C_MOUSE	K.FELTGIPPAPR(+14.02).G	Y	92.13	1210.67	11	606.344	2	31.5392	2440000	2290000	2200000	6930000	14853	R11:Methylation(KR):1000.00
2294	sp|Q6Y7W8|GGYF2_MOUSE	R.SFDEVEGVFGR(+14.02).G	Y	35.03	1254.59	11	628.31	2	35.9483		2450		2450	17942	R11:Methylation(KR):1000.00
573	sp|Q8VIJ6|SFPQ_MOUSE	R.GMGPGTPAGYGR(+14.02).G	Y	68.83	1133.53	12	567.775	2	17.9688	20200	22300	19300	61800	3919	R12:Methylation(KR):1000.00
1014	sp|Q60668|HNRPD_MOUSE	K.EQYQQQQQWGSR(+14.02).G	Y	48.4	1578.72	12	790.364	2	17.8258			929	929	4226	R12:Methylation(KR):1000.00
23	sp|A2ASS6|TITIN_MOUSE	R.RFKQATVEEDQR(+14.02).I	Y	30.43	1519.77	12	760.889	2	29.9869		1820		1820	14406	R12:Methylation(KR):32.18
2	sp|P07724|ALBU_MOUSE	K.LGEYGFQNAILVR(+14.02).Y	Y	55	1492.8	13	747.42	2	39.6581	2400	1960	1900	6260	20719	R13:Methylation(KR):1000.00
8	sp|P04117|FABP4_MOUSE	K.LGVEFDEITADDR(+14.02).K	Y	83.87	1492.7	13	747.364	2	35.5928	21100	14100	13700	48900	17955	R13:Methylation(KR):1000.00
54	sp|P16858|G3P_MOUSE	K.LISWYDNEYGYSNR(+14.02).V	Y	49.46	1792.81	14	897.404	2	32.3923				0	15659	R14:Methylation(KR):1000.00
36	sp|Q9CZ13|QCR1_MOUSE	K.EVESIGAHLNAYSTR(+14.02).E	Y	45.43	1659.82	15	554.275	3	18.345	4470	2910	4690	12070	4036	R15:Methylation(KR):1000.00
573	sp|Q8VIJ6|SFPQ_MOUSE	R.FGQGGAGPVGGQGPR(+14.02).G	Y	82.07	1354.67	15	678.346	2	16.841	1900	1750	1680	5330	2986	R15:Methylation(KR):1000.00
11	sp|P01942|HBA_MOUSE	K.IGGHGAEYGAEALER(+14.02).M	Y	61.6	1542.74	15	515.261	3	20.7317		31300		31300	6219	R15:Methylation(KR):1000.00
3	sp|Q99KI0|ACON_MOUSE	R.NAVTQEFGPVPDTAR(+14.02).Y	Y	67.23	1614.8	15	808.407	2	29.6015				0	12660	R15:Methylation(KR):1000.00
3	sp|Q99KI0|ACON_MOUSE	R.WVVIGDENYGEGSSR(+14.02).E	Y	47.88	1680.77	15	841.391	2	26.4227	7980			7980	10358	R15:Methylation(KR):1000.00
887	sp|Q91WJ8|FUBP1_MOUSE	R.SVQAGNPGGPGPGGR(+14.02).G	Y	84.15	1320.65	15	661.339	2	14.3593	975	1090	979	3044	1576	R15:Methylation(KR):1000.00
15	sp|P62737|ACTA_MOUSE	K.SYELPDGQVITIGNER(+14.02).F	N	68.4	1803.9	16	902.965	2	39.2735				0	20231	R16:Methylation(KR):1000.00
27	sp|P60710|ACTB_MOUSE	K.SYELPDGQVITIGNER(+14.02).F	N	68.4	1803.9	16	902.965	2	39.2735				0	20231	R16:Methylation(KR):1000.00
130	sp|Q9Z2V4|PCKGC_MOUSE	K.IGIELTDSPYVVASMR(+14.02).I	Y	41.21	1763.91	16	588.99	3	36.3705				0	19014	R16:Methylation(KR):1000.00
6203	sp|P04945|KV6AB_MOUSE	R.LLIYDTSNLASGVPVR(+14.02).F	Y	34.59	1730.96	16	866.509	2	39.9155				0	19842	R16:Methylation(KR):1000.00
10	sp|P68134|ACTS_MOUSE	K.SYELPDGQVITIGNER(+14.02).F	N	68.4	1803.9	16	902.965	2	39.2735				0	20231	R16:Methylation(KR):1000.00
13	sp|P68033|ACTC_MOUSE	K.SYELPDGQVITIGNER(+14.02).F	N	68.4	1803.9	16	902.965	2	39.2735				0	20231	R16:Methylation(KR):1000.00
124	sp|Q8BFZ3|ACTBL_MOUSE	R.SYELPDGQVITIGNER(+14.02).F	N	68.4	1803.9	16	902.965	2	39.2735				0	20231	R16:Methylation(KR):1000.00
29	sp|P63260|ACTG_MOUSE	K.SYELPDGQVITIGNER(+14.02).F	N	68.4	1803.9	16	902.965	2	39.2735				0	20231	R16:Methylation(KR):1000.00
20	sp|P63268|ACTH_MOUSE	K.SYELPDGQVITIGNER(+14.02).F	N	68.4	1803.9	16	902.965	2	39.2735				0	20231	R16:Methylation(KR):1000.00
498	sp|Q3U0V1|FUBP2_MOUSE	R.SGPPGPPGAPGMPPGGR(+14.02).G	Y	72.37	1498.73	17	750.381	2	20.6653	667	1390	2150	4207	5600	R17:Methylation(KR):1000.00
48	sp|Q8CGN5|PLIN1_MOUSE	R.VSDSFFRPSVMEPILGR(+14.02).A	Y	88.11	1950	17	651.013	3	42.1002	8150		10900	19050	21870	R17:Methylation(KR):128.04
4	sp|P17182|ENOA_MOUSE	R.AAVPSGASTGIYEALELR(+14.02).D	Y	45.44	1817.95	18	909.985	2	42.855				0	23381	R18:Methylation(KR):1000.00
5191	sp|Q05AA6|DRP2_MOUSE	R.QLGEVAAFGGSNVEPSVR(+14.02).S	Y	48.12	1829.93	18	610.986	3	32.9333	4790	4770		9560	14945	R18:Methylation(KR):1000.00
242	sp|P21619|LMNB2_MOUSE	R.ATSSSSSSSGVGMSVGQGR(+14.02).G	Y	52.34	1741.79	19	871.922	2	16.3692	547			547	2566	R19:Methylation(KR):1000.00
37	sp|Q5SWU9|ACACA_MOUSE	K.TLRDPSLPLLELQDIMTSVSGR(+14.02).I	Y	33.2	2454.32	22	819.107	3	46.4932				0	26141	R22:Methylation(KR):39.12
1420	sp|O55201|SPT5H_MOUSE	R.ISSPMHPSAEGQHGGFGSPGGMSR(+14.02).G	Y	65.93	2381.06	24	596.277	4	20.556				0	5656	R24:Methylation(KR):1000.00
2051	sp|Q8R326|PSPC1_MOUSE	R.TGSETPQAPMSGVGPVSGGPGGFGR(+14.02).G	Y	80.43	2300.09	25	1151.06	2	30.6355			283	283	13312	R25:Methylation(KR):1000.00
31	sp|Q9D051|ODPB_MOUSE	R.TIR(+14.02)PMDIEAIEASVMK.T	Y	37.72	1816.94	16	606.669	3	40.5042			32200	32200	20483	R3:Methylation(KR):46.20
168	sp|O88569|ROA2_MOUSE	R.SGR(+14.02)GGNFGFGDSR.G	Y	60.46	1326.61	13	443.211	3	18.2883		11300	11900	23200	3884	R3:Methylation(KR):74.64
2886	sp|P63254|CRIP1_MOUSE	K.GFGR(+14.02)GGAESHTFK	Y	75.47	1363.66	13	455.564	3	14.6842	359	2420	2630	5409	1643	R4:Methylation(KR):84.85
2331	sp|Q8K019|BCLF1_MOUSE	R.SSSSR(+14.02)SSSPYSK.S	Y	35.29	1272.59	12	637.308	2	17.1467		8210		8210	3599	R5:Methylation(KR):52.22
787	sp|P97379|G3BP2_MOUSE	K.LGSGR(+14.02)GTGQMEGR.F	Y	57.66	1318.64	13	440.555	3	13.607	356	182	316	854	1319	R5:Methylation(KR):52.72
2168	sp|Q9WUK2|IF4H_MOUSE	R.DDFLGGR(+14.02).G	Y	30.78	792.377	7	397.201	2	22.1333				0	7643	R7:Methylation(KR):1000.00
48	sp|Q8CGN5|PLIN1_MOUSE	R.VSDSFFR(+14.02)PSVMEPILGR.A	Y	82.21	1950	17	651.006	3	42.0262	6060	10700	10900	27660	21744	R7:Methylation(KR):91.60
130	sp|Q9Z2V4|PCKGC_MOUSE	K.FDAQGNLR(+14.02).A	Y	30.77	933.467	8	467.733	2	21.451	38.2			38.2	6243	R8:Methylation(KR):1000.00
988	sp|Q9CYH2|PXL2A_MOUSE	K.LQTPASGR(+14.02).S	Y	29.78	842.461	8	422.238	2	13.9065				0	1391	R8:Methylation(KR):1000.00
3384	sp|Q5FWK3|RHG01_MOUSE	K.IIVFSACR(+14.02).M	Y	31	921.511	8	461.771	2	26.4757	58.4			58.4	11206	R8:Methylation(KR):1000.00
693	sp|P17427|AP2A2_MOUSE	K.ATIQDVLR(+14.02).S	Y	31.04	928.534	8	465.274	2	28.5043				0	12810	R8:Methylation(KR):1000.00
633	sp|Q9DBE0|CSAD_MOUSE	R.HLLDGIQR(+14.02).A	Y	33.97	964.545	8	483.282	2	17.5355		34300	34500	68800	3253	R8:Methylation(KR):1000.00
23	sp|A2ASS6|TITIN_MOUSE	R.MSPAMSPAR(+14.02).M	Y	30.97	960.452	9	481.238	2	21.9407			82400	82400	7321	R9:Methylation(KR):1000.00
110	sp|P12787|COX5A_MOUSE	R.LNDFASAVR(+14.02).I	Y	43.47	1005.52	9	503.771	2	25.5952				0	9308	R9:Methylation(KR):1000.00
1	sp|P19096|FAS_MOUSE	R.EHDLVLPMR(+14.02).E	Y	41.91	1122.59	9	375.209	3	18.77			398	398	4775	R9:Methylation(KR):1000.00
48	sp|Q8CGN5|PLIN1_MOUSE	R.SVR(+14.02)GLSAPSC(+57.02)PGLDDK.T	Y	75.34	1671.83	16	558.287	3	20.507	5280		4530	9810	5810	R3:Methylation(KR):92.20
6972	sp|Q9QVN7|TCEA2_MOUSE	R.TGGTQTDLFT(+79.97)C(+57.02)N(+0.98)K(+14.02).C	Y	46.51	1536.62	13	769.312	2	25.2303				0	9438	K13:Methylation(KR):1000.00
1	sp|P19096|FAS_MOUSE	R.IR(+14.02)C(+57.02)ILLSN(+203.08)LSNTSHAPK.L	Y	31.4	2140.13	17	1071.07	2	38.5375	89300			89300	19413	R2:Methylation(KR):87.32
82	sp|P41216|ACSL1_MOUSE	K.ALK(+14.02)PPC(+57.02)DLSMQ(+0.98)SVEIAGTTDGIR.R	Y	30.11	2473.22	23	825.427	3	34.1235				0	15935	K3:Methylation(KR):35.96
2	sp|P07724|ALBU_MOUSE	K.AADK(+14.02)DTC(+57.02)FSTEGPNLVTR.C	Y	53.1	1994.94	18	665.994	3	23.2023				0	7851	K4:Methylation(KR):106.84
2	sp|P07724|ALBU_MOUSE	K.AADK(+14.02)DTC(+57.02)FS(+79.96)TEGPNLVTR.C	Y	34.67	2074.89	18	1038.47	2	27.4383		376		376	11259	K4:Methylation(KR):20.30
2	sp|P07724|ALBU_MOUSE	K.AADK(+14.02)DTC(+57.02)FS(+79.97)TEGPNLVTR.C	Y	48.77	2074.9	18	519.731	4	24.6943		776		776	8684	K4:Methylation(KR):79.53
125	sp|Q9DB77|QCR2_MOUSE	K.NALANPLY(-18.01)C(+57.02)PDYR(+14.02).M	Y	36.75	1561.73	13	521.581	3	30.5686		8960		8960	14858	R13:Methylation(KR):1000.00
2117	sp|Q923B6|STEA4_MOUSE	K.SDIIILAMHR(+14.02)EHYD(-18.01)SLTELVDYLK.G	Y	34.71	2869.47	24	574.91	5	46.6845				0	24888	R10:Methylation(KR):47.75
3	sp|Q99KI0|ACON_MOUSE	R.AK(+14.02)D(+43.99)INQEVYNFLATAGAK.Y	Y	38.48	2010.01	18	671.008	3	48.485			574	574	27552	K2:Methylation(KR):80.24
40	sp|P52480|KPYM_MOUSE	R.R(+14.02)FD(-18.01)EILEASDGIMVAR.G	Y	37.21	1816.91	16	606.656	3	41.905		1670		1670	22300	R1:Methylation(KR):47.41
4	sp|P17182|ENOA_MOUSE	K.YGK(+14.02)D(+43.99)ATNVGDEGGFAPNILENK.E	Y	69.21	2366.1	22	789.715	3	33.9598			2460	2460	16771	K3:Methylation(KR):69.88
77	sp|Q99JY0|ECHB_MOUSE	R.TNIPK(+14.02)D(+43.99)VVDYIIFGTVIQEVK.T	Y	41.51	2448.32	21	613.092	4	52.5293				0	29296	K5:Methylation(KR):47.94
3413	sp|Q8BIL5|HOOK1_MOUSE	K.ER(+14.02)IGE(+21.98)LQQQIEDLQK.S	Y	35.59	1861.95	15	621.664	3	33.5916	16600			16600	15827	R2:Methylation(KR):49.25
98	sp|P62897|CYC_MOUSE	K.NK(+14.02)GITWGE(+21.98)DTLMEYLENPKK.Y	Y	42.65	2401.16	20	801.397	3	47.5993				0	26857	K2:Methylation(KR):88.40
8207	sp|Q8C4Y3|NELFB_MOUSE	R.ELQ(+0.98)GFLDGVK(+14.02).K	Y	30.06	1119.58	10	560.789	2	33.9035		18900		18900	16889	K10:Methylation(KR):1000.00
23	sp|A2ASS6|TITIN_MOUSE	K.TEAYAVSS(+79.97)FK(+14.02).R	Y	31.61	1195.52	10	399.518	3	16.7437				0	2785	K10:Methylation(KR):1000.00
184	sp|Q9CQN1|TRAP1_MOUSE	R.LNDLLVK(+14.02)VLEK(+43.01)H	Y	31.57	1476.87	12	739.437	2	35.1438			7480	7480	18163	K7:Methylation(KR):51.96
61	sp|P35486|ODPA_MOUSE	R.MVNSNLAS(-18.01)VEELK(+14.02)EIDVEVR.K	Y	38.19	2269.16	20	568.298	4	38.5115				0	18869	K13:Methylation(KR):52.22
1076	sp|Q80YR5|SAFB2_MOUSE	R.APTAALSPEPQDS(-18.01)K(+14.02).E	N	30.68	1406.7	14	704.355	2	16.2356	26600			26600	3232	K14:Methylation(KR):1000.00
867	sp|D3YXK2|SAFB1_MOUSE	R.APTAALSPEPQDS(-18.01)K(+14.02).E	N	30.68	1406.7	14	704.355	2	16.2356	26600			26600	3232	K14:Methylation(KR):1000.00
12	sp|P38647|GRP75_MOUSE	K.LYS(+79.96)PSQIGAFVLMK(+14.02).M	Y	38.51	1646.8	14	549.942	3	38.407				0	20460	K14:Methylation(KR):1000.00
17	sp|Q5SX40|MYH1_MOUSE	K.MEIDDLASN(+0.98)MEVISK(+14.02).S	Y	29.24	1708.79	15	855.397	2	31.2445				0	14211	K15:Methylation(KR):1000.00
80	sp|P17751|TPIS_MOUSE	K.VVLAYEPVWAIGT(-18.01)GK(+14.02).T	Y	43.95	1597.89	15	799.952	2	39.7389	98900			98900	20613	K15:Methylation(KR):1000.00
181	sp|P47934|CACP_MOUSE	K.ALQPIVSEEEWAHT(-18.01)K(+14.02).Q	Y	43.18	1732.88	15	867.434	2	22.3005			2670	2670	7431	K15:Methylation(KR):1000.00
918	sp|Q8VDQ1|PTGR2_MOUSE	K.DKFEPGILQLS(-18.01)QWFK(+14.02).E	Y	30.44	1830.97	15	611.323	3	45.1895				0	23522	K15:Methylation(KR):61.26
21	sp|P51174|ACADL_MOUSE	R.SPAHGISLFLVEN(+0.98)GMK(+14.02).G	Y	41.49	1713.88	16	572.292	3	33.0843				0	15601	K16:Methylation(KR):1000.00
32	sp|Q91VD9|NDUS1_MOUSE	R.DDGAAILVAVSNMVQ(+0.98)K(+14.02).I	Y	44.03	1644.84	16	823.438	2	41.2529	48100			48100	22679	K16:Methylation(KR):1000.00
19	sp|Q99LC5|ETFA_MOUSE	K.APSSSSVGISEWLDQ(+0.98)K(+14.02).L	Y	35.16	1704.82	16	853.412	2	25.6765				0	10030	K16:Methylation(KR):1000.00
455	sp|Q9Z2X1|HNRPF_MOUSE	R.QS(-18.01)GEAFVELESEDDVK(+14.02).L	Y	49.85	1776.81	16	889.42	2	34.1817		5330		5330	17447	K16:Methylation(KR):1000.00
30	sp|P40142|TKT_MOUSE	K.NMAEQIIQEIYSQVQS(-18.01)K(+14.02).K	Y	32.31	2004	17	669.017	3	49.9488		60.7		60.7	26650	K17:Methylation(KR):1000.00
246	sp|O08709|PRDX6_MOUSE	K.LIALSIDSVEDHLAWS(-18.01)K(+14.02).D	Y	56.94	1892	17	631.664	3	43.5818		6660	6460	13120	24031	K17:Methylation(KR):1000.00
15	sp|P62737|ACTA_MOUSE	R.VAPEEHPT(+79.96)LLTEAPLNPK(+14.02).A	N	34.96	2049.01	18	1025.53	2	27.3335				0	11043	K18:Methylation(KR):1000.00
10	sp|P68134|ACTS_MOUSE	R.VAPEEHPT(+79.96)LLTEAPLNPK(+14.02).A	N	34.96	2049.01	18	1025.53	2	27.3335				0	11043	K18:Methylation(KR):1000.00
13	sp|P68033|ACTC_MOUSE	R.VAPEEHPT(+79.96)LLTEAPLNPK(+14.02).A	N	34.96	2049.01	18	1025.53	2	27.3335				0	11043	K18:Methylation(KR):1000.00
20	sp|P63268|ACTH_MOUSE	R.VAPEEHPT(+79.96)LLTEAPLNPK(+14.02).A	N	34.96	2049.01	18	1025.53	2	27.3335				0	11043	K18:Methylation(KR):1000.00
40	sp|P52480|KPYM_MOUSE	K.KGVNLPGAAVDLPAVS(-18.01)EK(+14.02).D	Y	46.15	1759.98	18	587.661	3	30.1087				0	14058	K18:Methylation(KR):76.73
19	sp|Q99LC5|ETFA_MOUSE	R.AAVDAGFVPNDMQVGQT(-18.01)GK(+14.02).I	Y	40.9	1899.91	19	950.96	2	29.7813		98200	93200	191400	13132	K19:Methylation(KR):1000.00
1132	sp|P38647|GRP75_MOUSE	K.ERVEAVNMAEGIIHDTETK(+21.98)(+14.02).M	Y	40.43	2177.04	19	726.673	3	34.8648				0	17245	K19:Methylation(KR):87.70
4959	sp|P70392|RGRF2_MOUSE	K.S(+42.01)K(+14.02)LEELSR.V	Y	29.98	1016.55	8	509.286	2	24.3937		850000		850000	9174	K2:Methylation(KR):132.53
253	sp|Q9D819|IPYR_MOUSE	K.N(+42.01)K(+14.02)DFAVDIIK.S	Y	33.27	1217.67	10	609.84	2	34.2987	8730	8240		16970	16304	K2:Methylation(KR):49.35
338	sp|Q60605|MYL6_MOUSE	K.N(+42.01)K(+14.02)DQGTYEDYVEGLR.V	Y	53.96	1841.84	15	921.924	2	34.4765			204	204	17615	K2:Methylation(KR):90.97
4	sp|P17182|ENOA_MOUSE	K.FTASAGIQVVGDDLTVTN(+0.98)PK(+14.02).R	Y	29.05	2047.05	20	683.367	3	40.0552			583	583	20262	K20:Methylation(KR):1000.00
121	sp|Q9D2G2|ODO2_MOUSE	K.ASAFALQEQPVVNAVIDDATK(-0.98)(+14.02).E	Y	42.81	2199.15	21	734.064	3	47.0178				0	25517	K21:Methylation(KR):1000.00
1	sp|P19096|FAS_MOUSE	R.LLEASHAFEVSDTGNLIVS(-18.01)GK(+14.02).V	Y	31.77	2182.13	21	728.375	3	43.5512		2800		2800	24007	K21:Methylation(KR):1000.00
1	sp|P19096|FAS_MOUSE	R.AIPQEKPIFLSVEDTSFQWVDS(-18.01)LK(+14.02).S	Y	40.31	2772.44	24	925.153	3	43.8242	38200		38000	76200	24401	K24:Methylation(KR):100.77
54	sp|P16858|G3P_MOUSE	K.VIHDNFGIVEGLMTTVHAITATQ(+0.98)K(+14.02).T	Y	35.18	2609.35	24	653.352	4	47.0153				0	26734	K24:Methylation(KR):1000.00
3699	sp|P63163|RSMN_MOUSE	K.S(+42.01)SK(+14.02)MLQHIDYR.M	Y	37.11	1432.71	11	359.184	4	17.5468				0	3617	K3:Methylation(KR):64.76
75	sp|O08749|DLDH_MOUSE	K.S(+162.05)DGK(+14.02)IDVSVEAASGGK.A	Y	37.09	1694.82	16	565.943	3	31.191			255	255	14667	K4:Methylation(KR):101.58
2	sp|P07724|ALBU_MOUSE	R.YT(+79.97)QK(+14.02)APQVSTPTLVEAAR.N	Y	67.27	2053.02	18	1027.54	2	25.0875				0	9169	K4:Methylation(KR):104.57
264	sp|Q8CGC7|SYEP_MOUSE	K.Y(+79.96)AEK(+14.02)LIQEGK.A	Y	31.62	1271.61	10	424.875	3	18.5273		919		919	4759	K4:Methylation(KR):53.33
21	sp|P51174|ACADL_MOUSE	K.M(+43.01)GMK(+14.02)AQDTAELFFEDVR.L	Y	31.5	2043.94	17	682.324	3	45.794				0	24817	K4:Methylation(KR):64.48
227	sp|P13412|TNNI2_MOUSE	R.Q(+0.98)HLK(+14.02)SVMLQIAATELEKEESRR.E	Y	60.38	2610.38	22	523.081	5	38.036				0	18967	K4:Methylation(KR):90.97
346	sp|Q8K370|ACD10_MOUSE	R.T(+226.08)AFGK(+14.02)PLVEQGTILADIAR.S	Y	44.46	2239.2	19	747.401	3	39.955		2810	3060	5870	21915	K5:Methylation(KR):79.53
215	sp|P58281|OPA1_MOUSE	R.N(+0.98)VPLQK(+14.02)LHLVSR(+14.02).S	Y	31.7	1431.86	12	716.933	2	48.0723	11800			11800	27395	K6:Methylation(KR):1000.00
3253	sp|P01644|KV5AB_MOUSE	R.TFGGGTK(+21.98)(+14.02).L	N	30.52	702.331	7	703.345	1	24.883				0	8765	K7:Methylation(KR):1000.00
4651	sp|P01643|KV5AA_MOUSE	R.TFGGGTK(+21.98)(+14.02).L	N	30.52	702.331	7	703.345	1	24.883				0	8765	K7:Methylation(KR):1000.00
3253	sp|P01645|KV5AC_MOUSE	R.TFGGGTK(+21.98)(+14.02).L	N	30.52	702.331	7	703.345	1	24.883				0	8765	K7:Methylation(KR):1000.00
4639	sp|P01648|KV5AF_MOUSE	R.TFGGGTK(+21.98)(+14.02).L	N	30.52	702.331	7	703.345	1	24.883				0	8765	K7:Methylation(KR):1000.00
7015	sp|P01670|KV3AI_MOUSE	R.TFGGGTK(+21.98)(+14.02).L	N	30.52	702.331	7	703.345	1	24.883				0	8765	K7:Methylation(KR):1000.00
110	sp|P12787|COX5A_MOUSE	R.WVTY(-18.01)FNK(+14.02)PDIDAWELR.K	Y	35.86	2048.02	16	683.677	3	41.8162	19700			19700	22726	K7:Methylation(KR):113.83
110	sp|P12787|COX5A_MOUSE	R.WVT(-18.01)YFNK(+14.02)PDIDAWELR.K	Y	39.2	2048.02	16	683.672	3	41.7073		19000	15500	34500	22304	K7:Methylation(KR):140.39
3467	sp|P83882|RL36A_MOUSE	K.Q(-17.03)SGYGGQTK(+14.02)PIFR.K	Y	68.14	1434.73	13	718.376	2	23.4764	18100		15400	33500	8558	K9:Methylation(KR):41.04
795	sp|Q9DBP5|KCY_MOUSE	R.IQTYLES(-18.01)TK(+14.02)PIIDLYEEMGK.V	Y	41.55	2366.21	20	789.744	3	46.7422				0	26636	K9:Methylation(KR):67.73
4496	sp|P01801|HVM32_MOUSE	K.L(+42.01)EESGGGLVQPGGSM(+15.99)K(+14.02).L	Y	39.54	1616.77	16	809.412	2	23.8132			28300	28300	8224	K16:Methylation(KR):1000.00
731	sp|P16406|AMPE_MOUSE	K.GASILR(+14.02)M(+15.99)LQDWITPEK.F	Y	33.58	1886.99	16	630.012	3	33.4822			2690	2690	16092	R6:Methylation(KR):74.64
465	sp|P50446|K2C6A_MOUSE	K.R(+14.02)TAAEN(+0.98)EFVTLK.K	Y	35	1392.72	12	465.253	3	19.0083			76000	76000	5363	R1:Methylation(KR):50.04
1805	sp|Q99NH0|ANR17_MOUSE	K.EK(+14.02)IEELN(+0.98)K.T	Y	33.26	1016.54	8	509.288	2	24.0355	845000			845000	8947	K2:Methylation(KR):121.92
73	sp|P20029|BIP_MOUSE	K.NGR(+14.02)VEIIANDQ(+0.98)GNR(+14.02)ITPSYVAFTPEGER.L	Y	59.69	3131.56	28	1044.86	3	30.419		2260		2260	12974	R14:Methylation(KR):104.57
255	sp|Q8CGK3|LONM_MOUSE	K.EVEDELGPK(+14.02)PQ(+0.98)LEMVTEAATDTSK.E	Y	45.55	2631.25	24	878.091	3	31.4088				0	14982	K9:Methylation(KR):46.15
32	sp|Q91VD9|NDUS1_MOUSE	R.DDGAAILVAVSN(+0.98)MVQ(+0.98)K(+14.02).I	Y	33.53	1645.82	16	823.91	2	43.911				0	24529	K16:Methylation(KR):1000.00
4639	sp|P01648|KV5AF_MOUSE	DIQ(+0.98)MTQ(+0.98)TPSSLSASLGDR(+14.02).V	Y	32.06	1921.89	18	641.648	3	27.9599	2010			2010	11456	R18:Methylation(KR):1000.00
691	sp|O08807|PRDX4_MOUSE	R.R(+226.08)(+14.02)QGGLGPIR.I	Y	31.54	1192.65	9	398.562	3	17.2343		10200		10200	3535	R1:Methylation(KR):49.35
3778	sp|Q91YD9|WASL_MOUSE	R.R(+42.01)(+14.02)QAPPPPPPSR.G	Y	39.11	1254.68	11	628.342	2	15.1642		399		399	1967	R1:Methylation(KR):85.84
23	sp|A2ASS6|TITIN_MOUSE	R.LHEGIEY(+79.97)TFR(+14.02)VSAENK.Y	Y	33.66	1985.92	16	662.984	3	33.9942		8340		8340	16142	R10:Methylation(KR):23.13
73	sp|P20029|BIP_MOUSE	R.VEIIANDQGN(+0.98)R(+14.02)ITPSYVAFTPEGER.L	Y	36.67	2790.38	25	931.144	3	30.6963			2750	2750	13252	R11:Methylation(KR):78.23
73	sp|P20029|BIP_MOUSE	R.VEIIANDQ(+0.98)GNR(+14.02)ITPSYVAFTPEGER.L	Y	40.64	2790.38	25	931.129	3	30.419		4100		4100	13122	R11:Methylation(KR):88.07
206	sp|P17156|HSP72_MOUSE	K.V(+226.08)EIIANDQGNR(+14.02)TTPSYVAFTDTER.L	N	39.89	2936.4	24	979.816	3	27.0437		4790	4450	9240	11042	R11:Methylation(KR):90.21
316	sp|Q61696|HS71A_MOUSE	K.V(+226.08)EIIANDQGNR(+14.02)TTPSYVAFTDTER.L	N	39.89	2936.4	24	979.816	3	27.0437		4790	4450	9240	11042	R11:Methylation(KR):90.21
41	sp|P63017|HSP7C_MOUSE	K.V(+226.08)EIIANDQGNR(+14.02)TTPSYVAFTDTER.L	N	39.89	2936.4	24	979.816	3	27.0437		4790	4450	9240	11042	R11:Methylation(KR):90.21
310	sp|P16627|HS71L_MOUSE	K.V(+226.08)EIIANDQGNR(+14.02)TTPSYVAFTDTER.L	N	39.89	2936.4	24	979.816	3	27.0437		4790	4450	9240	11042	R11:Methylation(KR):90.21
670	sp|O70305|ATX2_MOUSE	R.N(+0.98)REVLSWGSGR(+14.02).Q	Y	37.1	1274.64	11	638.318	2	22.3297		797		797	7719	R11:Methylation(KR):95.39
85	sp|P02468|LAMC1_MOUSE	K.NIS(+79.97)QDLEKQAAR(+14.02).V	Y	35.87	1465.69	12	489.576	3	28.944			23600	23600	13194	R12:Methylation(KR):25.70
2	sp|P07724|ALBU_MOUSE	R.RHPDYSVS(-18.01)LLLR(+14.02).L	Y	33.48	1450.8	12	363.719	4	26.9043				0	10671	R12:Methylation(KR):34.96
390	sp|Q61765|K1H1_MOUSE	R.N(+0.98)SLENTLTESEAR(+14.02).Y	N	58.93	1477.69	13	739.856	2	29.4033	27900	26700	25900	80500	13222	R13:Methylation(KR):1000.00
344	sp|Q8K0Y2|KT33A_MOUSE	R.N(+0.98)SLENTLTESEAR(+14.02).Y	N	58.93	1477.69	13	739.856	2	29.4033	27900	26700	25900	80500	13222	R13:Methylation(KR):1000.00
399	sp|Q9D646|KRT34_MOUSE	R.N(+0.98)SLENTLTESEAR(+14.02).Y	N	58.93	1477.69	13	739.856	2	29.4033	27900	26700	25900	80500	13222	R13:Methylation(KR):1000.00
160	sp|P26443|DHE3_MOUSE	R.R(+42.01)DDGSWEVIEGYR(+14.02).A	Y	29.95	1636.75	13	546.605	3	31.8832	4630			4630	15198	R13:Methylation(KR):1000.00
1651	sp|Q6PDH0|PHLB1_MOUSE	R.EAEM(+15.99)ERALLQGER(+14.02).E	Y	32.64	1560.76	13	521.264	3	32.5408	57600	52700	55400	165700	14943	R13:Methylation(KR):79.54
243	sp|P08113|ENPL_MOUSE	K.NLLHVTDTGVGMT(-18.01)R(+14.02).E	Y	42.65	1508.78	14	503.932	3	25.6752	2020			2020	10161	R14:Methylation(KR):1000.00
40	sp|P52480|KPYM_MOUSE	R.RFDEILEASDGIMVAR(-0.98)(+14.02).G	Y	32.31	1833.94	16	612.332	3	34.5897		15400		15400	16719	R16:Methylation(KR):77.79
209	sp|P31324|KAP3_MOUSE	R.AATITATSP(+31.99)GALWGLDR(+14.02).V	Y	29.21	1745.89	17	873.969	2	41.6718				0	22337	R17:Methylation(KR):1000.00
3253	sp|P01644|KV5AB_MOUSE	DIQMT(-18.01)QTTSSLSASLGDR(+14.02).V	N	45.77	1905.91	18	636.312	3	32.824	24200			24200	15328	R18:Methylation(KR):1000.00
4651	sp|P01643|KV5AA_MOUSE	DIQMT(-18.01)QTTSSLSASLGDR(+14.02).V	N	45.77	1905.91	18	636.312	3	32.824	24200			24200	15328	R18:Methylation(KR):1000.00
3253	sp|P01645|KV5AC_MOUSE	DIQMT(-18.01)QTTSSLSASLGDR(+14.02).V	N	45.77	1905.91	18	636.312	3	32.824	24200			24200	15328	R18:Methylation(KR):1000.00
3253	sp|P01644|KV5AB_MOUSE	DIQMTQT(-18.01)TSSLSASLGDR(+14.02).V	N	44.74	1905.91	18	636.312	3	32.824	24200			24200	14980	R18:Methylation(KR):1000.00
4651	sp|P01643|KV5AA_MOUSE	DIQMTQT(-18.01)TSSLSASLGDR(+14.02).V	N	44.74	1905.91	18	636.312	3	32.824	24200			24200	14980	R18:Methylation(KR):1000.00
3253	sp|P01645|KV5AC_MOUSE	DIQMTQT(-18.01)TSSLSASLGDR(+14.02).V	N	44.74	1905.91	18	636.312	3	32.824	24200			24200	14980	R18:Methylation(KR):1000.00
11	sp|P01942|HBA_MOUSE	K.L(+43.01)R(+14.02)VDPVNFK.L	Y	37.24	1143.64	9	572.822	2	18.045	87200	103000	129000	319200	4230	R2:Methylation(KR):104.80
2392	sp|P33173|KIF1A_MOUSE	R.VAVQAIS(-18.01)ADEEAPDYGSGVR(+14.02).Q	Y	45.69	2028.98	20	1015.52	2	29.7457				0	13398	R20:Methylation(KR):1000.00
51	sp|P56480|ATPB_MOUSE	R.IPSAVGYQPTLATDMGTMQ(+0.98)ER(+14.02).I	Y	44.23	2280.08	21	1141.06	2	31.9792				0	14714	R21:Methylation(KR):1000.00
737	sp|P49312|ROA1_MOUSE	R.SGSGNFGGGR(+28.03)GGGFGGNDNFGR(+14.02).G	Y	40.61	2071.92	22	691.646	3	23.2219		529		529	7618	R22:Methylation(KR):42.10
179	sp|P07759|SPA3K_MOUSE	K.AVLDVAETGTEAAAAT(-18.01)GVIGGIR(+14.02).K	Y	29.75	2137.14	23	713.391	3	45.3538	653			653	24504	R23:Methylation(KR):1000.00
5	sp|P63038|CH60_MOUSE	K.LVQDVANNTNEEAGDGTT(-18.01)TATVLAR(+14.02).S	Y	35.66	2555.25	25	852.748	3	26.8937				0	11272	R25:Methylation(KR):1000.00
168	sp|O88569|ROA2_MOUSE	R.GFGDGYN(+0.98)GYGGGPGGGNFGGSPGYGGGR(+14.02).G	Y	89.32	2509.03	28	837.356	3	31.957	11600	11300		22900	14520	R28:Methylation(KR):1000.00
31	sp|Q9D051|ODPB_MOUSE	R.T(+42.01)IR(+14.02)PM(+15.99)DIEAIEASVMK.T	Y	39.92	1874.95	16	626.001	3	42.2737		5460		5460	22502	R3:Methylation(KR):45.47
1279	sp|Q9CZY3|UB2V1_MOUSE	R.N(+162.05)FR(+14.02)LLEELEEGQK.G	N	38.35	1779.89	13	594.314	3	25.439				0	10492	R3:Methylation(KR):85.84
1601	sp|Q9D2M8|UB2V2_MOUSE	R.N(+162.05)FR(+14.02)LLEELEEGQK.G	N	38.35	1779.89	13	594.314	3	25.439				0	10492	R3:Methylation(KR):85.84
31	sp|Q9D051|ODPB_MOUSE	R.T(-18.01)IR(+14.02)PMDIEAIEASVMK.T	Y	70.92	1798.93	16	900.492	2	45.3067	1550	1290	6610	9450	24046	R3:Methylation(KR):90.97
595	sp|Q61233|PLSL_MOUSE	R.T(+226.08)FR(+14.02)NWMNSLGVNPR.V	Y	45.42	1930.93	14	644.657	3	34.4963	9880			9880	16524	R3:Methylation(KR):99.02
1	sp|P19096|FAS_MOUSE	R.AY(+31.99)LQAR(+14.02)FPQLDDTSFANSR.D	Y	43.28	2245.08	19	749.36	3	32.501				0	14864	R6:Methylation(KR):119.63
56	sp|Q9QXS1|PLEC_MOUSE	R.MQ(+0.98)EEVAR(+14.02).R	Y	30.22	876.401	7	439.21	2	15.7788		30600		30600	3234	R7:Methylation(KR):1000.00
3669	sp|Q64520|KGUA_MOUSE	K.DYYFVTR(+21.98)(+14.02).E	Y	41.14	998.447	7	500.235	2	34.9997	171000	144000	133000	448000	16441	R7:Methylation(KR):72.73
54	sp|P16858|G3P_MOUSE	K.R(+14.02)VIIS(-18.01)APSADAPMFVMGVNHEK.Y	Y	44.27	2364.21	22	592.057	4	33.328				0	15894	R1:Methylation(KR):93.92
973	sp|Q3UMF0|COBL1_MOUSE	K.R(+14.02)VTVPS(+79.97)NTISVN(+0.98)GK.S	Y	30.7	1565.78	14	783.906	2	31.69			41200	41200	15172	R1:Methylation(KR):61.26
187	sp|Q9Z2I0|LETM1_MOUSE	K.LIS(+79.97)EEGVDSLT(+79.97)VK(+14.02).E	Y	29.75	1562.69	13	521.917	3	25.6363		3140		3140	9424	K13:Methylation(KR):1000.00
1	sp|P19096|FAS_MOUSE	R.R(+14.02)VYAT(-18.01)ILNAGTNTDGSK.E	Y	48.76	1775.92	17	444.979	4	20.7823			22900	22900	6738	R1:Methylation(KR):27.24
72	sp|E9Q4Z2|ACACB_MOUSE	K.INIR(+14.02)QT(+79.96)TSDSAIPIR.L	Y	35.49	1777.9	15	593.643	3	17.9577		749		749	4490	R4:Methylation(KR):56.41
2	sp|P07724|ALBU_MOUSE	K.AADK(+14.02)DT(+79.96)C(+57.02)FSTEGPNLVTR.C	Y	51.57	2074.89	18	1038.48	2	29.8332	5840			5840	13087	K4:Methylation(KR):88.07
6	sp|Q8BWT1|THIM_MOUSE	R.WK(+14.02)AANEAGY(+79.96)FNEEMAPIEVK.T	Y	40.77	2390.06	20	1196.06	2	35.3503				0	17632	K2:Methylation(KR):49.05
													1.87181e+07

## Sheet: Phosphorylation
Protein Group	Accession	Peptide	Unique	-10lgP	Mass	Length	m/z	z	RT	Area RUN1	Area RUN2	Area RUN3		Scan	AScore
18	sp|P16546|SPTN1_MOUSE	R.S(+79.97)LQQLAEER.S	Y	80.25	1152.52	9	577.269	2	24.6411	4910		3560	8470	9696	S1:Phosphorylation (STY):1000.00
431	sp|P08553|NFM_MOUSE	K.S(+79.97)PVEEVKPKPEAK.A	Y	75.55	1516.75	13	506.595	3	13.8075	887	994	860	2741	1532	S1:Phosphorylation (STY):1000.00
97	sp|Q60675|LAMA2_MOUSE	K.S(+79.97)FRILNEAKKLANDVK.G	Y	32.37	1925.01	16	642.677	3	32.1776		69.5		69.5	15635	S1:Phosphorylation (STY):1000.00
134	sp|Q9JHU4|DYHC1_MOUSE	K.S(+79.97)VLVSAGNVK.R	Y	34.53	1052.53	10	527.275	2	27.9735				0	11266	S1:Phosphorylation (STY):25.70
96	sp|O54724|CAVN1_MOUSE	K.S(+79.97)LKESEALPEK.E	Y	50.97	1309.62	11	655.812	2	17.3427				0	3419	S1:Phosphorylation (STY):42.68
107	sp|P14824|ANXA6_MOUSE	K.S(+79.97)EISGDLAR.L	Y	39.77	1026.44	9	514.228	2	23.4373				0	8314	S1:Phosphorylation (STY):47.09
2114	sp|Q9R078|AAKB1_MOUSE	R.S(+79.97)QNNFVAILDLPEGEHQYK.F	Y	61.53	2281.04	19	1141.56	2	42.6477			1380	1380	23240	S1:Phosphorylation (STY):50.59
308	sp|P50136|ODBA_MOUSE	R.S(+79.97)VDEVNYWDK.Q	Y	62.62	1333.52	10	667.778	2	31.1775				0	14921	S1:Phosphorylation (STY):62.39
16	sp|Q60597|ODO1_MOUSE	K.ELEQIFCQFDS(+79.97)K.L	Y	34.54	1565.65	12	783.83	2	46.5755			639	639	25879	S11:Phosphorylation (STY):1000.00
37	sp|Q5SWU9|ACACA_MOUSE	R.FIIGSVSEDNS(+79.97)EDEISNLVK.L	Y	65.23	2274.03	20	1138.03	2	45.4351		2800		2800	25714	S11:Phosphorylation (STY):31.27
591	sp|Q9QZQ1|AFAD_MOUSE	R.SSPNVANQPPS(+79.97)PGGK.G	Y	53.45	1515.67	15	758.849	2	14.9536	2160	2950	2890	8000	2025	S11:Phosphorylation (STY):43.70
22	sp|P02088|HBB1_MOUSE	K.VITAFNDGLNHLDS(+79.97)LK.G	Y	53.81	1835.88	16	612.973	3	39.1042		1640	1760	3400	19644	S14:Phosphorylation (STY):41.98
198	sp|Q9JJZ2|TBA8_MOUSE	K.ES(+79.97)IDLVLDR.I	Y	46	1138.53	9	570.283	2	30.3858	34100			34100	14834	S2:Phosphorylation (STY):1000.00
4595	sp|Q9R0G7|ZEB2_MOUSE	K.IS(+79.97)IAVGLPQEFVK.E	Y	31.51	1479.77	13	494.27	3	38.12			835	835	19201	S2:Phosphorylation (STY):1000.00
75	sp|O08749|DLDH_MOUSE	K.HS(+79.97)AVKALTGGIAHLFK.Q	Y	35.33	1728.91	16	865.472	2	29.6733		597		597	12590	S2:Phosphorylation (STY):22.09
48	sp|Q8CGN5|PLIN1_MOUSE	R.NS(+79.97)ISVPIASTSDK.V	Y	80.79	1397.64	13	699.842	2	21.6733		9110	9880	18990	6479	S2:Phosphorylation (STY):32.28
48	sp|Q8CGN5|PLIN1_MOUSE	R.LS(+79.97)LMEPESEFR.D	Y	47.67	1416.6	11	709.316	2	39.0668		3290	5250	8540	21121	S2:Phosphorylation (STY):72.73
868	sp|P08122|CO4A2_MOUSE	R.GDQGPMGHQGPVGQEGEPGRPGS(+79.97)PGLPGMPGR.S	Y	67.53	3172.4	32	794.107	4	17.8228			1900	1900	4166	S23:Phosphorylation (STY):1000.00
1439	sp|P97352|S10AD_MOUSE	R.KGS(+79.97)LNINEFK.E	Y	49.42	1228.59	10	615.307	2	26.8338				0	11259	S3:Phosphorylation (STY):1000.00
18	sp|P16546|SPTN1_MOUSE	R.WRS(+79.97)LQQLAEER.S	Y	67.66	1494.7	11	748.367	2	30.1033	1230	1260		2490	13564	S3:Phosphorylation (STY):1000.00
60	sp|Q921I1|TRFE_MOUSE	K.CIS(+79.97)FRDHMK.T	Y	35.24	1215.49	9	608.745	2	27.9976		7810		7810	11523	S3:Phosphorylation (STY):1000.00
167	sp|P70670|NACAM_MOUSE	R.ADS(+79.97)PPAVIR.A	Y	55.54	1004.47	9	503.253	2	19.4812	32900		31100	64000	5399	S3:Phosphorylation (STY):1000.00
809	sp|Q9CZ44|NSF1C_MOUSE	R.RHS(+79.97)GQDVHVVLK.L	Y	60.7	1453.72	12	485.582	3	14.6692			1320	1320	1701	S3:Phosphorylation (STY):1000.00
994	sp|A2APT9|KLD7A_MOUSE	R.KVS(+79.97)LLQIAENPELQLQPEGFR.M	Y	37.05	2488.27	21	830.431	3	47.2338				0	25902	S3:Phosphorylation (STY):1000.00
2032	sp|Q8CHW4|EI2BE_MOUSE	R.AGS(+79.97)PQLDDIR.V	Y	32.5	1150.5	10	576.27	2	23.7037				0	9254	S3:Phosphorylation (STY):1000.00
48	sp|Q8CGN5|PLIN1_MOUSE	R.RVS(+79.97)TLANTLSR.H	Y	76.13	1296.66	11	649.338	2	22.4661	32900	34200	36000	103100	7040	S3:Phosphorylation (STY):20.00
23	sp|A2ASS6|TITIN_MOUSE	K.KLS(+79.97)ETVEETEGNSFK.L	Y	52.25	1776.78	15	889.401	2	24.6509			537	537	9779	S3:Phosphorylation (STY):20.41
14	sp|P05064|ALDOA_MOUSE	R.LQS(+79.97)IGTENTEENRR.F	Y	53.89	1725.77	14	863.894	2	15.7133	3800	3200	3560	10560	2771	S3:Phosphorylation (STY):22.45
25	sp|Q91V92|ACLY_MOUSE	R.TAS(+79.97)FSESR.A	Y	57.13	963.37	8	482.694	2	14.9919	8350	9230	9200	26780	1935	S3:Phosphorylation (STY):22.87
8987	sp|Q61122|NAB1_MOUSE	R.QVS(+79.97)REVTYK.Y	Y	29.6	1188.55	9	595.287	2	34.4677			315	315	16770	S3:Phosphorylation (STY):23.44
273	sp|P27546|MAP4_MOUSE	K.DMS(+79.97)PSAETEAPLAK.N	Y	85.71	1525.64	14	763.829	2	23.5587	61600	61700		123300	9395	S3:Phosphorylation (STY):27.16
48	sp|Q8CGN5|PLIN1_MOUSE	R.AMS(+79.97)LSDALK.G	Y	77.31	1014.45	9	508.233	2	31.1434	115000	110000	102000	327000	14468	S3:Phosphorylation (STY):32.28
14	sp|P05064|ALDOA_MOUSE	R.LQS(+79.97)IGTENTEENR.R	Y	76	1569.67	13	785.845	2	18.1186	3740	5910	2970	12620	4309	S3:Phosphorylation (STY):32.97
48	sp|Q8CGN5|PLIN1_MOUSE	R.RVS(+79.97)DSFFRPSVMEPILGR.A	Y	75.63	2172.06	18	725.036	3	41.0145	107000	98600	87000	292600	22078	S3:Phosphorylation (STY):33.89
1837	sp|Q8VH51|RBM39_MOUSE	K.DKS(+79.97)PVREPIDNLTPEER.D	Y	49.87	2073.97	17	692.337	3	23.5639	6100			6100	9048	S3:Phosphorylation (STY):43.70
986	sp|Q5EBG6|HSPB6_MOUSE	R.RAS(+79.97)APLPGFSAPGR.L	Y	69.36	1462.71	14	732.367	2	25.7125			62400	62400	10112	S3:Phosphorylation (STY):50.34
1749	sp|Q52KI8|SRRM1_MOUSE	K.EKS(+79.97)PELPEPSVR.M	Y	59.89	1446.68	12	724.353	2	20.4997	15800	16900	14000	46700	6282	S3:Phosphorylation (STY):58.30
48	sp|Q8CGN5|PLIN1_MOUSE	R.LAS(+79.97)GGADLALGSIEK.V	Y	87.86	1480.72	15	741.37	2	35.301	36200	30700	28400	95300	17848	S3:Phosphorylation (STY):85.33
37	sp|Q5SWU9|ACACA_MOUSE	K.KIDS(+79.97)QRDFTVASPAEFVTR.F	Y	49.62	2246.07	19	749.693	3	38.475			1310	1310	19249	S4:Phosphorylation (STY):23.70
24	sp|P20152|VIME_MOUSE	R.QVQS(+79.97)LTCEVDALK.G	Y	42.6	1512.69	13	757.368	2	37.129			8780	8780	17907	S4:Phosphorylation (STY):39.76
88	sp|P48678|LMNA_MOUSE	R.LRLS(+79.97)PSPTSQR.S	Y	67.59	1320.66	11	661.346	2	17.6203	28400	66400	40700	135500	3769	S4:Phosphorylation (STY):45.01
1367	sp|Q9DBC7|KAP0_MOUSE	R.EDEIS(+79.97)PPPPNPVVK.G	Y	71.49	1596.74	14	799.376	2	24.902				0	10196	S5:Phosphorylation (STY):1000.00
96	sp|O54724|CAVN1_MOUSE	K.SLKES(+79.97)EALPEK.E	Y	49.77	1309.62	11	655.815	2	16.8222		737	737	1474	3144	S5:Phosphorylation (STY):20.17
130	sp|Q9Z2V4|PCKGC_MOUSE	K.VIQGS(+79.97)LDSLPQAVR.K	Y	41.79	1561.79	14	781.894	2	32.4537				0	15029	S5:Phosphorylation (STY):28.36
1	sp|P19096|FAS_MOUSE	K.LKDLS(+79.97)KFDASFFGVHPK.Q	Y	36.58	2014.99	17	672.685	3	47.2368				0	26352	S5:Phosphorylation (STY):30.64
2497	sp|P49586|PCY1A_MOUSE	R.MLQAIS(+79.97)PK.Q	Y	38.76	966.461	8	484.244	2	20.163				0	6125	S6:Phosphorylation (STY):1000.00
41	sp|P63017|HSP7C_MOUSE	K.CNEIIS(+79.97)WLDK.N	Y	34.56	1299.56	10	650.79	2	49.2414	210		115	325	28421	S6:Phosphorylation (STY):1000.00
416	sp|Q6P5H2|NEST_MOUSE	K.APLVGS(+79.97)PVHLGPSQPLK.F	Y	46.98	1775.93	17	592.989	3	30.9142	5440		5630	11070	14238	S6:Phosphorylation (STY):20.85
599	sp|Q8R1B4|EIF3C_MOUSE	K.QPLLLS(+79.97)EDEEDTKR.V	Y	53.73	1751.8	14	876.918	2	25.1377	2840	8300	970	12110	9350	S6:Phosphorylation (STY):53.33
55	sp|P11499|HS90B_MOUSE	K.IEDVGS(+79.97)DEEDDSGKDK.K	Y	49.91	1816.69	16	606.576	3	14.4764		518	753	1271	1692	S6:Phosphorylation (STY):56.47
1592	sp|Q8BI84|TGO1_MOUSE	R.EEAKPAS(+79.97)PSSVQDR.S	Y	40.9	1579.69	14	527.572	3	13.6802			81.5	81.5	1409	S7:Phosphorylation (STY):26.31
1076	sp|Q80YR5|SAFB2_MOUSE	R.APTAALS(+79.97)PEPQDSKEDVKK.F	N	72.07	2089.99	19	697.678	3	15.4242		2360	1830	4190	2790	S7:Phosphorylation (STY):26.50
867	sp|D3YXK2|SAFB1_MOUSE	R.APTAALS(+79.97)PEPQDSKEDVKK.F	N	72.07	2089.99	19	697.678	3	15.4242		2360	1830	4190	2790	S7:Phosphorylation (STY):26.50
186	sp|Q63918|CAVN2_MOUSE	K.SSPFKVS(+79.97)PLSFGR.K	Y	66.4	1487.72	13	496.92	3	35.8597	5530	4350		9880	18007	S7:Phosphorylation (STY):28.22
26	sp|P08249|MDHM_MOUSE	K.EGVVECS(+79.97)FVQSK.E	Y	66.77	1390.58	12	696.303	2	29.3594	28700	29200	25300	83200	12493	S7:Phosphorylation (STY):28.70
866	sp|Q569Z6|TR150_MOUSE	R.ASVSDLS(+79.97)PR.E	Y	50.37	1010.44	9	506.232	2	16.6717	6140	6010	5690	17840	3705	S7:Phosphorylation (STY):32.46
11	sp|P01942|HBA_MOUSE	K.VADALAS(+79.97)AAGHLDDLPGALSALSDLHAHK.L	Y	86.63	2915.42	29	584.089	5	44.79	369000	172000	244000	785000	23721	S7:Phosphorylation (STY):39.87
11	sp|P01942|HBA_MOUSE	K.KVADALAS(+79.97)AAGHLDDLPGALSALSDLHAHK.L	Y	71.06	3043.51	30	609.713	5	44.8827	101000	29400	37800	168200	24655	S8:Phosphorylation (STY):27.74
72	sp|E9Q4Z2|ACACB_MOUSE	R.MAVPISVS(+79.97)NPDLLR.H	Y	67.94	1590.78	14	796.403	2	40.9268	39300	30800	39000	109100	21160	S8:Phosphorylation (STY):28.86
44	sp|Q8QZT1|THIL_MOUSE	K.IHMGNCAENT(+79.97)AK.K	Y	54.58	1367.54	12	684.769	2	15.1551	539	582		1121	1925	T10:Phosphorylation (STY):1000.00
844	sp|Q9D5V6|SYAP1_MOUSE	R.DDNLPLTEAVRPKT(+79.97)PPVVIK.S	Y	49.79	2281.21	20	571.314	4	33.5703			21500	21500	15617	T14:Phosphorylation (STY):27.25
70	sp|Q921G7|ETFD_MOUSE	K.VT(+79.97)VFAEGCHGHLAK.Q	Y	44.82	1547.7	14	516.903	3	19.2152				0	5294	T2:Phosphorylation (STY):1000.00
189	sp|P14211|CALR_MOUSE	K.DMHGDSEYNIMFGPDICGPGT(+79.97)K.K	Y	52.65	2462.96	22	616.757	4	38.036			563	563	19043	T21:Phosphorylation (STY):37.25
56	sp|Q9QXS1|PLEC_MOUSE	K.LHRT(+79.97)ELATQEK.V	Y	31.44	1404.68	11	469.238	3	15.9689			9370	9370	2956	T4:Phosphorylation (STY):61.69
196	sp|E9Q7G0|NUMA1_MOUSE	K.ELQQT(+79.97)LEQLK.I	Y	30.45	1308.63	10	437.224	3	24.7707			1370	1370	9275	T5:Phosphorylation (STY):1000.00
151	sp|P08032|SPTA1_MOUSE	R.IQVIT(+79.97)ER.G	Y	34	937.463	7	469.741	2	23.9042			1140	1140	8355	T5:Phosphorylation (STY):1000.00
798	sp|Q9D6P8|CALL3_MOUSE	M.ADQLT(+79.97)EEQIAEFK.E	N	36.54	1600.7	13	801.364	2	39.5637			7990	7990	21166	T5:Phosphorylation (STY):1000.00
282	sp|P0DP27|CALM2_MOUSE	M.ADQLT(+79.97)EEQIAEFK.E	N	36.54	1600.7	13	801.364	2	39.5637			7990	7990	21166	T5:Phosphorylation (STY):1000.00
282	sp|P0DP28|CALM3_MOUSE	M.ADQLT(+79.97)EEQIAEFK.E	N	36.54	1600.7	13	801.364	2	39.5637			7990	7990	21166	T5:Phosphorylation (STY):1000.00
282	sp|P0DP26|CALM1_MOUSE	M.ADQLT(+79.97)EEQIAEFK.E	N	36.54	1600.7	13	801.364	2	39.5637			7990	7990	21166	T5:Phosphorylation (STY):1000.00
1	sp|P19096|FAS_MOUSE	K.ACVDT(+79.97)ALENLSTLK.M	Y	69.29	1556.72	14	779.37	2	44.5358	31900	38400	36600	106900	25160	T5:Phosphorylation (STY):25.21
901	sp|O35215|DOPD_MOUSE	R.LCAAT(+79.97)ATILDKPEDR.V	Y	69.98	1695.79	15	848.905	2	29.0358	1710		1290	3000	12578	T5:Phosphorylation (STY):32.28
1093	sp|Q8BJU0|SGTA_MOUSE	R.APDRT(+79.97)PPSEEDSAEAER.L	Y	72.36	1935.78	17	646.27	3	14.6617				0	1833	T5:Phosphorylation (STY):32.97
100	sp|Q64433|CH10_MOUSE	K.VLQAT(+79.97)VVAVGSGGK.G	Y	55.88	1364.71	14	683.357	2	33.4453				0	16549	T5:Phosphorylation (STY):41.57
2925	sp|Q7TQD2|TPPP_MOUSE	K.AANKT(+79.97)PPKSPGDPAR.A	Y	67.49	1585.76	15	529.597	3	13.1223	185	192	215	592	1127	T5:Phosphorylation (STY):63.97
2	sp|P07724|ALBU_MOUSE	K.AADKDT(+79.97)CFSTEGPNLVTR.C	Y	79.5	2003.87	18	1002.94	2	27.9979	63000	60600	49000	172600	11192	T6:Phosphorylation (STY):47.09
23	sp|A2ASS6|TITIN_MOUSE	K.VEAPPIT(+79.97)VPEEPK.E	Y	29.48	1484.72	13	743.387	2	37.2825				0	18745	T7:Phosphorylation (STY):1000.00
76	sp|P07901|HS90A_MOUSE	K.KCLELFT(+79.97)ELAEDKENYK.K	Y	39.3	2151.98	17	718.344	3	41.4628				0	21351	T7:Phosphorylation (STY):61.14
5	sp|P63038|CH60_MOUSE	K.Y(+79.97)KNIGAKLVQDVANNTNEEAGDGTTTATVLAR.S	Y	46.68	3413.65	32	1138.91	3	26.668			2060	2060	11153	Y1:Phosphorylation (STY):27.33
2	sp|P07724|ALBU_MOUSE	K.Y(+79.97)MCENQATISSK.L	Y	47.69	1453.56	12	727.785	2	21.0773				0	6528	Y1:Phosphorylation (STY):61.82
298	sp|O88322|NID2_MOUSE	R.ITQTAEGLDPENY(+79.97)LSIK.T	Y	42.21	1970.92	17	986.454	2	44.2868				0	22826	Y13:Phosphorylation (STY):22.85
1	sp|P19096|FAS_MOUSE	R.AY(+79.97)LQARFPQLDDTSFANSR.D	Y	52.17	2279.04	19	760.678	3	32.4722		8550		8550	14598	Y2:Phosphorylation (STY):56.41
9	sp|P13707|GPDA_MOUSE	K.VCY(+79.97)EGQPVGEFIR.C	Y	54.76	1575.68	13	788.843	2	37.9945	1360	907	3390	5657	19398	Y3:Phosphorylation (STY):1000.00
2	sp|P07724|ALBU_MOUSE	K.LGEY(+79.97)GFQNAILVR.Y	Y	44.04	1558.75	13	780.391	2	41.4447				0	22155	Y4:Phosphorylation (STY):1000.00
492	sp|P47757|CAPZB_MOUSE	M.S(+79.97)DQQLDC(+57.02)ALDLMR.R	Y	40.11	1643.67	13	822.855	2	47.4982	282			282	26580	S1:Phosphorylation (STY):1000.00
2	sp|P07724|ALBU_MOUSE	K.S(+79.97)LH(+15.99)TLFGDK.L	Y	37.79	1112.49	9	557.266	2	44.8253			2070	2070	23785	S1:Phosphorylation (STY):26.52
14	sp|P05064|ALDOA_MOUSE	K.S(+79.97)KGGVVGIKVD(+21.98)KGVVPLAGTNGETTTQGLDGLSER.C	Y	58.38	3540.78	35	1181.25	3	32.7512		1310	2320	3630	14489	S1:Phosphorylation (STY):43.55
2114	sp|Q9R078|AAKB1_MOUSE	R.S(+79.97)QNN(+0.98)FVAILDLPEGEHQYK.F	Y	48.39	2282.03	19	761.69	3	42.8295		1370		1370	23272	S1:Phosphorylation (STY):67.47
322	sp|P39447|ZO1_MOUSE	R.IDSPGLKPAS(+79.97)QQK(+210.20).A	Y	41.05	1657.91	13	553.636	3	19.3638	40600			40600	4958	S10:Phosphorylation (STY):71.72
46	sp|Q8BMS1|ECHA_MOUSE	K.AGLEQGSDAGYLAES(+79.97)Q(+0.98)K.F	Y	34.2	1803.76	17	902.891	2	46.844				0	26415	S15:Phosphorylation (STY):82.63
18	sp|P16546|SPTN1_MOUSE	R.WRS(+79.97)LQQ(+0.98)LAEER.S	Y	29.95	1495.68	11	748.861	2	30.374			5770	5770	13904	S3:Phosphorylation (STY):1000.00
85	sp|P02468|LAMC1_MOUSE	K.NIS(+79.97)QDLEKQAAR(+14.02).V	Y	35.87	1465.69	12	489.576	3	28.944			23600	23600	13194	S3:Phosphorylation (STY):1000.00
116	sp|Q80X90|FLNB_MOUSE	K.TYS(+79.97)VEY(+79.97)LPK.V	Y	29.41	1258.49	9	630.26	2	13.7048				0	1402	S3:Phosphorylation (STY):24.44
934	sp|Q6P4T2|U520_MOUSE	R.QLS(+79.97)R(+28.03)FYDDAIVSQK.K	Y	46.14	1776.84	14	593.305	3	24.2513				0	8785	S3:Phosphorylation (STY):28.36
209	sp|P31324|KAP3_MOUSE	R.RAS(+79.97)VC(+57.02)AEAYNPDEEEDDAESR.I	Y	123.78	2491.94	21	831.664	3	22.0372	348	572	772	1692	7114	S3:Phosphorylation (STY):41.94
48	sp|Q8CGN5|PLIN1_MOUSE	R.GLS(+79.97)APSC(+57.02)PGLDDK.T	Y	81.13	1395.57	13	698.799	2	24.7182	27500	31800	28700	88000	9914	S3:Phosphorylation (STY):47.09
108	sp|Q8BTM8|FLNA_MOUSE	R.RAPS(+79.97)VANIGSHC(+57.02)DLSLK.I	Y	53.27	1903.9	17	635.643	3	23.8738		4510	4020	8530	8555	S4:Phosphorylation (STY):21.23
605	sp|Q3UPL0|SC31A_MOUSE	R.EIVES(+79.97)C(+57.02)DLK.N	Y	39.95	1171.48	9	586.745	2	33.5657	10500	9400		19900	15500	S5:Phosphorylation (STY):1000.00
53	sp|Q62261|SPTB2_MOUSE	K.GDQVS(+79.97)QN(+0.98)GLPAEQGSPR.M	Y	70.08	1819.77	17	910.899	2	20.3355	505	770		1275	5738	S5:Phosphorylation (STY):109.46
35	sp|Q8K2B3|SDHA_MOUSE	R.ACALS(+79.97)IAESC(+57.02)RPGDK.V	Y	62.87	1656.7	15	829.363	2	27.2468	10800	20600	16800	48200	11177	S5:Phosphorylation (STY):61.69
11	sp|P01942|HBA_MOUSE	K.VADALAS(+79.97)AAGHLD(+43.99)DLPGALSALSDLHAHK.L	Y	47.04	2959.41	29	740.867	4	44.1588				0	23857	S7:Phosphorylation (STY):38.29
76	sp|P07901|HS90A_MOUSE	K.T(+79.97)KFENLC(+57.02)K.I	Y	30.18	1118.48	8	560.251	2	16.4673			97700	97700	3100	T1:Phosphorylation (STY):1000.00
67	sp|Q8CC88|VWA8_MOUSE	R.T(+79.97)LVLEGLEKAE(+21.98)R.N	Y	38.6	1458.71	12	730.362	2	20.8917		5060		5060	6056	T1:Phosphorylation (STY):1000.00
466	sp|Q9WTP7|KAD3_MOUSE	R.T(+79.97)LPQAEALDK(+42.01).V	Y	34	1206.55	10	604.29	2	23.2853	248			248	8651	T1:Phosphorylation (STY):1000.00
64	sp|P05977|MYL1_MOUSE	R.T(+79.97)GEC(+57.02)K(+42.02)ITLSQVGDVLR.A	Y	48.62	1896.91	16	633.329	3	35.7385	155000			155000	18448	T1:Phosphorylation (STY):22.09
3922	sp|E9Q286|ICE1_MOUSE	R.T(+79.97)ALGEPSAAAS(+79.97)LAQGR.H	Y	30.19	1658.71	16	553.912	3	20.7823			20800	20800	6807	T1:Phosphorylation (STY):22.09
16	sp|Q60597|ODO1_MOUSE	R.T(+79.97)VDW(+15.99)ALAEYMAFGSLLK.E	Y	36.71	2009.92	17	670.982	3	44.7287	701			701	24284	T1:Phosphorylation (STY):36.20
2	sp|P07724|ALBU_MOUSE	K.T(+79.97)CVADESAANC(+57.02)DK.S	Y	89.5	1462.51	13	732.261	2	15.2089	1080	2930	5500	9510	2313	T1:Phosphorylation (STY):61.82
2	sp|P07724|ALBU_MOUSE	K.T(+79.97)C(+57.02)VADESAANCDK.S	Y	87.04	1462.51	13	732.259	2	14.8301	2090	2000	1160	5250	1729	T1:Phosphorylation (STY):68.47
6972	sp|Q9QVN7|TCEA2_MOUSE	R.TGGTQTDLFT(+79.97)C(+57.02)N(+0.98)K(+14.02).C	Y	46.51	1536.62	13	769.312	2	25.2303				0	9438	T10:Phosphorylation (STY):61.69
1356	sp|Q9QUI0|RHOA_MOUSE	K.DGVREVFEMAT(+79.97)RAALQAR(+14.02).R	Y	38.19	2113.01	18	705.342	3	42.3258			190000	190000	23153	T11:Phosphorylation (STY):1000.00
37	sp|Q5SWU9|ACACA_MOUSE	R.LT(+79.97)FLVAQ(+0.98)K.D	Y	42.75	999.504	8	500.752	2	25.0193				0	9811	T2:Phosphorylation (STY):1000.00
452	sp|P26043|RADI_MOUSE	K.LT(+79.97)PK(+42.01)IGFPWSEIR.N	N	30.55	1664.83	13	555.951	3	41.923	4180			4180	21089	T2:Phosphorylation (STY):47.82
333	sp|P26041|MOES_MOUSE	R.LT(+79.97)PK(+42.01)IGFPWSEIR.N	N	30.55	1664.83	13	555.951	3	41.923	4180			4180	21089	T2:Phosphorylation (STY):47.82
914	sp|P26040|EZRI_MOUSE	K.LT(+79.97)PK(+42.01)IGFPWSEIR.N	N	30.55	1664.83	13	555.951	3	41.923	4180			4180	21089	T2:Phosphorylation (STY):47.82
9	sp|P13707|GPDA_MOUSE	K.LT(+79.97)E(+43.99)IINTQHENVK.Y	Y	46.05	1661.77	13	416.448	4	17.0318				0	3301	T2:Phosphorylation (STY):56.99
2	sp|P07724|ALBU_MOUSE	K.LQT(+79.97)C(+57.02)CDKPLLK.K	Y	60.06	1397.64	11	699.837	2	18.6784	37100	8780	1710	47590	4196	T3:Phosphorylation (STY):1000.00
2	sp|P07724|ALBU_MOUSE	K.LQT(+79.97)CC(+57.02)DKPLLK.K	Y	60.14	1397.64	11	699.829	2	18.9392	40000	43800	46000	129800	4846	T3:Phosphorylation (STY):1000.00
870	sp|O08715|AKAP1_MOUSE	K.AMT(+79.97)PPLPVSTQPFSN(+0.98)GVLK.E	Y	42.94	2064	19	689.012	3	44.4005	9010		1450	10460	24388	T3:Phosphorylation (STY):26.50
196	sp|E9Q7G0|NUMA1_MOUSE	R.LHET(+79.97)LKQ(+0.98)C(+57.02)QNLK(+42.01).T	Y	29.89	1633.75	12	545.598	3	16.0583	463			463	3022	T4:Phosphorylation (STY):1000.00
3418	sp|Q8BIK4|DOCK9_MOUSE	K.RIRT(+79.97)VLMATAQ(+0.98)MK.E	Y	36.04	1598.8	13	800.407	2	19.0117			62300	62300	4876	T4:Phosphorylation (STY):115.97
1509	sp|Q61584|FXR1_MOUSE	K.VPGVT(+79.97)AIE(+43.99)LDEDTGTFR.I	Y	30.17	1942.86	17	648.638	3	32.4645		5720		5720	14544	T5:Phosphorylation (STY):46.32
219	sp|P68254|1433T_MOUSE	R.YDDMAT(+79.97)C(+57.02)MK(+42.01).A	Y	70	1255.4	9	628.713	2	22.3452	13700	14700	14900	43300	7334	T6:Phosphorylation (STY):119.32
160	sp|P26443|DHE3_MOUSE	MY(+79.97)R(+14.02)RLGEALLLSR.A	Y	34.9	1670.87	13	557.97	3	47.9237		140		140	26204	Y2:Phosphorylation (STY):85.84
2	sp|P07724|ALBU_MOUSE	R.ENY(+79.97)GELADC(+57.02)CTK.Q	Y	59.67	1481.52	12	741.77	2	23.405	1330			1330	8749	Y3:Phosphorylation (STY):36.20
2	sp|P07724|ALBU_MOUSE	R.ENY(+79.97)GELADCC(+57.02)TK.Q	Y	52.75	1481.52	12	741.769	2	23.7527			427	427	8779	Y3:Phosphorylation (STY):47.82
53	sp|Q62261|SPTB2_MOUSE	R.IIY(+79.97)IR(+31.99)EQWANLEQLSAIR.K	Y	43.95	2327.17	18	776.742	3	40.6834		809		809	21676	Y3:Phosphorylation (STY):69.89
2	sp|P07724|ALBU_MOUSE	K.C(+57.02)CT(+79.97)LPEDQR.L	Y	50.34	1200.43	9	401.161	3	14.8288	670			670	2122	T3:Phosphorylation (STY):1000.00
546	sp|Q8BTI8|SRRM2_MOUSE	K.AAETPAVASC(+57.02)WSGPQVS(+79.97)PEHK.E	Y	34.68	2287.99	21	1145.01	2	27.8978		193		193	11802	S17:Phosphorylation (STY):30.64
35	sp|Q8K2B3|SDHA_MOUSE	R.AC(+57.02)ALS(+79.97)IAESCRPGDK.V	Y	57.8	1656.7	15	829.356	2	23.163	452	258		710	7873	S5:Phosphorylation (STY):42.68
6	sp|Q8BWT1|THIM_MOUSE	K.YAVGSAC(+57.02)IGGGQGIALIIQNT(+79.97)A(+21.98)	Y	50.81	2235.04	22	746.03	3	49.2638				0	27951	T21:Phosphorylation (STY):43.08
12	sp|P38647|GRP75_MOUSE	K.D(+42.01)KGT(+79.97)GREQQIVIQSSGGLSK.D	Y	37.82	2209.07	20	737.361	3	32.9553				0	15422	T4:Phosphorylation (STY):91.60
1574	sp|Q6Q899|DDX58_MOUSE	K.D(+43.99)NS(+79.97)KFSELWIVDK.G	Y	44.51	1703.74	13	568.926	3	38.5418			315	315	20534	S3:Phosphorylation (STY):22.45
162	sp|P19783|COX41_MOUSE	R.D(-18.01)Y(+79.97)PLPDVAHVTMLSASQK.A	Y	40.56	2032.93	18	678.649	3	37.572			783	783	19834	Y2:Phosphorylation (STY):51.66
35	sp|Q8K2B3|SDHA_MOUSE	K.LRFAD(+21.98)GS(+79.97)IR.T	Y	30.36	1135.52	9	568.777	2	35.4102		561		561	17874	S7:Phosphorylation (STY):1000.00
116	sp|Q80X90|FLNB_MOUSE	R.E(+43.99)T(+79.97)ADFKVDTK.A	Y	29.5	1276.52	10	639.26	2	40.174	2410000			2410000	21266	T2:Phosphorylation (STY):51.59
112	sp|O08528|HXK2_MOUSE	K.LSPELLTTGSFE(+21.98)T(+79.97)K.D	Y	30.73	1623.74	14	812.872	2	45.2405			6710	6710	24728	T13:Phosphorylation (STY):23.70
11	sp|P01942|HBA_MOUSE	K.K(+42.01)VADALAS(+79.97)AAGHLDDLPGALSALSDLHAHK.L	Y	41.81	3085.52	30	772.407	4	43.71				0	23895	S8:Phosphorylation (STY):31.17
3	sp|Q99KI0|ACON_MOUSE	K.K(+14.02)GEKNT(+79.97)IVTSYNR.N	Y	46.65	1602.78	13	535.261	3	16.6615		2380		2380	2809	T6:Phosphorylation (STY):47.09
9	sp|P13707|GPDA_MOUSE	K.L(+43.01)T(+79.97)EIINTQHENVK.Y	Y	66.91	1660.78	13	554.595	3	16.6058	47300	83000		130300	3330	T2:Phosphorylation (STY):76.17
367	sp|O35855|BCAT2_MOUSE	R.M(+42.01)LRS(+79.97)AR(+14.02)RLC(+57.02)LPDFDK.Q	Y	41.19	2012.97	15	504.25	4	32.0893				0	14311	S4:Phosphorylation (STY):1000.00
48	sp|Q8CGN5|PLIN1_MOUSE	R.AM(+15.99)S(+79.97)LSDALK.G	Y	65.29	1030.44	9	516.232	2	22.7073	2980	3630	3550	10160	8113	S3:Phosphorylation (STY):32.28
584	sp|Q9QYB1|CLIC4_MOUSE	K.N(+162.05)S(+79.97)RPEANEALER.G	Y	30.83	1626.69	12	814.364	2	20.3185	60300			60300	6361	S2:Phosphorylation (STY):1000.00
24	sp|P20152|VIME_MOUSE	K.N(+162.05)LQEAEEWY(+79.97)K.S	Y	29.59	1550.62	10	776.317	2	38.8002	7960			7960	19915	Y9:Phosphorylation (STY):1000.00
34	sp|P13542|MYH8_MOUSE	K.NKDP(+31.99)LNDT(+79.97)VVGLYQK.S	Y	36.05	1814.85	15	908.45	2	28.2228		236		236	11443	T8:Phosphorylation (STY):23.70
227	sp|P13412|TNNI2_MOUSE	R.Q(+42.01)HLKS(+79.97)VM(+15.99)LQIAATELEKEESR.R	Y	41.44	2577.25	21	645.342	4	43.8722				0	23876	S5:Phosphorylation (STY):64.00
6	sp|Q8BWT1|THIM_MOUSE	K.Q(+0.98)T(+79.97)MQVDEHARPQTTLEQLQK.L	Y	32.45	2461.13	20	1231.58	2	26.7255			222	222	10531	T2:Phosphorylation (STY):28.74
162	sp|P19783|COX41_MOUSE	K.VQ(+0.98)LY(+79.97)RIQ(+0.98)FNESFAEMNR.G	Y	36.7	2225.98	17	743.006	3	35.2217				0	17344	Y4:Phosphorylation (STY):52.22
35	sp|Q8K2B3|SDHA_MOUSE	R.R(+42.01)LALT(+79.97)GAWPGTLQK.Q	Y	33.41	1632.84	14	817.438	2	40.8962				0	21051	T5:Phosphorylation (STY):23.15
4672	sp|Q8BXC6|COMD2_MOUSE	K.EIR(+31.99)T(+79.97)ILNELAPR.L	Y	29.5	1535.77	12	512.939	3	29.8417			810	810	13274	T4:Phosphorylation (STY):1000.00
199	sp|Q8VHY0|CSPG4_MOUSE	K.S(+42.01)(+79.97)QVLFSVSQSAR.H	Y	33.4	1429.66	12	715.828	2	37.9667		30600		30600	20094	S1:Phosphorylation (STY):79.02
5488	sp|Q8VE37|RCC1_MOUSE	R.S(+42.01)PPEDAIPKS(+79.97)K.K	Y	32.9	1289.59	11	645.798	2	16.3721	4960			4960	2456	S10:Phosphorylation (STY):1000.00
100	sp|Q64433|CH10_MOUSE	K.S(+162.05)QGKVLQAT(+79.97)VVAVGSGGK.G	Y	39.72	1926.97	18	643.331	3	22.2209		282		282	7231	T9:Phosphorylation (STY):41.57
4002	sp|P97822|AN32E_MOUSE	K.DLS(+162.05)T(+79.97)VEALQNLK.N	Y	33.89	1571.73	12	524.922	3	31.0815				0	14587	T4:Phosphorylation (STY):1000.00
821	sp|P29391|FRIL1_MOUSE	R.T(+42.01)(+79.97)DPHLC(+57.02)DFLESHYLDK.E	Y	48.12	2110.87	16	528.731	4	38.0255	20800	22200	19900	62900	19027	T1:Phosphorylation (STY):32.22
1086	sp|Q9CWG8|NDUF7_MOUSE	K.T(+42.01)(+79.97)C(+57.02)AISIHLVEVS(+79.97)QK.L	Y	36.78	1785.78	14	596.262	3	22.3213		60200	60700	120900	7131	T1:Phosphorylation (STY):67.69
56	sp|Q9QXS1|PLEC_MOUSE	R.T(+27.99)GKVT(+79.97)VEK.V	Y	29.17	968.458	8	485.248	2	22.3117				0	7295	T5:Phosphorylation (STY):1000.00
35	sp|Q8K2B3|SDHA_MOUSE	K.V(+42.01)PS(+79.97)IK(+42.01)ANAGEESVMNLDK.L	Y	36.14	2064.94	18	689.325	3	26.6138				0	11218	S3:Phosphorylation (STY):50.04
470	sp|Q14DH7|ACSS3_MOUSE	K.V(+43.01)EY(+79.97)IPLLEEALR.I	Y	32.41	1566.77	12	523.268	3	43.311		114000	114000	228000	24565	Y3:Phosphorylation (STY):1000.00
918	sp|Q8VDQ1|PTGR2_MOUSE	R.V(+27.99)EEFS(+79.97)LPDALNEGQVQVR.T	Y	41.18	2136.97	18	713.331	3	40.526				0	21219	S5:Phosphorylation (STY):1000.00
515	sp|A2AAJ9|OBSCN_MOUSE	R.Y(+42.01)S(+79.97)LRQDGAVC(+57.02)ELQIR.D	Y	33.37	1928.88	15	643.978	3	24.2095			4270	4270	9105	S2:Phosphorylation (STY):1000.00
2	sp|P07724|ALBU_MOUSE	R.Y(+43.01)T(+79.97)QKAPQVSTPTLVEAAR.N	Y	46.15	2082.01	18	1042.02	2	24.8442				0	9135	T2:Phosphorylation (STY):67.12
7	sp|Q5SX39|MYH4_MOUSE	R.Y(+31.99)KVLNAS(+79.97)AIPEGQFIDSK.K	N	30.15	2090.99	18	698.002	3	35.4923				0	18064	S7:Phosphorylation (STY):57.10
34	sp|P13542|MYH8_MOUSE	R.Y(+31.99)KVLNAS(+79.97)AIPEGQFIDSK.K	N	30.15	2090.99	18	698.002	3	35.4923				0	18064	S7:Phosphorylation (STY):57.10
17	sp|Q5SX40|MYH1_MOUSE	R.Y(+31.99)KVLNAS(+79.97)AIPEGQFIDSK.K	N	30.15	2090.99	18	698.002	3	35.4923				0	18064	S7:Phosphorylation (STY):57.10
3	sp|Q99KI0|ACON_MOUSE	K.C(+57.02)K(+210.20)S(+79.97)QFTITPGSEQIR.A	Y	36.24	2041.03	15	1021.53	2	25.9147	4430			4430	10123	S3:Phosphorylation (STY):28.36
26	sp|P08249|MDHM_MOUSE	K.GC(+57.02)DVVVIPAGVPRK(+27.99)PGMT(+79.97)R.D	Y	29.27	2116.03	19	1059.03	2	30.0688			316	316	13228	T18:Phosphorylation (STY):1000.00
33	sp|P50544|ACADV_MOUSE	R.EN(+0.98)M(+15.99)AS(+79.97)LQSSPQHQELFR.N	Y	31.84	2097.88	17	1049.95	2	25.8918				0	9956	S5:Phosphorylation (STY):28.36
													7128333

## Sheet: others
Carboxylation (DKW)	Protein Group	Accession	Peptide	Unique	-10lgP	Mass	Length	m/z	z	RT	Area RUN1	Area RUN2	Area RUN3		Scan		AScore
	27	sp|P60710|ACTB_MOUSE	K.D(+43.99)LYAN(+0.98)TVLSGGTTMYPGIADR.M	N	34.04	2259.04	21	1130.54	2	46.0765		519		519	25978		D1:Carboxylation (DKW):91.25
	29	sp|P63260|ACTG_MOUSE	K.D(+43.99)LYAN(+0.98)TVLSGGTTMYPGIADR.M	N	34.04	2259.04	21	1130.54	2	46.0765		519		519	25978		D1:Carboxylation (DKW):91.25
	12	sp|P38647|GRP75_MOUSE	K.NAVITVPAYFND(+43.99)SQ(+0.98)R.Q	Y	38.91	1738.82	15	870.424	2	40.9548			1840	1840	22626		D12:Carboxylation (DKW):1000.00
	41	sp|P63017|HSP7C_MOUSE	K.TVTNAVVTVPAYFND(+43.99)SQ(+0.98)R.Q	Y	43	2025.96	18	1014	2	40.2975		2640		2640	21905		D15:Carboxylation (DKW):1000.00
	3	sp|Q99KI0|ACON_MOUSE	R.YD(+43.99)LLEK(+42.01)NINIVR.K	Y	35.05	1574.83	12	788.423	2	40.5951			354	354	20762		D2:Carboxylation (DKW):1000.00
	3	sp|Q99KI0|ACON_MOUSE	R.TD(+43.99)IANLAEEFK.D	Y	50.97	1293.61	11	647.814	2	37.8743	16600			16600	19748		D2:Carboxylation (DKW):87.58
	1511	sp|Q6IME9|K2C72_MOUSE	K.LD(+43.99)QLEGALQQAK.E	Y	40.81	1356.69	12	679.356	2	31.2748	1610000	1610000	1650000	4870000	14415		D2:Carboxylation (DKW):94.89
	131	sp|P11404|FABPH_MOUSE	K.LVD(+43.99)SKN(+0.98)FDDYMK.S	Y	30.18	1518.65	12	760.36	2	30.4761	46500			46500	12100		D3:Carboxylation (DKW):22.85
	104	sp|Q03265|ATPA_MOUSE	R.VVD(+43.99)ALGNAIDGK.G	Y	39.7	1214.61	12	608.31	2	24.5035				0	8912		D3:Carboxylation (DKW):41.52
	28	sp|Q64521|GPDM_MOUSE	R.LVQD(+43.99)YGLESEVAQHLAK.T	Y	41.63	1942.96	17	648.661	3	35.9095	1920			1920	17115		D4:Carboxylation (DKW):90.97
	194	sp|P42125|ECI1_MOUSE	K.VGVVD(+43.99)EVVPEDQVHSK.A	Y	34.56	1778.87	16	890.457	2	31.6528	420			420	15063		D5:Carboxylation (DKW):27.42
	26	sp|P08249|MDHM_MOUSE	R.LTLYD(+43.99)IAHTPGVAADLSHIETR.A	Y	50.15	2436.23	22	610.07	4	44.2356	49900			49900	24896		D5:Carboxylation (DKW):43.70
	158	sp|Q9D6F9|TBB4A_MOUSE	R.AVLVD(+43.99)LEPGTMDSVR.S	N	35.15	1644.8	15	823.423	2	38.0087				0	19342		D5:Carboxylation (DKW):44.44
	126	sp|P68372|TBB4B_MOUSE	R.AVLVD(+43.99)LEPGTMDSVR.S	N	35.15	1644.8	15	823.423	2	38.0087				0	19342		D5:Carboxylation (DKW):44.44
	148	sp|P31786|ACBP_MOUSE	K.TQPTD(+43.99)EEMLFIYSHFK.Q	Y	32.6	2028.91	16	677.317	3	45.0772			4360	4360	23508		D5:Carboxylation (DKW):54.18
	96	sp|O54724|CAVN1_MOUSE	K.IIGAVD(+43.99)QIQLTQAQLEER.Q	Y	34.33	2068.08	18	690.364	3	36.8392				0	18012		D6:Carboxylation (DKW):1000.00
	2916	sp|Q8VCW2|K1C25_MOUSE	K.VLEEVD(+43.99)QR.S	Y	31.48	1030.49	8	516.255	2	14.2601	2870			2870	1419		D6:Carboxylation (DKW):1000.00
	183	sp|Q99L13|3HIDH_MOUSE	K.MGAVFMD(+43.99)APVSGGVGAAR.S	Y	42.06	1735.8	18	868.923	2	32.9607				0	16436		D7:Carboxylation (DKW):1000.00
	3	sp|Q99KI0|ACON_MOUSE	R.SDFDPGQD(+43.99)TYQ(+0.98)HPPK.D	Y	48.47	1775.73	15	888.887	2	23.1242		4820		4820	8583		D8:Carboxylation (DKW):26.08
	5	sp|P63038|CH60_MOUSE	K.K(+43.99)ISSVQSIVPALEIANAHR.K	Y	64.9	2076.13	19	693.071	3	39.102	2970	2270		5240	20201		K1:Carboxylation (DKW):1000.00
	5	sp|P63038|CH60_MOUSE	K.K(+43.99)ISSVQ(+0.98)SIVPALEIANAHR.K	Y	41.27	2077.12	19	693.376	3	39.6593			1250	1250	20370		K1:Carboxylation (DKW):1000.00
	9	sp|P13707|GPDA_MOUSE	R.K(+43.99)LTEIINTQHENVK.Y	Y	45.04	1709.89	14	855.964	2	26.8695	712			712	10783		K1:Carboxylation (DKW):67.58
	5342	sp|Q0VGY8|TANC1_MOUSE	K.MK(+43.99)EAAQR.Y	Y	40.47	876.412	7	439.214	2	11.9657	1230	1080	893	3203	1052		K2:Carboxylation (DKW):1000.00
	3	sp|Q99KI0|ACON_MOUSE	R.AK(+43.99)VAMSHFEPSEYIR.Y	Y	41.25	1807.86	15	603.636	3	31.3963	442			442	14264		K2:Carboxylation (DKW):1000.00
	98	sp|P62897|CYC_MOUSE	K.HK(+43.99)TGPN(+0.98)LHGLFGR.K	Y	31.48	1477.74	13	493.594	3	27.2474	1170			1170	11221		K2:Carboxylation (DKW):1000.00
	3624	sp|P29595|NEDD8_MOUSE	K.VK(+43.99)TLTGK(+42.01)EIEIDIEPTDK.V	Y	29.47	2114.1	18	705.698	3	29.2358				0	13392		K2:Carboxylation (DKW):23.70
	54	sp|P16858|G3P_MOUSE	MVK(+43.99)VGVNGFGR.I	Y	39.18	1206.62	11	403.221	3	16.9995				0	3828		K3:Carboxylation (DKW):1000.00
	4	sp|P17182|ENOA_MOUSE	R.FMGK(+43.99)GVSQAVEHINK.T	Y	51.89	1687.84	15	563.629	3	26.6223	747			747	11152		K4:Carboxylation (DKW):41.98
	692	sp|Q9Z1Q9|SYVC_MOUSE	R.TEAEAREK(+43.99)AAR.E	Y	31.86	1274.62	11	638.317	2	20.8015	232000			232000	6763		K8:Carboxylation (DKW):1000.00
	56	sp|Q9QXS1|PLEC_MOUSE	K.MSAAQALK(+43.99).K	Y	30.52	862.422	8	432.228	2	17.1204			1300	1300	3061		K8:Carboxylation (DKW):1000.00
	203	sp|Q9DCD0|6PGD_MOUSE	K.AIFQAIAAK(+43.99).V	Y	34.45	975.539	9	488.779	2	26.415	17200	14800		32000	10147		K9:Carboxylation (DKW):1000.00
	4650	sp|P04444|HBBZ_MOUSE	K.LHVDPENFK(+43.99).L	N	38.8	1141.54	9	571.788	2	17.259				0	3408		K9:Carboxylation (DKW):38.32
	248	sp|P02104|HBE_MOUSE	K.LHVDPENFK(+43.99).L	N	38.8	1141.54	9	571.788	2	17.259				0	3408		K9:Carboxylation (DKW):38.32
	3	sp|Q99KI0|ACON_MOUSE	R.W(+43.99)VVIGDENYGEGSSR.E	Y	60.51	1710.75	15	856.397	2	31.2935				0	14108		W1:Carboxylation (DKW):20.94
	124	sp|Q8BFZ3|ACTBL_MOUSE	K.IW(+43.99)YHTFYNELR.V	Y	30.27	1584.74	11	529.26	3	22.6862				0	7267		W2:Carboxylation (DKW):1000.00
	224	sp|P09671|SODM_MOUSE	K.AIW(+43.99)N(+0.98)VINWENVTER.Y	Y	38.37	1787.85	14	894.937	2	49.2723		1660		1660	26510		W3:Carboxylation (DKW):39.44
	224	sp|P09671|SODM_MOUSE	K.AIW(+43.99)NVINWENVTER.Y	Y	29.27	1786.86	14	894.438	2	48.333				0	26509		W3:Carboxylation (DKW):76.17
	62	sp|P02089|HBB2_MOUSE	R.LLVVYPW(+43.99)TQR.Y	N	51.64	1317.71	10	659.861	2	38.09		13000		13000	19749		W7:Carboxylation (DKW):1000.00
	22	sp|P02088|HBB1_MOUSE	R.LLVVYPW(+43.99)TQR.Y	N	51.64	1317.71	10	659.861	2	38.09		13000		13000	19749		W7:Carboxylation (DKW):1000.00
	248	sp|P02104|HBE_MOUSE	R.LLVVYPW(+43.99)TQR.F	N	51.64	1317.71	10	659.861	2	38.09		13000		13000	19749		W7:Carboxylation (DKW):1000.00
	570	sp|Q9CQX2|CYB5B_MOUSE	R.NSAEETW(+43.99)MVIHGR.V	Y	35.97	1572.7	13	525.236	3	30.0625		825		825	13017		W7:Carboxylation (DKW):1000.00
	62	sp|P02089|HBB2_MOUSE	R.LLVVYPW(+43.99)TQ(+0.98)R.Y	N	36.91	1318.69	10	660.36	2	40.2688		91400		91400	22443		W7:Carboxylation (DKW):1000.00
	22	sp|P02088|HBB1_MOUSE	R.LLVVYPW(+43.99)TQ(+0.98)R.Y	N	36.91	1318.69	10	660.36	2	40.2688		91400		91400	22443		W7:Carboxylation (DKW):1000.00
	248	sp|P02104|HBE_MOUSE	R.LLVVYPW(+43.99)TQ(+0.98)R.F	N	36.91	1318.69	10	660.36	2	40.2688		91400		91400	22443		W7:Carboxylation (DKW):1000.00
	813	sp|P62874|GBB1_MOUSE	R.A(+42.01)GVLAGHD(+43.99)NR.V	N	43.43	1094.51	10	548.272	2	15.7932	9640	595000	11200	615840	2292		D8:Carboxylation (DKW):1000.00
	819	sp|P62880|GBB2_MOUSE	R.A(+42.01)GVLAGHD(+43.99)NR.V	N	43.43	1094.51	10	548.272	2	15.7932	9640	595000	11200	615840	2292		D8:Carboxylation (DKW):1000.00
	2584	sp|Q9CR57|RL14_MOUSE	K.A(+42.01)AIAAAAAAAAAK(+43.99).A	Y	50.5	1126.6	13	564.315	2	19.0541	10500	9710	5400	25610	4796		K13:Carboxylation (DKW):1000.00
	26	sp|P08249|MDHM_MOUSE	R.A(+42.01)NVK(+43.99)GYLGPEQLPDC(+57.02)LK.G	Y	33.83	1986.97	17	994.497	2	33.442				0	15382		K4:Carboxylation (DKW):59.58
	15	sp|P62737|ACTA_MOUSE	K.LC(+57.02)YVALD(+43.99)FEN(+0.98)EMATAASSSSLEK.S	N	60.21	2580.12	23	861.05	3	53.799				0	28495		D7:Carboxylation (DKW):80.24
	10	sp|P68134|ACTS_MOUSE	K.LC(+57.02)YVALD(+43.99)FEN(+0.98)EMATAASSSSLEK.S	N	60.21	2580.12	23	861.05	3	53.799				0	28495		D7:Carboxylation (DKW):80.24
	13	sp|P68033|ACTC_MOUSE	K.LC(+57.02)YVALD(+43.99)FEN(+0.98)EMATAASSSSLEK.S	N	60.21	2580.12	23	861.05	3	53.799				0	28495		D7:Carboxylation (DKW):80.24
	20	sp|P63268|ACTH_MOUSE	K.LC(+57.02)YVALD(+43.99)FEN(+0.98)EMATAASSSSLEK.S	N	60.21	2580.12	23	861.05	3	53.799				0	28495		D7:Carboxylation (DKW):80.24
	159	sp|P15105|GLNA_MOUSE	R.RPSANC(+57.02)D(+43.99)PYAVTEAIVR.T	Y	29.81	1961.93	17	654.984	3	33.3937				0	15340		D7:Carboxylation (DKW):1000.00
	1134	sp|P24369|PPIB_MOUSE	K.D(+42.01)(+43.99)FMIQGGDFTR.G	Y	44.84	1371.58	11	458.2	3	36.6275	50600	48100	70100	168800	17671		D1:Carboxylation (DKW):56.54
	54	sp|P16858|G3P_MOUSE	R.D(+42.01)(+43.99)GRGAAQNIIPASTGAAK.A	Y	29.69	1782.89	18	892.467	2	50.9205				0	27947		D1:Carboxylation (DKW):59.76
	2526	sp|D3Z7P3|GLSK_MOUSE	K.F(+42.01)D(+43.99)YVMQFLNK.M	Y	37.46	1389.63	10	695.822	2	28.2645		50300		50300	12442		D2:Carboxylation (DKW):58.11
	2225	sp|Q91W97|HKDC1_MOUSE	K.G(+42.01)K(+43.99)FLALDLGGTNFR.V	Y	37.94	1593.82	14	532.284	3	27.29				0	12070		K2:Carboxylation (DKW):23.70
	50	sp|Q9D6R2|IDH3A_MOUSE	K.G(+42.01)PLK(+43.99)TPIAAGHPSMNLLLR.K	Y	44.84	2071.12	19	691.386	3	37.8747	627	732		1359	18407		K4:Carboxylation (DKW):1000.00
	12	sp|P38647|GRP75_MOUSE	K.K(+42.01)(+43.99)SQVFSTAADGQTQVEIK.V	Y	45.86	2021.99	18	1012.02	2	28.7433				0	12125		K1:Carboxylation (DKW):61.14
	3	sp|Q99KI0|ACON_MOUSE	R.AK(+14.02)D(+43.99)INQEVYNFLATAGAK.Y	Y	38.48	2010.01	18	671.008	3	48.485			574	574	27552		D3:Carboxylation (DKW):82.16
	159	sp|P15105|GLNA_MOUSE	K.ITGTNAEVM(+15.99)PAQW(+43.99)EFQIGPC(+57.02)EGIR.M	Y	34.74	2763.26	24	691.817	4	45.0028				0	24755		W13:Carboxylation (DKW):1000.00
	48	sp|Q8CGN5|PLIN1_MOUSE	R.N(+0.98)TISAVTW(+43.99)APAAVLGTVGR.I	Y	47.66	1928	19	643.678	3	48.4613	649	4820		5469	27836		W8:Carboxylation (DKW):1000.00
	12	sp|P38647|GRP75_MOUSE	K.NAVITVPAYFN(+0.98)D(+43.99)SQR.Q	Y	45.83	1738.82	15	870.429	2	40.848	2970		1840	4810	21924		D12:Carboxylation (DKW):1000.00
	266	sp|Q99LC3|NDUAA_MOUSE	K.VTSAYLQDIEN(+0.98)AYK(+43.99).K	Y	31.51	1658.77	14	830.399	2	46.1215	480			480	25038		K14:Carboxylation (DKW):22.09
	163	sp|Q8VCT4|CES1D_MOUSE	K.SFSTVPYIVGIN(+0.98)K(+43.99).Q	Y	42.83	1468.74	13	735.387	2	41.3009	4650	3680	3460	11790	21758		K13:Carboxylation (DKW):1000.00
	41	sp|P63017|HSP7C_MOUSE	K.TVTNAVVTVPAYFN(+0.98)D(+43.99)SQR.Q	Y	39.14	2025.96	18	1014	2	40.2522	2210			2210	21647		D15:Carboxylation (DKW):1000.00
	35	sp|Q8K2B3|SDHA_MOUSE	K.EPIPVLPTVHYNMGGIPTN(+0.98)YK(+43.99).G	Y	50.43	2384.17	21	795.741	3	41.4632			7140	7140	22062		K21:Carboxylation (DKW):1000.00
	4	sp|P17182|ENOA_MOUSE	K.LAQSN(+0.98)GW(+43.99)GVMVSHR.S	Y	45.98	1585.73	14	529.59	3	26.8435				0	10756		W7:Carboxylation (DKW):1000.00
	44	sp|Q8QZT1|THIL_MOUSE	K.DGLTDVYN(+0.98)K(+43.99).I	Y	34.15	1068.46	9	535.248	2	30.4182	8000		7540	15540	14369		K9:Carboxylation (DKW):25.70
	15	sp|P62737|ACTA_MOUSE	R.HQGVMVGMGQ(+0.98)K(+43.99)DSYVGDEAQSK.R	N	53.77	2395.04	22	599.767	4	15.5948				0	2332		K11:Carboxylation (DKW):40.00
	27	sp|P60710|ACTB_MOUSE	R.HQGVMVGMGQ(+0.98)K(+43.99)DSYVGDEAQSK.R	N	53.77	2395.04	22	599.767	4	15.5948				0	2332		K11:Carboxylation (DKW):40.00
	10	sp|P68134|ACTS_MOUSE	R.HQGVMVGMGQ(+0.98)K(+43.99)DSYVGDEAQSK.R	N	53.77	2395.04	22	599.767	4	15.5948				0	2332		K11:Carboxylation (DKW):40.00
	13	sp|P68033|ACTC_MOUSE	R.HQGVMVGMGQ(+0.98)K(+43.99)DSYVGDEAQSK.R	N	53.77	2395.04	22	599.767	4	15.5948				0	2332		K11:Carboxylation (DKW):40.00
	29	sp|P63260|ACTG_MOUSE	R.HQGVMVGMGQ(+0.98)K(+43.99)DSYVGDEAQSK.R	N	53.77	2395.04	22	599.767	4	15.5948				0	2332		K11:Carboxylation (DKW):40.00
	20	sp|P63268|ACTH_MOUSE	R.HQGVMVGMGQ(+0.98)K(+43.99)DSYVGDEAQSK.R	N	53.77	2395.04	22	599.767	4	15.5948				0	2332		K11:Carboxylation (DKW):40.00
	281	sp|P10605|CATB_MOUSE	R.EQ(+0.98)W(+43.99)SNC(+57.02)PTIGQIR.D	Y	44.15	1632.72	13	817.376	2	30.5447		4830		4830	13530		W3:Carboxylation (DKW):1000.00
	3	sp|Q99KI0|ACON_MOUSE	R.SDFDPGQ(+0.98)D(+43.99)TYQHPPK.D	Y	46.72	1775.73	15	592.926	3	23.1242		18300		18300	8420		D8:Carboxylation (DKW):21.15
	56	sp|Q9QXS1|PLEC_MOUSE	K.QEELQHLEQ(+0.98)QRQQQEK(+43.99)LLAEENQRLR.E	Y	30.88	3345.67	26	837.43	4	45.5077			3950000	3950000	25344		K16:Carboxylation (DKW):1000.00
	95	sp|Q6PB66|LPPRC_MOUSE	K.RYAALLKDVGEPVPFPEPPES(+79.97)FAFYIK(+43.99).Q	Y	30.68	3203.56	27	801.915	4	42.4543				0	21504		K27:Carboxylation (DKW):43.08
	1	sp|P19096|FAS_MOUSE	R.VFT(+79.97)TVGSAEK(+43.99)RAYLQARFPQLDDTSFANSR.D	Y	36.39	3498.66	30	1167.22	3	31.9237	449000	478000		927000	14427		K10:Carboxylation (DKW):51.99
	3	sp|Q99KI0|ACON_MOUSE	K.C(+57.02)(+42.01)K(+43.99)SQFTITPGSEQIR.A	Y	37.99	1836.87	15	919.452	2	25.7508				0	9691		K2:Carboxylation (DKW):1000.00
	3	sp|Q99KI0|ACON_MOUSE	R.DVGGIVLANAC(+57.02)GPC(+57.02)IGQW(+43.99)DR.K	Y	43.26	2201	20	1101.52	2	44.4057				0	24975		W18:Carboxylation (DKW):12.28
	159	sp|P15105|GLNA_MOUSE	R.TC(+57.02)LLNETGDEPFQ(+0.98)YK(+43.99).N	Y	59.28	1858.79	15	930.415	2	38.4445	3560	3010		6570	20098		K15:Carboxylation (DKW):36.87
														12029473
Fluorination	Protein Group	Accession	Peptide	Unique	-10lgP	Mass	Length	m/z	z	RT	Area RUN1	Area RUN2	Area RUN3		Scan	AScore
	15	sp|P62737|ACTA_MOUSE	K.LC(+57.02)YVALDF(+17.99)ENEMATAASSSSLEK.S	N	59.47	2553.14	23	852.06	3	49.2552		196		196	26804	C2:Carbamidomethylation:1000.00;F8:Fluorination:23.70
	21	sp|P51174|ACADL_MOUSE	R.VQPIY(+17.99)GGTNEIMK.E	Y	45.35	1466.72	13	489.923	3	26.793			674	674	10718	Y5:Fluorination:1000.00
	21	sp|P51174|ACADL_MOUSE	R.SPAHGISLF(+17.99)LVENGMK.G	Y	30.1	1716.87	16	859.45	2	32.6472				0	15840	F9:Fluorination:1000.00
	163	sp|Q8VCT4|CES1D_MOUSE	R.GNW(+17.99)GHLDQVAALR.W	Y	47.1	1453.72	13	485.592	3	23.9833	79600			79600	9774	W3:Fluorination:1000.00
	51	sp|P56480|ATPB_MOUSE	R.EGNDLY(+17.99)HEMIESGVINLK.D	Y	31.52	2077.98	18	693.672	3	43.2349		35500		35500	23213	Y6:Fluorination:1000.00
	2	sp|P07724|ALBU_MOUSE	K.AHC(+57.02)LSEVEHDTMPADLPAIAADF(+17.99)VEDQEVC(+57.02)K.N	Y	93.64	3514.55	31	879.648	4	48.5038				0	26386	C3:Carbamidomethylation:1000.00;F23:Fluorination:1000.00;C30:Carbamidomethylation:1000.00
	2	sp|P07724|ALBU_MOUSE	K.TVMDDF(+17.99)AQFLDTC(+57.02)C(+57.02)K.A	Y	39.71	1867.76	15	934.904	2	40.0732	574		796	1370	21486	F6:Fluorination:28.36;C13:Carbamidomethylation:1000.00;C14:Carbamidomethylation:1000.00
	6	sp|Q8BWT1|THIM_MOUSE	K.LEDTLW(+17.99)AGLTDQHVK.L	Y	44.04	1742.86	15	872.44	2	31.1262				0	14083	W6:Fluorination:1000.00
	6	sp|Q8BWT1|THIM_MOUSE	R.LC(+57.02)GSGF(+17.99)QSIVSGC(+57.02)QEIC(+57.02)SK.D	Y	44.43	2133.93	19	712.322	3	36.2417			1870	1870	18528	C2:Carbamidomethylation:1000.00;F6:Fluorination:1000.00;C13:Carbamidomethylation:1000.00;C17:Carbamidomethylation:1000.00
	169	sp|Q62234|MYOM1_MOUSE	K.Y(+17.99)VMELFDGK.T	Y	35.75	1118.51	9	560.276	2	37.5988	37400		51600	89000	19059	Y1:Fluorination:38.06
	334	sp|Q9DCJ5|NDUA8_MOUSE	K.TDRPLPENPY(+17.99)HSR.A	Y	33.4	1598.76	13	400.696	4	15.844				0	2471	Y10:Fluorination:1000.00
	130	sp|Q9Z2V4|PCKGC_MOUSE	K.VEC(+57.02)VGDDIAW(+17.99)MK.F	Y	35.37	1439.62	12	480.885	3	27.799	667	797		1464	11769	C3:Carbamidomethylation:1000.00;W10:Fluorination:1000.00
	63	sp|P13541|MYH3_MOUSE	R.VLNASAIPEGQF(+17.99)IDSK.K	N	32.67	1705.87	16	569.638	3	29.9292			2800	2800	12722	F12:Fluorination:1000.00
	44	sp|Q8QZT1|THIL_MOUSE	K.EVY(+17.99)MGNVIQGGEGQAPTR.Q	Y	32.07	1922.9	18	641.98	3	26.9648				0	10853	Y3:Fluorination:1000.00
	121	sp|Q9D2G2|ODO2_MOUSE	K.NDVITVQTPAF(+17.99)AESVTEGDVR.W	Y	43.55	2265.09	21	756.048	3	41.8893	2020	2150		4170	22383	F11:Fluorination:1000.00
	113	sp|P20108|PRDX3_MOUSE	R.DY(+17.99)GVLLESAGIALR.G	Y	31.24	1493.79	14	747.914	2	49.1272		47.6		47.6	28462	Y2:Fluorination:1000.00
	43	sp|Q9Z2I9|SUCB1_MOUSE	K.MGF(+17.99)PSNIVDSAAENMIK.L	Y	39.06	1840.85	17	614.633	3	42.9575	68300			68300	22726	F3:Fluorination:1000.00
	613	sp|P68040|RACK1_MOUSE	R.F(+17.99)SPNSSNPIIVSC(+57.02)GWDK.L	Y	38.17	1924.88	17	963.475	2	34.5898				0	17432	F1:Fluorination:51.46;C13:Carbamidomethylation:1000.00
	7	sp|Q5SX39|MYH4_MOUSE	K.VLNASAIPEGQF(+17.99)IDSK.K	N	32.67	1705.87	16	569.638	3	29.9292			2800	2800	12722	F12:Fluorination:1000.00
	68	sp|Q91ZA3|PCCA_MOUSE	K.VVEEAPSIF(+17.99)LDPETR.Q	Y	45.77	1718.85	15	573.964	3	37.1905			5160	5160	18745	F9:Fluorination:1000.00
	209	sp|P31324|KAP3_MOUSE	R.TW(+17.99)GDAGAAAGGGIPSK.G	Y	35.18	1432.67	16	717.354	2	22.7418				0	7521	W2:Fluorination:1000.00
	6934	sp|P84750|KVM5_MOUSE	K.F(+17.99)LSTSVGDR.V	Y	35.22	998.483	9	500.26	2	16.9567		191		191	3302	F1:Fluorination:1000.00
	47	sp|P21550|ENOB_MOUSE	R.AAVPSGASTGIY(+17.99)EALELR.D	N	29.22	1821.93	18	608.322	3	41.0183				0	21672	Y12:Fluorination:1000.00
	54	sp|P16858|G3P_MOUSE	R.VVDLMAY(+17.99)MASK.E	Y	32.39	1244.59	11	623.31	2	29.1513				0	12275	Y7:Fluorination:1000.00
	84	sp|Q8CAQ8|MIC60_MOUSE	R.VNC(+57.02)SDNEF(+17.99)TQALTAAIPPESLTR.G	Y	43.42	2551.2	23	851.428	3	45.8918				0	25564	C3:Carbamidomethylation:1000.00;F8:Fluorination:1000.00
	34	sp|P13542|MYH8_MOUSE	K.VLNASAIPEGQF(+17.99)IDSK.K	N	32.67	1705.87	16	569.638	3	29.9292			2800	2800	12722	F12:Fluorination:1000.00
	17	sp|Q5SX40|MYH1_MOUSE	K.VLNASAIPEGQF(+17.99)IDSK.K	N	32.67	1705.87	16	569.638	3	29.9292			2800	2800	12722	F12:Fluorination:1000.00
	10	sp|P68134|ACTS_MOUSE	K.LC(+57.02)YVALDF(+17.99)ENEMATAASSSSLEK.S	N	59.47	2553.14	23	852.06	3	49.2552		196		196	26804	C2:Carbamidomethylation:1000.00;F8:Fluorination:23.70
	10	sp|P68134|ACTS_MOUSE	K.DLY(+17.99)ANNVMSGGTTMYPGIADR.M	Y	61.62	2263	21	755.353	3	38.647		357		357	19413	Y3:Fluorination:38.18
	16	sp|Q60597|ODO1_MOUSE	R.RQILLPF(+17.99)RKPLIVFTPK.S	Y	39.5	2083.28	17	521.84	4	23.0962				0	8573	F7:Fluorination:55.73
	16	sp|Q60597|ODO1_MOUSE	R.F(+17.99)LDTAFDLDAFK.K	Y	39.39	1419.67	12	710.854	2	47.0463	10700			10700	27238	F1:Fluorination:53.92
	62	sp|P02089|HBB2_MOUSE	K.GTF(+17.99)ASLSELHC(+57.02)DK.L	N	51.12	1481.66	13	741.853	2	19.823	2470	2320	2700	7490	5190	F3:Fluorination:1000.00;C11:Carbamidomethylation:1000.00
	13	sp|P68033|ACTC_MOUSE	K.LC(+57.02)YVALDF(+17.99)ENEMATAASSSSLEK.S	N	59.47	2553.14	23	852.06	3	49.2552		196		196	26804	C2:Carbamidomethylation:1000.00;F8:Fluorination:23.70
	773	sp|O55222|ILK_MOUSE	R.MY(+17.99)APAWVAPEALQK.K	Y	35.53	1591.79	14	796.901	2	33.0723			659	659	15911	Y2:Fluorination:25.70
	22	sp|P02088|HBB1_MOUSE	K.GTF(+17.99)ASLSELHC(+57.02)DK.L	N	51.12	1481.66	13	741.853	2	19.823	2470	2320	2700	7490	5190	F3:Fluorination:1000.00;C11:Carbamidomethylation:1000.00
	59	sp|Q8BMF4|ODP2_MOUSE	R.VAPAPAGVF(+17.99)TDIPISNIR.R	Y	50.26	1855	18	619.348	3	42.2707				0	22284	F9:Fluorination:1000.00
	153	sp|Q9CRB9|MIC19_MOUSE	R.QNTQQTLSC(+57.02)SALASQY(+17.99)MHC(+57.02)VNHAK.Q	Y	57.72	2794.24	24	699.572	4	24.4067		1560		1560	9363	C9:Carbamidomethylation:1000.00;Y16:Fluorination:1000.00;C19:Carbamidomethylation:1000.00
	1025	sp|P56395|CYB5_MOUSE	R.ELSKTY(+17.99)IIGELHPDDR.S	Y	40.79	1902.95	16	952.486	2	25.7548				0	10134	Y6:Fluorination:1000.00
	50	sp|Q9D6R2|IDH3A_MOUSE	K.TPY(+17.99)TDVNIVTIR.E	Y	30.16	1408.74	12	705.375	2	32.0152				0	14416	Y3:Fluorination:1000.00
	52	sp|Q61554|FBN1_MOUSE	K.AC(+57.02)EDIDEC(+57.02)SLPNIC(+57.02)VF(+17.99)GTC(+57.02)HNLPGLFR.C	Y	53.05	3211.4	27	803.876	4	47.7387				0	27219	C2:Carbamidomethylation:1000.00;C8:Carbamidomethylation:1000.00;C14:Carbamidomethylation:1000.00;F16:Fluorination:12.23;C19:Carbamidomethylation:1000.00
	19	sp|Q99LC5|ETFA_MOUSE	R.GTSF(+17.99)EAAATSGGSASSEK.A	Y	58.98	1661.72	18	831.874	2	14.4064	214	276	249	739	1861	F4:Fluorination:1000.00
	19	sp|Q99LC5|ETFA_MOUSE	K.LLY(+17.99)DLADQLHAAVGASR.A	Y	39.57	1829.94	17	610.995	3	42.8419		1540		1540	22402	Y3:Fluorination:1000.00
	3	sp|Q99KI0|ACON_MOUSE	K.IVY(+17.99)GHLDDPANQEIER.G	Y	33.11	1885.9	16	629.629	3	25.0968		2410		2410	9727	Y3:Fluorination:1000.00
	3	sp|Q99KI0|ACON_MOUSE	K.DF(+17.99)APGKPLK.C	Y	32.86	989.534	9	495.779	2	17.0215				0	2893	F2:Fluorination:1000.00
	3	sp|Q99KI0|ACON_MOUSE	R.NAVTQEF(+17.99)GPVPDTAR.Y	Y	40.73	1618.78	15	810.415	2	20.9883	819			819	6480	F7:Fluorination:1000.00
	42	sp|P97457|MLRS_MOUSE	K.NMW(+17.99)AAFPPDVGGNVDYK.N	Y	36.34	1897.85	17	949.935	2	38.18		1160		1160	19845	W3:Fluorination:29.32
	150	sp|P17183|ENOG_MOUSE	R.AAVPSGASTGIY(+17.99)EALELR.D	N	29.22	1821.93	18	608.322	3	41.0183				0	21672	Y12:Fluorination:1000.00
	4	sp|P17182|ENOA_MOUSE	R.AAVPSGASTGIY(+17.99)EALELR.D	N	29.22	1821.93	18	608.322	3	41.0183				0	21672	Y12:Fluorination:1000.00
	8	sp|P04117|FABP4_MOUSE	K.NTEISF(+17.99)KLGVEFDEITADDR.K	Y	40.34	2316.09	20	1159.06	2	35.238				0	17979	F6:Fluorination:53.33
	8	sp|P04117|FABP4_MOUSE	K.LGVEF(+17.99)DEITADDR.K	Y	31.73	1496.68	13	749.364	2	27.4021	5940			5940	11777	F5:Fluorination:1000.00
	45	sp|Q8BH95|ECHM_MOUSE	K.AQF(+17.99)GQPEILLGTIPGAGGTQR.L	Y	40.41	2128.11	21	1065.05	2	41.7103				0	22269	F3:Fluorination:1000.00
	20	sp|P63268|ACTH_MOUSE	K.LC(+57.02)YVALDF(+17.99)ENEMATAASSSSLEK.S	N	59.47	2553.14	23	852.06	3	49.2552		196		196	26804	C2:Carbamidomethylation:1000.00;F8:Fluorination:23.70
	779	sp|Q06890|CLUS_MOUSE	K.RPHFLY(+17.99)PK.S	Y	31.86	1074.58	8	359.201	3	21.0766	716			716	6680	Y6:Fluorination:32.28
	9	sp|P13707|GPDA_MOUSE	R.VTMW(+17.99)VFEEDIGGR.K	Y	36.97	1555.71	13	778.879	2	45.462				0	24498	W4:Fluorination:32.28
														340911
Formylation (Protein N-term)	Protein Group	Accession	Peptide	Unique	-10lgP	Mass	Length	m/z	z	RT	Area RUN1	Area RUN2	Area RUN3	0	Scan	PTM	AScore
	148	sp|P31786|ACBP_MOUSE	K.T(+27.99)Q(+0.98)PTDEEMLFIYSHFK.Q	Y	63.2	2013.9	16	672.317	3	43.2023		7520		7520	22834	Formylation (Protein N-term); Deamidation (NQ)	T1:Formylation (Protein N-term):1000.00;Q2:Deamidation (NQ):1000.00
	6	sp|Q8BWT1|THIM_MOUSE	R.T(+27.99)PFGAYGGLLK.D	Y	42.59	1150.6	11	576.318	2	46.6825	2950	3040		5990	25847	Formylation (Protein N-term)	T1:Formylation (Protein N-term):1000.00
	548	sp|Q6IRU2|TPM4_MOUSE	K.I(+27.99)QALQQQADDAEDR(+14.02).A	Y	60.27	1641.76	14	821.909	2	21.7325	181000	176000		357000	7166	Formylation (Protein N-term); Methylation(KR)	I1:Formylation (Protein N-term):1000.00;R14:Methylation(KR):1000.00
	64	sp|P05977|MYL1_MOUSE	K.K(+27.99)PAAAPAPAPAPAPAPAKPK.E	Y	88.23	1846.05	20	616.359	3	15.2019	953		993	1946	2235	Formylation (Protein N-term)	K1:Formylation (Protein N-term):1000.00
	159	sp|P15105|GLNA_MOUSE	K.Q(+27.99)MYMSLPQGEK.V	Y	51.01	1338.59	11	670.324	2	25.2057				0	9022	Formylation (Protein N-term)	Q1:Formylation (Protein N-term):1000.00
	748	sp|P15626|GSTM2_MOUSE	M.P(+27.99)MTLGYWDIR.G	N	30.37	1278.61	10	640.318	2	36.4955				0	18805	Formylation (Protein N-term)	P1:Formylation (Protein N-term):1000.00
	722	sp|Q9Z1P6|NDUA7_MOUSE	R.N(+27.99)WASGQDLQAK.L	Y	57.54	1244.58	11	623.305	2	16.3163	14000		13200	27200	2551	Formylation (Protein N-term)	N1:Formylation (Protein N-term):1000.00
	1133	sp|Q80W21|GSTM7_MOUSE	M.P(+27.99)MTLGYWDIR.G	N	30.37	1278.61	10	640.318	2	36.4955				0	18805	Formylation (Protein N-term)	P1:Formylation (Protein N-term):1000.00
	4050	sp|P45481|CBP_MOUSE	M(+27.99)AENLLDGPPNPK.R	Y	31.93	1422.68	13	712.34	2	45.4978	1470			1470	24643	Formylation (Protein N-term)	M1:Formylation (Protein N-term):1000.00
	62	sp|P02089|HBB2_MOUSE	M.V(+27.99)HLTDAEK.S	N	51.13	939.466	8	470.742	2	15.9137	4430	60700	65600	130730	2866	Formylation (Protein N-term)	V1:Formylation (Protein N-term):1000.00
	62	sp|P02089|HBB2_MOUSE	K.V(+27.99)NPDEVGGEALGR.L	Y	44.76	1339.64	13	670.833	2	20.9068				0	6763	Formylation (Protein N-term)	V1:Formylation (Protein N-term):1000.00
	62	sp|P02089|HBB2_MOUSE	K.V(+27.99)N(+0.98)PDEVGGEALGR.L	Y	30.77	1340.62	13	671.328	2	21.4528				0	7168	Formylation (Protein N-term); Deamidation (NQ)	V1:Formylation (Protein N-term):1000.00;N2:Deamidation (NQ):1000.00
	11	sp|P01942|HBA_MOUSE	K.I(+27.99)GGHGAEYGAEALER.M	Y	94.86	1556.72	15	779.369	2	27.5826	22800	21100	18100	62000	11877	Formylation (Protein N-term)	I1:Formylation (Protein N-term):1000.00
	11	sp|P01942|HBA_MOUSE	K.A(+27.99)AWGKIGGHGAEYGAEALER.M	Y	49.94	2069.99	20	518.514	4	23.6447	3900	2650		6550	9014	Formylation (Protein N-term)	A1:Formylation (Protein N-term):1000.00
	11	sp|P01942|HBA_MOUSE	K.A(+27.99)AWGK(+42.01)IGGHGAEYGAEALER.M	Y	47.19	2112	20	705.002	3	23.0642				0	8243	Formylation (Protein N-term); Acetylation (K)	A1:Formylation (Protein N-term):1000.00;K5:Acetylation (K):1000.00
	22	sp|P02088|HBB1_MOUSE	M.V(+27.99)HLTDAEK.A	N	51.13	939.466	8	470.742	2	15.9137	4430	60700	65600	130730	2866	Formylation (Protein N-term)	V1:Formylation (Protein N-term):1000.00
	1532	sp|P34884|MIF_MOUSE	M.P(+27.99)MFIVNTNVPR.A	Y	44.77	1314.68	11	658.357	2	28.3072	14300	13100	12300	39700	12386	Formylation (Protein N-term)	P1:Formylation (Protein N-term):1000.00
	131	sp|P11404|FABPH_MOUSE	M(+27.99)ADAFVGTWK.L	Y	32.78	1152.53	10	577.281	2	45.5055				0	24638	Formylation (Protein N-term)	M1:Formylation (Protein N-term):1000.00
	8	sp|P04117|FABP4_MOUSE	K.L(+27.99)VSSENFDDYMK.E	Y	77.91	1474.63	12	738.326	2	42.8898	2260	1870		4130	21843	Formylation (Protein N-term)	L1:Formylation (Protein N-term):1000.00
	14	sp|P05064|ALDOA_MOUSE	M.P(+27.99)HPYPALTPEQK.K	Y	68.19	1404.7	12	703.363	2	22.6082		5520	10600	16120	7352	Formylation (Protein N-term)	P1:Formylation (Protein N-term):1000.00
														791086
Formylation	Protein Group	Accession	Peptide	Unique	-10lgP	Mass	Length	m/z	z	RT	Area RUN1	Area RUN2	Area RUN3	0	Scan		AScore
	25	sp|Q91V92|ACLY_MOUSE	K.A(+27.99)IVWGMQTR.A	Y	40.3	1088.54	9	545.28	2	27.7357				0	11404		A1:Formylation:1000.00
	2	sp|P07724|ALBU_MOUSE	K.A(+27.99)LVSSVR.Q	Y	32.52	758.429	7	380.223	2	22.7925			2430	2430	7639		A1:Formylation:1000.00
	2	sp|P07724|ALBU_MOUSE	K.A(+27.99)PQVSTPTLVEAAR.N	Y	71.27	1466.77	14	734.398	2	32.9362	7960	8170	7230	23360	15240		A1:Formylation:1000.00
	451	sp|A2AQP0|MYH7B_MOUSE	K.A(+27.99)NAEVAQWR.S	Y	48.86	1071.51	9	536.764	2	18.9208			6660	6660	4814		A1:Formylation:1000.00
	69	sp|Q05793|PGBM_MOUSE	R.A(+27.99)MLQVHGGSGPR.V	Y	30.95	1236.6	12	619.32	2	20.7297				0	5515		A1:Formylation:1000.00
	96	sp|O54724|CAVN1_MOUSE	K.A(+27.99)TEMVEVGPEDDEVGAER.G	Y	68.15	1959.84	18	980.928	2	23.9347			52	52	8333		A1:Formylation:1000.00
	77	sp|Q99JY0|ECHB_MOUSE	R.A(+27.99)ALSGLLHR.T	Y	42.76	964.545	9	483.283	2	34.6827	465	578		1043	16805		A1:Formylation:1000.00
	77	sp|Q99JY0|ECHB_MOUSE	K.A(+27.99)MDSDWFAQNYMGR.K	Y	77.56	1718.68	14	860.358	2	38.3588	211		178	389	19548		A1:Formylation:1000.00
	28	sp|Q64521|GPDM_MOUSE	K.A(+27.99)IMNLDVEQYR.M	Y	45.42	1378.65	11	690.344	2	28.5542				0	11592		A1:Formylation:1000.00
	1	sp|P19096|FAS_MOUSE	K.A(+27.99)VAHILGIR.D	Y	54.37	976.582	9	489.301	2	38.3263	5560	11200	10200	26960	19435		A1:Formylation:1000.00
	3098	sp|O70311|NMT2_MOUSE	R.A(+27.99)MELLSAC(+57.02)QGPAR.N	Y	30.51	1430.66	13	716.359	2	25.379				0	9661		A1:Formylation:1000.00
	1	sp|P19096|FAS_MOUSE	K.A(+27.99)AM(+15.99)LGQEDPPQHGLPR.L	Y	38.2	1759.83	16	587.617	3	27.673		3180		3180	11555		A1:Formylation:1000.00
	198	sp|Q9JJZ2|TBA8_MOUSE	R.A(+27.99)VMVDLEPTVVDEVR(+14.02).A	Y	38.22	1712.87	15	857.457	2	45.0513	1570	1350		2920	24477		A1:Formylation:1000.00
	47	sp|P21550|ENOB_MOUSE	K.A(+27.99)C(+57.02)NC(+57.02)LLLK.V	N	55.05	1018.49	8	510.259	2	23.6182	146000	142000	136000	424000	9107		A1:Formylation:142.27
	150	sp|P17183|ENOG_MOUSE	K.A(+27.99)C(+57.02)NC(+57.02)LLLK.V	N	55.05	1018.49	8	510.259	2	23.6182	146000	142000	136000	424000	9107		A1:Formylation:142.27
	28	sp|Q64521|GPDM_MOUSE	R.A(+27.99)LEHFPMLQK.D	Y	32.22	1240.63	10	621.32	2	36.5832		222		222	18607		A1:Formylation:52.84
	2	sp|P07724|ALBU_MOUSE	K.A(+27.99)ETFTFHSDIC(+57.02)TLPEK.E	Y	32.46	1922.87	16	962.452	2	37.376		3530		3530	18712		A1:Formylation:53.28
	103	sp|Q9CZU6|CISY_MOUSE	R.A(+27.99)LGFPLERPK.S	Y	37.9	1154.64	10	578.334	2	34.556	852		1280	2132	16831		A1:Formylation:62.82
	14	sp|P05064|ALDOA_MOUSE	K.A(+27.99)DDGRPFPQVIK.S	Y	44.79	1369.7	12	685.857	2	28.35	8680			8680	11368		A1:Formylation:76.82
	75	sp|O08749|DLDH_MOUSE	K.A(+27.99)LTGGIAHLFK.Q	Y	63.53	1154.64	11	578.333	2	42.2427	5930	5660		11590	22472		A1:Formylation:82.30
	58	sp|Q9EQ20|MMSA_MOUSE	K.A(+27.99)EMDAAVESC(+57.02)K.R	Y	61.28	1237.5	11	619.761	2	15.6349	191			191	2765		A1:Formylation:84.20
	19	sp|Q99LC5|ETFA_MOUSE	K.A(+27.99)PSSSSVGISEWLDQK.L	Y	61.62	1717.82	16	859.913	2	44.8538	838		424	1262	23257		A1:Formylation:87.32
	1	sp|P19096|FAS_MOUSE	K.A(+27.99)LHLVGLK.R	Y	42.36	877.538	8	439.778	2	33.1742	387	488		875	15626		A1:Formylation:93.60
	398	sp|Q6ZQ38|CAND1_MOUSE	K.C(+27.99)LDAVVSTR.H	Y	30.62	990.48	9	496.253	2	19.8817				0	5127		C1:Formylation:1000.00
	114	sp|P58771|TPM1_MOUSE	K.C(+27.99)AELEEELK.T	Y	38.25	1090.49	9	546.255	2	28.4197	2090			2090	12785		C1:Formylation:62.50
	94	sp|Q9JI91|ACTN2_MOUSE	R.D(+27.99)QSLQEELAR.Q	Y	38.31	1215.57	10	608.796	2	24.679			1150	1150	8976		D1:Formylation:1000.00
	6	sp|Q8BWT1|THIM_MOUSE	K.D(+27.99)FSATDLTEFAAR.A	Y	53.3	1470.66	13	736.343	2	46.3558	1390	720	2170	4280	24228		D1:Formylation:1000.00
	3	sp|Q99KI0|ACON_MOUSE	R.D(+27.99)GYAQILR.D	Y	38.16	962.482	8	482.248	2	33.721				0	15864		D1:Formylation:1000.00
	1	sp|P19096|FAS_MOUSE	R.D(+27.99)C(+57.02)MLGMEFSGR.D	Y	66.86	1329.52	11	665.777	2	30.3845	1170		164	1334	13334		D1:Formylation:1000.00
	27	sp|P60710|ACTB_MOUSE	K.D(+27.99)LYANTVLSGGTTM(+15.99)YPGIADR.M	N	33.29	2258.05	21	753.706	3	34.5103				0	16215		D1:Formylation:1000.00
	29	sp|P63260|ACTG_MOUSE	K.D(+27.99)LYANTVLSGGTTM(+15.99)YPGIADR.M	N	33.29	2258.05	21	753.706	3	34.5103				0	16215		D1:Formylation:1000.00
	24	sp|P20152|VIME_MOUSE	R.D(+27.99)GQ(+0.98)VINETSQHHDDLE	Y	36.4	1864.77	16	933.41	2	15.1625		340		340	2191		D1:Formylation:1000.00
	1	sp|P19096|FAS_MOUSE	R.D(+27.99)GVVKPLK.C	Y	31.11	882.518	8	442.267	2	16.644				0	2964		D1:Formylation:25.55
	14	sp|P05064|ALDOA_MOUSE	K.D(+27.99)GADFAK.W	Y	41.2	750.318	7	751.34	1	17.0153				0	3847		D1:Formylation:31.22
	5	sp|P63038|CH60_MOUSE	K.D(+27.99)DAMLLK.G	Y	37.72	832.4	7	417.207	2	21.3665				0	7392		D1:Formylation:56.47
	15	sp|P62737|ACTA_MOUSE	R.D(+27.99)LTDYLMK.I	N	50.63	1025.47	8	513.747	2	44.1792				0	23716		D1:Formylation:71.72
	27	sp|P60710|ACTB_MOUSE	R.D(+27.99)LTDYLMK.I	N	50.63	1025.47	8	513.747	2	44.1792				0	23716		D1:Formylation:71.72
	10	sp|P68134|ACTS_MOUSE	R.D(+27.99)LTDYLMK.I	N	50.63	1025.47	8	513.747	2	44.1792				0	23716		D1:Formylation:71.72
	13	sp|P68033|ACTC_MOUSE	R.D(+27.99)LTDYLMK.I	N	50.63	1025.47	8	513.747	2	44.1792				0	23716		D1:Formylation:71.72
	124	sp|Q8BFZ3|ACTBL_MOUSE	R.D(+27.99)LTDYLMK.I	N	50.63	1025.47	8	513.747	2	44.1792				0	23716		D1:Formylation:71.72
	29	sp|P63260|ACTG_MOUSE	R.D(+27.99)LTDYLMK.I	N	50.63	1025.47	8	513.747	2	44.1792				0	23716		D1:Formylation:71.72
	20	sp|P63268|ACTH_MOUSE	R.D(+27.99)LTDYLMK.I	N	50.63	1025.47	8	513.747	2	44.1792				0	23716		D1:Formylation:71.72
	1	sp|P19096|FAS_MOUSE	R.D(+27.99)AMLENQTPELFQDVNKPK.Y	Y	32.31	2244.07	19	749.028	3	40.307				0	20785		D1:Formylation:75.68
	654	sp|Q925I1|ATAD3_MOUSE	R.E(+27.99)NADIIR.E	Y	35.04	857.424	7	429.733	2	23.645	338			338	8312		E1:Formylation:1000.00
	33	sp|P50544|ACADV_MOUSE	R.E(+27.99)NMASLQSSPQHQELFR.N	Y	85.19	2028.93	17	677.321	3	23.286	2220	1140	2170	5530	7931		E1:Formylation:1000.00
	2	sp|P07724|ALBU_MOUSE	K.E(+27.99)NPTTFMGHYLHEVAR.R	Y	53.91	1928.88	16	643.973	3	40.6512	13300	1110	15500	29910	22023		E1:Formylation:1000.00
	44	sp|Q8QZT1|THIL_MOUSE	K.E(+27.99)VYMGNVIQGGEGQAPTR.Q	Y	31.1	1932.9	18	967.467	2	24.6652				0	9069		E1:Formylation:1000.00
	48	sp|Q8CGN5|PLIN1_MOUSE	K.E(+27.99)TAEYAANTR.V	Y	49.92	1152.5	10	577.268	2	14.1791			72.9	72.9	1655		E1:Formylation:1000.00
	61	sp|P35486|ODPA_MOUSE	K.E(+27.99)IDVEVR.K	Y	36.81	886.44	7	444.229	2	18.6292		8670		8670	5350		E1:Formylation:1000.00
	1	sp|P19096|FAS_MOUSE	R.E(+27.99)HDLVLPMR.E	Y	56.56	1136.56	9	569.296	2	28.901				0	11886		E1:Formylation:1000.00
	130	sp|Q9Z2V4|PCKGC_MOUSE	K.E(+27.99)WRPQDAEPC(+57.02)AHPNSR.F	Y	64.68	1976.85	16	659.97	3	14.8801	225			225	2086		E1:Formylation:1000.00
	2	sp|P07724|ALBU_MOUSE	K.E(+27.99)C(+57.02)C(+57.02)HGDLLEC(+57.02)ADDR.A	Y	132.72	1776.65	14	889.339	2	24.8327	6560	6680	6490	19730	9896		E1:Formylation:1000.00
	71	sp|Q9DCW4|ETFB_MOUSE	K.E(+27.99)IIAVSC(+57.02)GPSQC(+57.02)QETIR.T	Y	37.22	1974.91	17	988.479	2	21.5917				0	6837		E1:Formylation:1000.00
	1	sp|P19096|FAS_MOUSE	R.E(+27.99)LSFAAVSFYHK.L	Y	64.17	1425.69	12	713.87	2	42.555				0	23162		E1:Formylation:156.90
	9	sp|P13707|GPDA_MOUSE	R.E(+27.99)LHSILQHK.G	Y	29.99	1131.6	9	378.213	3	14.7382			261	261	1555		E1:Formylation:24.34
	509	sp|P54775|PRS6B_MOUSE	R.E(+27.99)AVELPLTHFELYK.Q	Y	31.77	1715.88	14	572.965	3	41.4678	454			454	22382		E1:Formylation:27.74
	1214	sp|E9Q3L2|PI4KA_MOUSE	R.E(+27.99)AANFIMK.V	Y	39.49	950.453	8	476.239	2	23.936	8660			8660	8520		E1:Formylation:32.62
	102	sp|P06745|G6PI_MOUSE	K.E(+27.99)WFLEAAK.D	Y	32.19	1020.49	8	511.256	2	32.5868	7090			7090	15129		E1:Formylation:32.83
	24	sp|P20152|VIME_MOUSE	R.E(+27.99)TN(+0.98)LESLPLVDTHSK.R	Y	33.39	1710.83	15	571.278	3	32.6822		28500		28500	15889		E1:Formylation:37.92
	23	sp|A2ASS6|TITIN_MOUSE	K.E(+27.99)TARFEC(+57.02)EISKENEK.V	Y	33.29	1896.85	15	633.306	3	29.6558		27500		27500	12968		E1:Formylation:44.88
	243	sp|P08113|ENPL_MOUSE	K.E(+27.99)EASDYLELDTIK.N	Y	42.8	1552.71	13	777.375	2	35.1505				0	17869		E1:Formylation:54.40
	15	sp|P62737|ACTA_MOUSE	K.E(+27.99)ITALAPSTMK.I	N	46.53	1188.61	11	595.319	2	34.8088	2920		2140	5060	16340		E1:Formylation:58.64
	27	sp|P60710|ACTB_MOUSE	K.E(+27.99)ITALAPSTMK.I	N	46.53	1188.61	11	595.319	2	34.8088	2920		2140	5060	16340		E1:Formylation:58.64
	10	sp|P68134|ACTS_MOUSE	K.E(+27.99)ITALAPSTMK.I	N	46.53	1188.61	11	595.319	2	34.8088	2920		2140	5060	16340		E1:Formylation:58.64
	13	sp|P68033|ACTC_MOUSE	K.E(+27.99)ITALAPSTMK.I	N	46.53	1188.61	11	595.319	2	34.8088	2920		2140	5060	16340		E1:Formylation:58.64
	29	sp|P63260|ACTG_MOUSE	K.E(+27.99)ITALAPSTMK.I	N	46.53	1188.61	11	595.319	2	34.8088	2920		2140	5060	16340		E1:Formylation:58.64
	20	sp|P63268|ACTH_MOUSE	K.E(+27.99)ITALAPSTMK.I	N	46.53	1188.61	11	595.319	2	34.8088	2920		2140	5060	16340		E1:Formylation:58.64
	24	sp|P20152|VIME_MOUSE	R.E(+27.99)YQDLLNVK.M	N	54.84	1148.57	9	575.29	2	27.5865		30300		30300	11301		E1:Formylation:64.00
	434	sp|P08551|NFL_MOUSE	K.E(+27.99)YQDLLNVK.M	N	54.84	1148.57	9	575.29	2	27.5865		30300		30300	11301		E1:Formylation:64.00
	431	sp|P08553|NFM_MOUSE	R.E(+27.99)YQDLLNVK.M	N	54.84	1148.57	9	575.29	2	27.5865		30300		30300	11301		E1:Formylation:64.00
	488	sp|P19246|NFH_MOUSE	R.E(+27.99)YQDLLNVK.M	N	54.84	1148.57	9	575.29	2	27.5865		30300		30300	11301		E1:Formylation:64.00
	152	sp|P31001|DESM_MOUSE	R.E(+27.99)YQDLLNVK.M	N	54.84	1148.57	9	575.29	2	27.5865		30300		30300	11301		E1:Formylation:64.00
	990	sp|P46660|AINX_MOUSE	R.E(+27.99)YQDLLNVK.M	N	54.84	1148.57	9	575.29	2	27.5865		30300		30300	11301		E1:Formylation:64.00
	1	sp|P19096|FAS_MOUSE	K.E(+27.99)GGFLLVHTVLK.G	Y	58.35	1339.75	12	670.888	2	45.4892	1350	793	1120	3263	24734		E1:Formylation:64.84
	230	sp|P51885|LUM_MOUSE	R.F(+27.99)TGLQYLR.L	Y	41.65	1024.53	8	513.279	2	45.887				0	24456		F1:Formylation:1000.00
	32	sp|Q91VD9|NDUS1_MOUSE	R.F(+27.99)EAPLFNAR.I	Y	51.22	1091.54	9	546.767	2	31.4615		4470		4470	15229		F1:Formylation:1000.00
	1971	sp|Q61586|GPAT1_MOUSE	R.F(+27.99)FNPSIPSLGLRNVIYINETHTR.H	Y	44.41	2715.41	23	453.572	6	17.868			8970	8970	3756		F1:Formylation:1000.00
	21	sp|P51174|ACADL_MOUSE	K.F(+27.99)IPQMTAGK.C	Y	30.09	1019.51	9	510.769	2	38.6162	2810			2810	19756		F1:Formylation:43.76
	1145	sp|Q62425|NDUA4_MOUSE	K.F(+27.99)YSVNVDYSK.L	Y	59.23	1248.57	10	625.304	2	26.1387				0	10507		F1:Formylation:61.68
	3	sp|Q99KI0|ACON_MOUSE	K.F(+27.99)NPETDFLTGK.D	Y	41.24	1295.6	11	648.812	2	45.8297		7380		7380	24574		F1:Formylation:62.68
	332	sp|Q62417|SRBS1_MOUSE	R.F(+27.99)GDLLNIDDTAK.R	Y	56.03	1348.65	12	675.341	2	35.1383				0	16888		F1:Formylation:64.84
	1	sp|P19096|FAS_MOUSE	K.F(+27.99)DASFFGVHPK.Q	Y	44.62	1278.6	11	640.32	2	43.3663	20700	15900		36600	23381		F1:Formylation:72.22
	3227	sp|Q9Z1G4|VPP1_MOUSE	R.G(+27.99)APLRLGFVAGVINR.E	Y	32.17	1566.9	15	523.316	3	30.9685				0	14141		G1:Formylation:1000.00
	1008	sp|Q99KK9|SYHM_MOUSE	K.G(+27.99)LAPEVADR.I	N	35.16	954.477	9	478.255	2	20.7908				0	6062		G1:Formylation:1000.00
	1946	sp|Q9D8S4|ORN_MOUSE	R.G(+27.99)VSEGSAAMAAGESMAQR.M	Y	52.64	1736.75	18	869.396	2	25.698				0	10345		G1:Formylation:1000.00
	742	sp|Q61035|SYHC_MOUSE	K.G(+27.99)LAPEVADR.I	N	35.16	954.477	9	478.255	2	20.7908				0	6062		G1:Formylation:1000.00
	35	sp|Q8K2B3|SDHA_MOUSE	R.G(+27.99)EGGILINSQGER.F	Y	48.79	1356.66	13	679.338	2	20.2473				0	6106		G1:Formylation:1000.00
	231	sp|P52825|CPT2_MOUSE	R.G(+27.99)VTLPELYQDPAYQR.I	Y	62.66	1776.87	15	889.437	2	35.3845				0	17474		G1:Formylation:1000.00
	26	sp|P08249|MDHM_MOUSE	K.G(+27.99)C(+57.02)DVVVIPAGVPR.K	Y	56.76	1365.71	13	683.861	2	31.1087	1530	944		2474	14216		G1:Formylation:1000.00
	799	sp|P61161|ARP2_MOUSE	R.G(+27.99)YAFN(+0.98)HSADFETVR.M	Y	32.33	1641.71	14	548.246	3	25.3375			363	363	9160		G1:Formylation:1000.00
	42	sp|P97457|MLRS_MOUSE	K.G(+27.99)ADPEDVITGAFK.V	Y	72.21	1346.64	13	674.335	2	44.2036	11100	7780	9640	28520	24248		G1:Formylation:106.18
	115	sp|P12242|UCP1_MOUSE	K.G(+27.99)VLGTITTLAK.T	Y	58.39	1100.64	11	551.34	2	47.7202		814	1040	1854	26467		G1:Formylation:116.35
	236	sp|P06151|LDHA_MOUSE	K.G(+27.99)EMMDLQHGSLFLK.T	Y	75.83	1632.76	14	817.399	2	42.6517	1250	1300		2550	23605		G1:Formylation:143.78
	4	sp|P17182|ENOA_MOUSE	K.G(+27.99)VSQAVEHINK.T	Y	81.2	1208.61	11	605.318	2	23.4623				0	8028		G1:Formylation:148.29
	110	sp|P12787|COX5A_MOUSE	K.G(+27.99)MNTLVGYDLVPEPK.I	Y	82.61	1659.82	15	830.922	2	35.437	45100	15300	26500	86900	18033		G1:Formylation:157.33
	62	sp|P02089|HBB2_MOUSE	K.G(+27.99)TFASLSELHC(+57.02)DK.L	N	90.23	1491.67	13	746.846	2	33.5703	52900	52500	52600	158000	15692		G1:Formylation:179.46
	22	sp|P02088|HBB1_MOUSE	K.G(+27.99)TFASLSELHC(+57.02)DK.L	N	90.23	1491.67	13	746.846	2	33.5703	52900	52500	52600	158000	15692		G1:Formylation:179.46
	169	sp|Q62234|MYOM1_MOUSE	K.G(+27.99)Q(+0.98)VRFWMQAEK.L	Y	30.39	1407.66	11	470.229	3	23.8487				0	8855		G1:Formylation:47.07
	54	sp|P16858|G3P_MOUSE	R.G(+27.99)AAQNIIPASTGAAK.A	Y	41.3	1396.73	15	699.374	2	26.8142				0	10923		G1:Formylation:55.13
	4	sp|P17182|ENOA_MOUSE	K.G(+27.99)VSQ(+0.98)AVEHINK.T	Y	33.68	1209.6	11	605.816	2	23.4808			22900	22900	8028		G1:Formylation:58.64
	40	sp|P52480|KPYM_MOUSE	R.G(+27.99)IFPVLC(+57.02)K.D	Y	39.55	960.51	8	481.263	2	44.6413	2140	2100	1780	6020	24010		G1:Formylation:67.12
	72	sp|E9Q4Z2|ACACB_MOUSE	R.G(+27.99)GVLEPEGTVEIK.F	Y	43.89	1354.7	13	678.345	2	26.3585				0	10937		G1:Formylation:71.31
	130	sp|Q9Z2V4|PCKGC_MOUSE	K.G(+27.99)LGGVNVEELFGISK.E	Y	47.41	1545.8	15	773.908	2	48.0724		912		912	26381		G1:Formylation:73.10
	173	sp|Q9D172|GAL3A_MOUSE	K.G(+27.99)VTEAHVDQK.N	Y	57.85	1110.53	10	556.276	2	14.6421				0	1954		G1:Formylation:80.63
	14	sp|P05064|ALDOA_MOUSE	K.G(+27.99)ILAADESTGSIAK.R	Y	63.76	1359.69	14	680.858	2	32.3601	4090		3930	8020	15360		G1:Formylation:99.90
	90	sp|P16015|CAH3_MOUSE	K.H(+72.02)DPSLQPWSASYDPGSAK.T	Y	37.77	2013.91	18	672.318	3	25.7322				0	9427		H1:Ethoxyformylation:1000.00
	6	sp|Q8BWT1|THIM_MOUSE	K.H(+27.99)NFTPLAR.V	Y	35.28	982.499	8	492.254	2	20.4145				0	6483		H1:Formylation:1000.00
	164	sp|Q8BKZ9|ODPX_MOUSE	K.H(+27.99)SLDASQGTATGPR.G	Y	87.57	1424.66	14	713.346	2	15.4816	2040	4610	2020	8670	2333		H1:Formylation:1000.00
	1	sp|P19096|FAS_MOUSE	K.H(+27.99)DLVMNVYR.D	Y	30.64	1173.56	9	392.193	3	18.8598				0	4566		H1:Formylation:1000.00
	71	sp|Q9DCW4|ETFB_MOUSE	K.H(+27.99)SMNPFC(+57.02)EIAVEEAVR.L	Y	80.15	1915.86	16	958.948	2	34.6933	17000	7150	14600	38750	16514		H1:Formylation:1000.00
	4	sp|P17182|ENOA_MOUSE	R.H(+27.99)IADLAGNPEVILPVPAFNVIN(+0.98)GGSHAGNK.L	Y	84.68	3049.56	30	1017.53	3	47.9082		1110		1110	27627		H1:Formylation:122.31
	60	sp|Q921I1|TRFE_MOUSE	K.H(+27.99)TTIFEVLPEK.A	Y	50.97	1340.7	11	671.347	2	36.1067		263000	248000	511000	17769		H1:Formylation:58.64
	4	sp|P17182|ENOA_MOUSE	R.H(+27.99)IADLAGNPEVILPVPAFNVINGGSHAGNK.L	Y	41	3048.58	30	1017.21	3	48.2852	1100		920	2020	25040		H1:Formylation:86.33
	11	sp|P01942|HBA_MOUSE	K.VADALASAAGH(+72.02)LDDLPGALSALSDLHAHK.L	Y	58.27	2907.47	29	582.512	5	45.1089	3880			3880	24402		H11:Ethoxyformylation:66.76
	30	sp|P40142|TKT_MOUSE	K.SKDDQVTVIGAGVTLH(+72.02)EALAAAESLK.K	Y	32.79	2694.41	26	674.621	4	48.228	1360			1360	27769		H16:Ethoxyformylation:1000.00
	4650	sp|P04444|HBBZ_MOUSE	K.ETFAH(+72.02)LSELHC(+57.02)DK.L	Y	30.4	1657.74	13	553.592	3	24.5003				0	8908		H5:Ethoxyformylation:46.62
	278	sp|Q60930|VDAC2_MOUSE	R.TGDFQLH(+72.02)TNVNNGTEFGGSIYQK.V	Y	40.78	2598.2	23	867.068	3	39.2913				0	20048		H7:Ethoxyformylation:1000.00
	26	sp|P08249|MDHM_MOUSE	R.LTLYDIAH(+72.02)TPGVAADLSHIETR.A	Y	39.91	2464.26	22	617.076	4	41.7368				0	22858		H8:Ethoxyformylation:59.20
	21	sp|P51174|ACADL_MOUSE	R.I(+27.99)FSSEHDIFR.E	Y	38.37	1277.6	10	639.816	2	40.6923	3710		2950	6660	22242		I1:Formylation:1000.00
	51	sp|P56480|ATPB_MOUSE	R.I(+27.99)MNVIGEPIDER.G	Y	42.84	1412.7	12	707.361	2	28.2303	242			242	11850		I1:Formylation:1000.00
	27	sp|P60710|ACTB_MOUSE	K.I(+27.99)WHHTFYNELR.V	N	68.1	1542.74	11	515.261	3	33.3127	53900			53900	15051		I1:Formylation:1000.00
	68	sp|Q91ZA3|PCCA_MOUSE	R.I(+27.99)AWDDEETR.D	Y	46.97	1161.49	9	581.763	2	22.5952				0	8211		I1:Formylation:1000.00
	31	sp|Q9D051|ODPB_MOUSE	R.I(+27.99)MEGPAFNFLDAPAVR.V	Y	94.12	1774.87	16	888.448	2	45.7161	9190	7280	2290	18760	24792		I1:Formylation:1000.00
	149	sp|Q91ZX7|LRP1_MOUSE	K.I(+27.99)ETAAMDGTLR.E	Y	31.88	1204.58	11	603.305	2	40.9668			15800	15800	21789		I1:Formylation:1000.00
	10	sp|P68134|ACTS_MOUSE	K.I(+27.99)WHHTFYNELR.V	N	68.1	1542.74	11	515.261	3	33.3127	53900			53900	15051		I1:Formylation:1000.00
	13	sp|P68033|ACTC_MOUSE	K.I(+27.99)WHHTFYNELR.V	N	68.1	1542.74	11	515.261	3	33.3127	53900			53900	15051		I1:Formylation:1000.00
	5	sp|P63038|CH60_MOUSE	K.I(+27.99)SSVQSIVPALEIANAHR.K	Y	60.06	1932.04	18	645.012	3	38.1982			1380	1380	19075		I1:Formylation:1000.00
	365	sp|Q62009|POSTN_MOUSE	K.I(+27.99)QIEGDPDFR.L	Y	36.99	1216.57	10	609.31	2	26.1223				0	10751		I1:Formylation:1000.00
	29	sp|P63260|ACTG_MOUSE	K.I(+27.99)WHHTFYNELR.V	N	68.1	1542.74	11	515.261	3	33.3127	53900			53900	15051		I1:Formylation:1000.00
	14	sp|P05064|ALDOA_MOUSE	K.I(+27.99)GEHTPSALAIMENANVLAR.Y	Y	37.03	2134.08	20	712.372	3	43.5802			453	453	24275		I1:Formylation:1000.00
	31	sp|Q9D051|ODPB_MOUSE	R.I(+27.99)MEGPAFN(+0.98)FLDAPAVR.V	Y	41.68	1775.86	16	888.952	2	45.6303			1990	1990	24382		I1:Formylation:1000.00
	139	sp|P99024|TBB5_MOUSE	R.I(+27.99)MNTFSVVPSPK.V	N	70.47	1346.69	12	674.355	2	30.8314		70		70	13942		I1:Formylation:115.60
	208	sp|Q9ERD7|TBB3_MOUSE	R.I(+27.99)MNTFSVVPSPK.V	N	70.47	1346.69	12	674.355	2	30.8314		70		70	13942		I1:Formylation:115.60
	158	sp|Q9D6F9|TBB4A_MOUSE	R.I(+27.99)MNTFSVVPSPK.V	N	70.47	1346.69	12	674.355	2	30.8314		70		70	13942		I1:Formylation:115.60
	126	sp|P68372|TBB4B_MOUSE	R.I(+27.99)MNTFSVVPSPK.V	N	70.47	1346.69	12	674.355	2	30.8314		70		70	13942		I1:Formylation:115.60
	2165	sp|E9Q414|APOB_MOUSE	R.I(+27.99)QIQEKLQQLR.T	Y	33.99	1423.81	11	475.613	3	34.0849		2460		2460	15960		I1:Formylation:22.07
	283	sp|Q8K1Z0|COQ9_MOUSE	R.I(+27.99)NDAMNMGHTAK.Q	Y	34.71	1329.58	12	444.203	3	14.0712			199	199	1440		I1:Formylation:28.17
	4	sp|P17182|ENOA_MOUSE	R.I(+27.99)GAEVYHNLK.N	Y	41.7	1170.6	10	586.309	2	29.3833			239000	239000	14237		I1:Formylation:54.49
	929	sp|Q3ULJ0|GPD1L_MOUSE	R.I(+27.99)T(+79.97)VVDDADTVELC(+57.02)GALK.N	Y	33.2	1925.87	17	642.978	3	45.7117	19900			19900	24947		I1:Formylation:61.40
	117	sp|P58774|TPM2_MOUSE	K.K(+27.99)ATDAEADVASLNR.R	N	70.59	1487.72	14	744.877	2	18.7615	62500		65400	127900	5118		K1:Formylation:1000.00
	114	sp|P58771|TPM1_MOUSE	K.K(+27.99)ATDAEADVASLNR.R	N	70.59	1487.72	14	744.877	2	18.7615	62500		65400	127900	5118		K1:Formylation:1000.00
	9	sp|P13707|GPDA_MOUSE	R.K(+27.99)LTEIINTQHENVK.Y	Y	69.57	1693.9	14	565.643	3	26.249	593	576	809	1978	10136		K1:Formylation:105.57
	11	sp|P01942|HBA_MOUSE	K.K(+27.99)(+42.01)VADALASAAGHLDDLPGALSALSDLHAHK.L	Y	38.01	3033.55	30	607.723	5	48.308	33200	30400		63600	26585		K1:Formylation:108.30
	11	sp|P01942|HBA_MOUSE	K.K(+27.99)VADALASAAGHLDDLPGALSALSDLHAHK.L	Y	71.68	2991.54	30	748.897	4	41.892	185000	8260	69100	262360	23405		K1:Formylation:135.94
	1272	sp|P62073|TIM10_MOUSE	K.K(+27.99)LTELSMQDEELMK.R	Y	91.63	1721.82	14	574.952	3	29.339	20400	38200	21100	79700	12742		K1:Formylation:137.39
	22	sp|P02088|HBB1_MOUSE	K.K(+27.99)VITAFNDGLNHLDSLK.G	Y	91.35	1912.01	17	638.345	3	31.3528	31800	20400	32800	85000	14604		K1:Formylation:171.28
	26	sp|P08249|MDHM_MOUSE	K.K(+27.99)GEDFVK.N	Y	34.02	849.423	7	425.718	2	16.2715		8760		8760	3136		K1:Formylation:28.13
	2	sp|P07724|ALBU_MOUSE	K.K(+27.99)YEATLEK.C	Y	52.11	1008.51	8	505.26	2	16.5518		2640		2640	3430		K1:Formylation:55.73
	16	sp|Q60597|ODO1_MOUSE	R.K(+27.99)PLIVFTPK.S	Y	58.77	1069.65	9	535.838	2	31.6088	1790	1090	351	3231	15447		K1:Formylation:56.26
	7	sp|Q5SX39|MYH4_MOUSE	R.K(+27.99)IAEKDEEIDQLK.R	N	72.37	1585.82	13	529.62	3	15.8407	18200	15900		34100	2881		K1:Formylation:56.51
	34	sp|P13542|MYH8_MOUSE	R.K(+27.99)IAEKDEEIDQLK.R	N	72.37	1585.82	13	529.62	3	15.8407	18200	15900		34100	2881		K1:Formylation:56.51
	17	sp|Q5SX40|MYH1_MOUSE	R.K(+27.99)IAEKDEEIDQLK.R	N	72.37	1585.82	13	529.62	3	15.8407	18200	15900		34100	2881		K1:Formylation:56.51
	501	sp|P32261|ANT3_MOUSE	K.K(+27.99)ATEEDGSEQKVPEATNR.R	Y	66.7	2015.94	18	504.997	4	13.9349			121	121	1449		K1:Formylation:57.10
	120	sp|P02469|LAMB1_MOUSE	K.K(+27.99)TLDGELDEK.Y	Y	29.06	1174.57	10	588.294	2	33.1862				0	16554		K1:Formylation:62.82
	30	sp|P40142|TKT_MOUSE	R.K(+27.99)ISSDLDGHPVPK.Q	Y	43.93	1419.74	13	474.263	3	15.5884				0	2269		K1:Formylation:69.38
	2	sp|P07724|ALBU_MOUSE	K.K(+27.99)QTALAELVK.H	Y	38.92	1127.65	10	564.837	2	28.6022	2050			2050	12114		K1:Formylation:74.73
	24	sp|P20152|VIME_MOUSE	R.K(+27.99)VESLQEEIAFLK.K	Y	49.17	1560.84	13	781.431	2	42.9162	350	229		579	22805		K1:Formylation:77.78
	98	sp|P62897|CYC_MOUSE	R.K(+27.99)TGQAAGFSYTDANK.N	Y	60.32	1585.74	15	793.894	2	19.5778	339			339	5107		K1:Formylation:95.14
	557	sp|P04104|K2C1_MOUSE	K.YEELQITAGK(+27.99).H	Y	51.35	1178.58	10	590.307	2	23.6032	778000	797000	834000	2409000	8528		K10:Formylation:178.84
	4	sp|P17182|ENOA_MOUSE	R.IGAEVYHNLK(+27.99)NVIK.E	Y	51.8	1624.89	14	542.645	3	32.867	743		179	922	14715		K10:Formylation:28.74
	614	sp|O70250|PGAM2_MOUSE	R.HYGGLTGLNK(+27.99)AETAAK.H	N	64.31	1657.84	16	829.927	2	22.5525				0	7441		K10:Formylation:33.98
	245	sp|Q9DBJ1|PGAM1_MOUSE	R.HYGGLTGLNK(+27.99)AETAAK.H	N	64.31	1657.84	16	829.927	2	22.5525				0	7441		K10:Formylation:33.98
	75	sp|O08749|DLDH_MOUSE	K.ALTGGIAHLFK(+27.99).Q	Y	49.06	1154.64	11	578.339	2	38.4837			99.5	99.5	19135		K11:Formylation:44.14
	2819	sp|Q6RHW0|K1C9_MOUSE	R.QGVEGDINGLK(+27.99).K	Y	57.61	1156.57	11	579.305	2	23.2055	741000	680000	677000	2098000	8494		K11:Formylation:91.60
	212	sp|P58252|EF2_MOUSE	K.EGIPALDNFLDK(+27.99).L	Y	29.38	1358.67	12	680.346	2	33.1582				0	15775		K12:Formylation:33.80
	8	sp|P04117|FABP4_MOUSE	K.LVSSENFDDYMK(+27.99).E	Y	38.22	1474.63	12	738.328	2	26.182			7700	7700	9731		K12:Formylation:38.78
	973	sp|Q3UMF0|COBL1_MOUSE	R.TPAMQPAGSAGK(+27.99).R	Y	61.28	1142.54	12	572.282	2	14.3249	197	188	158	543	1503		K12:Formylation:90.32
	2229	sp|Q9CZS1|AL1B1_MOUSE	K.LFINNEWHDAVSK(+27.99).K	Y	60.53	1599.77	13	534.273	3	29.0047	4320	4470	3210	12000	13004		K13:Formylation:111.64
	8	sp|P04117|FABP4_MOUSE	K.LGVEFDEITADDRK(+27.99).V	Y	64.21	1634.78	14	545.944	3	30.066	33200	30600		63800	13821		K14:Formylation:107.72
	2452	sp|P54823|DDX6_MOUSE	K.VDHVQMIVLDEADK(+27.99).L	Y	36.86	1638.79	14	547.283	3	26.1537				0	10780		K14:Formylation:52.58
	2095	sp|Q64176|EST1E_MOUSE	K.EGYLQIGATTQQAQK(+27.99).L	Y	29.74	1662.82	15	832.416	2	24.8891		176		176	8984		K15:Formylation:50.91
	11	sp|P01942|HBA_MOUSE	K.TYFPHFDVSHGSAQVK(+27.99).G	Y	62.66	1846.86	16	924.427	2	31.5802	765	2390		3155	14737		K16:Formylation:93.20
	30	sp|P40142|TKT_MOUSE	R.LGQSDPAPLQHQVDIYQK(+27.99)R.C	Y	46.21	2220.13	19	741.048	3	27.6498		1110		1110	11170		K18:Formylation:103.39
	1813	sp|Q99M73|KRT84_MOUSE	K.LEAAVAEAEQQGEAALNDAK(+27.99).C	Y	67.98	2054.98	20	1028.52	2	39.5967	4620		2200	6820	21061		K20:Formylation:111.55
	2	sp|P07724|ALBU_MOUSE	R.AFK(+27.99)AWAVAR.L	Y	47.49	1046.57	9	524.286	2	28.7687				0	12005		K3:Formylation:32.28
	4	sp|P17182|ENOA_MOUSE	R.LAK(+27.99)YNQILR.I	Y	45.2	1145.66	9	573.834	2	26.7483			580	580	11169		K3:Formylation:32.28
	8	sp|P04117|FABP4_MOUSE	K.WDGK(+27.99)STTIK.R	Y	39.81	1062.53	9	532.278	2	18.0847			9220	9220	4048		K4:Formylation:23.70
	11	sp|P01942|HBA_MOUSE	K.SNIK(+27.99)AAWGK.I	Y	39	1001.53	9	501.774	2	22.0926		6140	8340	14480	7165		K4:Formylation:28.36
	11	sp|P01942|HBA_MOUSE	K.AAWGK(+27.99)IGGHGAEYGAEALER.M	Y	81.49	2069.99	20	691.009	3	31.5845	9570	9630	8410	27610	13518		K5:Formylation:49.79
	30	sp|P40142|TKT_MOUSE	K.EAWHGK(+27.99)PLPK.N	Y	40.24	1189.62	10	595.821	2	19.4632	1060		1720	2780	4855		K6:Formylation:23.70
	8	sp|P04117|FABP4_MOUSE	R.SESTFK(+27.99)NTEISFK.L	Y	55.67	1544.74	13	773.39	2	28.8233	866			866	11836		K6:Formylation:38.64
	7	sp|Q5SX39|MYH4_MOUSE	R.IEAQNK(+27.99)PFDAK.S	N	45.77	1287.65	11	430.229	3	15.2051		5260		5260	2020		K6:Formylation:52.68
	34	sp|P13542|MYH8_MOUSE	R.IEAQNK(+27.99)PFDAK.T	N	45.77	1287.65	11	430.229	3	15.2051		5260		5260	2020		K6:Formylation:52.68
	17	sp|Q5SX40|MYH1_MOUSE	R.IEAQNK(+27.99)PFDAK.S	N	45.77	1287.65	11	430.229	3	15.2051		5260		5260	2020		K6:Formylation:52.68
	11	sp|P01942|HBA_MOUSE	M.VLSGEDK(+27.99)SNIK.A	Y	48.98	1216.63	11	609.325	2	16.5953	11900	12100	11100	35100	3061		K7:Formylation:42.68
	342	sp|P05063|ALDOC_MOUSE	K.DGADFAK(+27.99)WR.C	N	42.53	1092.5	9	547.262	2	31.0082				0	14101		K7:Formylation:45.03
	14	sp|P05064|ALDOA_MOUSE	K.DGADFAK(+27.99)WR.C	N	42.53	1092.5	9	547.262	2	31.0082				0	14101		K7:Formylation:45.03
	190	sp|P21107|TPM3_MOUSE	R.AELAESK(+27.99).C	Y	31.5	774.376	7	388.201	2	12.5691			354	354	1235		K7:Formylation:58.16
	90	sp|P16015|CAH3_MOUSE	K.TILNNGK(+27.99)TC(+57.02)R.V	Y	59.9	1203.6	10	602.807	2	16.5382	1580	1070	1350	4000	2666		K7:Formylation:69.64
	380	sp|P24526|MYP2_MOUSE	K.NTEISFK(+27.99).L	N	46.29	865.418	7	866.416	1	28.2963		1110		1110	12638		K7:Formylation:71.75
	8	sp|P04117|FABP4_MOUSE	K.NTEISFK(+27.99).L	N	46.29	865.418	7	866.416	1	28.2963		1110		1110	12638		K7:Formylation:71.75
	56	sp|Q9QXS1|PLEC_MOUSE	R.VPVDVAYK(+27.99).R	Y	31.94	917.486	8	459.757	2	18.4843				0	4355		K8:Formylation:23.22
	3217	sp|Q6NZF1|ZC11A_MOUSE	K.SSSSVRIK(+27.99).T	Y	34.91	890.482	8	446.244	2	14.1792		2410		2410	1527		K8:Formylation:67.12
	9842	sp|Q9QYF1|RDH11_MOUSE	K.LANILFTK(+27.99).E	Y	34.11	946.549	8	474.28	2	31.7084			6840	6840	15305		K8:Formylation:67.12
	1	sp|P19096|FAS_MOUSE	K.VLEALLPLK(+27.99).S	Y	51.58	1022.64	9	512.327	2	47.4178	1060	1030	1020	3110	26041		K9:Formylation:131.72
	1165	sp|Q6IFZ9|K2C74_MOUSE	R.EQIKALNDK(+27.99).F	Y	31.66	1085.57	9	543.795	2	16.4075			37600	37600	3930		K9:Formylation:22.36
	4650	sp|P04444|HBBZ_MOUSE	K.LHVDPENFK(+27.99).L	N	53.76	1125.55	9	376.19	3	16.349	8690			8690	2457		K9:Formylation:53.45
	248	sp|P02104|HBE_MOUSE	K.LHVDPENFK(+27.99).L	N	53.76	1125.55	9	376.19	3	16.349	8690			8690	2457		K9:Formylation:53.45
	11	sp|P01942|HBA_MOUSE	R.MFASFPTTK(+27.99).T	Y	54.37	1056.49	9	529.257	2	36.4978			13300	13300	17838		K9:Formylation:60.24
	5802	sp|Q61176|ARGI1_MOUSE	K.YFSMTEVDK(+27.99).L	Y	38.03	1146.49	9	574.27	2	26.2023				0	9788		K9:Formylation:66.64
	913	sp|Q8CGB6|TNS2_MOUSE	R.HFLIETGPK(+27.99).G	Y	53.48	1068.56	9	535.296	2	19.829	19700	13700	14800	48200	6063		K9:Formylation:81.34
	2052	sp|Q9D706|RPAP3_MOUSE	K.SYDYDAWAK(+27.99)LDVDR.I	Y	40.34	1743.77	14	872.909	2	34.145			6880	6880	16838		K9:Formylation:83.90
	1868	sp|B1AQ75|KRT36_MOUSE	R.LILQIDNAK(+27.99).L	Y	37.51	1054.6	9	528.315	2	25.717	12700	14400	18100	45200	10744		K9:Formylation:86.34
	2	sp|P07724|ALBU_MOUSE	K.L(+27.99)GEYGFQNAILVR.Y	Y	71.67	1506.78	13	754.403	2	48.8094			119	119	26472		L1:Formylation:1000.00
	30	sp|P40142|TKT_MOUSE	R.L(+27.99)AVSQVPR.S	Y	37.19	896.508	8	449.256	2	17.3218				0	3348		L1:Formylation:1000.00
	67	sp|Q8CC88|VWA8_MOUSE	K.L(+27.99)VAAFGELR.N	Y	29.92	1002.55	9	502.287	2	27.7683	199000			199000	12136		L1:Formylation:1000.00
	26	sp|P08249|MDHM_MOUSE	R.L(+27.99)TLYDIAHTPGVAADLSHIETR.A	Y	64.23	2420.23	22	807.757	3	48.6272				0	28106		L1:Formylation:1000.00
	1054	sp|Q62087|PON3_MOUSE	K.L(+27.99)LIYNPEDPPGSEVLR.I	Y	48.89	1838.94	16	920.471	2	38.7063				0	19795		L1:Formylation:1000.00
	61	sp|P35486|ODPA_MOUSE	R.L(+27.99)EEGPPVTTVLTR.E	Y	60.69	1438.77	13	720.392	2	28.6683	3400			3400	12070		L1:Formylation:1000.00
	8	sp|P04117|FABP4_MOUSE	K.L(+27.99)GVEFDEITADDR.K	Y	81.45	1506.68	13	754.358	2	47.9265	4930	5660	4810	15400	27487		L1:Formylation:1000.00
	1	sp|P19096|FAS_MOUSE	K.L(+27.99)FDHPEVPTPPESASVSR.L	Y	50.29	1991.96	18	665	3	36.5803			17100	17100	18064		L1:Formylation:1000.00
	2	sp|P07724|ALBU_MOUSE	K.L(+27.99)C(+57.02)AIPNLR.E	Y	40.4	983.522	8	492.772	2	39.0788	1450	2900	1340	5690	20386		L1:Formylation:1000.00
	8	sp|P04117|FABP4_MOUSE	K.L(+27.99)GVEFDEITADDRK.V	Y	81.77	1634.78	14	818.404	2	41.3366		3370	4130	7500	22415		L1:Formylation:134.07
	93	sp|P16045|LEG1_MOUSE	R.L(+27.99)NMEAINYMAADGDFK.I	Y	72.94	1829.8	16	915.903	2	37.7318	1180			1180	18686		L1:Formylation:135.15
	3	sp|Q99KI0|ACON_MOUSE	R.L(+27.99)NRPLTLSEK.I	Y	30.69	1197.67	10	599.846	2	25.778				0	10697		L1:Formylation:22.88
	34	sp|P13542|MYH8_MOUSE	K.L(+27.99)EARVRELEGEVENEQKR.N	N	36.03	2211.12	18	443.234	5	15.3296			1120	1120	2444		L1:Formylation:35.41
	17	sp|Q5SX40|MYH1_MOUSE	K.L(+27.99)EARVRELEGEVENEQKR.N	N	36.03	2211.12	18	443.234	5	15.3296			1120	1120	2444		L1:Formylation:35.41
	2	sp|P07724|ALBU_MOUSE	R.L(+27.99)SQTFPNADFAEITK.L	Y	38.1	1708.83	15	855.439	2	46.3393				0	24577		L1:Formylation:44.73
	1	sp|P19096|FAS_MOUSE	K.L(+27.99)DPGSPELQQVLK.H	Y	41.19	1450.77	13	726.396	2	42.5197				0	22346		L1:Formylation:46.44
	12	sp|P38647|GRP75_MOUSE	K.L(+27.99)FEMAYK.K	Y	44.74	928.436	7	465.225	2	27.243				0	11451		L1:Formylation:49.80
	6	sp|Q8BWT1|THIM_MOUSE	K.L(+27.99)PMGMTAENLAAK.Y	Y	31.06	1373.67	13	687.857	2	41.571			7410	7410	22592		L1:Formylation:51.99
	6	sp|Q8BWT1|THIM_MOUSE	K.L(+27.99)EDTLWAGLTDQHVK.L	Y	55.35	1752.87	15	585.292	3	40.0927		703		703	20814		L1:Formylation:55.13
	2	sp|P07724|ALBU_MOUSE	K.L(+27.99)QTC(+57.02)C(+57.02)DKPLLK.K	Y	51.34	1402.69	11	702.353	2	24.8065	13700	14500	14600	42800	9185		L1:Formylation:56.47
	4	sp|P17182|ENOA_MOUSE	K.L(+27.99)MIEMDGTENK.S	Y	49.83	1307.57	11	654.806	2	26.979				0	11247		L1:Formylation:58.64
	43	sp|Q9Z2I9|SUCB1_MOUSE	K.L(+27.99)SEIVTLAK.E	Y	32.98	1000.58	9	501.304	2	47.0135				0	26751		L1:Formylation:64.00
	93	sp|P16045|LEG1_MOUSE	R.L(+27.99)NMEAIN(+0.98)YMAADGDFK.I	Y	30.03	1830.78	16	916.418	2	37.9535				0	18654		L1:Formylation:66.76
	21	sp|P51174|ACADL_MOUSE	R.L(+27.99)PANALLGEENK.G	Y	49	1295.67	12	648.852	2	39.2227			1470	1470	20291		L1:Formylation:69.97
	315	sp|Q9CR21|ACPM_MOUSE	K.L(+27.99)MC(+57.02)PQEIVDYIADK.K	Y	53.04	1721.8	14	861.91	2	44.3285		814	351	1165	23287		L1:Formylation:79.34
	19	sp|Q99LC5|ETFA_MOUSE	R.L(+27.99)GGEVSC(+57.02)LVAGTK.C	Y	59.22	1317.66	13	659.847	2	42.4292		21500	15700	37200	23044		L1:Formylation:80.75
	1081	sp|Q9D1I5|MCEE_MOUSE	R.L(+27.99)NHVAVAVPDLEK.A	Y	49.32	1431.77	13	716.891	2	37.9432				0	19004		L1:Formylation:83.60
	45	sp|Q8BH95|ECHM_MOUSE	K.L(+27.99)VEEAIQC(+57.02)AEK.I	Y	68.67	1316.63	11	659.315	2	46.5277				0	26032		L1:Formylation:87.09
	2	sp|P07724|ALBU_MOUSE	K.L(+27.99)VQEVTDFAK.T	Y	67.01	1176.6	10	589.314	2	48.2645	2830	1690	1460	5980	25704		L1:Formylation:90.01
	9	sp|P13707|GPDA_MOUSE	K.L(+27.99)TEIINTQHENVK.Y	Y	55.23	1565.8	13	783.907	2	33.8393	242			242	15954		L1:Formylation:96.93
	50	sp|Q9D6R2|IDH3A_MOUSE	R.M(+27.99)SDGLFLQK.C	Y	58.94	1065.52	9	533.771	2	28.7595	17700	33200	39700	90600	13401		M1:Formylation:131.34
	28	sp|Q64521|GPDM_MOUSE	K.M(+27.99)YDLVAGSQC(+57.02)LK.S	Y	32.51	1411.65	12	706.839	2	31.1707	21300			21300	14842		M1:Formylation:26.89
	43	sp|Q9Z2I9|SUCB1_MOUSE	K.M(+27.99)GFPSNIVDSAAENMIK.L	Y	50.18	1850.85	17	926.423	2	48.1425			705	705	27538		M1:Formylation:64.34
	1	sp|P19096|FAS_MOUSE	M(+27.99)(+15.99)EEVVIAGMSGK.L	Y	39.67	1293.59	12	647.82	2	53.9138			183	183	26899		M1:Formylation:66.64
	8	sp|P04117|FABP4_MOUSE	M(+27.99)(+15.99)C(+57.02)DAFVGTWK.L	Y	41.13	1257.52	10	629.77	2	33.2838			1380	1380	15342		M1:Formylation:77.76
	46	sp|Q8BMS1|ECHA_MOUSE	K.M(+27.99)QLLEIITTDK.T	Y	53.62	1331.7	11	666.863	2	43.4613				0	24379		M1:Formylation:86.06
	11	sp|P01942|HBA_MOUSE	R.M(+27.99)FASFPTTK.T	Y	64.23	1056.49	9	529.258	2	41.031	20500	25500	25300	71300	21082		M1:Formylation:93.17
	540	sp|P00015|CYC2_MOUSE	K.M(+27.99)IFAGIK.K	N	41.93	806.436	7	404.227	2	44.6877	575	538	629	1742	24210		M1:Formylation:95.35
	98	sp|P62897|CYC_MOUSE	K.M(+27.99)IFAGIK.K	N	41.93	806.436	7	404.227	2	44.6877	575	538	629	1742	24210		M1:Formylation:95.35
	363	sp|Q62264|THRSP_MOUSE	R.N(+27.99)MEQVVMIPSLLR.D	Y	76.25	1556.81	13	779.425	2	45.6618				0	23722		N1:Formylation:1000.00
	16	sp|Q60597|ODO1_MOUSE	R.N(+27.99)MEEEVAITR.I	Y	50.79	1218.56	10	610.295	2	19.7747		5370		5370	5650		N1:Formylation:1000.00
	3	sp|Q99KI0|ACON_MOUSE	R.N(+27.99)AVTQEFGPVPDTAR.Y	Y	77.72	1628.78	15	815.41	2	34.953				0	17293		N1:Formylation:1000.00
	28	sp|Q64521|GPDM_MOUSE	R.N(+27.99)YLSSDVEVR.R	Y	48.44	1208.57	10	605.287	2	22.2955	41400			41400	8371		N1:Formylation:1000.00
	36	sp|Q9CZ13|QCR1_MOUSE	R.N(+27.99)ALVSHLDGTTPVC(+57.02)EDIGR.S	Y	44.48	2080.98	19	1041.5	2	36.8613	383			383	18570		N1:Formylation:1000.00
	65	sp|P56391|CX6B1_MOUSE	K.N(+27.99)C(+57.02)WQNYLDFHR.C	Y	52.54	1579.66	11	790.839	2	42.1064			789	789	22877		N1:Formylation:1000.00
	73	sp|P20029|BIP_MOUSE	K.N(+27.99)GRVEIIANDQGN(+0.98)RITPSYVAFTPEGER.L	Y	44.19	3131.53	28	1044.86	3	30.6963			1980	1980	13103		N1:Formylation:1000.00
	1136	sp|Q9WUU7|CATZ_MOUSE	R.N(+27.99)VN(+0.98)GVNYASVTR.N	Y	37.74	1321.63	12	661.818	2	20.9695				0	6425		N1:Formylation:1000.00
	2	sp|P07724|ALBU_MOUSE	R.N(+27.99)EC(+57.02)FLQHK.D	Y	67.91	1102.49	8	552.256	2	20.2807	9670	9890	9420	28980	5836		N1:Formylation:104.64
	36	sp|Q9CZ13|QCR1_MOUSE	K.N(+27.99)NGAGYFLEHLAFK.G	Y	93.17	1607.77	14	804.903	2	49.2388		279	626	905	25984		N1:Formylation:202.83
	97	sp|Q60675|LAMA2_MOUSE	R.N(+27.99)GSISVRALDGPK.A	Y	29.36	1340.7	13	671.366	2	23.125				0	7711		N1:Formylation:26.05
	2	sp|P07724|ALBU_MOUSE	R.N(+27.99)(+0.98)EC(+57.02)FLQHK.D	Y	31.98	1103.47	8	552.749	2	24.217	16600			16600	8784		N1:Formylation:33.54
	41	sp|P63017|HSP7C_MOUSE	K.N(+27.99)QVAMNPTNTVFDAK.R	Y	37.4	1676.78	15	839.398	2	27.1563		2120		2120	11070		N1:Formylation:37.92
	85	sp|P02468|LAMC1_MOUSE	K.N(+27.99)LLEKGK.A	Y	29.55	828.471	7	415.25	2	16.2118			24500	24500	2708		N1:Formylation:49.79
	316	sp|Q61696|HS71A_MOUSE	K.N(+27.99)(+0.98)ALESYAFNMK.S	N	39.84	1315.58	11	658.805	2	39.7414			971	971	20879		N1:Formylation:61.72
	310	sp|P16627|HS71L_MOUSE	K.N(+27.99)(+0.98)ALESYAFNMK.S	N	39.84	1315.58	11	658.805	2	39.7414			971	971	20879		N1:Formylation:61.72
	316	sp|Q61696|HS71A_MOUSE	K.N(+27.99)ALESYAFNMK.S	N	73.73	1314.59	11	658.31	2	39.5063	6990	2660		9650	20811		N1:Formylation:95.76
	310	sp|P16627|HS71L_MOUSE	K.N(+27.99)ALESYAFNMK.S	N	73.73	1314.59	11	658.31	2	39.5063	6990	2660		9650	20811		N1:Formylation:95.76
	15	sp|P62737|ACTA_MOUSE	K.Q(+27.99)EYDEAGPSIVHR.K	N	55.88	1527.7	13	764.848	2	28.8395	20900	25300		46200	13134		Q1:Formylation:1000.00
	351	sp|P06728|APOA4_MOUSE	R.Q(+27.99)LEQQVEEFR.R	Y	41.32	1332.63	10	667.327	2	26.2322			2830	2830	10756		Q1:Formylation:1000.00
	10	sp|P68134|ACTS_MOUSE	K.Q(+27.99)EYDEAGPSIVHR.K	N	55.88	1527.7	13	764.848	2	28.8395	20900	25300		46200	13134		Q1:Formylation:1000.00
	16	sp|Q60597|ODO1_MOUSE	R.Q(+27.99)ILLPFR.K	Y	37.72	913.538	7	457.769	2	34.535	744		783	1527	16752		Q1:Formylation:1000.00
	13	sp|P68033|ACTC_MOUSE	K.Q(+27.99)EYDEAGPSIVHR.K	N	55.88	1527.7	13	764.848	2	28.8395	20900	25300		46200	13134		Q1:Formylation:1000.00
	358	sp|Q9D6Y9|GLGB_MOUSE	R.Q(+27.99)FNLTDDDLLR.Y	Y	37.58	1376.66	11	689.349	2	35.8902	154000			154000	18893		Q1:Formylation:1000.00
	210	sp|P27773|PDIA3_MOUSE	K.Q(+27.99)(+0.98)AGPASVPLR.T	Y	37.67	1023.53	10	512.786	2	16.831			6470	6470	3137		Q1:Formylation:1000.00
	148	sp|P31786|ACBP_MOUSE	K.Q(+27.99)(+0.98)ATVGDVNTDRPGLLDLK.G	Y	36.67	1939.98	18	647.676	3	35.0272		823		823	16722		Q1:Formylation:38.64
	119	sp|P01027|CO3_MOUSE	R.Q(+27.99)EALELIK.K	Y	32.6	970.534	8	486.281	2	44.4785	6100		6180	12280	23997		Q1:Formylation:58.30
	2	sp|P07724|ALBU_MOUSE	R.R(+27.99)HPDYSVSLLLR.L	Y	52	1482.79	12	495.286	3	32.8637	2380		1560	3940	15168		R1:Formylation:1000.00
	2	sp|P07724|ALBU_MOUSE	R.R(+27.99)PC(+57.02)FSALTVDETYVPK.E	Y	67.08	1909.92	16	637.654	3	38.1501	661	2690	2400	5751	19785		R1:Formylation:82.16
	2	sp|P07724|ALBU_MOUSE	K.S(+27.99)LHTLFGDK.L	Y	71.81	1044.52	9	523.275	2	32.87	16800	16800	16800	50400	16203		S1:Formylation:100.50
	15	sp|P62737|ACTA_MOUSE	K.S(+27.99)YELPDGQVITIGNER.F	N	60.89	1817.88	16	909.966	2	39.6793		1520	3790	5310	19595		S1:Formylation:1000.00
	1925	sp|Q9DCT1|AKCL2_MOUSE	K.S(+27.99)PAQILIR.F	N	31.17	924.539	8	463.275	2	17.6825		4150		4150	4294		S1:Formylation:1000.00
	27	sp|P60710|ACTB_MOUSE	K.S(+27.99)YELPDGQVITIGNER.F	N	60.89	1817.88	16	909.966	2	39.6793		1520	3790	5310	19595		S1:Formylation:1000.00
	36	sp|Q9CZ13|QCR1_MOUSE	R.S(+27.99)GMFWLR.F	Y	45.15	923.432	7	462.726	2	48.5438	292	320	413	1025	26564		S1:Formylation:1000.00
	2361	sp|Q0P678|ZCH18_MOUSE	R.S(+27.99)PQPPSR.Q	Y	30.23	795.388	7	796.409	1	24.8315				0	8764		S1:Formylation:1000.00
	945	sp|Q9DBG5|PLIN3_MOUSE	K.S(+27.99)AMTSGVQSVMGSR.V	Y	40.12	1424.64	14	713.329	2	26.0275		9070		9070	10934		S1:Formylation:1000.00
	930	sp|Q62448|IF4G2_MOUSE	R.S(+27.99)DFFLEGPFMPPR.M	Y	40.22	1566.72	13	784.385	2	47.8572	5950			5950	27168		S1:Formylation:1000.00
	10	sp|P68134|ACTS_MOUSE	K.S(+27.99)YELPDGQVITIGNER.F	N	60.89	1817.88	16	909.966	2	39.6793		1520	3790	5310	19595		S1:Formylation:1000.00
	16	sp|Q60597|ODO1_MOUSE	K.S(+27.99)WDIFFR.N	Y	49.16	997.466	7	499.742	2	42.2728	2750	2450	2820	8020	22283		S1:Formylation:1000.00
	13	sp|P68033|ACTC_MOUSE	K.S(+27.99)YELPDGQVITIGNER.F	N	60.89	1817.88	16	909.966	2	39.6793		1520	3790	5310	19595		S1:Formylation:1000.00
	124	sp|Q8BFZ3|ACTBL_MOUSE	R.S(+27.99)YELPDGQVITIGNER.F	N	60.89	1817.88	16	909.966	2	39.6793		1520	3790	5310	19595		S1:Formylation:1000.00
	41	sp|P63017|HSP7C_MOUSE	K.S(+27.99)QIHDIVLVGGSTR.I	Y	46.8	1508.79	14	755.413	2	31.471				0	15012		S1:Formylation:1000.00
	29	sp|P63260|ACTG_MOUSE	K.S(+27.99)YELPDGQVITIGNER.F	N	60.89	1817.88	16	909.966	2	39.6793		1520	3790	5310	19595		S1:Formylation:1000.00
	617	sp|Q9JII6|AK1A1_MOUSE	R.S(+27.99)PAQILLR.W	N	31.71	924.539	8	463.275	2	17.6825		4150		4150	4294		S1:Formylation:1000.00
	20	sp|P63268|ACTH_MOUSE	K.S(+27.99)YELPDGQVITIGNER.F	N	60.89	1817.88	16	909.966	2	39.6793		1520	3790	5310	19595		S1:Formylation:1000.00
	336	sp|Q9CPY7|AMPL_MOUSE	R.S(+27.99)AGAC(+57.02)TAAAFLR.E	Y	31.33	1222.58	12	612.294	2	26.9132	2090			2090	11237		S1:Formylation:1000.00
	3	sp|Q99KI0|ACON_MOUSE	K.S(+27.99)Q(+0.98)FTITPGSEQIR.A	Y	44.95	1491.72	13	746.881	2	25.573		400		400	9721		S1:Formylation:1000.00
	332	sp|Q62417|SRBS1_MOUSE	R.S(+27.99)AQ(+0.98)DLSDVSTDEVGIPLR.N	Y	62.94	1929.92	18	965.98	2	34.9962				0	17547		S1:Formylation:1000.00
	33	sp|P50544|ACADV_MOUSE	R.S(+27.99)FGGVTHGLPEK.K	Y	31.57	1255.62	12	628.813	2	25.6198				0	9743		S1:Formylation:32.27
	1	sp|P19096|FAS_MOUSE	R.S(+27.99)DEAVKPLGVK.V	Y	67.68	1169.63	11	585.826	2	19.3188	3000	2610	2500	8110	5168		S1:Formylation:76.17
	21	sp|P51174|ACADL_MOUSE	R.S(+27.99)PAHGISLFLVENGMK.G	Y	53.81	1726.87	16	864.457	2	46.2862	1940	1620	1140	4700	24285		S1:Formylation:77.79
	90	sp|P16015|CAH3_MOUSE	R.S(+27.99)LFSSAENEPPVPLVGNWRPPQ(+0.98)PVK.G	Y	60.96	2773.41	25	925.494	3	43.027				0	22510		S1:Formylation:78.70
	8	sp|P04117|FABP4_MOUSE	K.S(+27.99)IITLDGGALVQVQK.W	Y	62.92	1568.88	15	785.45	2	48.796	786	1320		2106	28106		S1:Formylation:88.07
	1	sp|P19096|FAS_MOUSE	K.S(+27.99)NMGHPEPASGLAALTK.V	Y	86.32	1707.83	17	570.29	3	24.122		811		811	8231		S1:Formylation:99.51
	66	sp|P45952|ACADM_MOUSE	R.T(+27.99)RPTVAAGAVGLAQR.A	Y	47.86	1494.83	15	499.282	3	18.7015				0	4597		T1:Formylation:1000.00
	7030	sp|P01680|KV4A1_MOUSE	R.T(+27.99)SNLASGVPAR.F	Y	33.71	1099.56	11	550.788	2	15.2054	287000	269000		556000	2437		T1:Formylation:1000.00
	98	sp|P62897|CYC_MOUSE	K.T(+27.99)GPNLHGLFGR.K	Y	63.15	1195.61	11	598.818	2	34.8498	12000	10100	10100	32200	16619		T1:Formylation:1000.00
	31	sp|Q9D051|ODPB_MOUSE	K.T(+27.99)YYM(+15.99)SAGLQPVPIVFR.G	Y	33.27	1884.94	16	943.483	2	44.3538				0	23459		T1:Formylation:1000.00
	2	sp|P07724|ALBU_MOUSE	K.T(+27.99)C(+57.02)VADESAANC(+57.02)DK.S	Y	83.05	1467.56	13	734.792	2	16.9925	1580	2120		3700	3086		T1:Formylation:105.79
	11	sp|P01942|HBA_MOUSE	K.T(+27.99)YFPHFDVSHGSAQVK.G	Y	86.37	1846.86	16	924.454	2	32.4303	6810	7300	38700	52810	15442		T1:Formylation:129.01
	2	sp|P07724|ALBU_MOUSE	K.T(+27.99)C(+57.02)VADESAAN(+0.98)C(+57.02)DK.S	Y	45.24	1468.54	13	735.294	2	17.0223			264	264	3194		T1:Formylation:42.22
	78	sp|P47738|ALDH2_MOUSE	R.T(+27.99)EQ(+0.98)GPQVDETQFK.K	Y	31.8	1534.68	13	768.357	2	20.51				0	6447		T1:Formylation:54.40
	26	sp|P08249|MDHM_MOUSE	K.T(+27.99)IIPLISQC(+57.02)TPK.V	Y	47.1	1397.76	12	699.889	2	45.236	1160	1260	1110	3530	24530		T1:Formylation:54.41
	209	sp|P31324|KAP3_MOUSE	R.T(+27.99)WGDAGAAAGGGIPSK.G	Y	58.21	1442.68	16	722.362	2	18.9008	2760	2770	1880	7410	4918		T1:Formylation:69.91
	217	sp|Q61425|HCDH_MOUSE	K.T(+27.99)FESLVDFC(+57.02)K.T	Y	45.09	1272.57	10	637.307	2	48.8232			119	119	27339		T1:Formylation:74.73
	264	sp|Q8CGC7|SYEP_MOUSE	K.V(+27.99)IDPVAPR.Y	Y	31.02	893.497	8	447.759	2	19.4085		16400		16400	4865		V1:Formylation:1000.00
	7	sp|Q5SX39|MYH4_MOUSE	R.V(+27.99)VESMQSTLDAEIR.S	N	38.96	1604.77	14	803.393	2	31.6585				0	14496		V1:Formylation:1000.00
	341	sp|Q9DCT2|NDUS3_MOUSE	R.V(+27.99)VAEPVELAQEFR.K	Y	52.35	1513.78	13	757.915	2	37.1441	4030			4030	18747		V1:Formylation:1000.00
	17	sp|Q5SX40|MYH1_MOUSE	R.V(+27.99)VESMQSTLDAEIR.S	N	38.96	1604.77	14	803.393	2	31.6585				0	14496		V1:Formylation:1000.00
	26	sp|P08249|MDHM_MOUSE	K.V(+27.99)DFPQDQLATLTGR.I	Y	34.55	1587.79	14	794.903	2	39.2448			9350	9350	20826		V1:Formylation:1000.00
	1	sp|P19096|FAS_MOUSE	K.V(+27.99)SDLLLSTDER.T	Y	60.2	1274.64	11	638.322	2	27.5092				0	11463		V1:Formylation:1000.00
	1	sp|P19096|FAS_MOUSE	K.V(+27.99)AEVLAGEGHLYSR.I	Y	41.76	1527.77	14	764.893	2	40.123		1000		1000	20441		V1:Formylation:1000.00
	9	sp|P13707|GPDA_MOUSE	R.V(+27.99)TMWVFEEDIGGR.K	Y	42.24	1565.72	13	783.875	2	40.9558				0	20486		V1:Formylation:1000.00
	9	sp|P13707|GPDA_MOUSE	K.V(+27.99)C(+57.02)YEGQPVGEFIR.C	Y	39.26	1580.73	13	791.376	2	41.4947				0	21609		V1:Formylation:1000.00
	918	sp|Q8VDQ1|PTGR2_MOUSE	R.V(+27.99)EEFS(+79.97)LPDALNEGQVQVR.T	Y	41.18	2136.97	18	713.331	3	40.526				0	21219		V1:Formylation:1000.00
	141	sp|Q9WUB3|PYGM_MOUSE	K.V(+27.99)IPAADLSEQISTAGTEASGTGNM(+15.99)K.F	Y	58.05	2491.17	25	1246.62	2	32.376	14300			14300	14879		V1:Formylation:103.32
	80	sp|P17751|TPIS_MOUSE	K.V(+27.99)TN(+0.98)GAFTGEISPGMIK.D	Y	38.81	1649.8	16	825.919	2	31.8895			6460	6460	15295		V1:Formylation:108.83
	150	sp|P17183|ENOG_MOUSE	K.V(+27.99)NQIGSVTEAIQAC(+57.02)K.L	Y	30.42	1644.81	15	549.283	3	29.267		30600		30600	12453		V1:Formylation:23.27
	129	sp|Q9ET01|PYGL_MOUSE	R.V(+27.99)DDVAALDK.K	Y	34.93	972.476	9	487.253	2	18.2095	12400			12400	4180		V1:Formylation:25.44
	21	sp|P51174|ACADL_MOUSE	R.V(+27.99)QPIYGGTNEIMK.E	Y	31.39	1476.73	13	739.364	2	26.6077				0	10682		V1:Formylation:28.64
	11	sp|P01942|HBA_MOUSE	K.V(+27.99)ADALASAAGHLDDLPGALSALSDLHAHK.L	Y	54.97	2863.45	29	573.706	5	47.6703		137000		137000	25883		V1:Formylation:39.81
	4	sp|P17182|ENOA_MOUSE	K.V(+27.99)NQIGSVTESLQAC(+57.02)K.L	Y	44.04	1660.81	15	831.427	2	26.8287		9150		9150	10163		V1:Formylation:44.80
	141	sp|Q9WUB3|PYGM_MOUSE	K.V(+27.99)IPAADLSEQ(+0.98)ISTAGTEASGTGNMK.F	Y	50.05	2476.16	25	1239.09	2	35.6662				0	17133		V1:Formylation:57.68
	1	sp|P19096|FAS_MOUSE	K.V(+27.99)LEALLPLK.S	Y	40.22	1022.64	9	512.328	2	49.289				0	27077		V1:Formylation:63.64
	19	sp|Q99LC5|ETFA_MOUSE	K.V(+27.99)FSVRGTSFEAAATSGGSASSEK.A	Y	42.03	2260.06	23	566.028	4	22.1847				0	7688		V1:Formylation:65.57
	1	sp|P19096|FAS_MOUSE	K.V(+27.99)YLWEDPNSK.L	Y	61.98	1277.59	10	639.812	2	30.0265	13000		12100	25100	13262		V1:Formylation:69.95
	12	sp|P38647|GRP75_MOUSE	R.V(+27.99)INEPTAAALAYGLDK.S	Y	50.35	1672.87	16	837.447	2	46.9315			687	687	25011		V1:Formylation:93.20
	2	sp|P07724|ALBU_MOUSE	R.V(+27.99)C(+57.02)LLHEK.T	Y	46.22	925.469	7	463.745	2	23.9067	31600	39200	6620	77420	8425		V1:Formylation:98.75
	3	sp|Q99KI0|ACON_MOUSE	R.W(+27.99)VVIGDENYGEGSSR.E	Y	49.99	1694.75	15	565.938	3	34.095				0	16257		W1:Formylation:1000.00
	1	sp|P19096|FAS_MOUSE	R.W(+27.99)LSTSIPEAQWQSSLAR.T	Y	45.29	1986.98	17	663.344	3	37.7207				0	19117		W1:Formylation:1000.00
	54	sp|P16858|G3P_MOUSE	K.W(+27.99)GEAGAEYVVESTGVFTTM(+15.99)EK.A	Y	53.05	2334.04	21	779.02	3	49.185		29.2		29.2	26523		W1:Formylation:40.46
	50	sp|Q9D6R2|IDH3A_MOUSE	K.W(+27.99)MIPPEAK.E	Y	41.7	998.49	8	500.26	2	30.3217		32200	42300	74500	13610		W1:Formylation:40.83
	130	sp|Q9Z2V4|PCKGC_MOUSE	R.W(+27.99)MSEEDFEK.A	Y	34.58	1227.48	9	614.748	2	24.6812		1930		1930	9940		W1:Formylation:64.00
	2	sp|P07724|ALBU_MOUSE	R.Y(+27.99)NDLGEQHFK.G	Y	67.76	1277.57	10	639.795	2	25.2422	4250	4490	4400	13140	10028		Y1:Formylation:100.79
	22	sp|P02088|HBB1_MOUSE	R.Y(+27.99)FDSFGDLSSASAIMGNAK.V	Y	52.97	2007.89	19	1004.97	2	42.7395	5090			5090	23391		Y1:Formylation:55.30
	2640	sp|P61358|RL27_MOUSE	R.Y(+27.99)SVDIPLDK.T	Y	39.25	1076.54	9	539.277	2	28.4202				0	12086		Y1:Formylation:64.00
	2	sp|P07724|ALBU_MOUSE	K.Y(+27.99)MC(+57.02)ENQATISSK.L	Y	74.68	1458.61	12	730.323	2	17.581			176	176	3822		Y1:Formylation:73.41
	42	sp|P97457|MLRS_MOUSE	K.A(+42.01)K(+27.99)RRAGAEGSSNVFSMFDQTQIQEFK.E	Y	65.45	3001.44	26	1001.47	3	34.3543	14800	19200	15300	49300	16488		K2:Formylation:103.32
	21	sp|P51174|ACADL_MOUSE	K.C(+57.02)(+27.99)IGAIAMTEPGAGSDLQGVR.T	Y	39.74	2029.96	20	677.654	3	41.7498			831	831	21534		C1:Formylation:1000.00
	2	sp|P07724|ALBU_MOUSE	K.C(+57.02)SYDEHAK(+27.99)LVQEVTDFAK.T	Y	33.4	2166.99	18	723.344	3	39.7148				0	20338		K8:Formylation:32.22
	5	sp|P63038|CH60_MOUSE	K.C(+57.02)(+27.99)EFQDAYVLLSEK.K	Y	33.43	1628.74	13	815.388	2	47.9168			878	878	24613		C1:Formylation:77.78
	62	sp|P02089|HBB2_MOUSE	K.GTFASLSELHC(+57.02)DK(+27.99).L	N	64.81	1491.67	13	746.853	2	30.8955	1100			1100	13851		K13:Formylation:83.24
	22	sp|P02088|HBB1_MOUSE	K.GTFASLSELHC(+57.02)DK(+27.99).L	N	64.81	1491.67	13	746.853	2	30.8955	1100			1100	13851		K13:Formylation:83.24
	26	sp|P08249|MDHM_MOUSE	K.GC(+57.02)DVVVIPAGVPRK(+27.99)PGMT(+79.97)R.D	Y	29.27	2116.03	19	1059.03	2	30.0688			316	316	13228		K14:Formylation:31.17
	929	sp|Q3ULJ0|GPD1L_MOUSE	K.VC(+57.02)IVGSGNWGSAVAK(+27.99).I	Y	31.59	1531.75	15	766.883	2	24.9925		810		810	9345		K15:Formylation:88.07
	2	sp|P07724|ALBU_MOUSE	R.NEC(+57.02)FLQHK(+27.99).D	Y	34.82	1102.49	8	552.255	2	21.0362				0	6492		K8:Formylation:50.34
	2836	sp|P60766|CDC42_MOUSE	K.YVEC(+57.02)SALTQK(+27.99).G	Y	36.71	1225.56	10	613.807	2	18.3055	2570			2570	4169		K10:Formylation:77.76
	640	sp|Q91WP6|SPA3N_MOUSE	R.E(+42.01)VFSTQADLSAITGTK(+27.99).D	N	48.9	1736.85	16	869.442	2	40.1848	865000	495000	633000	1993000	21913		K16:Formylation:1000.00
	784	sp|Q5I2A0|SPA3G_MOUSE	R.E(+42.01)VFSTQADLSAITGTK(+27.99).D	N	48.9	1736.85	16	869.442	2	40.1848	865000	495000	633000	1993000	21913		K16:Formylation:1000.00
	133	sp|Q8VHX6|FLNC_MOUSE	K.F(+42.01)ADK(+27.99)HVPGSPFTVK.V	Y	30.52	1598.81	14	533.952	3	23.559				0	8042		K4:Formylation:43.70
	370	sp|Q9JHR7|IDE_MOUSE	K.I(+42.01)TEK(+27.99)MATFEIDKK.R	Y	40.36	1622.82	13	541.946	3	18.9236	17900			17900	4583		K4:Formylation:99.62
	8	sp|P04117|FABP4_MOUSE	K.N(+0.98)TEISFK(+27.99)LGVEFDEITADDR.K	Y	45.36	2327.08	20	1164.56	2	35.2752		2360		2360	17761		K7:Formylation:1000.00
	2095	sp|Q64176|EST1E_MOUSE	R.NGNPN(+0.98)GQGLPHWPEYDQKEGYLQIGATTQQAQK(+27.99).L	Y	51.45	3695.72	33	924.948	4	38.96				0	20092		K33:Formylation:118.22
	2735	sp|P62823|RAB3C_MOUSE	K.TYSWDN(+0.98)AQVILAGNK(+27.99).C	Y	40.26	1707.81	15	854.915	2	38.8063			9440	9440	20582		K15:Formylation:67.68
	205	sp|Q00623|APOA1_MOUSE	K.V(+42.01)K(+27.99)DFANVYVDAVK.D	Y	32.94	1536.78	13	769.406	2	33.5696		1380		1380	15946		K2:Formylation:54.41
														1.5012e+07

## Sheet: pathway
The pathway of all BAT PTM proteins					The pathway of all BAT acetylation proteins
Ingenuity Canonical Pathways	-log(p-value)	Ratio	Molecules		Ingenuity Canonical Pathways	-log(p-value)	Ratio	Molecules
Mitochondrial Dysfunction	21.5	0.225	ACO1,ACO2,ATP5F1A,ATP5F1B,ATP5F1D,ATP5PB,ATP5PD,COX4I1,COX5A,COX6B1,COX7A1,CYB5A,CYCS,GPD2,HSD17B10,MT-CO2,NDUFA10,NDUFA2,NDUFA4,NDUFA7,NDUFA8,NDUFAB1,NDUFB9,NDUFS1,NDUFS3,NDUFS6,NDUFV2,OGDH,PDHA1,PRDX3,SDHA,SOD2,UQCRB,UQCRC1,UQCRC2,VDAC2		Mitochondrial Dysfunction	15.9	0.112	ACO2,ATP5F1B,ATP5F1D,ATP5PB,ATP5PD,COX4I1,COX7A1,CYCS,HSD17B10,NDUFA2,NDUFAB1,NDUFS1,PDHA1,SDHA,SOD2,UQCRB,UQCRC1,VDAC2
Epithelial Adherens Junction Signaling	21	0.234	ACTA1,ACTA2,ACTB,ACTC1,ACTG1,ACTG2,ACTN2,Actn3,ACTR2,AFDN,CTNNA1,CTNNA2,MYH1,MYH3,MYH4,MYH6,MYH7B,MYH8,MYH9,MYL1,MYL3,MYL6,RHOA,RRAS,SORBS1,TUBA8,TUBB,TUBB2A,TUBB2B,TUBB3,TUBB4A,TUBB4B,TUBB6,VCL		TCA Cycle II (Eukaryotic)	15.5	0.435	ACO2,CS,DLD,DLST,FH,IDH3A,MDH2,SDHA,SUCLA2,SUCLG1
Oxidative Phosphorylation	19.6	0.28	ATP5F1A,ATP5F1B,ATP5F1D,ATP5PB,ATP5PD,COX4I1,COX5A,COX6B1,COX7A1,CYB5A,CYCS,Cyct,MT-CO2,NDUFA10,NDUFA2,NDUFA4,NDUFA7,NDUFA8,NDUFAB1,NDUFB9,NDUFS1,NDUFS3,NDUFS6,NDUFV2,SDHA,UQCRB,UQCRC1,UQCRC2		Oxidative Phosphorylation	12.4	0.13	ATP5F1B,ATP5F1D,ATP5PB,ATP5PD,COX4I1,COX7A1,CYCS,NDUFA2,NDUFAB1,NDUFS1,SDHA,UQCRB,UQCRC1
Isoleucine Degradation I	15.9	0.8	ACAA2,ACADSB,ACAT1,ACAT2,AUH,BCAT2,DLD,ECHS1,EHHADH,HADHA,HADHB,HSD17B10		Fatty Acid β-oxidation I	12	0.281	ACAA2,ACADM,ACSL1,AUH,ECHS1,ECI1,HADH,HADHA,HSD17B10
Remodeling of Epithelial Adherens Junctions	15.2	0.312	ACTA1,ACTA2,ACTB,ACTC1,ACTG1,ACTG2,ACTN2,Actn3,ACTR2,CTNNA1,CTNNA2,TUBA8,TUBB,TUBB2A,TUBB2B,TUBB3,TUBB4A,TUBB4B,TUBB6,VCL		Isoleucine Degradation I	11.2	0.467	ACAA2,ACAT1,AUH,DLD,ECHS1,HADHA,HSD17B10
Sertoli Cell-Sertoli Cell Junction Signaling	15.2	0.173	ACTA1,ACTA2,ACTB,ACTC1,ACTG1,ACTG2,ACTN2,Actn3,AFDN,CTNNA1,CTNNA2,GUCY1A1,ILK,PRKAR1A,PRKAR2A,PRKAR2B,RRAS,SORBS1,SPTA1,SPTAN1,SPTBN1,TJP1,TUBA8,TUBB,TUBB2A,TUBB2B,TUBB3,TUBB4A,TUBB4B,TUBB6,VCL		Valine Degradation I	10.6	0.389	ALDH6A1,AUH,DLD,ECHS1,HADHA,HIBADH,HIBCH
ILK Signaling	15.1	0.172	ACTA1,ACTA2,ACTB,ACTC1,ACTG1,ACTG2,ACTN2,Actn3,Cdc42,CREBBP,DSP,FLNA,FLNB,FLNC,ILK,MYH1,MYH3,MYH4,MYH6,MYH7B,MYH8,MYH9,MYL1,MYL3,MYL6,NACA,PPP1R12A,PPP2R2A,RHOA,VCL,VIM		Acetyl-CoA Biosynthesis I (Pyruvate Dehydrogenase Complex)	9.95	0.833	DLAT,DLD,PDHA1,Pdha2,PDHB
Valine Degradation I	14.4	0.667	ACADSB,ALDH6A1,AUH,BCAT2,BCKDHA,DLD,ECHS1,EHHADH,HADHA,HADHB,HIBADH,HIBCH		Sirtuin Signaling Pathway	9.94	0.0597	ACADL,ACLY,ATP5F1B,ATP5F1D,ATP5PB,G6PD,GLUD1,IDH2,NDUFA2,NDUFAB1,NDUFS1,PDHA1,SDHA,SLC25A5,SOD2,VDAC2
TCA Cycle II (Eukaryotic)	14.2	0.565	ACO1,ACO2,CS,DLD,DLST,FH,IDH3A,MDH1,MDH2,OGDH,SDHA,SUCLA2,SUCLG1		Glutaryl-CoA Degradation	7.11	0.312	ACAA2,ACAT1,HADH,HADHA,HSD17B10
Actin Cytoskeleton Signaling	14	0.153	ACTA1,ACTA2,ACTB,ACTC1,ACTG1,ACTG2,ACTN2,Actn3,ACTR2,EZR,FLNA,KNG1,MSN,MYH1,MYH3,MYH4,MYH6,MYH7B,MYH8,MYH9,MYL1,MYL3,MYL6,MYLPF,PPP1R12A,Ppp1r12b,RDX,RHOA,RRAS,TLN1,TTN,VCL		Ketolysis	6.48	0.444	ACAA2,ACAT1,HADHA,OXCT1
Cellular Effects of Sildenafil (Viagra)	13.9	0.202	ACTA1,ACTA2,ACTB,ACTC1,ACTG1,ACTG2,Calm1 (includes others),GUCY1A1,MYH1,MYH3,MYH4,MYH6,MYH7B,MYH8,MYH9,MYL1,MYL3,MYL6,MYLPF,PDIA3,PPP1R12A,Ppp1r12b,PRKAR1A,PRKAR2A,PRKAR2B		Tryptophan Degradation III (Eukaryotic)	6.24	0.217	ACAA2,ACAT1,HADH,HADHA,HSD17B10
Tight Junction Signaling	12.9	0.167	ACTA1,ACTA2,ACTB,ACTC1,ACTG1,ACTG2,AFDN,CTNNA1,MYH1,MYH3,MYH4,MYH6,MYH7B,MYH8,MYH9,MYL1,MYL3,MYL6,PPP2R2A,PRKAR1A,PRKAR2A,PRKAR2B,RHOA,SAFB,SPTAN1,TJP1,VCL		Ketogenesis	6.07	0.364	ACAA2,ACAT1,HADHA,HMGCL
Sirtuin Signaling Pathway	12.4	0.127	ACADL,ACLY,ATP5F1A,ATP5F1B,ATP5F1D,ATP5PB,G6PD,GLS,GLUD1,IDH2,LDHA,NDUFA10,NDUFA2,NDUFA4,NDUFA7,NDUFA8,NDUFAB1,NDUFB9,NDUFS1,NDUFS3,NDUFS6,NDUFV2,PCK1,PDHA1,PGAM1,PGAM2,PPID,SDHA,SLC25A5,SOD2,TIMM10,TUBA8,UQCRC2,VDAC2		Oxidative Ethanol Degradation III	5.23	0.235	ACSL1,ALDH1B1,ALDH2,ALDH4A1
Germ Cell-Sertoli Cell Junction Signaling	12	0.16	ACTA1,ACTA2,ACTB,ACTC1,ACTG1,ACTG2,ACTN2,Actn3,AFDN,Cdc42,CTNNA1,CTNNA2,ILK,RHOA,RRAS,SORBS1,TJP1,TUBA8,TUBB,TUBB2A,TUBB2B,TUBB3,TUBB4A,TUBB4B,TUBB6,VCL		Ethanol Degradation IV	4.84	0.19	ACSL1,ALDH1B1,ALDH2,ALDH4A1
Glycolysis I	11	0.478	ALDOA,ALDOC,ENO1,ENO2,ENO3,GAPDH,GPI,PGAM1,PGAM2,PKM,TPI1		Stearate Biosynthesis I (Animals)	4.69	0.109	ACOT1,ACOT2,ACOT4,ACSL1,FASN
Calcium Signaling	10.9	0.138	ACTA1,ACTA2,ACTC1,Calm1 (includes others),CALR,CREBBP,LETM1,MYH1,MYH3,MYH4,MYH6,MYH7B,MYH8,MYH9,MYL1,MYL3,MYL6,PRKAR1A,PRKAR2A,PRKAR2B,TNNC2,TNNI2,TNNT3,Tpm1,Tpm2,TPM3,Tpm4		Gluconeogenesis I	4.6	0.167	ENO1,ENO3,GAPDH,MDH2
Gluconeogenesis I	10.8	0.458	ALDOA,ALDOC,ENO1,ENO2,ENO3,GAPDH,GPI,MDH1,MDH2,PGAM1,PGAM2		Leucine Degradation I	4.51	0.333	ACADM,AUH,HMGCL
Fatty Acid β-oxidation I	10.4	0.375	ACAA2,ACADM,ACSL1,AUH,ECHS1,ECI1,EHHADH,HADH,HADHA,HADHB,HSD17B10,SLC27A1		Ethanol Degradation II	4.45	0.154	ACSL1,ALDH1B1,ALDH2,ALDH4A1
RhoA Signaling	9.81	0.169	ACTA1,ACTA2,ACTB,ACTC1,ACTG1,ACTG2,ACTR2,ARHGAP1,EZR,MSN,MYL1,MYL3,MYL6,MYLPF,PI4KA,PPP1R12A,Ppp1r12b,RDX,RHOA,TTN		Acyl-CoA Hydrolysis	3.99	0.231	ACOT1,ACOT2,ACOT4
RhoGDI Signaling	9	0.133	ACTA1,ACTA2,ACTB,ACTC1,ACTG1,ACTG2,ACTR2,ARHGAP1,Cdc42,CDH13,CREBBP,EZR,GNB1,GNB2,MSN,MYL1,MYL3,MYL6,MYLPF,PI4KA,PPP1R12A,RDX,RHOA		Mevalonate Pathway I	3.99	0.231	ACAA2,ACAT1,HADHA
Regulation of Actin-based Motility by Rho	8.59	0.186	ACTA1,ACTA2,ACTB,ACTC1,ACTG2,ACTR2,Cdc42,MYL1,MYL3,MYL6,MYLPF,PI4KA,PPP1R12A,Ppp1r12b,RHOA,Wasl		LPS/IL-1 Mediated Inhibition of RXR Function	3.9	0.0392	ACSL1,ALDH1B1,ALDH2,ALDH4A1,ALDH6A1,CPT2,FABP3,FABP4
Glutaryl-CoA Degradation	8.34	0.5	ACAA2,ACAT1,ACAT2,EHHADH,HADH,HADHA,HADHB,HSD17B10		LXR/RXR Activation	3.82	0.0545	ALB,C3,ECHS1,FASN,HADH,TF
Clathrin-mediated Endocytosis Signaling	7.91	0.122	ACTA1,ACTA2,ACTB,ACTC1,ACTG1,ACTG2,ACTR2,ALB,AP1B1,AP2A2,APOA1,APOA4,APOB,CLTC,CLU,HSPA8,PCYOX1,RAB11A,RAB11B,SERPINA1,STAM,TF		Proline Degradation	3.8	0.667	ALDH4A1,LOC102724788/PRODH
Ketolysis	7.37	0.667	ACAA2,ACAT1,ACAT2,HADHA,HADHB,OXCT1		Granzyme B Signaling	3.79	0.2	CYCS,LMNB1,NUMA1
LXR/RXR Activation	7	0.145	ACACA,ALB,APOA1,APOA4,APOB,C3,C4A/C4B,CLU,ECHS1,FASN,HADH,KNG1,PCYOX1,PON3,SERPINA1,TF		Histamine Degradation	3.79	0.2	ALDH1B1,ALDH2,ALDH4A1
Acetyl-CoA Biosynthesis I (Pyruvate Dehydrogenase Complex)	6.95	0.833	DLAT,DLD,PDHA1,Pdha2,PDHB		Superpathway of Geranylgeranyldiphosphate Biosynthesis I (via Mevalonate)	3.62	0.176	ACAA2,ACAT1,HADHA
Tryptophan Degradation III (Eukaryotic)	6.83	0.348	ACAA2,ACAT1,ACAT2,EHHADH,HADH,HADHA,HADHB,HSD17B10		BAG2 Signaling Pathway	3.62	0.0952	ANXA2,HSPA5,HSPA8,HSPA9
Gap Junction Signaling	6.74	0.109	ACTA1,ACTA2,ACTB,ACTC1,ACTG1,ACTG2,GUCY1A1,PDIA3,PRKAR1A,PRKAR2A,PRKAR2B,RRAS,TJP1,TUBA8,TUBB,TUBB2A,TUBB2B,TUBB3,TUBB4A,TUBB4B,TUBB6		Huntington's Disease Signaling	3.59	0.0352	ATP5F1B,ATP5F1D,ATP5PB,CYCS,HSPA5,HSPA8,HSPA9,SDHA
Ketogenesis	6.65	0.545	ACAA2,ACAT1,ACAT2,HADHA,HADHB,HMGCL		Fatty Acid α-oxidation	3.55	0.167	ALDH1B1,ALDH2,ALDH4A1
Agranulocyte Adhesion and Diapedesis	6.5	0.114	ACTA1,ACTA2,ACTB,ACTC1,ACTG1,ACTG2,EZR,MSN,MYH1,MYH3,MYH4,MYH6,MYH7B,MYH8,MYH9,MYL1,MYL3,MYL6,RDX		2-ketoglutarate Dehydrogenase Complex	3.51	0.5	DLD,DLST
Signaling by Rho Family GTPases	6.45	0.0975	ACTA1,ACTA2,ACTB,ACTC1,ACTG1,ACTG2,ACTR2,Cdc42,CDH13,DES,EZR,GNB1,GNB2,MSN,MYL1,MYL3,MYL6,MYLPF,PI4KA,PPP1R12A,RDX,RHOA,VIM		Putrescine Degradation III	3.47	0.158	ALDH1B1,ALDH2,ALDH4A1
Integrin Signaling	5.73	0.098	ACTA1,ACTA2,ACTB,ACTC1,ACTG1,ACTG2,ACTN2,Actn3,ACTR2,CAPN1,Cdc42,ILK,PPP1R12A,Ppp1r12b,RHOA,RRAS,TLN1,TTN,VCL,Wasl		Iron homeostasis signaling pathway	3.42	0.0462	ACO2,CP,HBA1/HBA2,Hbb-b1,HSPA9,TF
Aldosterone Signaling in Epithelial Cells	5.7	0.111	HSP90AA1,HSP90AB1,HSP90B1,HSPA1A/HSPA1B,HSPA1L,HSPA2,HSPA4L,HSPA5,HSPA8,HSPA9,HSPB1,HSPB6,HSPD1,HSPE1,PDIA3,PI4KA,TRAP1		2-oxobutanoate Degradation I	3.29	0.4	DLD,PCCA
Protein Ubiquitination Pathway	5.66	0.0878	HSP90AA1,HSP90AB1,HSP90B1,HSPA1A/HSPA1B,HSPA1L,HSPA2,HSPA4L,HSPA5,HSPA8,HSPA9,HSPB1,HSPB6,HSPD1,HSPE1,NEDD4L,PSMC3,PSMC4,PSMC5,TRAP1,UBA1,UBE2V1,UBE2V2,USP8		Dopamine Degradation	3.22	0.13	ALDH1B1,ALDH2,ALDH4A1
BAG2 Signaling Pathway	5.62	0.214	ANXA2,CTSB,HSP90AA1,HSPA1A/HSPA1B,HSPA1L,HSPA2,HSPA5,HSPA8,HSPA9		Tryptophan Degradation X (Mammalian, via Tryptamine)	3.22	0.13	ALDH1B1,ALDH2,ALDH4A1
Leukocyte Extravasation Signaling	5.57	0.0995	ACTA1,ACTA2,ACTB,ACTC1,ACTG1,ACTG2,ACTN2,Actn3,AFDN,ARHGAP1,CTNNA1,CTNNA2,EZR,MSN,MYL6,RDX,RHOA,VCL,Wasl		Glycolysis I	3.22	0.13	ENO1,ENO3,GAPDH
PPARα/RXRα Activation	5.3	0.0994	ACADL,AP2A2,APOA1,CAND1,CREBBP,FASN,GPD1,GPD2,HSP90AA1,HSP90AB1,HSP90B1,PDIA3,PRKAB1,PRKAR1A,PRKAR2A,PRKAR2B,RRAS,SLC27A1		Senescence Pathway	3.19	0.0308	Calm1 (includes others),DLAT,DLD,PDHA1,Pdha2,PDHB,PDHX,SOD2
Oxidative Ethanol Degradation III	5.29	0.353	ACSL1,ACSS3,ALDH1A1,ALDH1B1,ALDH2,ALDH4A1		Superpathway of Cholesterol Biosynthesis	2.97	0.107	ACAA2,ACAT1,HADHA
Caveolar-mediated Endocytosis Signaling	5.27	0.155	ACTA1,ACTA2,ACTB,ACTC1,ACTG1,ACTG2,ALB,CAVIN1,FLNA,FLNB,FLNC		Noradrenaline and Adrenaline Degradation	2.92	0.103	ALDH1B1,ALDH2,ALDH4A1
FXR/RXR Activation	5.26	0.122	ALB,APOA1,APOA4,APOB,C3,C4A/C4B,CLU,CREBBP,FASN,KNG1,PCYOX1,PON3,SERPINA1,TF		Acute Phase Response Signaling	2.85	0.0359	ALB,C3,CP,SERPINA3,SOD2,TF
Ethanol Degradation II	5.2	0.269	ACSL1,ACSS3,AKR1A1,ALDH1A1,ALDH1B1,ALDH2,ALDH4A1		Pentose Phosphate Pathway	2.64	0.2	G6PD,TKT
Virus Entry via Endocytic Pathways	5.15	0.127	ACTA1,ACTA2,ACTB,ACTC1,ACTG1,ACTG2,AP1B1,AP2A2,CLTC,FLNA,FLNB,FLNC,RRAS		Aryl Hydrocarbon Receptor Signaling	2.5	0.0368	ALDH1B1,ALDH2,ALDH4A1,ALDH6A1,NEDD8
eNOS Signaling	5.06	0.105	Calm1 (includes others),GUCY1A1,HSP90AA1,HSP90AB1,HSP90B1,HSPA1A/HSPA1B,HSPA1L,HSPA2,HSPA5,HSPA8,HSPA9,KNG1,PRKAB1,PRKAR1A,PRKAR2A,PRKAR2B		Aldosterone Signaling in Epithelial Cells	2.28	0.0327	HSPA5,HSPA8,HSPA9,HSPD1,HSPE1
Breast Cancer Regulation by Stathmin1	4.91	0.0933	Calm1 (includes others),GNB1,GNB2,PPP1R12A,PPP2R2A,PRKAR1A,PRKAR2A,PRKAR2B,RHOA,RRAS,TUBA8,TUBB,TUBB2A,TUBB2B,TUBB3,TUBB4A,TUBB4B,TUBB6		Serotonin Degradation	2.27	0.0612	ALDH1B1,ALDH2,ALDH4A1
Mechanisms of Viral Exit from Host Cells	4.91	0.205	ACTA1,ACTA2,ACTB,ACTC1,ACTG1,ACTG2,LMNB1,LMNB2		Mitochondrial L-carnitine Shuttle Pathway	2.18	0.118	ACSL1,CPT2
Glucocorticoid Receptor Signaling	4.82	0.0762	ACTB,CREBBP,HSP90AA1,HSP90AB1,HSP90B1,HSPA1A/HSPA1B,HSPA1L,HSPA2,HSPA5,HSPA8,HSPA9,KRT1,KRT17,KRT25,KRT31,KRT34,KRT36,KRT6B,KRT72,KRT81,KRT86,PCK1,PRKAB1,RRAS		Acetyl-CoA Biosynthesis III (from Citrate)	2.14	1	ACLY
Mevalonate Pathway I	4.69	0.385	ACAA2,ACAT1,ACAT2,HADHA,HADHB		Glutamate Biosynthesis II	2.14	1	GLUD1
Ethanol Degradation IV	4.69	0.286	ACSL1,ACSS3,ALDH1A1,ALDH1B1,ALDH2,ALDH4A1		Glutamate Degradation X	2.14	1	GLUD1
Huntington's Disease Signaling	4.49	0.0837	AP2A2,ATP5F1A,ATP5F1B,ATP5F1D,ATP5PB,CAPN1,CLTC,CREBBP,CYCS,GLS,GNB1,GNB2,HSPA1A/HSPA1B,HSPA1L,HSPA2,HSPA5,HSPA8,HSPA9,SDHA		Unfolded protein response	2.12	0.0545	HSPA5,HSPA8,HSPA9
Sucrose Degradation V (Mammalian)	4.37	0.5	ALDOA,ALDOC,TKFC,TPI1		FXR/RXR Activation	2	0.0348	ALB,C3,FASN,TF
Phagosome Maturation	4.28	0.1	ATP6V0A1,CALR,CTSB,CTSZ,DYNC1H1,PRDX6,TUBA8,TUBB,TUBB2A,TUBB2B,TUBB3,TUBB4A,TUBB4B,TUBB6		RhoA Signaling	1.96	0.0339	EZR,MSN,RDX,TTN
Agrin Interactions at Neuromuscular Junction	4.26	0.133	ACTA1,ACTA2,ACTB,ACTC1,ACTG1,ACTG2,LAMA2,LAMB1,LAMC1,RRAS		Leukocyte Extravasation Signaling	1.89	0.0262	CTNNA1,CTNNA2,EZR,MSN,RDX
Fcγ Receptor-mediated Phagocytosis in Macrophages and Monocytes	4.19	0.12	ACTA1,ACTA2,ACTB,ACTC1,ACTG1,ACTG2,ACTR2,EZR,RAB11A,RAB11B,TLN1		β-alanine Degradation I	1.84	0.5	ALDH6A1
Leucine Degradation I	4.12	0.444	ACADM,AUH,BCAT2,HMGCL		Palmitate Biosynthesis I (Animals)	1.84	0.5	FASN
Protein Kinase A Signaling	4.06	0.0668	AKAP1,AKAP12,Calm1 (includes others),CREBBP,FLNA,FLNB,FLNC,GNB1,GNB2,MYH4,MYL1,MYL3,MYL6,MYLPF,PDIA3,PPP1R12A,PRKAR1A,PRKAR2A,PRKAR2B,PYGL,PYGM,RHOA,TNNI2,TTN,YWHAQ		4-hydroxyproline Degradation I	1.84	0.5	ALDH4A1
Superpathway of Geranylgeranyldiphosphate Biosynthesis I (via Mevalonate)	4.05	0.294	ACAA2,ACAT1,ACAT2,HADHA,HADHB		Fatty Acid Biosynthesis Initiation II	1.84	0.5	FASN
tRNA Charging	4.04	0.184	DARS1,EPRS1,GARS1,HARS1,HARS2,LARS1,VARS		Actin Cytoskeleton Signaling	1.74	0.0239	EZR,MSN,MYH9,RDX,TTN
Pentose Phosphate Pathway (Oxidative Branch)	4.03	0.75	G6PD,H6PD,PGD		NADH Repair	1.66	0.333	GAPDH
2-ketoglutarate Dehydrogenase Complex	4.03	0.75	DLD,DLST,OGDH		Glycerol-3-phosphate Shuttle	1.66	0.333	GPD1
Iron homeostasis signaling pathway	4.02	0.1	ACO1,ACO2,ATP6V0A1,CP,FTL,HBA1/HBA2,Hbb-b1,Hbb-b2,HBE1,HBG2,HSPA9,LRP1,TF		Tyrosine Biosynthesis IV	1.66	0.333	PCBD2
VEGF Signaling	4.02	0.115	ACTA1,ACTA2,ACTB,ACTC1,ACTG1,ACTG2,ACTN2,Actn3,EIF2B5,RRAS,VCL		Superpathway of Methionine Degradation	1.6	0.0588	DLD,PCCA
Pentose Phosphate Pathway	3.91	0.4	G6PD,H6PD,PGD,TKT		eNOS Signaling	1.59	0.0261	Calm1 (includes others),HSPA5,HSPA8,HSPA9
Aryl Hydrocarbon Receptor Signaling	3.82	0.0956	ALDH1A1,ALDH1B1,ALDH1L1,ALDH2,ALDH4A1,ALDH6A1,GSTM1,GSTM2,HSP90AA1,HSP90AB1,HSP90B1,HSPB1,NEDD8		Pentose Phosphate Pathway (Oxidative Branch)	1.54	0.25	G6PD
Unfolded protein response	3.79	0.145	CALR,HSP90B1,HSPA1A/HSPA1B,HSPA1L,HSPA2,HSPA5,HSPA8,HSPA9		Branched-chain α-keto acid Dehydrogenase Complex	1.54	0.25	DLD
Lipid Antigen Presentation by CD1	3.68	0.25	AP1B1,AP2A2,CALR,PDIA3,PSAP		Phenylethylamine Degradation I	1.54	0.25	ALDH2
Paxillin Signaling	3.67	0.105	ACTA1,ACTA2,ACTB,ACTC1,ACTG1,ACTG2,ACTN2,Actn3,RRAS,TLN1,VCL		Methylmalonyl Pathway	1.54	0.25	PCCA
2-oxobutanoate Degradation I	3.65	0.6	DLD,MCEE,PCCA		Arginine Degradation I (Arginase Pathway)	1.54	0.25	ALDH4A1
Death Receptor Signaling	3.63	0.112	ACTA1,ACTA2,ACTB,ACTC1,ACTG1,ACTG2,CYCS,HSPB1,LMNA,SPTAN1		Phenylalanine Degradation I (Aerobic)	1.54	0.25	PCBD2
14-3-3-mediated Signaling	3.59	0.096	PDIA3,RRAS,TUBA8,TUBB,TUBB2A,TUBB2B,TUBB3,TUBB4A,TUBB4B,TUBB6,VIM,YWHAQ		Acetate Conversion to Acetyl-CoA	1.54	0.25	ACSL1
PFKFB4 Signaling Pathway	3.56	0.156	CREBBP,GPI,HK2,PRKAR1A,PRKAR2A,PRKAR2B,TKT		Fatty Acid β-oxidation III (Unsaturated, Odd Number)	1.54	0.25	ECI1
Stearate Biosynthesis I (Animals)	3.5	0.152	ACOT1,ACOT2,ACOT4,ACSL1,Ces1e,FASN,SLC27A1		Agranulocyte Adhesion and Diapedesis	1.48	0.0241	EZR,MSN,MYH9,RDX
Apelin Adipocyte Signaling Pathway	3.45	0.117	GSTM1,GSTM2,PLIN1,PRDX6,PRKAB1,PRKAR1A,PRKAR2A,PRKAR2B,UCP1		Arginine Biosynthesis IV	1.45	0.2	GLUD1
FAK Signaling	3.44	0.106	ACTA1,ACTA2,ACTB,ACTC1,ACTG1,ACTG2,CAPN1,RRAS,TLN1,VCL		Protein Ubiquitination Pathway	1.37	0.0191	HSPA5,HSPA8,HSPA9,HSPD1,HSPE1
Cardiac Hypertrophy Signaling	3.41	0.0736	Calm1 (includes others),Cdc42,CREBBP,EIF2B5,GNB1,GNB2,HSPB1,MYL1,MYL3,MYL6,MYLPF,PDIA3,PRKAR1A,PRKAR2A,PRKAR2B,RHOA,RRAS		Pentose Phosphate Pathway (Non-oxidative Branch)	1.37	0.167	TKT
Acyl-CoA Hydrolysis	3.41	0.308	ACOT1,ACOT2,ACOT4,Ces1e		Glycerol Degradation I	1.37	0.167	GPD1
Tryptophan Degradation X (Mammalian, via Tryptamine)	3.38	0.217	AKR1A1,ALDH1A1,ALDH1B1,ALDH2,ALDH4A1		Glycine Cleavage Complex	1.37	0.167	DLD
NRF2-mediated Oxidative Stress Response	3.17	0.0782	ACTA1,ACTA2,ACTB,ACTC1,ACTG1,ACTG2,AKR1A1,CREBBP,FTL,GSTM1,GSTM2,PPIB,RRAS,SOD2		Aspartate Degradation II	1.3	0.143	MDH2
Granzyme B Signaling	3.15	0.267	CYCS,LMNB1,LMNB2,NUMA1		Nur77 Signaling in T Lymphocytes	1.27	0.0392	Calm1 (includes others),CYCS
Histamine Degradation	3.15	0.267	ALDH1A1,ALDH1B1,ALDH2,ALDH4A1		Sucrose Degradation V (Mammalian)	1.25	0.125	TKFC
AMPK Signaling	2.99	0.0721	ACACA,ACACB,ACTB,AK2,AK3,CPT2,CREBBP,EEF2,FASN,PPP2R2A,PRKAB1,PRKAR1A,PRKAR2A,PRKAR2B,RAB11A		Superoxide Radicals Degradation	1.25	0.125	SOD2
Acute Phase Response Signaling	2.96	0.0778	ALB,APOA1,C3,C4A/C4B,CP,FGB,FTL,HNRNPK,RRAS,SERPINA1,SERPINA3,SOD2,TF		Citrulline Biosynthesis	1.2	0.111	LOC102724788/PRODH
Superpathway of Cholesterol Biosynthesis	2.96	0.179	ACAA2,ACAT1,ACAT2,HADHA,HADHB		AMPK Signaling	1.18	0.0192	AK2,AK3,CPT2,FASN
Noradrenaline and Adrenaline Degradation	2.89	0.172	AKR1A1,ALDH1A1,ALDH1B1,ALDH2,ALDH4A1		γ-glutamyl Cycle	1.15	0.1	OPLAH
α-Adrenergic Signaling	2.88	0.0978	Calm1 (includes others),GNB1,GNB2,PRKAR1A,PRKAR2A,PRKAR2B,PYGL,PYGM,RRAS		Induction of Apoptosis by HIV1	1.15	0.0333	CYCS,SLC25A5
Fatty Acid α-oxidation	2.83	0.222	ALDH1A1,ALDH1B1,ALDH2,ALDH4A1		Endometrial Cancer Signaling	1.15	0.0333	CTNNA1,CTNNA2
Nitric Oxide Signaling in the Cardiovascular System	2.79	0.0947	Calm1 (includes others),GUCY1A1,HSP90AA1,HSP90AB1,HSP90B1,KNG1,PRKAR1A,PRKAR2A,PRKAR2B		Oleate Biosynthesis II (Animals)	1.11	0.0909	ALDH6A1
Xenobiotic Metabolism Signaling	2.79	0.0646	ALDH1A1,ALDH1B1,ALDH1L1,ALDH2,ALDH4A1,ALDH6A1,CES1,Ces1e,CREBBP,FTL,GSTM1,GSTM2,HSP90AA1,HSP90AB1,HSP90B1,PPP2R2A,RRAS		Remodeling of Epithelial Adherens Junctions	1.1	0.0312	CTNNA1,CTNNA2
Citrulline Biosynthesis	2.76	0.333	ARG1,GLS,LOC102724788/PRODH		Myc Mediated Apoptosis Signaling	1.09	0.0308	CYCS,YWHAQ
Putrescine Degradation III	2.73	0.211	ALDH1A1,ALDH1B1,ALDH2,ALDH4A1		Epithelial Adherens Junction Signaling	1.05	0.0207	CTNNA1,CTNNA2,MYH9
Hepatic Fibrosis / Hepatic Stellate Cell Activation	2.69	0.0726	ACTA2,COL4A2,COL6A1,MYH1,MYH3,MYH4,MYH6,MYH7B,MYH8,MYH9,MYL1,MYL3,MYL6		Fatty Acid Activation	1.04	0.0769	ACSL1
Regulation of Cellular Mechanics by Calpain Protease	2.67	0.111	ACTN2,Actn3,CAPN1,EZR,RRAS,TLN1,VCL		Signaling by Rho Family GTPases	1.03	0.0169	EZR,MSN,RDX,VIM
Proline Degradation	2.62	0.667	ALDH4A1,LOC102724788/PRODH		Phenylalanine Degradation IV (Mammalian, via Side Chain)	1.01	0.0714	ALDH2
Biotin-carboxyl Carrier Protein Assembly	2.62	0.667	ACACA,ACACB		Superpathway of Citrulline Metabolism	0.983	0.0667	LOC102724788/PRODH
Glycerol-3-phosphate Shuttle	2.62	0.667	GPD1,GPD2		Granulocyte Adhesion and Diapedesis	0.983	0.0194	EZR,MSN,RDX
EIF2 Signaling	2.61	0.0683	ACTA1,ACTA2,ACTB,ACTC1,ACTG2,EIF2B5,EIF3C,EIF4G2,HSPA5,RPL14,RPL27,Rpl36a,RPS12,RRAS		γ-linolenate Biosynthesis II (Animals)	0.959	0.0625	ACSL1
CDK5 Signaling	2.49	0.0857	CAPN1,LAMB1,LAMC1,PPP1R12A,PPP2R2A,PRKAR1A,PRKAR2A,PRKAR2B,RRAS		Parkinson's Signaling	0.959	0.0625	CYCS
Crosstalk between Dendritic Cells and Natural Killer Cells	2.44	0.101	ACTA1,ACTA2,ACTB,ACTC1,ACTG1,ACTG2,TLN1		TR/RXR Activation	0.939	0.025	ENO1,FASN
Dopamine Degradation	2.41	0.174	ALDH1A1,ALDH1B1,ALDH2,ALDH4A1		Hepatic Fibrosis Signaling Pathway	0.936	0.0141	Calm1 (includes others),SDHA,SOD2,TF,TTN
Production of Nitric Oxide and Reactive Oxygen Species in Macrophages	2.32	0.0686	ALB,APOA1,APOA4,APOB,Cdc42,CLU,CREBBP,PCYOX1,PPP1R12A,PPP2R2A,RHOA,SERPINA1		FAT10 Signaling Pathway	0.91	0.0556	UBA6
Branched-chain α-keto acid Dehydrogenase Complex	2.32	0.5	BCKDHA,DLD		Xenobiotic Metabolism Signaling	0.9	0.0152	ALDH1B1,ALDH2,ALDH4A1,ALDH6A1
Eumelanin Biosynthesis	2.32	0.5	DDT,MIF		RhoGDI Signaling	0.879	0.0173	EZR,MSN,RDX
Methylmalonyl Pathway	2.32	0.5	MCEE,PCCA		Endoplasmic Reticulum Stress Pathway	0.866	0.05	HSPA5
Arginine Degradation I (Arginase Pathway)	2.32	0.5	ALDH4A1,ARG1		Maturity Onset Diabetes of Young (MODY) Signaling	0.848	0.0476	GAPDH
Acetate Conversion to Acetyl-CoA	2.32	0.5	ACSL1,ACSS3		Sertoli Cell-Sertoli Cell Junction Signaling	0.848	0.0168	CTNNA1,CTNNA2,SPTA1
Fatty Acid β-oxidation III (Unsaturated, Odd Number)	2.32	0.5	ECI1,EHHADH		PPARα/RXRα Activation	0.839	0.0166	ACADL,FASN,GPD1
MSP-RON Signaling Pathway	2.32	0.109	ACTA1,ACTA2,ACTB,ACTC1,ACTG1,ACTG2		Clathrin-mediated Endocytosis Signaling	0.839	0.0166	ALB,HSPA8,TF
Hypoxia Signaling in the Cardiovascular System	2.27	0.0946	CREBBP,HSP90AA1,HSP90AB1,HSP90B1,LDHA,UBE2V1,UBE2V2		Tumoricidal Function of Hepatic Natural Killer Cells	0.83	0.0455	CYCS
LPS/IL-1 Mediated Inhibition of RXR Function	2.21	0.0637	ACSL1,ALDH1A1,ALDH1B1,ALDH1L1,ALDH2,ALDH4A1,ALDH6A1,CPT2,FABP3,FABP4,GSTM1,GSTM2,SLC27A1		Pyrimidine Deoxyribonucleotides De Novo Biosynthesis I	0.83	0.0455	CMPK1
PXR/RXR Activation	2.13	0.1	ALDH1A1,GSTM1,GSTM2,PRKAR1A,PRKAR2A,PRKAR2B		Adrenomedullin signaling pathway	0.78	0.0155	C3,Calm1 (includes others),TTN
Rapoport-Luebering Glycolytic Shunt	2.11	0.4	PGAM1,PGAM2		Type I Diabetes Mellitus Signaling	0.77	0.0196	CYCS,HSPD1
Superpathway of Citrulline Metabolism	2.08	0.2	ARG1,GLS,LOC102724788/PRODH		Osteoarthritis Pathway	0.74	0.0149	ANXA2,CTNNA1,CTNNA2
γ-linolenate Biosynthesis II (Animals)	2	0.188	ACSL1,CYB5A,SLC27A1		Glioma Signaling	0.726	0.0183	Calm1 (includes others),IDH2
White Adipose Tissue Browning Pathway	1.95	0.0709	CREBBP,GUCY1A1,LDHA,PLIN1,PRKAB1,PRKAR1A,PRKAR2A,PRKAR2B,UCP1		Cytotoxic T Lymphocyte-mediated Apoptosis of Target Cells	0.719	0.0345	CYCS
Glycerol Degradation I	1.94	0.333	GPD1,GPD2		Glucocorticoid Receptor Signaling	0.706	0.0127	HSPA5,HSPA8,HSPA9,KRT17
Mitochondrial L-carnitine Shuttle Pathway	1.92	0.176	ACSL1,CPT2,SLC27A1		Complement System	0.67	0.0303	C3
Serotonin Degradation	1.89	0.102	AKR1A1,ALDH1A1,ALDH1B1,ALDH2,ALDH4A1		DNA Methylation and Transcriptional Repression Signaling	0.658	0.0294	RBBP4
Phototransduction Pathway	1.89	0.102	GNB1,GUCY1A1,PRKAR1A,PRKAR2A,PRKAR2B		TWEAK Signaling	0.646	0.0286	CYCS
Synaptogenesis Signaling Pathway	1.87	0.0533	ACTR2,AFDN,AP1B1,AP2A2,Calm1 (includes others),CDH13,CREBBP,HSPA8,LRP1,PRKAR1A,PRKAR2A,PRKAR2B,RHOA,RRAS,SGTA,TLN1		Cellular Effects of Sildenafil (Viagra)	0.642	0.0161	Calm1 (includes others),MYH9
Androgen Signaling	1.85	0.0682	Calm1 (includes others),CALR,CREBBP,GNB1,GNB2,HSP90AA1,PRKAR1A,PRKAR2A,PRKAR2B		14-3-3-mediated Signaling	0.636	0.016	VIM,YWHAQ
Cardiac β-adrenergic Signaling	1.85	0.0682	AKAP1,AKAP12,GNB1,GNB2,PPP1R12A,PPP2R2A,PRKAR1A,PRKAR2A,PRKAR2B		Estrogen Biosynthesis	0.625	0.027	HSD17B10
Thrombin Signaling	1.85	0.0594	Cdc42,GNB1,GNB2,MYL1,MYL3,MYL6,MYLPF,PDIA3,PPP1R12A,Ppp1r12b,RHOA,RRAS		Docosahexaenoic Acid (DHA) Signaling	0.616	0.0263	CYCS
Hepatic Fibrosis Signaling Pathway	1.84	0.0508	ACTA2,Calm1 (includes others),Cdc42,CREBBP,FTL,MYL1,MYL3,MYL6,MYLPF,PRKAR1A,PRKAR2A,PRKAR2B,RHOA,RRAS,SDHA,SOD2,TF,TTN		Adipogenesis pathway	0.613	0.0154	FABP4,RBBP4
Tec Kinase Signaling	1.83	0.0641	ACTA1,ACTA2,ACTB,ACTC1,ACTG1,ACTG2,Cdc42,GNB1,GNB2,RHOA		Mechanisms of Viral Exit from Host Cells	0.606	0.0256	LMNB1
Aspartate Degradation II	1.8	0.286	MDH1,MDH2		Pyrimidine Ribonucleotides Interconversion	0.606	0.0256	CMPK1
Superpathway of Methionine Degradation	1.8	0.118	DLD,MCEE,PCCA,SUOX		Role of PKR in Interferon Induction and Antiviral Response	0.597	0.025	CYCS
Axonal Guidance Signaling	1.78	0.0471	ACTR2,GNB1,GNB2,MYL1,MYL3,MYL6,MYLPF,PDIA3,PRKAR1A,PRKAR2A,PRKAR2B,RHOA,RRAS,TUBA8,TUBB,TUBB2A,TUBB2B,TUBB3,TUBB4A,TUBB4B,TUBB6,Wasl		nNOS Signaling in Skeletal Muscle Cells	0.597	0.025	Calm1 (includes others)
Coagulation System	1.76	0.114	FGB,KNG1,SERPINA1,SERPINC1		Pyrimidine Ribonucleotides De Novo Biosynthesis	0.587	0.0244	CMPK1
Glutathione Redox Reactions I	1.73	0.15	GSTM1,GSTM2,PRDX6		PI3K Signaling in B Lymphocytes	0.585	0.0147	C3,Calm1 (includes others)
Endoplasmic Reticulum Stress Pathway	1.73	0.15	CALR,HSP90B1,HSPA5		Retinoic acid Mediated Apoptosis Signaling	0.561	0.0227	CYCS
GP6 Signaling Pathway	1.73	0.069	Calm1 (includes others),COL4A2,COL6A1,FGB,LAMA2,LAMB1,LAMC1,TLN1		iNOS Signaling	0.561	0.0227	Calm1 (includes others)
Phospholipase C Signaling	1.69	0.0546	Calm1 (includes others),Cdc42,CREBBP,GNB1,GNB2,MYL1,MYL3,MYL6,MYLPF,PPP1R12A,Ppp1r12b,RHOA,RRAS		nNOS Signaling in Neurons	0.553	0.0222	Calm1 (includes others)
TR/RXR Activation	1.56	0.075	ACACA,ENO1,FASN,PCK1,THRSP,UCP1		PFKFB4 Signaling Pathway	0.553	0.0222	TKT
P2Y Purigenic Receptor Signaling Pathway	1.55	0.064	CREBBP,GNB1,GNB2,PDIA3,PRKAR1A,PRKAR2A,PRKAR2B,RRAS		TNFR1 Signaling	0.529	0.0208	CYCS
Acetyl-CoA Biosynthesis III (from Citrate)	1.54	1	ACLY		Cell Cycle: G2/M DNA Damage Checkpoint Regulation	0.521	0.0204	YWHAQ
Glutamine Biosynthesis I	1.54	1	GLUL		HOTAIR Regulatory Pathway	0.51	0.013	RBBP4,VIM
Sulfite Oxidation IV	1.54	1	SUOX		CD27 Signaling in Lymphocytes	0.5	0.0192	CYCS
Glutamate Biosynthesis II	1.54	1	GLUD1		Lymphotoxin β Receptor Signaling	0.5	0.0192	CYCS
Glutamate Degradation X	1.54	1	GLUD1		Tight Junction Signaling	0.481	0.0123	CTNNA1,MYH9
Synaptic Long Term Potentiation	1.52	0.063	Calm1 (includes others),CREBBP,PDIA3,PPP1R12A,PRKAR1A,PRKAR2A,PRKAR2B,RRAS		Germ Cell-Sertoli Cell Junction Signaling	0.481	0.0123	CTNNA1,CTNNA2
Neuroprotective Role of THOP1 in Alzheimer's Disease	1.5	0.0667	IDE,KNG1,LONP1,PRKAR1A,PRKAR2A,PRKAR2B,SERPINA3		Glutamate Receptor Signaling	0.474	0.0179	Calm1 (includes others)
Apelin Pancreas Signaling Pathway	1.46	0.093	PRKAB1,PRKAR1A,PRKAR2A,PRKAR2B		Calcium-induced T Lymphocyte Apoptosis	0.461	0.0172	Calm1 (includes others)
Mitotic Roles of Polo-Like Kinase	1.44	0.0781	CAPN1,HSP90AA1,HSP90AB1,HSP90B1,PPP2R2A		Regulation of Cellular Mechanics by Calpain Protease	0.433	0.0159	EZR
Oleate Biosynthesis II (Animals)	1.42	0.182	ALDH6A1,CYB5A		Systemic Lupus Erythematosus In T Cell Signaling Pathway	0.426	0.00997	EZR,MSN,RDX
Glycogen Degradation II	1.42	0.182	PYGL,PYGM		ILK Signaling	0.424	0.0111	MYH9,VIM
Dopamine-DARPP32 Feedback in cAMP Signaling	1.39	0.0566	Calm1 (includes others),CREBBP,GUCY1A1,PDIA3,PPP1R12A,PPP2R2A,PRKAR1A,PRKAR2A,PRKAR2B		Melatonin Signaling	0.402	0.0145	Calm1 (includes others)
ERK/MAPK Signaling	1.38	0.0541	CREBBP,HSPB1,PPP1R12A,PPP2R2A,PRKAR1A,PRKAR2A,PRKAR2B,RRAS,TLN1,YWHAQ		Caveolar-mediated Endocytosis Signaling	0.393	0.0141	ALB
Sonic Hedgehog Signaling	1.38	0.111	PRKAR1A,PRKAR2A,PRKAR2B		Small Cell Lung Cancer Signaling	0.393	0.0141	CYCS
Atherosclerosis Signaling	1.37	0.0625	ALB,APOA1,APOA4,APOB,CLU,PCYOX1,SERPINA1		ERK5 Signaling	0.393	0.0141	YWHAQ
Actin Nucleation by ARP-WASP Complex	1.36	0.0746	ACTR2,Cdc42,PPP1R12A,RHOA,RRAS		Estrogen-Dependent Breast Cancer Signaling	0.383	0.0137	HSD17B10
CXCR4 Signaling	1.35	0.0556	Cdc42,GNB1,GNB2,MYL1,MYL3,MYL6,MYLPF,RHOA,RRAS		Calcium Signaling	0.381	0.0103	Calm1 (includes others),MYH9
IL-12 Signaling and Production in Macrophages	1.34	0.0614	ALB,APOA1,APOA4,APOB,CLU,PCYOX1,SERPINA1		Chemokine Signaling	0.375	0.0133	Calm1 (includes others)
Endocannabinoid Developing Neuron Pathway	1.34	0.0614	CREBBP,GNB1,PRKAR1A,PRKAR2A,PRKAR2B,RHOA,RRAS		Renal Cell Carcinoma Signaling	0.371	0.0132	FH
Melatonin Signaling	1.32	0.0725	Calm1 (includes others),PDIA3,PRKAR1A,PRKAR2A,PRKAR2B		PEDF Signaling	0.35	0.0123	SOD2
Inhibition of ARE-Mediated mRNA Degradation Pathway	1.3	0.0603	DDX6,PABPN1,PPP2R2A,PRKAR1A,PRKAR2A,PRKAR2B,YWHAQ		HIPPO signaling	0.342	0.012	YWHAQ
Amyloid Processing	1.29	0.0816	CAPN1,PRKAR1A,PRKAR2A,PRKAR2B		Ceramide Signaling	0.331	0.0116	CYCS
CCR3 Signaling in Eosinophils	1.28	0.0598	Calm1 (includes others),GNB1,GNB2,PPP1R12A,Ppp1r12b,RHOA,RRAS		RANK Signaling in Osteoclasts	0.331	0.0116	Calm1 (includes others)
Fatty Acid Activation	1.28	0.154	ACSL1,SLC27A1		Acute Myeloid Leukemia Signaling	0.323	0.0114	IDH2
Glycogen Degradation III	1.28	0.154	PYGL,PYGM		Regulation of IL-2 Expression in Activated and Anergic T Lymphocytes	0.323	0.0114	Calm1 (includes others)
Asparagine Degradation I	1.25	0.5	ASRGL1		Death Receptor Signaling	0.32	0.0112	CYCS
β-alanine Degradation I	1.25	0.5	ALDH6A1		CCR5 Signaling in Macrophages	0.317	0.0111	Calm1 (includes others)
Taurine Biosynthesis	1.25	0.5	CSAD		Salvage Pathways of Pyrimidine Ribonucleotides	0.313	0.011	CMPK1
Palmitate Biosynthesis I (Animals)	1.25	0.5	FASN		α-Adrenergic Signaling	0.31	0.0109	Calm1 (includes others)
4-hydroxyproline Degradation I	1.25	0.5	ALDH4A1		Fcγ Receptor-mediated Phagocytosis in Macrophages and Monocytes	0.31	0.0109	EZR
Fatty Acid Biosynthesis Initiation II	1.25	0.5	FASN		Amyotrophic Lateral Sclerosis Signaling	0.3	0.0105	CYCS
Glutamine Degradation I	1.25	0.5	GLS		Nitric Oxide Signaling in the Cardiovascular System	0.3	0.0105	Calm1 (includes others)
Dopamine Receptor Signaling	1.21	0.0676	PPP1R12A,PPP2R2A,PRKAR1A,PRKAR2A,PRKAR2B		UVA-Induced MAPK Signaling	0.294	0.0103	CYCS
Chemokine Signaling	1.19	0.0667	Calm1 (includes others),PPP1R12A,Ppp1r12b,RHOA,RRAS		Apoptosis Signaling	0.291	0.0102	CYCS
Senescence Pathway	1.14	0.0462	Calm1 (includes others),CAPN1,CREBBP,DLAT,DLD,PDHA1,Pdha2,PDHB,PDHX,PPP2R2A,RRAS,SOD2		Protein Kinase A Signaling	0.289	0.00802	Calm1 (includes others),TTN,YWHAQ
Gα12/13 Signaling	1.13	0.0551	CDH13,MYL1,MYL3,MYL6,MYLPF,RHOA,RRAS		NER Pathway	0.285	0.01	NEDD8
Extrinsic Prothrombin Activation Pathway	1.12	0.125	FGB,SERPINC1		Molecular Mechanisms of Cancer	0.281	0.00789	CTNNA1,CTNNA2,CYCS
Glutamate Receptor Signaling	1.11	0.0714	Calm1 (includes others),GLS,GLUL,GNB1		IGF-1 Signaling	0.279	0.0098	YWHAQ
Gαs Signaling	1.1	0.0577	CREBBP,GNB1,GNB2,PRKAR1A,PRKAR2A,PRKAR2B		iCOS-iCOSL Signaling in T Helper Cells	0.273	0.00962	Calm1 (includes others)
BMP signaling pathway	1.08	0.0617	CREBBP,PRKAR1A,PRKAR2A,PRKAR2B,RRAS		T Cell Receptor Signaling	0.273	0.00962	Calm1 (includes others)
Diphthamide Biosynthesis	1.08	0.333	EEF2		Neuroprotective Role of THOP1 in Alzheimer's Disease	0.271	0.00952	SERPINA3
NADH Repair	1.08	0.333	GAPDH		CD28 Signaling in T Helper Cells	0.252	0.00893	Calm1 (includes others)
1,25-dihydroxyvitamin D3 Biosynthesis	1.08	0.333	POR		Atherosclerosis Signaling	0.252	0.00893	ALB
D-glucuronate Degradation I	1.08	0.333	AKR1A1		fMLP Signaling in Neutrophils	0.249	0.00885	Calm1 (includes others)
Oxidized GTP and dGTP Detoxification	1.08	0.333	DDX6		Apelin Endothelial Signaling Pathway	0.249	0.00885	Calm1 (includes others)
Tyrosine Biosynthesis IV	1.08	0.333	PCBD2		IL-12 Signaling and Production in Macrophages	0.247	0.00877	ALB
4-aminobutyrate Degradation I	1.08	0.333	SUCLG2		GP6 Signaling Pathway	0.243	0.00862	Calm1 (includes others)
FAT10 Signaling Pathway	1.03	0.111	UBA1,UBA6		Inhibition of ARE-Mediated mRNA Degradation Pathway	0.243	0.00862	YWHAQ
Endometrial Cancer Signaling	1.03	0.0667	CTNNA1,CTNNA2,ILK,RRAS		CCR3 Signaling in Eosinophils	0.24	0.00855	Calm1 (includes others)
Cdc42 Signaling	1.02	0.0519	ACTR2,MYL1,MYL3,MYL6,MYLPF,PPP1R12A,Ppp1r12b		Synaptic Long Term Potentiation	0.218	0.00787	Calm1 (includes others)
Retinol Biosynthesis	1.02	0.0789	CES1,Ces1e,RDH11		p70S6K Signaling	0.218	0.00787	YWHAQ
Insulin Receptor Signaling	1	0.0511	ACLY,EIF2B5,PPP1R12A,PRKAR1A,PRKAR2A,PRKAR2B,RRAS		Androgen Signaling	0.208	0.00758	Calm1 (includes others)
Intrinsic Prothrombin Activation Pathway	0.996	0.0769	FGB,KNG1,SERPINC1		Insulin Receptor Signaling	0.198	0.0073	ACLY
Pyrimidine Ribonucleotides Interconversion	0.996	0.0769	CMPK1,ENTPD1,PCK1		NRF2-mediated Oxidative Stress Response	0	0.00559	SOD2
Adrenomedullin signaling pathway	0.979	0.0466	C3,Calm1 (includes others),GUCY1A1,PDIA3,PRKAR1A,PRKAR2A,PRKAR2B,RRAS,TTN		Hepatic Fibrosis / Hepatic Stellate Cell Activation	0	0.00559	MYH9
Endocannabinoid Cancer Inhibition Pathway	0.975	0.0504	CREBBP,PRKAB1,PRKAR1A,PRKAR2A,PRKAR2B,RHOA,VIM		Role of Pattern Recognition Receptors in Recognition of Bacteria and Viruses	0	0.00709	C3
Pyruvate Fermentation to Lactate	0.959	0.25	LDHA		Role of NFAT in Regulation of the Immune Response	0	0.00585	Calm1 (includes others)
Heme Degradation	0.959	0.25	BLVRB		Cardiac Hypertrophy Signaling	0	0.00433	Calm1 (includes others)
Phenylethylamine Degradation I	0.959	0.25	ALDH2		Corticotropin Releasing Hormone Signaling	0	0.00709	Calm1 (includes others)
Glutathione Redox Reactions II	0.959	0.25	PDIA3		GNRH Signaling	0	0.00599	Calm1 (includes others)
Lactose Degradation III	0.959	0.25	PSAP		CREB Signaling in Neurons	0	0.0049	Calm1 (includes others)
Phenylalanine Degradation I (Aerobic)	0.959	0.25	PCBD2		Type II Diabetes Mellitus Signaling	0	0.00714	ACSL1
Corticotropin Releasing Hormone Signaling	0.951	0.0496	Calm1 (includes others),CREBBP,GUCY1A1,KRT1,PRKAR1A,PRKAR2A,PRKAR2B		Production of Nitric Oxide and Reactive Oxygen Species in Macrophages	0	0.00571	ALB
IL-1 Signaling	0.947	0.0562	GNB1,GNB2,PRKAR1A,PRKAR2A,PRKAR2B		EIF2 Signaling	0	0.00488	HSPA5
Pyrimidine Ribonucleotides De Novo Biosynthesis	0.947	0.0732	CMPK1,ENTPD1,PCK1		Role of Osteoblasts, Osteoclasts and Chondrocytes in Rheumatoid Arthritis	0	0.00469	Calm1 (includes others)
Prostate Cancer Signaling	0.917	0.0549	CREBBP,HSP90AA1,HSP90AB1,HSP90B1,RRAS		Phospholipase C Signaling	0	0.0042	Calm1 (includes others)
Triacylglycerol Degradation	0.903	0.0698	CES1,Ces1e,PRDX6		Role of Macrophages, Fibroblasts and Endothelial Cells in Rheumatoid Arthritis	0	0.00332	Calm1 (includes others)
Melanocyte Development and Pigmentation Signaling	0.889	0.0538	CREBBP,PRKAR1A,PRKAR2A,PRKAR2B,RRAS		Role of NFAT in Cardiac Hypertrophy	0	0.00478	Calm1 (includes others)
PAK Signaling	0.889	0.0538	MYL1,MYL3,MYL6,MYLPF,RRAS		Breast Cancer Regulation by Stathmin1	0	0.00518	Calm1 (includes others)
Pyrimidine Deoxyribonucleotides De Novo Biosynthesis I	0.883	0.0909	CMPK1,PCK1		Dopamine-DARPP32 Feedback in cAMP Signaling	0	0.00629	Calm1 (includes others)
G Beta Gamma Signaling	0.879	0.05	GNB1,GNB2,PRKAR1A,PRKAR2A,PRKAR2B,RRAS		Gαq Signaling	0	0.00658	Calm1 (includes others)
CREB Signaling in Neurons	0.873	0.0441	Calm1 (includes others),CREBBP,GNB1,GNB2,PDIA3,PRKAR1A,PRKAR2A,PRKAR2B,RRAS		Sperm Motility	0	0.00474	Calm1 (includes others)
Arginine Biosynthesis IV	0.866	0.2	GLUD1		ERK/MAPK Signaling	0	0.00541	YWHAQ
Tetrapyrrole Biosynthesis II	0.866	0.2	ALAD		PI3K/AKT Signaling	0	0.00581	YWHAQ
Glycogen Biosynthesis II (from UDP-D-Glucose)	0.866	0.2	GBE1		B Cell Receptor Signaling	0	0.00571	Calm1 (includes others)
Glutamate Degradation III (via 4-aminobutyrate)	0.866	0.2	SUCLG2		Integrin Signaling	0	0.0049	TTN
Neuregulin Signaling	0.86	0.0526	DCN,HSP90AA1,HSP90AB1,HSP90B1,RRAS		cAMP-mediated signaling	0	0.00459	Calm1 (includes others)
Amyotrophic Lateral Sclerosis Signaling	0.86	0.0526	CAPN1,CYCS,GLUL,NEFH,NEFL		Neuroinflammation Signaling Pathway	0	0.00364	SOD2
Ephrin Receptor Signaling	0.86	0.0452	ACTR2,CREBBP,GNB1,GNB2,RHOA,RRAS,SORBS1,Wasl		Opioid Signaling Pathway	0	0.0042	Calm1 (includes others)
GPCR-Mediated Integration of Enteroendocrine Signaling Exemplified by an L Cell	0.848	0.0571	PDIA3,PRKAR1A,PRKAR2A,PRKAR2B		Endocannabinoid Cancer Inhibition Pathway	0	0.00719	VIM
Gαi Signaling	0.845	0.0488	GNB1,GNB2,PRKAR1A,PRKAR2A,PRKAR2B,RRAS		Cardiac Hypertrophy Signaling (Enhanced)	0	0.00213	Calm1 (includes others)
Ephrin B Signaling	0.833	0.0563	GNB1,GNB2,HNRNPK,RHOA		Synaptogenesis Signaling Pathway	0	0.00667	Calm1 (includes others),HSPA8
Apelin Cardiomyocyte Signaling Pathway	0.833	0.0515	MYL1,MYL3,MYL6,MYLPF,PDIA3		Systemic Lupus Erythematosus In B Cell Signaling Pathway	0	0.00407	Calm1 (includes others)
Opioid Signaling Pathway	0.827	0.042	AP1B1,AP2A2,Calm1 (includes others),CLTC,CREBBP,GNB1,PRKAR1A,PRKAR2A,PRKAR2B,RRAS
Apoptosis Signaling	0.821	0.051	CAPN1,CYCS,LMNA,RRAS,SPTAN1
Leptin Signaling in Obesity	0.801	0.0548	PDIA3,PRKAR1A,PRKAR2A,PRKAR2B
Urea Cycle	0.796	0.167	ARG1
Arginine Degradation VI (Arginase 2 Pathway)	0.796	0.167	ARG1
Pentose Phosphate Pathway (Non-oxidative Branch)	0.796	0.167	TKT
Glycine Cleavage Complex	0.796	0.167	DLD
GDP-mannose Biosynthesis	0.796	0.167	GPI
Glutathione-mediated Detoxification	0.793	0.08	GSTM1,GSTM2
PPAR Signaling	0.77	0.049	CREBBP,HSP90AA1,HSP90AB1,HSP90B1,RRAS
IGF-1 Signaling	0.77	0.049	PRKAR1A,PRKAR2A,PRKAR2B,RRAS,YWHAQ
Telomerase Signaling	0.757	0.0485	HSP90AA1,HSP90AB1,HSP90B1,PPP2R2A,RRAS
Antiproliferative Role of Somatostatin Receptor 2	0.745	0.0519	GNB1,GNB2,GUCY1A1,RRAS
RAR Activation	0.74	0.0421	ACTB,ALDH1A1,CREBBP,PRKAR1A,PRKAR2A,PRKAR2B,PSMC5,RDH11
Phosphatidylcholine Biosynthesis I	0.733	0.143	PCYT1A
Activation of IRF by Cytosolic Pattern Recognition Receptors	0.728	0.0577	CREBBP,DDX58,PPIB
Antigen Presentation Pathway	0.717	0.0714	CALR,PDIA3
CTLA4 Signaling in Cytotoxic T Lymphocytes	0.69	0.0494	AP1B1,AP2A2,CLTC,PPP2R2A
GNRH Signaling	0.688	0.0419	Calm1 (includes others),CREBBP,GNB1,PRKAR1A,PRKAR2A,PRKAR2B,RRAS
Superoxide Radicals Degradation	0.682	0.125	SOD2
mTOR Signaling	0.676	0.0404	Cdc42,EIF3C,EIF4G2,PPP2R2A,PRKAB1,RHOA,RPS12,RRAS
Semaphorin Signaling in Neurons	0.664	0.0536	ARHGAP1,Cdc42,RHOA
G Protein Signaling Mediated by Tubby	0.652	0.0645	GNB1,GNB2
fMLP Signaling in Neutrophils	0.648	0.0442	ACTR2,Calm1 (includes others),GNB1,GNB2,RRAS
PI3K/AKT Signaling	0.646	0.0407	HSP90AA1,HSP90AB1,HSP90B1,ILK,PPP2R2A,RRAS,YWHAQ
Heme Biosynthesis II	0.636	0.111	ALAD
UDP-N-acetyl-D-galactosamine Biosynthesis II	0.636	0.111	GPI
Retinoate Biosynthesis I	0.631	0.0625	ALDH1A1,RDH11
Relaxin Signaling	0.614	0.0411	GNB1,GNB2,GUCY1A1,PRKAR1A,PRKAR2A,PRKAR2B
Role of RIG1-like Receptors in Antiviral Innate Immunity	0.611	0.0606	CREBBP,DDX58
Inhibition of Angiogenesis by TSP1	0.611	0.0606	GUCY1A1,HSPG2
Complement System	0.611	0.0606	C3,C4A/C4B
Regulation of eIF4 and p70S6K Signaling	0.597	0.0405	EIF2B5,EIF3C,EIF4G2,PPP2R2A,RPS12,RRAS
γ-glutamyl Cycle	0.597	0.1	OPLAH
Role of NFAT in Cardiac Hypertrophy	0.595	0.0383	Calm1 (includes others),GNB1,GNB2,PDIA3,PRKAR1A,PRKAR2A,PRKAR2B,RRAS
Purine Nucleotides De Novo Biosynthesis II	0.562	0.0909	GMPS
Colorectal Cancer Metastasis Signaling	0.558	0.0366	Cdc42,GNB1,GNB2,LRP1,PRKAR1A,PRKAR2A,PRKAR2B,RHOA,RRAS
Netrin Signaling	0.554	0.0469	PRKAR1A,PRKAR2A,PRKAR2B
Myc Mediated Apoptosis Signaling	0.542	0.0462	CYCS,RRAS,YWHAQ
Estrogen Biosynthesis	0.541	0.0541	HSD17B10,POR
Inhibition of Matrix Metalloproteases	0.541	0.0541	HSPG2,LRP1
Cleavage and Polyadenylation of Pre-mRNA	0.53	0.0833	PABPN1
p70S6K Signaling	0.521	0.0394	EEF2,PDIA3,PPP2R2A,RRAS,YWHAQ
Endocannabinoid Neuronal Synapse Pathway	0.521	0.0394	GNB1,PDIA3,PRKAR1A,PRKAR2A,PRKAR2B
Sumoylation Pathway	0.517	0.0412	Cdc42,CREBBP,RCC1,RHOA
Th17 Activation Pathway	0.509	0.0441	HSP90AA1,HSP90AB1,HSP90B1
Neuropathic Pain Signaling In Dorsal Horn Neurons	0.499	0.0404	PDIA3,PRKAR1A,PRKAR2A,PRKAR2B
nNOS Signaling in Skeletal Muscle Cells	0.495	0.05	Calm1 (includes others),DMD
ERK5 Signaling	0.476	0.0423	CREBBP,RRAS,YWHAQ
Glioma Invasiveness Signaling	0.476	0.0423	Cdc42,RHOA,RRAS
Granzyme A Signaling	0.475	0.0714	CREBBP
Telomere Extension by Telomerase	0.475	0.0714	HNRNPA2B1
Choline Biosynthesis III	0.475	0.0714	PCYT1A
Phenylalanine Degradation IV (Mammalian, via Side Chain)	0.475	0.0714	ALDH2
Colanic Acid Building Blocks Biosynthesis	0.475	0.0714	GPI
Estrogen Receptor Signaling	0.467	0.0373	CREBBP,HNRNPD,PCK1,RRAS,THRAP3
Estrogen-Dependent Breast Cancer Signaling	0.456	0.0411	CREBBP,HSD17B10,RRAS
RAN Signaling	0.451	0.0667	RCC1
Osteoarthritis Pathway	0.442	0.0347	ANXA2,CREBBP,CTNNA1,CTNNA2,DCN,LRP1,PRKAB1
iNOS Signaling	0.441	0.0455	Calm1 (includes others),CREBBP
nNOS Signaling in Neurons	0.429	0.0444	Calm1 (includes others),CAPN1
Parkinson's Signaling	0.428	0.0625	CYCS
Renal Cell Carcinoma Signaling	0.427	0.0395	CREBBP,FH,RRAS
HIF1α Signaling	0.417	0.0367	CREBBP,HSP90AA1,LDHA,RRAS
Rac Signaling	0.41	0.0364	ACTR2,PI4KA,RHOA,RRAS
GPCR-Mediated Nutrient Sensing in Enteroendocrine Cells	0.41	0.0364	PDIA3,PRKAR1A,PRKAR2A,PRKAR2B
Ubiquinol-10 Biosynthesis (Eukaryotic)	0.408	0.0588	BCKDHA
Methylglyoxal Degradation III	0.389	0.0556	AKR1A1
Molecular Mechanisms of Cancer	0.387	0.0316	Cdc42,CREBBP,CTNNA1,CTNNA2,CYCS,LRP1,PRKAR1A,PRKAR2A,PRKAR2B,RASGRF2,RHOA,RRAS
PEDF Signaling	0.385	0.037	RHOA,RRAS,SOD2
Systemic Lupus Erythematosus Signaling	0.383	0.0333	HNRNPA2B1,KNG1,RRAS,SNRNP200,SNRPD2,SNRPN
The Visual Cycle	0.372	0.0526	RDH11
Inflammasome pathway	0.372	0.0526	CTSB
Apelin Muscle Signaling Pathway	0.372	0.0526	PRKAB1
Renin-Angiotensin Signaling	0.369	0.0345	PRKAR1A,PRKAR2A,PRKAR2B,RRAS
HIPPO signaling	0.369	0.0361	PPP1R12A,PPP2R2A,YWHAQ
Nur77 Signaling in T Lymphocytes	0.364	0.0392	Calm1 (includes others),CYCS
cAMP-mediated signaling	0.361	0.0321	AKAP1,AKAP12,Calm1 (includes others),CREBBP,PRKAR1A,PRKAR2A,PRKAR2B
CDP-diacylglycerol Biosynthesis I	0.355	0.05	GPAM
Lymphotoxin β Receptor Signaling	0.354	0.0385	CREBBP,CYCS
Gαq Signaling	0.353	0.0329	Calm1 (includes others),Cdc42,GNB1,GNB2,RHOA
Ceramide Signaling	0.346	0.0349	CYCS,PPP2R2A,RRAS
Maturity Onset Diabetes of Young (MODY) Signaling	0.339	0.0476	GAPDH
Tumoricidal Function of Hepatic Natural Killer Cells	0.324	0.0455	CYCS
Bupropion Degradation	0.324	0.0455	POR
Phosphatidylglycerol Biosynthesis II (Non-plastidic)	0.324	0.0455	GPAM
CCR5 Signaling in Macrophages	0.319	0.0333	Calm1 (includes others),GNB1,GNB2
Apelin Cardiac Fibroblast Signaling Pathway	0.311	0.0435	PRKAB1
Autophagy	0.302	0.0345	CTSB,CTSZ
Induction of Apoptosis by HIV1	0.286	0.0333	CYCS,SLC25A5
D-myo-inositol (1,4,5)-Trisphosphate Biosynthesis	0.286	0.04	PI4KA
UVA-Induced MAPK Signaling	0.276	0.0309	CYCS,PDIA3,RRAS
Heparan Sulfate Biosynthesis (Late Stages)	0.272	0.0323	Ces1e,PRDX6
Wnt/Ca+ pathway	0.272	0.0323	CREBBP,PDIA3
SAPK/JNK Signaling	0.27	0.0306	GNB1,HNRNPK,RRAS
Acetone Degradation I (to Methylglyoxal)	0.264	0.037	POR
Role of p14/p19ARF in Tumor Suppression	0.264	0.037	NPM1
PI3K Signaling in B Lymphocytes	0.259	0.0294	C3,Calm1 (includes others),PDIA3,RRAS
Hereditary Breast Cancer Signaling	0.254	0.0292	ACTB,CREBBP,NPM1,RRAS
Ovarian Cancer Signaling	0.254	0.0292	PRKAR1A,PRKAR2A,PRKAR2B,RRAS
Cytotoxic T Lymphocyte-mediated Apoptosis of Target Cells	0.243	0.0345	CYCS
Heparan Sulfate Biosynthesis	0.227	0.029	Ces1e,PRDX6
Circadian Rhythm Signaling	0.217	0.0312	CREBBP
MIF-mediated Glucocorticoid Regulation	0.217	0.0312	MIF
DNA Methylation and Transcriptional Repression Signaling	0.201	0.0294	RBBP4
Natural Killer Cell Signaling	0	0.0098	RRAS
IL-10 Signaling	0	0.0152	BLVRB
Fc Epsilon RI Signaling	0	0.00885	RRAS
Synaptic Long Term Depression	0	0.0219	GUCY1A1,PDIA3,PPP2R2A,RRAS
Hepatic Cholestasis	0	0.0173	PRKAR1A,PRKAR2A,PRKAR2B
VDR/RXR Activation	0	0.0128	PSMC5
Role of BRCA1 in DNA Damage Response	0	0.0125	ACTB
Erythropoietin Signaling	0	0.0132	RRAS
IL-8 Signaling	0	0.0262	Cdc42,GNB1,GNB2,RHOA,RRAS
Role of Pattern Recognition Receptors in Recognition of Bacteria and Viruses	0	0.0142	C3,DDX58
Role of PKR in Interferon Induction and Antiviral Response	0	0.025	CYCS
MIF Regulation of Innate Immunity	0	0.025	MIF
Role of NFAT in Regulation of the Immune Response	0	0.0234	Calm1 (includes others),GNB1,GNB2,RRAS
FcγRIIB Signaling in B Lymphocytes	0	0.0133	RRAS
LPS-stimulated MAPK Signaling	0	0.0125	RRAS
NF-κB Activation by Viruses	0	0.0122	RRAS
Calcium-induced T Lymphocyte Apoptosis	0	0.0172	Calm1 (includes others)
CD27 Signaling in Lymphocytes	0	0.0192	CYCS
IL-3 Signaling	0	0.0128	RRAS
IL-17 Signaling	0	0.0135	RRAS
Thrombopoietin Signaling	0	0.0159	RRAS
Oncostatin M Signaling	0	0.0238	RRAS
CD28 Signaling in T Helper Cells	0	0.0179	ACTR2,Calm1 (includes others)
IL-15 Signaling	0	0.0143	RRAS
Dendritic Cell Maturation	0	0.0126	CREBBP,PDIA3
Reelin Signaling in Neurons	0	0.0238	ACTR2,AFDN,RHOA
Angiopoietin Signaling	0	0.0135	RRAS
Endothelin-1 Signaling	0	0.0166	GUCY1A1,PDIA3,RRAS
Factors Promoting Cardiogenesis in Vertebrates	0	0.0114	LRP1
CNTF Signaling	0	0.0179	RRAS
Docosahexaenoic Acid (DHA) Signaling	0	0.0263	CYCS
iCOS-iCOSL Signaling in T Helper Cells	0	0.00962	Calm1 (includes others)
Cell Cycle Regulation by BTG Family Proteins	0	0.0286	PPP2R2A
HGF Signaling	0	0.00926	RRAS
HMGB1 Signaling	0	0.0196	Cdc42,RHOA,RRAS
Role of CHK Proteins in Cell Cycle Checkpoint Control	0	0.0182	PPP2R2A
FLT3 Signaling in Hematopoietic Progenitor Cells	0	0.0253	CREBBP,RRAS
Cholecystokinin/Gastrin-mediated Signaling	0	0.0265	Cdc42,RHOA,RRAS
ATM Signaling	0	0.0211	CREBBP,PPP2R2A
Role of NANOG in Mammalian Embryonic Stem Cell Pluripotency	0	0.00855	RRAS
Prolactin Signaling	0	0.025	CREBBP,RRAS
Melanoma Signaling	0	0.02	RRAS
Type I Diabetes Mellitus Signaling	0	0.0196	CYCS,HSPD1
Small Cell Lung Cancer Signaling	0	0.0141	CYCS
Glioma Signaling	0	0.0275	Calm1 (includes others),IDH2,RRAS
Acute Myeloid Leukemia Signaling	0	0.0227	IDH2,RRAS
Thyroid Cancer Signaling	0	0.0204	RRAS
Bladder Cancer Signaling	0	0.0105	RRAS
Type II Diabetes Mellitus Signaling	0	0.0286	ACSL1,PKM,PRKAB1,SLC27A1
Chronic Myeloid Leukemia Signaling	0	0.0098	RRAS
Non-Small Cell Lung Cancer Signaling	0	0.0137	RRAS
Sphingosine-1-phosphate Signaling	0	0.027	Cdc42,PDIA3,RHOA
Retinoic acid Mediated Apoptosis Signaling	0	0.0227	CYCS
Role of Osteoblasts, Osteoclasts and Chondrocytes in Rheumatoid Arthritis	0	0.00939	Calm1 (includes others),LRP1
HER-2 Signaling in Breast Cancer	0	0.0122	RRAS
Role of Macrophages, Fibroblasts and Endothelial Cells in Rheumatoid Arthritis	0	0.0233	Calm1 (includes others),CREBBP,LRP1,MIF,PDIA3,RHOA,RRAS
RANK Signaling in Osteoclasts	0	0.0116	Calm1 (includes others)
Glioblastoma Multiforme Signaling	0	0.0247	Cdc42,PDIA3,RHOA,RRAS
Regulation of IL-2 Expression in Activated and Anergic T Lymphocytes	0	0.0227	Calm1 (includes others),RRAS
TWEAK Signaling	0	0.0286	CYCS
PKCθ Signaling in T Lymphocytes	0	0.00676	RRAS
TNFR1 Signaling	0	0.0208	CYCS
Role of MAPK Signaling in the Pathogenesis of Influenza	0	0.0132	RRAS
Cyclins and Cell Cycle Regulation	0	0.0128	PPP2R2A
Role of Tissue Factor in Cancer	0	0.0177	FGB,RRAS
Role of IL-17F in Allergic Inflammatory Airway Diseases	0	0.027	CREBBP
Role of JAK1 and JAK3 in γc Cytokine Signaling	0	0.0147	RRAS
NGF Signaling	0	0.0268	CREBBP,RHOA,RRAS
Mouse Embryonic Stem Cell Pluripotency	0	0.0198	CREBBP,RRAS
VEGF Family Ligand-Receptor Interactions	0	0.0122	RRAS
Ephrin A Signaling	0	0.0217	RHOA
ErbB Signaling	0	0.011	RRAS
ErbB2-ErbB3 Signaling	0	0.0156	RRAS
ErbB4 Signaling	0	0.0152	RRAS
GDNF Family Ligand-Receptor Interactions	0	0.0133	RRAS
Nicotine Degradation III	0	0.0217	POR
D-myo-inositol-5-phosphate Metabolism	0	0.0135	CA3,PPP1R12A
Melatonin Degradation I	0	0.0222	POR
Phospholipases	0	0.0172	PDIA3
D-myo-inositol (1,4,5,6)-Tetrakisphosphate Biosynthesis	0	0.015	CA3,PPP1R12A
Nicotine Degradation II	0	0.0182	POR
Superpathway of Inositol Phosphate Compounds	0	0.0159	CA3,PI4KA,PPP1R12A
D-myo-inositol (3,4,5,6)-tetrakisphosphate Biosynthesis	0	0.015	CA3,PPP1R12A
3-phosphoinositide Degradation	0	0.0136	CA3,PPP1R12A
3-phosphoinositide Biosynthesis	0	0.0191	CA3,PI4KA,PPP1R12A
Triacylglycerol Biosynthesis	0	0.027	GPAM
Salvage Pathways of Pyrimidine Ribonucleotides	0	0.022	CMPK1,PCK1
Superpathway of Melatonin Degradation	0	0.02	POR
Antioxidant Action of Vitamin C	0	0.0098	PDIA3
Granulocyte Adhesion and Diapedesis	0	0.0194	EZR,MSN,RDX
Regulation of the Epithelial-Mesenchymal Transition Pathway	0	0.0158	RHOA,RRAS,ZEB2
Sperm Motility	0	0.0284	Calm1 (includes others),GUCY1A1,PDIA3,PRKAR1A,PRKAR2A,PRKAR2B
UVC-Induced MAPK Signaling	0	0.0196	RRAS
STAT3 Pathway	0	0.00741	RRAS
Adipogenesis pathway	0	0.0231	FABP4,PLIN1,RBBP4
PCP pathway	0	0.0167	RHOA
PTEN Signaling	0	0.016	ILK,RRAS
IL-2 Signaling	0	0.0164	RRAS
FGF Signaling	0	0.0119	CREBBP
JAK/Stat Signaling	0	0.0125	RRAS
Cell Cycle: G2/M DNA Damage Checkpoint Regulation	0	0.0204	YWHAQ
GABA Receptor Signaling	0	0.022	AP1B1,AP2A2
IL-4 Signaling	0	0.0125	RRAS
B Cell Receptor Signaling	0	0.0171	Calm1 (includes others),CREBBP,RRAS
Wnt/β-catenin Signaling	0	0.0238	CREBBP,ILK,LRP1,PPP2R2A
Neurotrophin/TRK Signaling	0	0.0267	CREBBP,RRAS
p38 MAPK Signaling	0	0.0179	CREBBP,HSPB1
TGF-β Signaling	0	0.0213	CREBBP,RRAS
NF-κB Signaling	0	0.0175	CREBBP,RRAS,UBE2V1
T Cell Receptor Signaling	0	0.0192	Calm1 (includes others),RRAS
G-Protein Coupled Receptor Signaling	0	0.0187	CREBBP,PRKAR1A,PRKAR2A,PRKAR2B,RRAS
IL-6 Signaling	0	0.0164	HSPB1,RRAS
PDGF Signaling	0	0.0116	RRAS
Gustation Pathway	0	0.0286	GNB1,PRKAR1A,PRKAR2A,PRKAR2B
Phagosome Formation	0	0.0265	Cdc42,PDIA3,RHOA
Macropinocytosis Signaling	0	0.0267	RHOA,RRAS
Cancer Drug Resistance By Drug Efflux	0	0.0172	RRAS
Neuroinflammation Signaling Pathway	0	0.0182	CREBBP,GLS,GLUL,IDE,SOD2
SPINK1 Pancreatic Cancer Pathway	0	0.0185	CTSB
NER Pathway	0	0.01	NEDD8
SPINK1 General Cancer Pathway	0	0.0179	RRAS
Apelin Endothelial Signaling Pathway	0	0.0265	Calm1 (includes others),PRKAB1,RRAS
Cardiac Hypertrophy Signaling (Enhanced)	0	0.0213	Calm1 (includes others),EIF2B5,GNB1,HSPB1,PDIA3,PRKAR1A,PRKAR2A,PRKAR2B,RHOA,RRAS
FAT10 Cancer Signaling Pathway	0	0.0217	EEF1A1
T Cell Exhaustion Signaling Pathway	0	0.014	PPP2R2A,RRAS
Systemic Lupus Erythematosus In T Cell Signaling Pathway	0	0.0266	Cdc42,CREBBP,EZR,MSN,PPP2R2A,RDX,RHOA,RRAS
Systemic Lupus Erythematosus In B Cell Signaling Pathway	0	0.00813	Calm1 (includes others),RRAS
HOTAIR Regulatory Pathway	0	0.0195	CREBBP,RBBP4,VIM
GM-CSF Signaling	0	0.0286	RACK1,RRAS

## Sheet: function
The function of all BAT PTM proteins							The function of all BAT acetylation proteins
Categories	Function	p-value	Molecules	# Molecules			Categories	Function	p-value	Molecules	# Molecules
Cellular Movement,Hematological Disease,Immunological Disease,Inflammatory Disease,Inflammatory Response,Organismal Injury and Abnormalities,Respiratory Disease	allergic pulmonary eosinophilia	3.42e-14	ACO2,ACTB,ALB,ALDH2,ALDOA,ARG1,CDH13,ENO1,GAPDH,HSPA5,MYH9,PDIA3,PRDX6,TKT,TPI1,TUBB	16			Lipid Metabolism,Molecular Transport,Small Molecule Biochemistry	concentration	2.17e-10	ACADL,ACLY,ACOT13,ACOT2,ACSL1,C3,CRAT,DBI,DECR1,ECI1,FABP3,FABP4,FASN,G6PD,HADH,HADHA,LOC102724788/PRODH	17
Cell Death and Survival	necrosis	3.93e-11	ACAT1,ACSL1,ACTB,ACTC1,AKAP1,ALDH2,ALDOA,ANXA2,APOA1,ARG1,ARHGAP1,ATXN2,C3,CA4,CALR,CAPN1,Cdc42,CES1,CLIC4,CLU,COL4A2,COL6A1,COQ9,COX5A,CREBBP,CTNNA1,CTSB,CYCS,Cyct,DCN,DDX58,DECR1,DES,DMD,DSP,EEF1A1,EEF1A2,EEF1D,EEF2,EIF3C,ENO1,ENTPD1,FABP4,FASN,FH,FLNA,G6PD,GAPDH,GNB1,GPAM,GPI,GRN,HADHA,HINT1,HK2,HSD17B10,HSP90AA1,HSP90AB1,HSP90B1,HSPA1A/HSPA1B,HSPA5,HSPA8,HSPA9,HSPB1,HSPB6,HSPD1,HYOU1,ILK,KIF1…	120			Cellular Movement,Hematological Disease,Immunological Disease,Inflammatory Disease,Inflammatory Response,Organismal Injury and Abnormalities,Respiratory Disease	allergic pulmonary eosinophilia	9.06e-10	ACO2,ALB,ALDH2,ENO1,GAPDH,HSPA5,MYH9,TKT	8
Lipid Metabolism,Molecular Transport,Small Molecule Biochemistry	concentration	7.69e-11	ACACA,ACACB,ACADL,ACLY,ACOT13,ACOT2,ACSL1,APOB,BCAT2,C3,CES1,CRAT,DBI,DECR1,ECI1,EHHADH,FABP3,FABP4,FASN,G6PD,GPAM,GPD2,HADH,HADHA,HINT1,LOC102724788/PRODH,LRP1,PCK1,PGAM2,PLIN1,PON3,SLC27A1,THRSP,UCP1	34			Lipid Metabolism,Nucleic Acid Metabolism,Small Molecule Biochemistry	metabolism	7.75e-08	ACOT1,Acot1,ACOT2,ACOT4,Acot5	5
Lipid Metabolism,Nucleic Acid Metabolism,Small Molecule Biochemistry	metabolism	1.19e-10	ACACA,ACOT1,Acot1,ACOT2,ACOT4,Acot5,CES1,EHHADH,GPAM	9			Energy Production,Lipid Metabolism,Small Molecule Biochemistry	oxidation	1.66e-07	ACADL,ACADVL,ACSL1,C3,CISD1,CPT2,ECI1,FABP3,FASN,HADHA	10
Cellular Assembly and Organization	quantity	1.38e-10	C3,CLU,DSP,FLNA,FLNB,HSPG2,IDE,LMNA,NEFH,NEFL,Nefm,PLEC,RACK1,RHOA,SERPINH1,SOD2,VIM	17			Energy Production,Lipid Metabolism,Small Molecule Biochemistry	oxidation	5.21e-07	ACADL,ACADVL,ACSL1,C3,CPT2,ECI1,FABP3,FASN,HADHA	9
Skeletal and Muscular Disorders,Skeletal and Muscular System Development and Function	abnormal morphology	3.46e-10	ACADM,ACADVL,ACTA1,ACTC1,Actn3,ANKRD17,CALR,CLU,COL6A1,DCN,DES,DMD,FBN1,FLNC,FXR1,H6PD,HADHA,Hnrnpa1,HSP90B1,HSPG2,ILF3,LAMA2,LMNA,LMNB1,LMNB2,LUM,MYH1,MYH4,MYH6,MYLPF,PLEC,POR,PSAP,SERPINC1,SOD2,SPTBN1,TTN,VCL	38			Inflammatory Disease,Inflammatory Response,Organismal Injury and Abnormalities,Respiratory Disease	inflammation	5.21e-07	ACO2,ALB,ALDH2,C3,ENO1,GAPDH,HSPA5,MYH9,TKT	9
Cellular Assembly and Organization,Cellular Function and Maintenance	organization	7.81e-10	DSP,INA,Krt10,KRT17,KRT25,KRT6B,NEFH,NEFL,Nefm,VIM	10			Molecular Transport	quantity	1.27e-06	ACADL,ACADM,ACADVL,HADHA	4
Cancer,Organismal Injury and Abnormalities	cancer	8.57e-10	ACADVL,ACTA2,ACTB,AFDN,AKAP12,ALB,ALDH1B1,ALDH2,ALDOA,ALDOC,ANXA2,ANXA7,APOA1,ATAD3A,ATP5F1A,CA3,CAVIN1,CAVIN2,Cdc42,CLU,COL4A2,COL6A1,CREBBP,CTNNA1,CTSB,CTSZ,DCN,DDX58,DEK,EEF1A1,EIF3C,ENO1,ENTPD1,EZR,FLNB,G3BP2,GLS,GNB1,GPI,HBA1/HBA2,Hbb-b2,HINT1,HK2,HSP90B1,HSPA1A/HSPA1B,HSPA9,HSPG2,HYOU1,IDH2,ILK,KHSRP,LCP1,LDHA,LGALS1,MAP4,MECR,MIF,MYH8,MYH9,MYLPF,NDRG2,NDUFV2,Nes,NPM1,PKM,POSTN,PPID,PRKAR1A…	98			Lipid Metabolism,Small Molecule Biochemistry	metabolism	3.95e-06	ACADL,ACADVL,ACOT1,Acot1,ACOT2,ACOT4,Acot5,ACSL1,DECR1,FABP3,FABP4,FASN,MDH2	13
Organ Morphology,Organismal Injury and Abnormalities,Skeletal and Muscular Disorders,Skeletal and Muscular System Development and Function	abnormal morphology	9.58e-10	ACADVL,ACTA1,Actn3,COL6A1,DES,DMD,FBN1,FLNC,H6PD,HADHA,Hnrnpa1,ILF3,LAMA2,LMNB1,LMNB2,MYH1,MYH4,MYLPF,PLEC,SOD2,TTN	21			Endocrine System Disorders,Hematological Disease,Metabolic Disease,Organismal Injury and Abnormalities	hypoglycemia	1.88e-05	ACADL,ACADVL,FABP3,FABP4,GLUD1,GPD1,HADHA	7
Cancer,Organismal Injury and Abnormalities	solid tumor	1.27e-09	ACADVL,ACTA2,Actn3,AKAP12,ALB,ALDH1B1,ALDH2,ALDOA,ALDOC,ANXA2,ANXA7,APOA1,ARG1,ATAD3A,ATP5F1A,C3,CA3,CAVIN1,Cdc42,CISD1,CLU,COL6A1,CREBBP,CTNNA1,CTSB,CTSZ,DCN,DECR1,EIF3C,ENO1,ENO3,ENTPD1,FABP4,FBN1,FGB,FLNB,G3BP2,GNB1,GPI,HBA1/HBA2,Hbb-b2,HINT1,HSP90B1,HSPA1A/HSPA1B,HSPG2,HYOU1,ILF3,ILK,KHSRP,LAMB1,LDHA,LGALS1,LRP1,MAP4,MECR,MIF,MYH1,MYH4,MYH8,MYH9,MYLPF,NDRG2,NDUFV2,Nes,NPM1,OBSCN,PC,PKM,POSTN,…	93			Molecular Transport,Small Molecule Biochemistry	quantity	2.79e-05	C3,HADHA,Hbb-b1,RDX,SPTA1	5
Organismal Survival	organismal death	1.49e-09	ACACA,ACADL,ACADM,ACADVL,ACLY,ACTA1,ACTB,ACTC1,ACTG1,AFDN,AKAP12,ALDH1A1,ANKRD17,Anp32e,ANXA2,ANXA7,APOA1,APOB,ARG1,ARHGAP1,ATOX1,ATXN2,BCLAF1,BRAP,C3,C4A/C4B,CA4,CALR,CAPN1,CAPZB,Cdc42,CLIC4,COL4A2,COQ9,COX7A1,CREBBP,CTNNA2,CTSB,CYCS,DBI,DCN,DDX58,DES,DLD,DMD,DSP,DYNC1H1,EHHADH,EIF4G2,FABP3,FASN,FBN1,FH,FLNA,FLNB,FLNC,FTL,FUBP1,FXR1,G6PD,GBE1,GPD2,GRN,GUCY1A1,HADHA,Hbb-b1,Hbb-b2,HK2,HMGCL,Hnrnpa…	154			Energy Production	consumption	3.78e-05	ACOT13,ACSL1,C3,ETFB,HBA1/HBA2,HSD17B10,NDUFS1,SLC25A5	8
Organismal Survival	morbidity or mortality	2.55e-09	ACACA,ACADL,ACADM,ACADVL,ACLY,ACTA1,ACTB,ACTC1,ACTG1,AFDN,AKAP12,ALDH1A1,ANKRD17,Anp32e,ANXA2,ANXA7,APOA1,APOB,ARG1,ARHGAP1,ATOX1,ATXN2,BCLAF1,BRAP,C3,C4A/C4B,CA4,CALR,CAPN1,CAPZB,Cdc42,CLIC4,COL4A2,COQ9,COX7A1,CREBBP,CTNNA2,CTSB,CYCS,DBI,DCN,DDX58,DES,DLD,DMD,DSP,DYNC1H1,EHHADH,EIF4G2,FABP3,FASN,FBN1,FH,FLNA,FLNB,FLNC,FTL,FUBP1,FXR1,G6PD,GBE1,GPD2,GRN,GUCY1A1,HADHA,Hbb-b1,Hbb-b2,HK2,HMGCL,Hnrnpa…	155			Free Radical Scavenging	production	4.17e-05	DBI,DECR1,G6PD,Hbb-b1,HSD17B10,HSPA9,NDUFS1,SDHA,SOD2	9
Cellular Assembly and Organization,Cellular Function and Maintenance	organization	2.69e-09	ANXA2,Cdc42,DCN,DSP,HOOK1,INA,Krt10,KRT17,KRT25,KRT6B,MIA3,NEFH,NEFL,Nefm,Pakap,PPIB,SERPINH1,TF,TUBB,VIM	20			Lipid Metabolism,Molecular Transport,Small Molecule Biochemistry	concentration	4.21e-05	ACLY,ACOT13,ACSL1,C3,CISD1,DBI,ECI1,FABP4,FASN,G6PD,HADHA,SOD2	12
Cardiovascular System Development and Function,Organ Morphology,Organismal Development	morphology	6.18e-09	ACACB,ACADL,ACADM,ACADVL,ACSL1,ACTC1,ACTG2,AFDN,AKAP12,ANKRD17,APOB,ARHGAP1,CALR,CAPN1,CAPZB,CLU,COX7A1,CPT2,CTSB,DES,DMD,EEF1D,FABP3,FASN,FLNA,FUBP1,FXR1,G6PD,GBE1,GUCY1A1,HADHA,HMGCL,Hnrnpa1,HSP90B1,HSPG2,LMNA,LUM,MYH6,MYH9,MYOM1,NAB1,NDUFS6,NEDD4L,PLEC,POR,POSTN,PRKAR1A,RHOA,SERPINC1,SGTA,SOD2,SPTBN1,TKT,TLN1,Tpm1,TTN,VCL,Wasl	58			Small Molecule Biochemistry	metabolism	4.35e-05	ACOT4,FH,MDH2	3
Lipid Metabolism,Molecular Transport,Small Molecule Biochemistry	concentration	7.93e-09	ACACB,ACAT2,ACLY,ACOT13,ACSL1,APOA1,APOA4,APOB,C3,CES1,CISD1,DBI,ECI1,FABP4,FASN,G6PD,GPAM,GPD2,HADHA,LMNA,LRP1,MIF,PCK1,PCYT1A,PON3,POR,PRDX3,PRKAB1,PRKAR2B,SLC27A1,SOD2,SORBS1,STEAP4,THRSP,UCP1	35			Lipid Metabolism,Molecular Transport,Small Molecule Biochemistry	accumulation	5.25e-05	FH,HADHA	2
Lipid Metabolism,Molecular Transport,Small Molecule Biochemistry	concentration	8.14e-09	ACACB,ACAT2,ACLY,ACOT13,ACSL1,APOA1,APOA4,APOB,C3,CES1,CISD1,DBI,ECI1,FABP4,FASN,G6PD,GPAM,GPD2,HADHA,HINT1,LMNA,LRP1,MIF,PCK1,PCYT1A,PON3,POR,PRDX3,PRKAB1,PRKAR2B,SLC27A1,SOD2,SORBS1,STEAP4,THRSP,UCP1	36			Small Molecule Biochemistry	excretion	5.25e-05	FH,RDX	2
Cellular Assembly and Organization	organization	1.1e-08	ANXA2,BRDT,CAPZB,Cdc42,CTNNA1,DCN,DSP,FLNA,GRN,HMGCL,HOOK1,ILK,INA,Krt10,KRT17,KRT25,KRT6B,LMNA,LMNB2,MIA3,MYH9,NEFH,NEFL,Nefm,OPA1,Pakap,PPIB,SERPINH1,SFPQ,SOD2,SPTA1,TF,TUBB,USP8,VCL,VIM	36			Lipid Metabolism,Molecular Transport,Small Molecule Biochemistry	concentration	5.49e-05	ACADL,ACAT1,ACLY,ACOT13,ACOT2,ACSL1,C3,CISD1,CRAT,DBI,DECR1,ECI1,FABP3,FABP4,FASN,G6PD,HADH,HADHA,LOC102724788/PRODH,SOD2	20
Lipid Metabolism,Small Molecule Biochemistry	metabolism	1.58e-08	ACACA,ACACB,ACADL,ACADVL,ACOT1,Acot1,ACOT2,ACOT4,Acot5,ACSL1,APOA1,APOA4,APOB,CES1,CLU,DECR1,EHHADH,FABP3,FABP4,FASN,GPAM,KNG1,LRP1,MDH2,MIF,NDUFS6,PCYT1A,PLAA,PRKAR2B,SLC27A1,SLC9A3R2,THRSP,UCP1	33			Respiratory Disease	respiration	5.85e-05	ACADVL,ALDH2,COX7A1,CYCS,SOD2	5
Cardiovascular System Development and Function	morphology	2.46e-08	ACACB,ACADL,ACADM,ACADVL,ACSL1,ACTA2,ACTC1,ACTG2,AFDN,AKAP12,ANKRD17,APOB,ARHGAP1,CALR,CAPN1,CAPZB,CLIC4,CLU,COX7A1,CPT2,CREBBP,CTSB,DES,DMD,EEF1D,FABP3,FASN,FBN1,FLNA,FUBP1,FXR1,G6PD,GBE1,GUCY1A1,HADHA,HMGCL,Hnrnpa1,HSP90B1,HSPG2,LMNA,LUM,MYH6,MYH9,MYOM1,NAB1,NDUFS6,NEDD4L,PLEC,POR,POSTN,PRKAR1A,PSAP,RHOA,SERPINC1,SERPINH1,SGTA,SOD2,SPTBN1,TKT,TLN1,Tpm1,TTN,VCL,VIM,Wasl	65			Lipid Metabolism,Molecular Transport,Small Molecule Biochemistry	accumulation	6.8e-05	ACADL,ACADVL,ACAT1,ACSL1,DBI,ECI1,FABP4,FH,HADHA,MYH9	10
Cardiovascular Disease,Cardiovascular System Development and Function,Organ Morphology,Organismal Development,Organismal Injury and Abnormalities	abnormal morphology	4.45e-08	ACACB,ACADL,ACADM,ACADVL,ACSL1,ACTC1,ACTG2,AFDN,AKAP12,ANKRD17,CALR,CAPN1,CLU,COX7A1,CPT2,CTSB,DES,DMD,EEF1D,FABP3,FASN,FLNA,FUBP1,FXR1,G6PD,GBE1,GUCY1A1,HADHA,HMGCL,Hnrnpa1,HSP90B1,HSPG2,LMNA,LUM,MYH6,MYH9,MYOM1,NAB1,NDUFS6,PLEC,POR,POSTN,PRKAR1A,RHOA,SERPINC1,SOD2,SPTBN1,TLN1,Tpm1,TTN,VCL,Wasl	52			Lipid Metabolism,Small Molecule Biochemistry	homeostasis	9.82e-05	ACADL,ACADVL,C3,CP,DBI,FABP3,FABP4,SOD2	8
Lipid Metabolism,Molecular Transport,Small Molecule Biochemistry	accumulation	4.49e-08	ACACA,ACADL,ACADVL,ACAT1,ACAT2,ACSL1,APOA1,APOB,Ces1e,DBI,ECI1,FABP4,FH,GPAM,HADHA,LMNA,LRP1,MIF,MYH9,OPA1,PCK1,PCYT1A,PLIN1,PSAP,RDH11,RHOA,SLC27A1,UCP1	28			Free Radical Scavenging	metabolism	0.000107	CYCS,DBI,DECR1,G6PD,Hbb-b1,HSD17B10,HSPA9,NDUFS1,SDHA,SOD2	10
Cell Death and Survival,Skeletal and Muscular Disorders	necrosis	5.72e-08	ACSL1,ACTC1,ALDOA,CALR,COL6A1,DES,DMD,DSP,EEF1A2,EEF1D,FASN,GAPDH,GNB1,HADHA,HSPB1,HSPB6,HSPD1,LMNA,MDH1,MYH4,MYH6,NDUFV2,PLEC,PRDX3,PRKAB1,SOD2,TTN	27			Cellular Movement	cellular infiltration	0.000146	ACO2,ALB,ALDH2,ANXA2,C3,ENO1,FABP4,FASN,GAPDH,HSPA5,HSPD1,LMNB1,MYH9,TKT	14
Energy Production,Lipid Metabolism,Small Molecule Biochemistry	oxidation	7.79e-08	ACACA,ACACB,ACADL,ACADVL,ACSL1,ALDH1A1,C3,CISD1,CPT2,ECI1,EHHADH,FABP3,FASN,GPAM,HADHA,HADHB,LRPPRC,PLIN1,SLC27A1	19			Gastrointestinal Disease,Hepatic System Disease,Metabolic Disease,Organismal Injury and Abnormalities	hepatic steatosis	0.000169	ACADL,ACADM,ACADVL,ACOT13,C3,DECR1,GPD1,HADHA,PCCA,SOD2	10
Cardiovascular Disease,Cardiovascular System Development and Function,Cell Morphology,Organ Morphology,Organismal Development,Organismal Injury and Abnormalities,Skeletal and Muscular Disorders,Skeletal and Muscular System Development and Function,Tissue Morphology	abnormal morphology	8.2e-08	ACADM,ACADVL,ACTC1,CALR,CLU,DES,FXR1,HSP90B1,LUM,MYH6,PLEC,SOD2,SPTBN1,TTN,VCL	15			Lipid Metabolism,Small Molecule Biochemistry	metabolism	0.000197	ACOT1,Acot1,Acot5	3
Organ Morphology,Skeletal and Muscular System Development and Function	morphology	8.2e-08	ACADVL,ACTA1,Actn3,COL6A1,DES,DMD,FBN1,FLNC,H6PD,HADHA,Hnrnpa1,ILF3,LAMA2,LMNA,LMNB1,LMNB2,MYH1,MYH4,MYLPF,OPA1,PLEC,SOD2,TTN,UCP1	24			Amino Acid Metabolism	quantity	0.000312	HADH,LOC102724788/PRODH	2
Energy Production	consumption	1.2e-07	ACACB,ACOT13,ACSL1,ALDH1A1,C3,CES1,CSPG4,DES,ETFB,GPD2,HBA1/HBA2,HSD17B10,LDHA,NDUFS1,PLIN1,PLIN3,PON3,PRKAR2B,SLC25A5,UCP1	20			Molecular Transport	transport	0.000348	ATOX1,CISD1,CP,Hbb-b1,SOD2,TF	6
Energy Production,Lipid Metabolism,Small Molecule Biochemistry	oxidation	2.43e-07	ACACA,ACACB,ACADL,ACADVL,ACSL1,C3,CPT2,ECI1,EHHADH,FABP3,FASN,GPAM,HADHA,HADHB,LRPPRC,PLIN1,SLC27A1	17			Drug Metabolism,Protein Synthesis	metabolism	0.000392	G6PD,OPLAH,SOD2	3
Inflammatory Disease,Inflammatory Response,Organismal Injury and Abnormalities,Respiratory Disease	inflammation	2.43e-07	ACO2,ACTB,ALB,ALDH2,ALDOA,ARG1,C3,CDH13,ENO1,GAPDH,HSPA5,MYH9,PDIA3,PRDX6,TKT,TPI1,TUBB	17			Energy Production,Lipid Metabolism,Small Molecule Biochemistry	beta-oxidation	0.000407	CISD1,ECI1,FASN,HADHA	4
Cancer,Organismal Injury and Abnormalities	malignant solid tumor	2.46e-07	ACADVL,AKAP12,ALB,ALDH1B1,ALDH2,ALDOA,ALDOC,ANXA2,ANXA7,APOA1,ATP5F1A,CA3,CAVIN1,Cdc42,CLU,CTNNA1,CTSB,CTSZ,DCN,EIF3C,ENO1,ENTPD1,FLNB,G3BP2,GNB1,GPI,HBA1/HBA2,Hbb-b2,HINT1,HSP90B1,HSPA1A/HSPA1B,HSPG2,HYOU1,ILK,KHSRP,LDHA,LGALS1,MAP4,MECR,MIF,MYH8,MYH9,MYLPF,NDRG2,NDUFV2,Nes,NPM1,PKM,POSTN,PPID,PRKAR1A,RCC1,RDX,REXO2,RHOA,SERPINC1,SOD2,SPTBN1,TLN1,TNNC2,TNNI2,TNNT3,TPI1,TRAP1,TUBB3,UCP1,VCL,VDAC2…	69			Cellular Movement	invasion	0.000518	COX4I1,Cox5b	2
Cardiovascular Disease,Cardiovascular System Development and Function	abnormal morphology	2.75e-07	ACACB,ACADL,ACADM,ACADVL,ACSL1,ACTA2,ACTC1,ACTG2,AFDN,AKAP12,ANKRD17,CALR,CAPN1,CLIC4,CLU,COX7A1,CPT2,CREBBP,CTSB,DES,DMD,EEF1D,FABP3,FASN,FBN1,FLNA,FUBP1,FXR1,G6PD,GBE1,GUCY1A1,HADHA,HMGCL,Hnrnpa1,HSP90B1,HSPG2,LMNA,LUM,MYH6,MYH9,MYOM1,NAB1,NDUFS6,PLEC,POR,POSTN,PRKAR1A,PSAP,RHOA,SERPINC1,SOD2,SPTBN1,TLN1,Tpm1,TTN,VCL,Wasl	57			Organismal Injury and Abnormalities	fatigue	0.000524	ACADVL,FABP3,SOD2	3
Cancer,Organismal Injury and Abnormalities,Reproductive System Disease	breast cancer	3.04e-07	ACADVL,AKAP12,ALDOA,ALDOC,ATP5F1A,CAVIN1,Cdc42,CTSB,CTSZ,EIF3C,FLNB,HSPG2,KHSRP,MECR,MYH9,PKM,RDX,REXO2,TLN1,VCL	20			Lipid Metabolism,Molecular Transport,Small Molecule Biochemistry	concentration	0.000599	ACLY,FABP4,FASN	3
Lipid Metabolism,Molecular Transport,Small Molecule Biochemistry	concentration	3.2e-07	ACACA,ACACB,ACADL,ACAT1,ACAT2,ACLY,ACOT13,ACOT2,ACSL1,ALDH1A1,APOA1,APOA4,APOB,ATXN2,BCAT2,C3,CES1,CISD1,CLU,CRAT,CSPG4,DBI,DECR1,ECI1,EHHADH,FABP3,FABP4,FASN,G6PD,GPAM,GPD2,H6PD,HADH,HADHA,HINT1,KNG1,LMNA,LOC102724788/PRODH,LRP1,MIF,NEDD4L,PCK1,PCYT1A,PGAM2,PLIN1,PON3,POR,PRDX3,PRDX6,PRKAB1,PRKAR2B,PSAP,SAFB,SLC27A1,SOD2,SORBS1,STEAP4,THRSP,UCP1	59			Amino Acid Metabolism,Molecular Transport,Small Molecule Biochemistry	concentration	0.000599	GLUD1,HADH,LOC102724788/PRODH	3
Skeletal and Muscular System Development and Function	morphology	3.68e-07	ACADM,ACADVL,ACTA1,ACTC1,Actn3,ANKRD17,CALR,CAPZB,CLU,COL6A1,DCN,DES,DMD,FBN1,FLNC,FXR1,H6PD,HADHA,Hnrnpa1,HSP90B1,HSPG2,ILF3,LAMA2,LMNA,LMNB1,LMNB2,LUM,MYH1,MYH4,MYH6,MYLPF,OPA1,PLEC,POR,PRDX3,PRKAB1,PSAP,SERPINC1,SOD2,SPTBN1,TTN,UCP1,VCL	43			Metabolic Disease,Organismal Injury and Abnormalities,Renal and Urological Disease	aciduria	0.00077	HADH,PCCA,SOD2	3
Cancer,Organismal Injury and Abnormalities	tumorigenesis	4.67e-07	ACTA2,Actn3,AKAP12,ALB,ALDH1B1,ALDH2,ALDOA,ALDOC,ANXA2,ANXA7,APOA1,ARG1,C3,CA3,CLTC,CLU,CTNNA1,CTSB,CTSZ,DCN,DDX58,ENO1,ENO3,FABP4,GLS,GNB1,GPI,HBA1/HBA2,Hbb-b2,HINT1,ILK,LDHA,LGALS1,MIF,MYH1,MYH4,MYH8,MYLPF,NDRG2,NDUFV2,NPM1,PC,PKM,PRKAR1A,RCC1,SPTBN1,TNNC2,TNNI2,TNNT3,TPI1,TRAP1,TUBB2A,TUBB4A	53			Cardiovascular Disease,Cardiovascular System Development and Function,Organ Morphology,Organismal Development,Organismal Injury and Abnormalities	abnormal morphology	0.000784	ACADL,ACADM,ACADVL,ACSL1,COX7A1,CPT2,FABP3,FASN,G6PD,HADHA,HMGCL,MYH9,MYOM1,SOD2,TTN	15
Metabolic Disease,Organismal Injury and Abnormalities	amyloidosis	6.65e-07	APOA1,CTSB,GRN,HSPA9,LRP1,MIF,NEFH,Nes,PDIA3,SOD2,VIM	11			Cardiovascular System Development and Function,Organ Morphology,Organismal Development	morphology	0.000811	ACADL,ACADM,ACADVL,ACSL1,COX7A1,CPT2,FABP3,FASN,G6PD,HADHA,HMGCL,MYH9,MYOM1,SOD2,TKT,TTN	16
Organ Morphology,Organismal Injury and Abnormalities,Respiratory Disease,Respiratory System Development and Function,Skeletal and Muscular Disorders,Skeletal and Muscular System Development and Function	abnormal morphology	7.56e-07	COL6A1,DMD,FBN1,FLNC,HADHA,ILF3,LMNB1,LMNB2,TTN	9			Lipid Metabolism,Molecular Transport,Small Molecule Biochemistry	uptake	0.000866	ACSL1,C3,FABP3	3
Cancer,Organismal Injury and Abnormalities	neoplasia	8.07e-07	ACTA2,Actn3,AKAP12,ALB,ALDH1B1,ALDH2,ALDOA,ALDOC,ANXA2,ANXA7,APOA1,ARG1,C3,CA3,CLU,CTNNA1,CTSB,CTSZ,DCN,ENO1,ENO3,FABP4,GNB1,GPI,HBA1/HBA2,Hbb-b2,HINT1,ILK,LDHA,LGALS1,MIF,MYH1,MYH4,MYH8,MYLPF,NDRG2,NDUFV2,PC,PKM,PRKAR1A,RCC1,SPTBN1,TNNC2,TNNI2,TNNT3,TPI1,TRAP1,TUBB2A,TUBB4A	49			Lipid Metabolism,Molecular Transport,Small Molecule Biochemistry	accumulation	0.000866	ECI1,FH,HADHA	3
Cellular Assembly and Organization	quantity	1e-06	DSP,NEFH,NEFL,Nefm,VIM	5			Immunological Disease	acute graft-vs-host disease	0.000894	CPT2,ENO3,G6PD,RDX	4
Cell Death and Survival,Skeletal and Muscular Disorders	cell death	1.06e-06	ACSL1,ACTC1,ALDOA,CALR,DMD,DSP,EEF1A2,EEF1D,FASN,GAPDH,GNB1,HADHA,HSPB1,HSPB6,HSPD1,LMNA,MDH1,MYH4,NDUFV2,PLEC,PRDX3,PRKAB1,SOD2,TTN	24			Cardiovascular Disease,Cardiovascular System Development and Function,Organ Morphology,Organismal Development	mass	0.000988	COX7A1,CPT2,FABP3,SOD2,TKT,TTN	6
Lipid Metabolism,Small Molecule Biochemistry	homeostasis	1.08e-06	ACACA,ACACB,ACADL,ACADVL,APOA4,APOB,BCAT2,C3,CP,DBI,EHHADH,FABP3,FABP4,GPAM,PLIN3,PON3,PSAP,SOD2,THRSP,UCP1	20			Lipid Metabolism,Molecular Transport,Small Molecule Biochemistry	secretion	0.0012	ACADL,ACADS,FABP4	3
Cellular Movement	cell movement	1.09e-06	ACO2,ACTB,ACTR2,AKAP1,ALB,ALDH2,ALDOA,ANXA2,APOA1,APOB,ARG1,ARHGAP1,C3,C4A/C4B,CA2,CALR,CAPN1,Cdc42,CDH13,CES1,CLEC10A,CLIC4,CSPG4,CTNNA1,CTNNA2,CTSB,Cyct,DCN,DDX58,DEK,DMD,ENO1,FABP4,FASN,FBN1,FH,FLNA,FLNB,FLNC,GAPDH,GLUL,GNB1,GNB2,GPI,GRN,HARS1,Hbb-b1,Hbb-b2,HECTD1,HSPA1A/HSPA1B,HSPA5,HSPA8,HSPB1,HSPD1,HYOU1,ILK,KNG1,KRT6B,LAMA2,LAMC1,LCP1,LDHA,LGALS1,LMNA,LMNB1,LMNB2,LRP1,LUM,Marcks,MIF,MYH6,M…	95			Cellular Assembly and Organization	organization	0.00123	ANXA2,BRDT,CTNNA1,HMGCL,KRT17,MYH9,SOD2,SPTA1,TF,VIM	10
Organismal Development,Organismal Injury and Abnormalities	abnormal morphology	1.11e-06	ACACB,ACADL,ACADM,ACADVL,ACSL1,ACTC1,ACTG2,AFDN,AKAP12,ANKRD17,CALR,CAPN1,CLU,COX7A1,CPT2,CREBBP,CTSB,DCN,DES,DMD,EEF1D,FABP3,FASN,FBN1,FLNA,FUBP1,FXR1,G6PD,GBE1,GUCY1A1,HADHA,HMGCL,Hnrnpa1,HSP90B1,HSPG2,LAMC1,LMNA,LMNB1,LMNB2,LUM,MSN,MYH6,MYH9,MYOM1,NAB1,NDUFS6,NEDD4L,PLEC,POR,POSTN,PRKAR1A,RHOA,SERPINC1,SOD2,SPTBN1,TLN1,Tpm1,TTN,VCL,Wasl	60			DNA Replication, Recombination, and Repair	oxidation	0.00143	G6PD,SOD2	2
Cellular Movement	cellular infiltration	1.14e-06	ACO2,ACTB,ALB,ALDH2,ALDOA,ANXA2,APOA1,ARG1,C3,C4A/C4B,Cdc42,CDH13,CES1,CTSB,DCN,DMD,ENO1,FABP4,FASN,GAPDH,HARS1,HSPA5,HSPB1,HSPD1,HYOU1,KNG1,LGALS1,LMNB1,MIF,MYH6,MYH9,NPM1,OPA1,PDIA3,PLEC,PRDX6,SERPINA1,TKT,TPI1,TUBB	40			Lipid Metabolism,Molecular Transport,Small Molecule Biochemistry	transport	0.00143	ACSL1,FABP3	2
Cancer,Organismal Injury and Abnormalities	breast or colorectal cancer	1.67e-06	ACADVL,AKAP12,ALDOA,ALDOC,ATP5F1A,CAVIN1,Cdc42,CTSB,CTSZ,EIF3C,FLNB,HSP90B1,HSPG2,KHSRP,MECR,MIF,MYH9,PKM,RDX,REXO2,TLN1,VCL	22			Hematological Disease,Organismal Injury and Abnormalities	reticulocytosis	0.00143	Hbb-b1,TF	2
Cancer,Organismal Injury and Abnormalities	non-hematological solid tumor	1.74e-06	ACTA2,Actn3,AKAP12,ALB,ALDH1B1,ALDH2,ALDOA,ALDOC,ANXA2,ANXA7,APOA1,ARG1,C3,CA3,CLU,CTNNA1,CTSB,CTSZ,DCN,ENO1,ENO3,ENTPD1,FABP4,GNB1,GPI,HBA1/HBA2,Hbb-b2,HINT1,HYOU1,ILK,LAMB1,LDHA,LGALS1,MIF,MYH1,MYH4,MYH8,MYLPF,NDRG2,NDUFV2,Nes,PC,PKM,PRKAR1A,RCC1,SERPINC1,SLC9A3R2,SPTBN1,TNNC2,TNNI2,TNNT3,TPI1,TRAP1,TUBB2A,TUBB3,TUBB4A,ZEB2	57			Cellular Function and Maintenance	respiration	0.00146	ACSL1,DLD,DLST	3
Hair and Skin Development and Function	tensile strength	1.82e-06	DCN,FBN1,KRT1,Krt10,LUM,PKP1,PPIB	7			Cancer,Endocrine System Disorders,Organismal Injury and Abnormalities,Reproductive System Disease	pituitary gland adenoma	0.00159	ALDH2,ANXA2,C3,ENO3,FABP4	5
Cancer,Organismal Injury and Abnormalities	squamous-cell carcinoma	1.92e-06	ALB,CA3,HBA1/HBA2,Hbb-b2,MYH8,MYLPF,TNNC2,TNNI2,TNNT3	9			Tissue Development	homeostasis	0.00172	ACADM,C3,FABP4,HADHA,SOD2	5
Cancer,Organismal Injury and Abnormalities	breast or pancreatic cancer	2.14e-06	ACADVL,AKAP12,ALDOA,ALDOC,ATP5F1A,CAVIN1,Cdc42,CTSB,CTSZ,EIF3C,FLNB,HSPG2,KHSRP,LGALS1,MECR,MYH9,PKM,RDX,REXO2,TLN1,VCL	21			Cell Morphology,Connective Tissue Development and Function,Hematological System Development and Function,Hematopoiesis,Organismal Development,Tissue Morphology	volume	0.00183	Hbb-b1,SPTA1	2
Cancer,Organismal Injury and Abnormalities	extracranial solid tumor	2.63e-06	ACADVL,ACTA2,AKAP12,ALDH1B1,ALDH2,ALDOA,ALDOC,ANXA2,ANXA7,APOA1,ARG1,ATAD3A,ATP5F1A,CAVIN1,Cdc42,CISD1,CLU,COL6A1,CREBBP,CTNNA1,CTSB,CTSZ,DCN,DECR1,EIF3C,ENO1,ENTPD1,FBN1,FGB,FLNB,G3BP2,GNB1,GPI,HINT1,HSP90B1,HSPA1A/HSPA1B,HSPG2,HYOU1,ILF3,ILK,KHSRP,LDHA,LGALS1,LRP1,MAP4,MECR,MIF,MYH9,NDRG2,NDUFV2,PKM,POSTN,PPP1R12A,PRKAR1A,RCC1,RDX,REXO2,RHOA,SERPINC1,SPTBN1,TLN1,TPI1,TRAP1,VCL,ZEB2	65			Lipid Metabolism,Small Molecule Biochemistry	metabolism	0.00183	ACOT1,Acot5	2
Cell Morphology,Organ Morphology,Organismal Injury and Abnormalities,Skeletal and Muscular Disorders,Skeletal and Muscular System Development and Function,Tissue Morphology	abnormal morphology	2.94e-06	ACADVL,ACTA1,FLNC,H6PD,ILF3,LAMA2,MYH4,PLEC,SOD2	9			Lipid Metabolism,Small Molecule Biochemistry	catabolism	0.00227	ACADL,ACADVL	2
Cancer,Organismal Injury and Abnormalities	malignant genitourinary solid tumor	3.23e-06	ACADVL,AKAP12,ALDOA,ALDOC,ATP5F1A,CAVIN1,Cdc42,CLU,CTSB,CTSZ,EIF3C,FLNB,HSPG2,KHSRP,MECR,MYH9,PKM,RDX,REXO2,SPTBN1,TLN1,TRAP1,VCL	23			Nucleic Acid Metabolism	metabolism	0.00243	ACOT1,Acot1,ACOT2,ACOT4,Acot5,ALDH2,G6PD	7
Cellular Assembly and Organization,Cellular Function and Maintenance	organization	3.34e-06	ACTR2,AKAP12,CALR,Cdc42,EHD2,EPB41L2,FLNA,FLNB,FLNC,ILK,LRP1,Pakap,RHOA,SORBS1,SPTA1,TF,TLN1,Wasl	18			Metabolic Disease,Organismal Injury and Abnormalities	metabolism	0.00244	ACADL,ACADM,ACADVL,ACAT1,ACOT13,ALDH2,FASN,HSPA5	8
Cancer,Organismal Injury and Abnormalities	anogenital cancer	3.74e-06	ACADVL,AKAP12,ALDOA,ALDOC,ATP5F1A,CAVIN1,Cdc42,CLU,CTSB,CTSZ,EIF3C,FLNB,HSPG2,KHSRP,MECR,MYH9,PKM,RDX,REXO2,TLN1,TRAP1,VCL	22			Energy Production,Lipid Metabolism,Small Molecule Biochemistry	oxidation	0.00244	ACADL,ACSL1,FABP3	3
Cellular Development,Cellular Growth and Proliferation,Embryonic Development,Organ Development,Organismal Development,Skeletal and Muscular System Development and Function,Tissue Development	formation	3.99e-06	ACTC1,ACTG1,CALR,CAPZB,DMD,FLNC,HSP90AA1,HSP90B1,ILK,LMNB1,MYH6,MYOM1,PABPN1,PLEC,PRKAR1A,TTN	16			Organ Morphology,Organismal Injury and Abnormalities,Respiratory Disease,Respiratory System Development and Function,Skeletal and Muscular Disorders,Skeletal and Muscular System Development and Function	abnormal morphology	0.00244	HADHA,LMNB1,TTN	3
Organ Morphology,Organismal Injury and Abnormalities,Skeletal and Muscular Disorders,Skeletal and Muscular System Development and Function	abnormal morphology	4.29e-06	COL6A1,FBN1,FLNC,Hnrnpa1,ILF3	5			Organismal Development,Organismal Injury and Abnormalities	abnormal morphology	0.00249	ACADL,ACADM,ACADVL,ACSL1,COX7A1,CPT2,FABP3,FASN,G6PD,HADHA,HMGCL,LMNB1,MSN,MYH9,MYOM1,SOD2,TTN	17
Free Radical Scavenging	metabolism	5.22e-06	ACTB,AKAP1,ARG1,CYCS,Cyct,DBI,DECR1,FLNA,G6PD,Hbb-b1,Hbb-b2,HSD17B10,HSPA9,HSPB6,ILK,LRP1,NDUFS1,PCK1,PGAM2,PON3,PRDX3,PRDX6,SDHA,SOD2,UCP1	25			Organismal Functions	energy homeostasis	0.0026	ACADL,ACADM,ACADVL,ACOT13,C3,DECR1,FABP4	7
Cancer,Dermatological Diseases and Conditions,Organismal Injury and Abnormalities	papilloma	5.32e-06	Actn3,ALB,MYH1,MYH4,MYH8,MYLPF,TNNC2,TNNI2,TNNT3	9			Cardiovascular System Development and Function	morphology	0.00264	ACADL,ACADM,ACADVL,ACSL1,COX7A1,CPT2,FABP3,FASN,G6PD,HADHA,HMGCL,MYH9,MYOM1,SOD2,TKT,TTN,VIM	17
Cell Death and Survival	apoptosis	5.35e-06	ACSL1,ACTC1,AKAP1,AKAP12,ALDH1A1,ALDH2,ALDOA,ANXA2,ANXA6,APOA1,ARG1,ARHGAP1,C3,CA4,CALR,CAPN1,Cdc42,CLIC4,CLU,COL4A2,COQ9,COX5A,CREBBP,CRIP1,CTNNA1,CTSB,CYCS,Cyct,DCN,DDX58,DECR1,DES,DSP,EEF1A1,EEF1A2,EEF1D,EIF3C,ENO1,FASN,FBN1,FH,FLNA,G6PD,GAPDH,GNB1,GPAM,GPI,GRN,HBA1/HBA2,HK2,HSD17B10,HSP90AA1,HSP90AB1,HSPA2,HSPA5,HSPB1,HSPB6,HSPD1,HSPG2,HYOU1,ILF3,ILK,KRT17,LAMA2,LGALS1,LMNA,LRP1,LUM,MAP4,MDH1…	103			Organismal Functions	thermogenesis	0.00264	ACADM,ACADVL,DECR1,FABP4	4
Embryonic Development,Organ Development,Organismal Development,Skeletal and Muscular System Development and Function,Tissue Development	formation	5.51e-06	ACTA1,ACTC1,ACTG1,CALR,CAPZB,DES,DMD,FLNB,FLNC,FXR1,HSP90AA1,HSP90B1,HSPG2,ILK,LMNB1,MYH6,MYH9,MYL6,MYLPF,MYOM1,PABPN1,PLEC,PRKAR1A,RHOA,TANC1,Tpm1,TTN,VCL,Wasl	29			Connective Tissue Development and Function,Tissue Morphology	quantity	0.00284	ACADL,ACADS,ACADVL,ACOT13,C3,HSPA5,SOD2,TKT	8
Cell Morphology,Organ Morphology,Skeletal and Muscular System Development and Function,Tissue Morphology	morphology	7.19e-06	ACADM,ACADVL,ACTA1,ACTC1,CALR,CAPZB,CLU,DES,DMD,FLNC,FXR1,H6PD,HSP90B1,ILF3,LAMA2,LMNA,LUM,MYH4,MYH6,OPA1,PLEC,PRDX3,PRKAB1,PSAP,SOD2,SPTBN1,TTN,VCL	28			Cardiovascular Disease,Organismal Injury and Abnormalities	degeneration	0.00306	ACADM,ACADVL,HADHA	3
Cardiovascular System Development and Function,Cell Morphology,Organ Morphology,Organismal Development	morphology	1.01e-05	ACADM,ACADVL,ACTC1,CALR,CLU,CTSB,DES,DMD,EEF1D,FXR1,HSP90B1,LUM,MYH6,MYOM1,PLEC,SOD2,SPTBN1,TTN,VCL	19			Hematological System Development and Function,Tissue Development	homeostasis	0.00316	ACADM,C3,HADHA,SOD2	4
Cancer,Organismal Injury and Abnormalities	non-melanoma solid tumor	1.06e-05	ACTA2,Actn3,ALB,ALDH1B1,ALDH2,ALDOA,ALDOC,ANXA2,ANXA7,APOA1,ARG1,C3,CA3,Cdc42,CLU,CTNNA1,CTSB,CTSZ,DCN,ENO1,ENO3,FABP4,GNB1,GPI,HBA1/HBA2,Hbb-b2,HINT1,HYOU1,ILK,LAMB1,LDHA,LGALS1,MIF,MYH1,MYH4,MYH8,MYLPF,NDRG2,NDUFV2,NPM1,OBSCN,PKM,PPID,PRKAR1A,RCC1,SERPINC1,SLC9A3R2,SOD2,SPTBN1,TNNC2,TNNI2,TNNT3,TPI1,TRAP1,TUBB2A,TUBB4A,UCP1,VDAC2	58			Molecular Transport	quantity	0.00316	CISD1,CP,Hbb-b1,TF	4
Cancer,Organismal Injury and Abnormalities,Reproductive System Disease	mammary tumor	1.1e-05	ACADVL,ACTA2,AKAP12,ALDOA,ALDOC,ATP5F1A,CAVIN1,Cdc42,CISD1,CTSB,CTSZ,DECR1,EIF3C,FLNB,HSPG2,ILF3,ILK,KHSRP,MECR,MIF,MYH9,PKM,RDX,REXO2,TLN1,VCL	26			Carbohydrate Metabolism,Molecular Transport,Small Molecule Biochemistry	concentration	0.00343	ACADM,C3,DECR1,FABP3,FABP4,GLUD1,HADH,HSPA5,SOD2	9
Lipid Metabolism,Molecular Transport,Small Molecule Biochemistry	accumulation	1.12e-05	ACACA,ACADL,ACAT2,ACSL1,APOB,GPAM,HADHA,LRP1,MIF,PCYT1A,PLIN1,SLC27A1	12			Cell Death and Survival,Skeletal and Muscular Disorders	cell death	0.00364	ACSL1,FASN,GAPDH,HADHA,HSPD1,SOD2,TTN	7
Cell Morphology	size	1.23e-05	ACOT13,CES1,GPD2,PCK1,PCYT1A,PLIN3,PON3,SOD2	8			DNA Replication, Recombination, and Repair	damage	0.00383	ALDH2,G6PD,GAPDH,LMNB1,SOD2	5
Nucleic Acid Metabolism	metabolism	1.27e-05	ACACA,ACOT1,Acot1,ACOT2,ACOT4,Acot5,ALDH2,CES1,EHHADH,ENTPD1,G6PD,GNB1,GNB2,GPAM,GPD1L,GUCY1A1,GUK1,NDUFS6,OPA1,POR,REXO2	21			Cardiovascular Disease,Organismal Injury and Abnormalities	degeneration	0.00389	ACADM,ACADVL	2
Cardiovascular System Development and Function,Cell Morphology,Cell-To-Cell Signaling and Interaction,Cellular Assembly and Organization,Organ Morphology,Organismal Development,Skeletal and Muscular System Development and Function,Tissue Morphology	morphology	1.29e-05	CALR,CAPZB,DES,PLEC,VCL	5			Metabolic Disease,Organismal Injury and Abnormalities,Renal and Urological Disease	organic aciduria	0.00389	PCCA,SOD2	2
Organismal Functions	weakness	1.34e-05	ACTA1,C3,DBI,GARS1,ILF3,LMNA,LUM,MYH1,MYH4,NAB1,PSAP,SNRPN,SOD2	13			Cardiovascular Disease,Cell Death and Survival,Organismal Injury and Abnormalities,Skeletal and Muscular Disorders	cell death	0.00394	ACSL1,FASN,HADHA,HSPD1,SOD2	5
Gastrointestinal Disease,Hepatic System Disease,Metabolic Disease,Organismal Injury and Abnormalities	hepatic steatosis	1.36e-05	ACADL,ACADM,ACADVL,ACOT13,ATP5F1A,ATXN2,C3,CLU,CSPG4,DECR1,EHHADH,GPD1,GPD2,HADHA,LMNA,MIGA2,PCCA,PCK1,PKM,PLIN3,POR,PRKAB1,PRKAR2B,SOD2,STEAP4	25			Organ Morphology,Organismal Injury and Abnormalities,Skeletal and Muscular Disorders,Skeletal and Muscular System Development and Function	abnormal morphology	0.00406	ACADVL,HADHA,LMNB1,SOD2,TTN	5
Cellular Assembly and Organization,Tissue Development	fibrogenesis	1.43e-05	ACTC1,ACTG1,CALR,CAPZB,DMD,HSPA5,HSPB1,KNG1,LUM,MIF,MYH6,MYOM1,NEFH,NEFL,Nefm,NPM1,POSTN,PRKAR1A,RHOA,SERPINH1,SORBS1,TPPP,TTN,TUBB	24			Lipid Metabolism,Molecular Transport,Small Molecule Biochemistry	quantity	0.00451	ACLY,FABP4	2
Cellular Movement	chemotaxis	2.04e-05	C3,CALR,FBN1,GNB1,GNB2	5			Energy Production,Lipid Metabolism,Small Molecule Biochemistry	beta-oxidation	0.00455	ECI1,FASN,HADHA	3
Organismal Injury and Abnormalities	visceromegaly	2.21e-05	ACSL1,ACTC1,ACTG2,AKAP12,ANXA7,ARG1,BCAT2,C3,C4A/C4B,CALR,Cdc42,COX7A1,CPT2,CREBBP,CTSB,DDX58,DES,DMD,EEF1D,FABP3,FASN,FUBP1,GRN,GUCY1A1,HADHA,Hbb-b1,Hbb-b2,Hnrnpa1,LMNA,MIF,MYH6,MYH9,MYOM1,NAB1,NDUFS6,POSTN,PRKAR1A,RHOA,SOD2,SPTBN1,TF,TLN1,Tpm1,TTN,VCL,ZEB2	46			Cell Morphology,Digestive System Development and Function,Gastrointestinal Disease,Hepatic System Development and Function,Hepatic System Disease,Organ Morphology,Organismal Development,Organismal Injury and Abnormalities,Tissue Morphology	abnormal morphology	0.00475	CP,HADHA,HMGCL,SOD2	4
Cardiovascular System Development and Function,Organ Morphology,Organismal Development,Skeletal and Muscular System Development and Function	morphology	2.24e-05	ACADM,ACADVL,ACTC1,ANKRD17,CALR,CAPZB,CLU,DES,DMD,FXR1,HADHA,HSP90B1,HSPG2,LUM,MYH6,PLEC,POR,SERPINC1,SOD2,SPTBN1,TTN,VCL	22			Cardiovascular Disease,Cardiovascular System Development and Function,Cell Morphology,Organ Morphology,Organismal Development,Organismal Injury and Abnormalities,Skeletal and Muscular Disorders,Skeletal and Muscular System Development and Function,Tissue Morphology	abnormal morphology	0.00512	ACADM,ACADVL,SOD2,TTN	4
Cell-To-Cell Signaling and Interaction	growth	2.36e-05	FLNA,FLNB,VIM	3			Cell Morphology,Hematological System Development and Function,Inflammatory Response	morphology	0.00518	C3,Hbb-b1	2
Skeletal and Muscular System Development and Function	contraction	2.48e-05	ACTA2,ACTN2,Actn3,ANXA6,DMD,ENTPD1,MYBPC2,MYH6,MYL6,MYOM1,NDUFS6,Tpm1,Tpm2,TTN	14			Lipid Metabolism,Small Molecule Biochemistry	hydrolysis	0.00518	ACOT13,FABP3	2
Organismal Development	size	2.62e-05	ACACB,ACOT13,ACTA1,ACTC1,ACTG1,ANXA2,ANXA7,APOB,ARHGAP1,ATXN2,BCAT2,BCLAF1,C3,CA4,CLIC4,COQ9,CREBBP,DBI,DCN,FABP4,G6PD,GPAM,GPD2,GRN,H6PD,Hbb-b1,Hbb-b2,HINT1,HK2,Hnrnpa1,HNRNPD,HSPG2,ILF3,Krt10,KRT6B,LAMA2,LAMC1,LMNA,LUM,Marcks,MYH1,MYH4,MYLPF,NAB1,Nes,PCK1,PLEC,POSTN,PPIB,PRKAB1,PRKAR2B,PSAP,RAB3C,SAFB,SGTA,SNRPN,SNX1,SOD2,SPTBN1,TKT,UCP1	61			Lipid Metabolism,Molecular Transport,Small Molecule Biochemistry	uptake	0.00518	ACSL1,FABP3	2
Connective Tissue Development and Function,Tissue Morphology	quantity	2.66e-05	ACOT13,C3,CES1,CSPG4,GPD2,HSPA5,LMNA,PCK1,PRDX3,PRKAR2B,TKT,UCP1	12			Cell Morphology,Cellular Development,Embryonic Development,Nervous System Development and Function,Tissue Development	patterning	0.00518	LMNB1,UBA6	2
Connective Tissue Development and Function,Tissue Morphology	mass	2.74e-05	ACACA,ACOT13,APOA1,BCAT2,C3,CISD1,CREBBP,CSPG4,FBN1,GLUD1,GPD2,LMNA,LRP1,PCK1,PLIN1,PRKAB1,TKT	17			Cell Morphology	keratinization	0.00518	KRT17,VIM	2
Free Radical Scavenging	production	3.04e-05	ACTB,AKAP1,ARG1,DBI,DECR1,FLNA,G6PD,Hbb-b1,Hbb-b2,HSD17B10,HSPA9,HSPB6,ILK,LRP1,NDUFS1,PCK1,SDHA,SOD2,UCP1	19			Cell Death and Survival,Hematological System Development and Function	survival	0.00518	Hbb-b1,TF	2
Connective Tissue Development and Function,Tissue Morphology	quantity	3.06e-05	ACACB,ACADL,ACADS,ACADVL,ACOT13,ACTA1,ALDH1A1,ARHGAP1,C3,CES1,CSPG4,GPD2,HSPA5,LMNA,PCK1,PKP1,PLIN1,PON3,PRDX3,PRKAR2B,SOD2,STEAP4,TKT,UCP1	24			Carbohydrate Metabolism	quantity	0.00527	ACADM,ACADVL,C3,DECR1,FABP3,FABP4,GLUD1,HADH,HSPA5,PCCA,SOD2	11
Cell Morphology,Organ Morphology,Skeletal and Muscular System Development and Function,Tissue Morphology	morphology	3.1e-05	ACADVL,ACTA1,DMD,FLNC,H6PD,ILF3,LAMA2,LMNA,MYH4,PLEC,SOD2	11			Carbohydrate Metabolism	glycolysis	0.00531	ALDH2,ENO1,ENO3,GPD1	4
Cancer,Organismal Injury and Abnormalities	benign solid tumor	3.14e-05	ACTA2,Actn3,ALB,ALDH2,ALDOC,ANXA2,ARG1,C3,CLU,DCN,ENO3,FABP4,HINT1,LGALS1,MYH1,MYH4,MYH8,MYLPF,NDRG2,PRKAR1A,SLC9A3R2,SPTBN1,TNNC2,TNNI2,TNNT3,TUBB2A,TUBB4A	27			Lipid Metabolism,Small Molecule Biochemistry	synthesis	0.00556	ACADL,ACADVL,ACAT1,ACSL1,C3,DBI,DECR1,FABP4,FASN,VIM	10
Neurological Disease,Organismal Injury and Abnormalities	cerebral disorder	3.48e-05	ANXA7,ARG1,C3,C4A/C4B,FASN,GRN,HSPB1,LMNB1,LMNB2,LRP1,NEFH,NEFL,SOD2	13			Cardiovascular Disease,Hematological Disease,Organismal Injury and Abnormalities	anemia	0.00556	ALDH2,C3,CP,HBA1/HBA2,Hbb-b1,SOD2,TF	7
Organismal Development	abnormal morphology	3.51e-05	ACACB,ACADL,ACADM,ACADVL,ACSL1,ACTC1,ACTG2,AFDN,AKAP12,ANKRD17,ANXA7,APOA1,ARG1,ATXN2,BCAT2,C3,C4A/C4B,CALR,CAPN1,Cdc42,CES1,CLU,COX7A1,CP,CPT2,CREBBP,CTSB,DCN,DDX58,DES,DMD,EEF1D,FABP3,FASN,FBN1,FLNA,FUBP1,FXR1,G6PD,GBE1,GRN,GUCY1A1,HADH,HADHA,Hbb-b1,Hbb-b2,HMGCL,Hnrnpa1,HSP90B1,HSPA4L,HSPG2,ILK,KRT36,KRT6B,LAMB1,LAMC1,LMNA,LMNB1,LMNB2,LUM,MIF,MSN,MYH6,MYH9,MYOM1,NAB1,NDUFS6,NEDD4L,PCCA,PCK1,PLE…	89			Energy Production,Molecular Transport,Nucleic Acid Metabolism,Small Molecule Biochemistry	concentration	0.00571	C3,FABP3,GAPDH,HSD17B10	4
Lipid Metabolism,Molecular Transport,Small Molecule Biochemistry	concentration	3.63e-05	ACLY,FABP4,FASN,SLC27A1,THRSP,UCP1	6			Cell Morphology	cell polarity formation	0.00575	CTNNA1,EZR,MYH9	3
Immunological Disease	acute graft-vs-host disease	4.35e-05	BCKDHA,CPT2,ENO3,G6PD,HSPA1A/HSPA1B,HSPG2,RDX,Rplp1 (includes others),STEAP4	9			Cell Morphology,Cell-To-Cell Signaling and Interaction,Cellular Assembly and Organization,Nervous System Development and Function,Neurological Disease,Tissue Morphology	loss	0.0059	C3,VIM	2
Cell Morphology	size	4.63e-05	AKAP1,C3,Cdc42,CES1,DMD,FBN1,FLNA,FLNC,GLUD1,Hbb-b1,Hbb-b2,HSP90B1,Krt10,LAMA2,LMNA,LRP1,MYH4,MYH6,MYH9,NEFH,NEFL,Nefm,NPM1,OPA1,PCK1,PLEC,PLIN1,PON3,PPIB,PRDX3,PRKAB1,SOD2,SORBS1,SPTA1,USP8	35			Connective Tissue Development and Function,Tissue Morphology	quantity	0.00592	ACOT13,C3,HSPA5,TKT	4
Lipid Metabolism,Molecular Transport,Nucleic Acid Metabolism,Small Molecule Biochemistry	concentration	4.73e-05	ACACA,ACACB,ACLY,ACSL1,GPAM,PGAM2	6			Metabolic Disease,Organismal Injury and Abnormalities	abnormal activity	0.00592	ACADL,ACADVL,ACOT13,ALDH2	4
Cellular Assembly and Organization,Cellular Function and Maintenance,Tissue Development	polymerization	4.73e-05	CAPZB,NEFH,NEFL,Nefm,TPPP,TUBB	6			Lipid Metabolism,Small Molecule Biochemistry	lipolysis	0.006	ACOT13,C3,FABP3,FABP4,FASN	5
Cell-To-Cell Signaling and Interaction	binding	4.95e-05	AKAP12,ANXA2,ARHGAP1,CALR,Cdc42,CLTC,DCN,LRP1,MYH9,PLEC,POSTN,RHOA,VCL	13			Lipid Metabolism,Molecular Transport,Small Molecule Biochemistry	secretion	0.00635	ACADL,ACADS,FABP4,SOD2	4
Lipid Metabolism,Molecular Transport,Small Molecule Biochemistry	concentration	5.61e-05	ACACB,ACAT1,ACAT2,ACOT13,APOA1,APOA4,APOB,ATXN2,CES1,CISD1,CLU,CSPG4,DBI,FABP4,GPAM,GPD2,HADHA,KNG1,LRP1,PCYT1A,PON3,POR,PRDX3,PRKAR2B,STEAP4,UCP1	26			Lipid Metabolism,Molecular Transport,Small Molecule Biochemistry	uptake	0.00657	ACSL1,C3,CISD1,FABP3	4
Free Radical Scavenging	synthesis	6.02e-05	ACTB,AKAP1,ARG1,DBI,DECR1,FLNA,G6PD,Hbb-b1,Hbb-b2,HSD17B10,HSPA9,HSPB6,ILK,LRP1,NDUFS1,PCK1,PGAM2,PON3,PRDX6,SDHA,SOD2,UCP1	22			Developmental Disorder,Hereditary Disorder,Organismal Injury and Abnormalities,Skeletal and Muscular Disorders	Duchenne muscular dystrophy	0.00665	CYCS,MYBPC2	2
Energy Production,Lipid Metabolism,Small Molecule Biochemistry	beta-oxidation	6.03e-05	CISD1,ECI1,EHHADH,FASN,HADHA,HADHB,LRPPRC,PLIN1	8			Lipid Metabolism,Molecular Transport,Small Molecule Biochemistry	accumulation	0.00727	FH	1
Cell-To-Cell Signaling and Interaction,Connective Tissue Development and Function	binding	6.28e-05	ARHGAP1,Cdc42,LRP1,MYH9,PLEC,POSTN,VCL	7			Cell Death and Survival,Cellular Function and Maintenance	reconstitution	0.00727	HSPA9	1
Cardiovascular System Development and Function,Organ Development,Organ Morphology	contraction	6.45e-05	ACTC1,ACTG2,LMNA,MYH6,RHOA	5			Lipid Metabolism,Molecular Transport,Small Molecule Biochemistry	uptake	0.00727	FABP3	1
Organismal Injury and Abnormalities	benign lesion	7.04e-05	ACTA2,Actn3,ALB,ALDH2,ALDOC,ANXA2,ARG1,BCLAF1,C3,CLU,DCN,ENO3,FABP4,HINT1,ILK,LAMC1,LGALS1,MYH1,MYH4,MYH8,MYLPF,NDRG2,PCCA,PCK1,PRKAR1A,SAFB,SLC9A3R2,SPTBN1,TNNC2,TNNI2,TNNT3,TUBB2A,TUBB4A	33			Cell Morphology,Cellular Assembly and Organization,Cellular Development,Cellular Function and Maintenance,Cellular Growth and Proliferation,Nervous System Development and Function,Organismal Development,Tissue Development	myelination	0.00727	FASN	1
Energy Production,Lipid Metabolism,Small Molecule Biochemistry	oxidation	7.55e-05	ACACB,ACADL,ACSL1,FABP3,GPAM,LRPPRC,PLIN1	7			Cellular Movement,Nervous System Development and Function	migration	0.00727	MYH9	1
Cellular Assembly and Organization,Cellular Function and Maintenance	organization	7.56e-05	DSP,INA,NEFH,Nefm	4			Cancer,Organismal Injury and Abnormalities	seeding	0.00727	EZR	1
Cell Morphology,Cell-To-Cell Signaling and Interaction,Cellular Assembly and Organization	morphology	7.64e-05	AFDN,C3,CALR,CAPZB,DES,DMD,GRN,HSPG2,LAMA2,LGALS1,Nes,PLEC,VCL,VIM	14			Cardiovascular Disease,Cardiovascular System Development and Function,Organ Morphology,Organismal Development,Tissue Morphology	mass	0.00727	TKT	1
Organismal Injury and Abnormalities	wound	7.78e-05	ARHGAP1,C3,CAPN1,CLEC10A,CLIC4,DMD,GRN,HSPB1,HYOU1,ILK,KRT6B,LUM,PLEC,PRDX6,PRKAR1A,SOD2,VIM	17			Lipid Metabolism,Nucleic Acid Metabolism,Small Molecule Biochemistry	binding	0.00727	ACADL	1
Cardiovascular System Development and Function,Cell Morphology,Organ Morphology,Organismal Development,Skeletal and Muscular System Development and Function,Tissue Morphology	morphology	7.99e-05	ACADM,ACADVL,ACTC1,CALR,CLU,DES,DMD,FXR1,HSP90B1,LUM,MYH6,PLEC,SOD2,SPTBN1,TTN,VCL	16			Nervous System Development and Function,Organ Morphology,Organismal Development,Tissue Morphology	mass	0.00727	TKT	1
Carbohydrate Metabolism,Molecular Transport	quantity	8.32e-05	ACACB,ACADVL,ACTA1,ATXN2,FABP3,FABP4,GBE1,H6PD,HK2,PCCA,PCK1,PCYT1A	12			Cancer,Organismal Injury and Abnormalities	angiogenesis	0.00727	ANXA2	1
Cell Morphology,Cellular Assembly and Organization,Cellular Development,Cellular Function and Maintenance,Cellular Growth and Proliferation,Embryonic Development,Nervous System Development and Function,Organismal Development,Tissue Development,Tissue Morphology	quantity	9.23e-05	NEFH,NEFL,Nefm	3			Lipid Metabolism,Molecular Transport,Small Molecule Biochemistry	accumulation	0.00727	HADHA	1
Cancer,Organismal Injury and Abnormalities	carcinoma	9.28e-05	ALB,ALDH1B1,ALDH2,ALDOA,ALDOC,ANXA7,APOA1,CA3,CLU,CTNNA1,CTSB,CTSZ,ENO1,GNB1,GPI,HBA1/HBA2,Hbb-b2,HINT1,ILK,LDHA,LGALS1,MIF,MYH8,MYLPF,NDRG2,NDUFV2,PKM,PRKAR1A,RCC1,SPTBN1,TNNC2,TNNI2,TNNT3,TPI1,TRAP1	35			Cellular Growth and Proliferation,Organismal Development	growth	0.00727	TF	1
Organismal Development	morphology	0.000102	ACACB,ACADL,ACADM,ACADVL,ACSL1,ACTC1,ACTG2,AFDN,AKAP12,ANKRD17,ANXA7,APOA1,APOB,ARG1,ARHGAP1,ATXN2,BCAT2,C3,C4A/C4B,CALR,CAPN1,CAPZB,Cdc42,CES1,CLU,COX7A1,CP,CPT2,CREBBP,CTSB,DCN,DDX58,DECR1,DES,DMD,EEF1D,FABP3,FASN,FBN1,FLNA,FUBP1,FXR1,G6PD,GBE1,GRN,GUCY1A1,HADH,HADHA,Hbb-b1,Hbb-b2,HMGCL,Hnrnpa1,HSP90B1,HSPA4L,HSPG2,ILK,KRT36,KRT6B,LAMB1,LAMC1,LMNA,LMNB1,LMNB2,LRP1,LUM,MIF,MSN,MYH6,MYH9,MYOM1,NA…	97			Lipid Metabolism,Small Molecule Biochemistry	incorporation	0.00727	ACLY	1
Cardiovascular Disease,Organismal Injury and Abnormalities	fibrosis	0.000104	ACADL,ACADM,ACSL1,ACTC1,COQ9,CTNNA1,DES,DMD,DSP,ENTPD1,LMNA,MYH6,NDUFS6,POSTN,PRDX3,RHOA,SOD2,TLN1	18			Molecular Transport	transport	0.00727	CA2	1
Cellular Assembly and Organization	organization	0.000117	CAPZB,Cdc42,CTNNA1,DSP,FLNA,ILK,LMNA,MYH9,PMP2,SPTA1,TUBB,VCL	12			Lipid Metabolism,Molecular Transport,Small Molecule Biochemistry	accumulation	0.00727	HADHA	1
Cellular Function and Maintenance	respiration	0.000123	ANXA6,CYCS,Cyct,UCP1	4			Tissue Morphology	removal	0.00727	C3	1
Cellular Assembly and Organization,Cellular Function and Maintenance,Nervous System Development and Function,Tissue Development	organization	0.000123	INA,NEFH,NEFL,Nefm	4			Cardiovascular System Development and Function,Organismal Development,Tissue Morphology	area	0.00727	VIM	1
Organismal Functions,Skeletal and Muscular Disorders	muscle weakness	0.000125	ACTA1,C3,GARS1,LMNA,LUM,MYH1,MYH4,PSAP	8			Cell-To-Cell Signaling and Interaction,Cellular Assembly and Organization	detachment	0.00727	MYH9	1
Cancer,Organismal Injury and Abnormalities	genitourinary tumor	0.000132	ACADVL,ACTA2,AKAP12,ALDOA,ALDOC,ATP5F1A,CAVIN1,Cdc42,CISD1,CLU,CTSB,CTSZ,DECR1,EIF3C,FLNB,HSPG2,ILF3,ILK,KHSRP,MECR,MIF,MYH9,NDRG2,PKM,RDX,REXO2,SPTBN1,TLN1,TRAP1,VCL	30			Cell-To-Cell Signaling and Interaction,Connective Tissue Development and Function	adhesion	0.00727	ANXA2	1
Lipid Metabolism,Molecular Transport,Small Molecule Biochemistry	efflux	0.000136	ACSL1,APOA1,APOA4,APOB,CES1,CLU,FABP4,LRP1,PCYT1A	9			Endocrine System Disorders,Gastrointestinal Disease,Hepatic System Disease,Metabolic Disease,Organismal Injury and Abnormalities	insulin resistance	0.00727	SOD2	1
Cancer,Organismal Injury and Abnormalities	intrathoracic malignant tumor	0.000137	AKAP12,ALDH1B1,ALDOA,ALDOC,ANXA2,APOA1,CLU,CTSB,CTSZ,DCN,ENO1,G3BP2,GPI,HSPA1A/HSPA1B,LDHA,LGALS1,MAP4,NDRG2,POSTN,RCC1,RHOA,SPTBN1,TPI1,ZEB2	24			Metabolic Disease,Organismal Injury and Abnormalities	ketoacidosis	0.00727	PCCA	1
Skeletal and Muscular System Development and Function	contractility	0.000141	ANXA6,APOB,CA3,Cdc42,CLU,COL6A1,COX7A1,DES,ENTPD1,LMNA,MYH1,MYH4,MYH6,NEDD4L,Tpm1,TTN,VCL	17			Lipid Metabolism,Small Molecule Biochemistry	incorporation	0.00727	ACLY	1
Connective Tissue Development and Function,Tissue Development	function	0.000149	ACADVL,DBI,PCK1,PLIN1,PLIN3,PRDX3,SORBS1	7			Metabolic Disease,Organismal Injury and Abnormalities,Renal and Urological Disease	organic aciduria	0.00727	SOD2	1
Cancer,Organismal Injury and Abnormalities,Respiratory Disease	lung cancer	0.000152	AKAP12,ALDH1B1,ALDOA,ALDOC,ANXA2,APOA1,CLU,CTSB,CTSZ,ENO1,G3BP2,GPI,HSPA1A/HSPA1B,LDHA,LGALS1,MAP4,NDRG2,POSTN,RCC1,RHOA,SPTBN1,TPI1,ZEB2	23			Cardiovascular System Development and Function,Tissue Morphology	diameter	0.00727	VIM	1
Cell-To-Cell Signaling and Interaction,Cellular Assembly and Organization	quantity	0.00016	FLNA,FLNB,PLEC,RACK1,RHOA	5			Amino Acid Metabolism,Post-Translational Modification,Small Molecule Biochemistry	acetylation	0.00727	CPT2	1
Connective Tissue Development and Function,Tissue Development	function	0.00016	DBI,PCK1,PLIN3,PRDX3,SORBS1	5			Cellular Assembly and Organization,Cellular Compromise	disruption	0.00727	VIM	1
Lipid Metabolism,Molecular Transport,Small Molecule Biochemistry	concentration	0.000161	ACACB,ACAT1,ACOT13,APOA1,APOA4,APOB,ATXN2,CES1,CISD1,CSPG4,DBI,FABP4,GPAM,GPD2,HADHA,KNG1,LRP1,PCYT1A,PON3,POR,PRDX3,PRKAR2B,STEAP4,UCP1	24			Humoral Immune Response,Inflammatory Response	complement-dependent cytotoxicity	0.00727	C3	1
Lipid Metabolism,Small Molecule Biochemistry	synthesis	0.000167	ACACA,ACACB,ACADL,ACADVL,ACAT1,ACSL1,ALDH1A1,APOA1,APOB,C3,CES1,DBI,DECR1,FABP4,FASN,GPAM,KNG1,MIF,OPA1,PCYT1A,PDIA3,PLAA,PON3,POR,PRKAB1,SLC27A1,SLC9A3R2,SORBS1,THRSP,UCP1,VIM	31			Cellular Assembly and Organization,Neurological Disease,Tissue Morphology	vacuolar degeneration	0.00727	LMNB1	1
Cardiovascular Disease,Cardiovascular System Development and Function,Organ Morphology,Organismal Development,Organismal Injury and Abnormalities	enlargement	0.00018	ACSL1,ACTC1,ACTG2,AKAP12,COX7A1,CPT2,CTSB,DES,DMD,EEF1D,FABP3,FASN,FUBP1,GUCY1A1,Hnrnpa1,LMNA,MYH6,MYH9,MYOM1,NAB1,NDUFS6,POSTN,PRKAR1A,RHOA,SOD2,SPTBN1,TLN1,Tpm1,TTN,VCL	30			Lipid Metabolism,Molecular Transport,Small Molecule Biochemistry	accumulation	0.00727	HADHA	1
Cell Death and Survival,Skeletal and Muscular Disorders	apoptosis	0.000187	ACSL1,ACTC1,ALDOA,CALR,DSP,EEF1D,FASN,GNB1,HSPB1,HSPB6,HSPD1,MDH1,NDUFV2,PRDX3,SOD2	15			Carbohydrate Metabolism,Small Molecule Biochemistry	metabolism	0.00727	FH	1
Cancer,Organismal Injury and Abnormalities	tumorigenesis	0.000189	ACTA2,ALDH1B1,ALDH2,ALDOA,ALDOC,ANXA2,ANXA7,ARG1,C3,CLU,CTNNA1,CTSB,CTSZ,DCN,ENO1,ENO3,FABP4,GNB1,GPI,HINT1,LDHA,LGALS1,MIF,NDRG2,NDUFV2,PKM,PRKAR1A,RCC1,SPTBN1,TPI1,TRAP1,TUBB2A,TUBB4A	33			Cell-To-Cell Signaling and Interaction,Cellular Assembly and Organization,Cellular Function and Maintenance,Tissue Development	organization	0.00727	CTNNA1	1
Tissue Morphology	morphology	0.00019	ACACA,ACADVL,CISD1,CSPG4,DYNC1H1,FABP4,PCK1,PLIN1,PLIN3	9			Cardiovascular System Development and Function,Organismal Development,Tissue Morphology	area	0.00727	VIM	1
Connective Tissue Development and Function,Organ Morphology,Organismal Development,Reproductive System Development and Function,Tissue Morphology	mass	0.00019	ACACA,ACOT13,BCAT2,CSPG4,GLUD1,GPD2,PCK1,PLIN1,PRKAB1	9			Cancer,Gastrointestinal Disease,Hepatic System Disease,Organismal Injury and Abnormalities	hyperplasia	0.00727	C3	1
Cellular Assembly and Organization,Cellular Function and Maintenance	organization	0.000193	ACTG1,ACTR2,AKAP12,ARHGAP1,ATXN2,C3,CALR,CAPZB,Cdc42,CTNNA2,DSP,EHD2,EPB41L2,FASN,FLNA,FLNB,FLNC,GRN,HMGCL,HOOK1,HSP90AA1,HSP90AB1,IDE,ILK,INA,KNG1,Krt10,KRT17,KRT25,KRT6B,LAMB1,LAMC1,LMNB1,LRP1,MAP4,MYH4,MYH9,NEFH,NEFL,Nefm,OPA1,Pakap,PLEC,PQBP1,PRKCSH,RAB11A,RDX,RHOA,SNX1,SOD2,SORBS1,SPTA1,TF,TLN1,TPPP,TUBA8,TUBB,UBA6,USP8,VCL,VIM,Wasl,ZEB2	63			Lipid Metabolism,Small Molecule Biochemistry	incorporation	0.00727	ACLY	1
Embryonic Development,Organismal Development,Tissue Morphology	size	0.000193	ACACA,AFDN,APOB,ARHGAP1,BRAP,Cdc42,CREBBP,CYCS,DLD,DSP,G6PD,HMGCL,HSP90B1,HSPG2,LMNB1,LMNB2,Nes,PDHA1,PRKAR1A,SNX1,SPTBN1,TLN1,Tpm1,TTN,UBR4,VCL,Wasl,ZEB2	28			Cell Morphology,Organismal Injury and Abnormalities	hypertrophy	0.00727	DBI	1
Cellular Assembly and Organization	organization	0.000194	CAPZB,Cdc42,CTNNA1,DSP,FLNA,ILK,MYH9,SPTA1,TUBB,VCL	10			Lipid Metabolism,Molecular Transport,Small Molecule Biochemistry	accumulation	0.00727	HADHA	1
Cardiovascular Disease,Organismal Injury and Abnormalities	cardiac lesion	0.000207	ACADL,ACADM,ACSL1,ACTC1,COQ9,CTNNA1,DES,DMD,DSP,ENTPD1,LMNA,MYH6,NDUFS6,PON3,POSTN,PRDX3,RHOA,SOD2,TLN1	19			Ophthalmic Disease,Organismal Injury and Abnormalities	fibrosis	0.00727	VIM	1
Respiratory Disease	respiration	0.000211	ACACB,ACADVL,ALDH2,COX7A1,CYCS,FBN1,PLEC,SOD2	8			Embryonic Development,Organismal Development,Tissue Development	development	0.00727	CTNNA1	1
Lipid Metabolism,Molecular Transport,Small Molecule Biochemistry	quantity	0.000214	ACACB,ACAT1,ACAT2,ACOT13,APOA1,APOA4,APOB,ATXN2,CES1,CISD1,CLU,CRAT,CSPG4,DBI,EHHADH,FABP4,GPAM,GPD2,H6PD,HADHA,KNG1,LRP1,MIF,NEDD4L,PCYT1A,PON3,POR,PRDX3,PRKAR2B,PSAP,SAFB,STEAP4,UCP1	33			Cardiovascular Disease,Hematological Disease,Organismal Injury and Abnormalities	microcytic anemia	0.00727	TF	1
Carbohydrate Metabolism	quantity	0.000214	ACACB,ACADM,ACADVL,ACTA1,ALDH1A1,ATXN2,BCAT2,C3,CES1,CREBBP,DECR1,FABP3,FABP4,GBE1,GLUD1,GPAM,GPD2,H6PD,HADH,HINT1,HK2,HSPA5,KNG1,LMNA,MIF,PCCA,PCK1,PCYT1A,PKM,PRDX6,SNRPN,SOD2,STEAP4,UCP1	34			Lipid Metabolism,Molecular Transport,Small Molecule Biochemistry	efflux	0.00727	ACSL1	1
Cellular Function and Maintenance	respiration	0.000218	ACSL1,DES,DLD,DLST,PGAM2,PON3	6			Cellular Assembly and Organization	uptake	0.00727	GAPDH	1
Immunological Disease	allergy	0.000219	ACO2,ACTB,ALB,ALDH2,ALDOA,ARG1,CAPN1,CDH13,ENO1,GAPDH,HSPA5,MYH9,PDIA3,PRDX6,TKT,TPI1,TUBB	17			Lipid Metabolism,Small Molecule Biochemistry	incorporation	0.00727	ACLY	1
Cellular Movement	invasion	0.000226	COX4I1,Cox5b,HNRNPA2B1	3			Cardiovascular Disease,Organismal Injury and Abnormalities	fibrosis	0.00727	CTNNA1	1
Nervous System Development and Function,Organ Morphology,Organismal Development,Tissue Morphology	morphology	0.000226	ENTPD1,POSTN,TKT	3			Lipid Metabolism,Molecular Transport,Small Molecule Biochemistry	accumulation	0.00727	HADHA	1
Cell Morphology,Nervous System Development and Function,Tissue Morphology	size	0.000226	NEFH,NEFL,Nefm	3			Energy Production,Lipid Metabolism,Small Molecule Biochemistry	beta-oxidation	0.00727	CISD1	1
Cell Morphology	shape change	0.000226	LMNA,LMNB1,LMNB2	3			Cell Cycle	mitogenesis	0.00727	DBI	1
Cellular Assembly and Organization,Cellular Function and Maintenance,Tissue Development	formation	0.000226	NEFH,NEFL,Nefm	3			Lipid Metabolism,Molecular Transport,Small Molecule Biochemistry	accumulation	0.00727	HADHA	1
Cancer,Dermatological Diseases and Conditions,Organismal Injury and Abnormalities	papilloma	0.000233	Actn3,ALB,ARG1,CLU,HINT1,MYH1,MYH4,MYH8,MYLPF,NDRG2,TNNC2,TNNI2,TNNT3	13			Cell Cycle,Nervous System Development and Function	S phase	0.00727	SOD2	1
Cell Morphology,Organ Development,Organ Morphology,Skeletal and Muscular System Development and Function,Tissue Morphology	size	0.000236	DMD,FLNC,LAMA2,LMNA,MYH4,PLEC,SOD2	7			Lipid Metabolism,Small Molecule Biochemistry	incorporation	0.00727	ACLY	1
Cancer,Organismal Injury and Abnormalities	nonhematologic malignant neoplasm	0.000237	ALB,ALDH1B1,ALDH2,ALDOA,ALDOC,ANXA7,APOA1,CA3,CLU,CTNNA1,CTSB,CTSZ,ENO1,ENTPD1,GNB1,GPI,HBA1/HBA2,Hbb-b2,HINT1,ILK,LDHA,LGALS1,MIF,MYH8,MYLPF,NDRG2,NDUFV2,Nes,PKM,PRKAR1A,RCC1,SPTBN1,TNNC2,TNNI2,TNNT3,TPI1,TRAP1,TUBB3,ZEB2	39			Cell Morphology,Cellular Assembly and Organization	size	0.00727	MYH9	1
Cardiovascular Disease,Cardiovascular System Development and Function,Organ Morphology,Organismal Development,Organismal Injury and Abnormalities,Skeletal and Muscular Disorders,Skeletal and Muscular System Development and Function	abnormal morphology	0.00024	ACTC1,ANKRD17,CALR,CLU,DES,HADHA,HSPG2,MYH6,POR,SERPINC1,TTN,VCL	12			Nucleic Acid Metabolism,Small Molecule Biochemistry	biosynthesis	0.00727	G6PD	1
Molecular Transport	quantity	0.000277	ACADL,ACADM,ACADVL,HADHA	4			Amino Acid Metabolism,Energy Production,Post-Translational Modification,Small Molecule Biochemistry	oxidation	0.00727	HADH	1
Skeletal and Muscular System Development and Function	function	0.000293	ANXA6,APOB,Cdc42,CLU,COX7A1,DES,DMD,ENTPD1,FLNC,GUCY1A1,H6PD,LAMA2,LMNA,MYH1,MYH4,MYH6,NEDD4L,OPA1,PLEC,SOD2,Tpm1,TTN,UCP1,VCL	24			Cell Cycle,Cellular Assembly and Organization,Cellular Function and Maintenance,DNA Replication, Recombination, and Repair	reorganization	0.00727	BRDT	1
Lipid Metabolism,Molecular Transport,Small Molecule Biochemistry	efflux	0.000303	APOA1,APOA4,APOB,CES1,CLU,FABP4,LRP1,PCYT1A	8			Cardiovascular System Development and Function,Tissue Morphology	diameter	0.00727	VIM	1
Energy Production,Lipid Metabolism,Small Molecule Biochemistry	beta-oxidation	0.000314	ECI1,EHHADH,FASN,HADHA,HADHB,LRPPRC,PLIN1	7			Carbohydrate Metabolism,Lipid Metabolism,Small Molecule Biochemistry	incorporation	0.00727	ACLY	1
Organismal Injury and Abnormalities	fibrosis	0.000337	ACADL,ACADM,ACSL1,ACTA2,ACTC1,ARG1,C3,CALR,CLU,COQ9,CTNNA1,CTSB,DCN,DES,DMD,DSP,ENTPD1,HSPB1,HSPB6,LMNA,LRP1,MIF,MYH6,NDUFS6,POSTN,PRDX3,RACK1,RHOA,SOD2,TLN1,VIM,ZEB2	32			Nucleic Acid Metabolism,Small Molecule Biochemistry	production	0.00727	FH	1
Cell-To-Cell Signaling and Interaction	adhesion	0.000352	AKAP12,ANXA2,ARHGAP1,CALR,Cdc42,CLTC,LRP1,PLEC,POSTN,RHOA,VCL	11			Embryonic Development,Hematological System Development and Function,Lymphoid Tissue Structure and Development,Organ Development,Organismal Development,Tissue Development	development	0.00727	IDH2	1
Cellular Function and Maintenance	endocytosis	0.000358	ACTB,ACTG1,AP2A2,APOA1,C3,CALR,Cdc42,CLIC4,CLTC,EHD2,FLNA,GRN,Hbb-b1,Hbb-b2,HSPA5,HSPG2,HYOU1,LRP1,LUM,MYH9,RAB11A,RHOA,Wasl	23			Embryonic Development,Organ Development,Organ Morphology,Organismal Development,Renal and Urological System Development and Function,Tissue Development,Tissue Morphology	mass	0.00727	TKT	1
Cellular Movement,Connective Tissue Development and Function	cell movement	0.000369	ACTR2,Cdc42,CLIC4,FH,FLNA,FLNC,GPI,ILK,Marcks,NPM1,RACK1,RHOA,SORBS1,TJP1,VCL,VIM	16			Small Molecule Biochemistry	excretion	0.00727	RDX	1
Cell Morphology,Connective Tissue Development and Function	shape change	0.00039	AKAP12,Cdc42,FLNA,FLNC,RACK1,RHOA,SORBS1,VCL,VIM	9			Hematological Disease,Metabolic Disease,Organismal Injury and Abnormalities	hypotransferrinemia	0.00727	TF	1
Cell Death and Survival	cell viability	0.000391	HSP90AB1,HSPB1,Nes,PSAP	4			Lipid Metabolism,Molecular Transport,Small Molecule Biochemistry	accumulation	0.00745	ACAT1,FABP4	2
Cellular Assembly and Organization,Cellular Function and Maintenance	organization	0.000409	ACTG1,ACTR2,AKAP12,ARHGAP1,ATXN2,C3,CALR,CAPZB,Cdc42,CTNNA2,DSP,EHD2,EPB41L2,FASN,FLNA,FLNB,FLNC,HOOK1,HSP90AA1,HSP90AB1,IDE,ILK,INA,KNG1,Krt10,KRT17,KRT25,KRT6B,LAMB1,LAMC1,LMNB1,LRP1,MAP4,MYH4,MYH9,NEFH,NEFL,Nefm,Pakap,PLEC,PQBP1,PRKCSH,RAB11A,RDX,RHOA,SNX1,SORBS1,SPTA1,TF,TLN1,TPPP,TUBA8,TUBB,UBA6,VCL,VIM,Wasl,ZEB2	58			Developmental Disorder,Neurological Disease,Psychological Disorders	behavioral deficit	0.00745	ALDH2,UBA6	2
Endocrine System Disorders,Hematological Disease,Metabolic Disease,Organismal Injury and Abnormalities	hypoglycemia	0.00041	ACADL,ACADVL,ARG1,FABP3,FABP4,GLUD1,GPD1,GPD2,H6PD,HADHA,PCK1	11			Lipid Metabolism,Molecular Transport,Small Molecule Biochemistry	quantity	0.00745	CRAT,FABP4	2
Metabolic Disease,Organismal Injury and Abnormalities	metabolism	0.00042	ACADL,ACADM,ACADVL,ACAT1,ACAT2,ACOT13,AKR1A1,ALDH2,APOA1,APOB,CSPG4,FASN,H6PD,HSPA5,LCP1,LRP1,PCK1,PLIN3,PSAP,STEAP4,UCP1	21			Carbohydrate Metabolism,Small Molecule Biochemistry	utilization	0.00745	ACSL1,HSD17B10	2
Organismal Functions	thermogenesis	0.000429	ACADM,ACADVL,CSPG4,DECR1,FABP4,GPD2,LRP1,SLC27A1,UCP1	9			Cardiovascular Disease,Cardiovascular System Development and Function,Organ Morphology,Organismal Development,Organismal Injury and Abnormalities,Skeletal and Muscular Disorders	dilated cardiomyopathy	0.00792	ACSL1,COX7A1,FASN,MYH9,SOD2	5
Lipid Metabolism,Small Molecule Biochemistry	lipolysis	0.000442	DYNC1H1,FABP4,PLIN1	3			Cell Death and Survival	necrosis	0.00814	ACAT1,ACSL1,ALDH2,ANXA2,C3,CTNNA1,CYCS,DECR1,ENO1,FABP4,FASN,FH,G6PD,GAPDH,HADHA,HSD17B10,HSPA5,HSPA8,HSPA9,HSPD1,RBBP4,SERPINA3,SLC25A5,SOD2,TTN,VDAC2,VIM	27
Cardiovascular Disease,Organismal Injury and Abnormalities,Tissue Morphology	surface area	0.000442	ACAT2,APOA1,APOB	3			Infectious Diseases,Neurological Disease,Organismal Injury and Abnormalities,Psychological Disorders	prion disease	0.00828	C3,SOD2	2
Molecular Transport,Small Molecule Biochemistry	quantity	0.000468	C3,HADHA,Hbb-b1,Hbb-b2,PON3,RDX,SPTA1	7			Organismal Injury and Abnormalities	visceromegaly	0.00829	ACSL1,C3,COX7A1,CPT2,FABP3,FASN,HADHA,Hbb-b1,MYH9,MYOM1,SOD2,TF,TTN	13
Cardiovascular System Development and Function,Organ Development,Organ Morphology	cardiac contractility	0.000475	ACTC1,ACTG2,ANXA6,APOB,Cdc42,CLU,COX7A1,DES,LMNA,MYH6,NEDD4L,RHOA,Tpm1,TTN,VCL	15			Amino Acid Metabolism	quantity	0.00851	ACADVL,FABP3,GLUD1,HADH,LOC102724788/PRODH	5
Lipid Metabolism,Molecular Transport,Small Molecule Biochemistry	abnormal quantity	0.000486	ACOT13,ATXN2,CES1,ECI1,EHHADH,GPAM,HADH,PCK1,PLIN1,PON3,PRKAB1,PSAP,SLC27A1,STEAP4	14			Metabolic Disease,Organismal Injury and Abnormalities	amyloidosis	0.00868	HSPA9,SOD2,VIM	3
Cellular Movement	cell movement	0.000486	ACTB,ARHGAP1,CAPN1,Cdc42,DMD,FLNB,ILK,LRP1,MIF,PLEC,POSTN,PRKAR1A,VCL,VIM	14			Carbohydrate Metabolism,Molecular Transport	quantity	0.00881	ACADVL,FABP3,FABP4,PCCA	4
Connective Tissue Development and Function,Tissue Morphology	quantity	0.000497	ACACA,ACACB,ACADL,ACADS,ACADVL,ACOT13,ACTA1,AKR1A1,ALDH1A1,ARHGAP1,C3,CAPN1,CES1,CLEC10A,CREBBP,CSPG4,DCN,GPD2,HBA1/HBA2,Hbb-b1,Hbb-b2,HSPA5,HSPG2,LIMD1,LMNA,NACA,PCK1,PKP1,PLIN1,PON3,POSTN,PRDX3,PRKAR2B,SOD2,SPTA1,STEAP4,TKT,UCP1,Wasl,ZEB2	40			Embryonic Development,Hair and Skin Development and Function,Organ Development,Organismal Development,Tissue Development	formation	0.00881	DBI,KRT17,MYH9,NUMA1	4
Energy Production,Molecular Transport,Nucleic Acid Metabolism,Small Molecule Biochemistry	concentration	0.000512	C3,Cyct,ENTPD1,FABP3,GAPDH,GPD2,HSD17B10,LDHA,LRPPRC,UCP1	10			Cell Death and Survival	apoptosis	0.00916	C3,RBBP4	2
Carbohydrate Metabolism	synthesis	0.000517	ALDH1A1,CREBBP,G6PD,GPAM,PCK1,PGD,PLIN1,PRKAR1A,UCP1	9			Metabolic Disease,Organismal Injury and Abnormalities	metabolic acidosis	0.00916	PCCA,SOD2	2
Lipid Metabolism,Molecular Transport,Small Molecule Biochemistry	transport	0.000524	ACSL1,APOA1,APOA4,APOB,CES1,CLU,FABP3,FABP4,LRP1,PCYT1A,SLC27A1,SLC9A3R2	12			Endocrine System Disorders,Gastrointestinal Disease,Hepatic System Disease,Metabolic Disease,Organismal Injury and Abnormalities	insulin resistance	0.0101	ACADL,SOD2	2
Cell Morphology	cell polarity formation	0.000531	Cdc42,CTNNA1,EZR,HSP90AA1,HSP90AB1,ILK,MYH9	7			Renal and Urological System Development and Function	homeostasis	0.0104	ECI1,HADHA,SOD2	3
Cellular Movement	movement	0.000595	C3,CALR,FBN1,GNB1,GNB2,RHOA	6			Lipid Metabolism,Small Molecule Biochemistry	synthesis	0.0107	ACADL,ACADVL,ACSL1,DECR1,FASN	5
Lipid Metabolism,Molecular Transport,Small Molecule Biochemistry	quantity	0.000595	ACACB,CES1,FASN,GPAM,HINT1,SLC27A1	6			Neurological Disease,Organismal Injury and Abnormalities	cerebral disorder	0.0109	C3,FASN,LMNB1,SOD2	4
Cellular Function and Maintenance	organization	0.000599	ACTG1,CALR,CTNNA1,FLNA,INA,MYH6,NEFH,NEFL,Nefm,PRKAR1A,TTN,TUBB	12			Connective Tissue Development and Function,Tissue Morphology	mass	0.0117	ACOT13,C3,CISD1,GLUD1,TKT	5
Cellular Development,Cellular Growth and Proliferation,Connective Tissue Development and Function,Tissue Development	cell proliferation	0.000602	ACTB,ARHGAP1,Cdc42,CTSB,GPI,HINT1,HSPB1,ILK,LUM,MIF,NDRG2,NPM1,PGAM2,PRKAR2B,RHOA,SAFB,SOD2,VCL,VIM,Wasl	20			Cardiovascular Disease,Hematological Disease,Organismal Injury and Abnormalities	microcytic anemia	0.012	CP,TF	2
Cell Death and Survival,Skeletal and Muscular Disorders	apoptosis	0.000633	ALDOA,EEF1D,HSPB1,MDH1,NDUFV2	5			Cardiovascular Disease,Cardiovascular System Development and Function,Organ Morphology,Organismal Development,Organismal Injury and Abnormalities	enlargement	0.0123	ACSL1,COX7A1,CPT2,FABP3,FASN,MYH9,MYOM1,SOD2,TTN	9
Lipid Metabolism,Small Molecule Biochemistry	esterification	0.000633	ACAT1,ACAT2,APOB,FABP3,PCK1	5			Cell Death and Survival,Gastrointestinal Disease,Hepatic System Disease,Organismal Injury and Abnormalities	necrosis	0.0124	ALDH2,C3,FASN,HSPD1,SLC25A5,SOD2	6
Lipid Metabolism,Molecular Transport,Small Molecule Biochemistry	secretion	0.000651	ACADL,ACADS,ACAT2,APOA1,APOB,CES1,FABP4,GPAM,Krt10,SOD2	10			Cardiovascular Disease,Cell Death and Survival,Organismal Injury and Abnormalities,Skeletal and Muscular Disorders	apoptosis	0.0125	ACSL1,FASN,HSPD1,SOD2	4
Lipid Metabolism,Small Molecule Biochemistry	lipolysis	0.000654	ACACB,ACOT13,APOA1,C3,Ces1e,DYNC1H1,FABP3,FABP4,FASN,KNG1,PLIN1,PLIN3,PRKAR2B	13			Cell Death and Survival,DNA Replication, Recombination, and Repair	fragmentation	0.0129	ENO1,HSD17B10,SOD2	3
Cell Morphology,Cellular Movement	cell spreading	0.000654	FLNA,FLNC,ILK,LAMA2,LGALS1,POSTN,RACK1,RHOA,SORBS1,TLN1,VCL,VIM,Wasl	13			Cell Death and Survival,DNA Replication, Recombination, and Repair	fragmentation	0.0131	ENO1,HSD17B10	2
Cellular Function and Maintenance	endocytosis	0.00069	APOA1,C3,CALR,Cdc42,CLIC4,CLTC,FLNA,GRN,Hbb-b1,Hbb-b2,HSPA5,HYOU1,LUM,MYH9,RAB11A,RHOA,Wasl	17			Lipid Metabolism,Molecular Transport,Nucleic Acid Metabolism,Small Molecule Biochemistry	concentration	0.0131	ACLY,ACSL1	2
Lipid Metabolism,Molecular Transport,Small Molecule Biochemistry	uptake	0.000703	ACAT2,ACSL1,APOA1,APOA4,C3,Cdc42,CISD1,FABP3,SLC27A1,SLC9A3R2	10			Cellular Assembly and Organization,Cellular Function and Maintenance	organization	0.0141	KRT17,VIM	2
Cellular Movement,Embryonic Development	cell movement	0.000714	Cdc42,SLC3A2,TLN1,Wasl	4			Lipid Metabolism,Small Molecule Biochemistry	esterification	0.0141	ACAT1,FABP3	2
Organ Development,Skeletal and Muscular System Development and Function	function	0.000726	DMD,FLNC,H6PD,LAMA2,LMNA,MYH1,MYH4,OPA1,PLEC,SOD2,TTN,UCP1	12			Cardiovascular System Development and Function,Hematological System Development and Function	diastolic filling velocity	0.0145	TTN	1
Lipid Metabolism,Molecular Transport,Small Molecule Biochemistry	transport	0.000738	APOA1,APOA4,APOB,CES1,CLU,FABP4,LRP1,PCYT1A,SLC9A3R2	9			Cell-To-Cell Signaling and Interaction,Nervous System Development and Function	reactivation	0.0145	VIM	1
Molecular Transport,Nucleic Acid Metabolism,Small Molecule Biochemistry	quantity	0.000757	G6PD,GPD2,MDH1	3			Cellular Compromise	injury	0.0145	SOD2	1
Cellular Function and Maintenance	respiration	0.000757	ANXA6,CYCS,Cyct	3			Organismal Functions	healing	0.0145	VIM	1
Carbohydrate Metabolism	flux	0.000757	APOA1,PCYT1A,PGAM2	3			Lipid Metabolism,Molecular Transport,Small Molecule Biochemistry	clearance	0.0145	C3	1
Inflammatory Disease,Neurological Disease	neuritic dystrophy	0.000757	CLU,IDE,SOD2	3			Molecular Transport	transport	0.0145	Hbb-b1	1
Cancer,Endocrine System Disorders,Organismal Injury and Abnormalities	endocrine gland tumor	0.000761	ACTA2,ALDH2,ALDOC,ANXA2,C3,CTSB,CTSZ,DCN,ENO3,FABP4,PRKAR1A,SPTBN1,TUBB2A,TUBB4A	14			Cell Morphology,Cellular Development,Embryonic Development,Nervous System Development and Function,Tissue Development	stratification	0.0145	LMNB1	1
Cell Morphology,Hematological System Development and Function	morphology	0.000766	C3,CREBBP,DDX58,Hbb-b1,Hbb-b2	5			Cell Death and Survival	opsonization	0.0145	C3	1
Metabolic Disease,Organismal Injury and Abnormalities	disorder of lipid metabolism	0.000774	ACADM,ACAT1,ACAT2,APOA1,APOB,FASN,HSPA5,LCP1,LRP1,PCK1,PSAP,UCP1	12			Cellular Development,Cellular Growth and Proliferation,Hematological System Development and Function,Hematopoiesis,Lymphoid Tissue Structure and Development,Tissue Development	expansion	0.0145	Hbb-b1	1
Amino Acid Metabolism,Small Molecule Biochemistry	metabolism	0.000789	ARG1,BCAT2,CSAD,GLS,GLUD1,KYAT3,PCYOX1,PRKAR1A	8			Cell Death and Survival	cell death	0.0145	FABP4	1
Cardiovascular Disease,Organismal Injury and Abnormalities,Tissue Morphology	area	0.000796	ACAT1,ACAT2,APOA1,APOB,ENTPD1,PON3	6			Organ Morphology	conversion	0.0145	HBA1/HBA2	1
Carbohydrate Metabolism,Lipid Metabolism,Molecular Transport,Small Molecule Biochemistry	efflux	0.000824	APOA1,PCYT1A	2			Lipid Metabolism,Small Molecule Biochemistry	metabolism	0.0145	ACOT4	1
Cellular Assembly and Organization,Nervous System Development and Function	assembly	0.000824	SPTAN1,SPTBN1	2			Cellular Assembly and Organization	generation	0.0145	ACAT1	1
Cell Morphology,Cellular Development,Embryonic Development,Nervous System Development and Function,Tissue Development	stratification	0.000824	LMNB1,LMNB2	2			Lipid Metabolism,Small Molecule Biochemistry	production	0.0145	C3	1
Cellular Development,Cellular Growth and Proliferation,Hematological System Development and Function,Hematopoiesis,Lymphoid Tissue Structure and Development,Tissue Development	expansion	0.000824	Hbb-b1,Hbb-b2	2			Lipid Metabolism,Nucleic Acid Metabolism,Small Molecule Biochemistry	metabolism	0.0145	ACOT4	1
Cellular Assembly and Organization	rearrangement	0.000824	KNG1,PLEC	2			Cellular Movement	dissemination	0.0145	ANXA2	1
Cell Morphology,Cellular Assembly and Organization	thickness	0.000824	LUM,SERPINH1	2			Cellular Function and Maintenance,Energy Production,Lipid Metabolism,Small Molecule Biochemistry	metabolism	0.0145	MDH2	1
Hematological System Development and Function	red cell distribution width	0.000824	Hbb-b1,Hbb-b2	2			Hematological System Development and Function	red cell distribution width	0.0145	Hbb-b1	1
Cell Morphology	ruffling	0.000824	FLNA,FLNB	2			DNA Replication, Recombination, and Repair	mutagenesis	0.0145	SOD2	1
Carbohydrate Metabolism	biosynthesis	0.000824	G6PD,PGD	2			Cell-To-Cell Signaling and Interaction,Cellular Function and Maintenance,Inflammatory Response	phagocytosis	0.0145	C3	1
Cellular Movement	beat	0.000824	CA2,CA4	2			Cell Morphology,Organismal Injury and Abnormalities	blebbing	0.0145	LMNB1	1
Post-Translational Modification,Protein Trafficking	binding	0.000824	CALR,HSPA5	2			Carbohydrate Metabolism	biosynthesis	0.0145	G6PD	1
Molecular Transport,Small Molecule Biochemistry	concentration	0.000824	Hbb-b1,Hbb-b2	2			Cellular Movement	beat	0.0145	CA2	1
Cell-To-Cell Signaling and Interaction,Cellular Compromise	degeneration	0.000824	ACTB,RDX	2			Lipid Metabolism,Molecular Transport,Small Molecule Biochemistry	uptake	0.0145	FABP3	1
Lipid Metabolism,Molecular Transport,Small Molecule Biochemistry	accumulation	0.000824	FH,HADHA	2			Lipid Metabolism,Small Molecule Biochemistry	incorporation	0.0145	ACLY	1
Cell-To-Cell Signaling and Interaction,Cellular Assembly and Organization,Cellular Function and Maintenance	organization	0.000824	CTNNA1,VCL	2			Digestive System Development and Function,Hepatic System Development and Function,Organ Morphology,Organismal Development,Tissue Morphology	mass	0.0145	TKT	1
Small Molecule Biochemistry	excretion	0.000824	FH,RDX	2			Lipid Metabolism,Small Molecule Biochemistry	synthesis	0.0145	ACSL1	1
DNA Replication, Recombination, and Repair	damage	0.000824	ALDH2,CALR,G6PD,GAPDH,LMNA,LMNB1,LMNB2,LRP1,NPM1,PDIA3,RHOA,SOD2	12			Cellular Assembly and Organization,Cellular Function and Maintenance,Inflammatory Response	maturation	0.0145	MSN	1
Cellular Assembly and Organization,Tissue Development	formation	0.000828	ACTC1,CAPZB,HSPA5,KNG1,LUM,MIF,MYOM1,NEFH,NEFL,Nefm,NPM1,POSTN,RHOA,SERPINH1,SORBS1,TPPP,TUBB	17			Cellular Assembly and Organization	activation	0.0145	SLC25A5	1
Organismal Development	growth	0.000838	ACACA,AFDN,ANXA7,ARG1,ARHGAP1,ATOX1,CLIC4,CLU,COL4A2,CTNNA1,CTSB,DBI,DLD,EHHADH,G6PD,GIGYF2,GPD2,HSP90B1,HSPA5,HSPG2,ILK,KRT6B,LAMA2,LGALS1,LMNA,LMNB1,LMNB2,MYH1,MYH4,NDUFS6,NELFB,PCK1,PCYT1A,POSTN,PSMC3,PSMC4,SAFB,SNX1,SOD2,STAM,TF,TKT,TLN1,TNS2,UBR4,VCL,ZEB2	47			Cell Cycle	G1 phase	0.0145	SOD2	1
Organismal Survival	survival	0.000847	ACSL1,ACTC1,ACTG2,AKR1A1,ALDH2,APOA1,ARG1,C3,CLEC10A,CLIC4,CPT2,CTSB,CYCS,DDX58,DMD,DSP,EEF1A2,FASN,FBN1,FTL,GLS,GRN,HSP90B1,HSPA1A/HSPA1B,HSPA4L,HSPB6,HSPG2,HYOU1,IDE,KNG1,LAMC1,LGALS1,LMNA,MIF,NDRG2,NEFH,PCCA,PRDX6,PRKAR1A,RHOA,SERPINC1,SOD2,UCP1,Wasl	44			Post-Translational Modification,Protein Trafficking	binding	0.0145	HSPA5	1
Endocrine System Development and Function,Molecular Transport,Small Molecule Biochemistry	abnormal quantity	0.000853	BCAT2,CTSB,GPD2,GRN,Hbb-b1,Hbb-b2,PSAP	7			Lipid Metabolism,Molecular Transport,Small Molecule Biochemistry	accumulation	0.0145	HADHA	1
Cellular Assembly and Organization	accumulation	0.00093	ACAT1,NEFH,NEFL,PLEC	4			Molecular Transport,Small Molecule Biochemistry	concentration	0.0145	Hbb-b1	1
Protein Synthesis	quantity	0.00093	APOA4,APOB,CES1,GPAM	4			Hematological Disease,Immunological Disease	T-cell lymphopenia	0.0145	C3	1
Lipid Metabolism,Small Molecule Biochemistry	metabolism	0.00093	ACOT1,Acot1,Acot5,SLC27A1	4			Dermatological Diseases and Conditions,Organismal Injury and Abnormalities	formation	0.0145	KRT17	1
Cancer,Organismal Injury and Abnormalities,Respiratory Disease	lung tumor	0.00105	AKAP12,ALDH1B1,ALDOA,ALDOC,ANXA2,APOA1,ATAD3A,CLU,CTSB,CTSZ,ENO1,G3BP2,GPI,HSPA1A/HSPA1B,LDHA,LGALS1,MAP4,NDRG2,POSTN,RCC1,RHOA,SPTBN1,TPI1,ZEB2	24			DNA Replication, Recombination, and Repair	rearrangement	0.0145	SOD2	1
Cell Morphology,Cellular Assembly and Organization,Cellular Development,Cellular Function and Maintenance,Cellular Growth and Proliferation,Nervous System Development and Function,Organismal Development,Tissue Development	myelination	0.00109	FASN,ILK,LAMC1,LRP1,Wasl	5			Cell-To-Cell Signaling and Interaction,Cellular Compromise	degeneration	0.0145	RDX	1
Cellular Movement	migration	0.0011	ACTB,ARHGAP1,Cdc42,FLNB,ILK,LRP1,MIF,PLEC,POSTN,PRKAR1A,VCL	11			Carbohydrate Metabolism,Lipid Metabolism,Small Molecule Biochemistry	incorporation	0.0145	ACLY	1
Cardiovascular Disease,Organismal Injury and Abnormalities,Tissue Morphology	size	0.00112	ACAT1,ACAT2,APOA1,APOA4,APOB,ENTPD1,FABP4,MIF,PON3	9			Lipid Metabolism,Molecular Transport,Small Molecule Biochemistry	concentration	0.0145	ACLY	1
Carbohydrate Metabolism	metabolism	0.00114	ACADM,AKR1A1,ALDH1A1,CREBBP,DCN,G6PD,GPAM,H6PD,HK2,KNG1,PCK1,PCYT1A,PGD,PLIN1,POSTN,PRDX6,PRKAR1A,PYGL,PYGM,RHOA,SORBS1,TPI1,UCP1	23			Nervous System Development and Function,Neurological Disease	abnormal morphology	0.0145	SOD2	1
Cancer,Organismal Injury and Abnormalities	development	0.00116	ALDH1B1,ALDH2,ALDOA,ALDOC,ANXA7,CLU,CTNNA1,CTSB,CTSZ,ENO1,GNB1,GPI,HINT1,LDHA,LGALS1,MIF,NDRG2,NDUFV2,PKM,PRKAR1A,RCC1,SPTBN1,TPI1,TRAP1	24			DNA Replication, Recombination, and Repair,Energy Production,Nucleic Acid Metabolism,Small Molecule Biochemistry	oxidation	0.0145	GPD1	1
Tissue Morphology	morphology	0.00118	C3,CES1,CISD1,CREBBP,PCK1,PLIN1,PLIN3,PON3,PRDX3,STEAP4	10			Lipid Metabolism,Small Molecule Biochemistry	incorporation	0.0145	ACLY	1
Lipid Metabolism,Molecular Transport,Small Molecule Biochemistry	efflux	0.00118	APOA1,CLU,PCYT1A	3			Cellular Movement	migration	0.0145	LMNB1	1
Cardiovascular System Development and Function,Organ Development,Organ Morphology	relaxation	0.00118	ACTC1,ACTG2,SLC27A1	3			Cellular Development,Cellular Growth and Proliferation,Connective Tissue Development and Function,Hair and Skin Development and Function,Organ Development,Tissue Development	proliferation	0.0145	VIM	1
Amino Acid Metabolism,Small Molecule Biochemistry	synthesis	0.00118	GLS,GLUD1,PRKAR1A	3			Cell-To-Cell Signaling and Interaction	adhesion	0.0145	ANXA2	1
Lipid Metabolism,Molecular Transport,Small Molecule Biochemistry	deposition	0.00118	ECI1,PCK1,SLC27A1	3			Cellular Function and Maintenance	clearance	0.0145	ANXA2	1
Lipid Metabolism,Molecular Transport,Small Molecule Biochemistry	transport	0.00118	ACSL1,FABP3,SLC27A1	3			Hematological Disease,Immunological Disease	T-cell lymphopenia	0.0145	C3	1
Connective Tissue Disorders,Organismal Injury and Abnormalities,Tissue Morphology	abnormal morphology	0.00119	ACADVL,CSPG4,FABP4,PCK1,PLIN1,PLIN3	6			Organismal Injury and Abnormalities,Respiratory Disease	transfusion related acute lung injury	0.0145	C3	1
Cancer,Organismal Injury and Abnormalities	thoracic neoplasm	0.00121	AKAP12,ALDH1B1,ALDOA,ALDOC,ANXA2,APOA1,ATAD3A,CLU,CTSB,CTSZ,DCN,ENO1,G3BP2,GPI,HSPA1A/HSPA1B,LDHA,LGALS1,MAP4,NDRG2,POSTN,RCC1,RHOA,SPTBN1,TPI1,ZEB2	25			Embryonic Development,Hair and Skin Development and Function,Organ Development,Organismal Development,Tissue Development	development	0.0145	DBI	1
Cardiovascular Disease,Cardiovascular System Development and Function,Organ Morphology,Organismal Development,Organismal Injury and Abnormalities,Skeletal and Muscular Disorders	dilated cardiomyopathy	0.00122	ACSL1,ACTC1,COX7A1,DES,DMD,FASN,Hnrnpa1,LMNA,MYH6,MYH9,PRKAR1A,SOD2,VCL	13			Lipid Metabolism,Small Molecule Biochemistry	esterification	0.0145	FABP3	1
Cardiovascular System Development and Function,Organ Development,Organ Morphology	contractility	0.00126	ANXA6,Cdc42,COX7A1,DES,LMNA,RHOA,Tpm1,VCL	8			Cellular Development,Cellular Growth and Proliferation,Embryonic Development,Organ Development,Organismal Development,Skeletal and Muscular System Development and Function,Tissue Development	myogenesis	0.0145	TTN	1
Organismal Injury and Abnormalities	intracranial hemorrhage	0.00126	ANKRD17,ANXA7,CREBBP,GRN,HSPG2,LAMC1,POR,SERPINC1	8			Cellular Assembly and Organization	organization	0.0145	MYH9	1
Lipid Metabolism,Small Molecule Biochemistry	hydrolysis	0.00126	ACOT13,APOA1,Ces1e,DYNC1H1,FABP3,FABP4,KNG1,PLIN1	8			Cell-To-Cell Signaling and Interaction,Cellular Assembly and Organization,Cellular Function and Maintenance	organization	0.0145	CTNNA1	1
Cancer,Organismal Injury and Abnormalities	growth	0.00128	ACAT1,ACLY,AFDN,ANXA2,APOA1,ATAD3A,CISD1,CLU,CREBBP,CTSB,CTSZ,DCN,ENTPD1,FLNA,GAPDH,GLS,HK2,HSPA1A/HSPA1B,HSPA8,HYOU1,IDH2,IDH3A,ILF3,ILK,LAMB1,LARP1,LDHA,LGALS1,MAP4,MIF,Nes,NPM1,PCK1,PDHA1,PGD,PKM,PLEC,POSTN,PPP2R2A,PRKAR1A,PSMC4,RACK1,RRAS,SLC9A3R2,SOD2,TUBB3	46			Lipid Metabolism,Molecular Transport,Small Molecule Biochemistry	quantity	0.0145	DBI	1
Molecular Transport	export	0.00133	ACSL1,APOA1,APOA4,APOB,CES1,CLU,CP,FABP4,HSPA9,LRP1,PCYT1A	11			Cardiovascular System Development and Function,Cellular Development,Cellular Growth and Proliferation,Embryonic Development,Organ Development,Organismal Development,Skeletal and Muscular System Development and Function,Tissue Development	development	0.0145	LMNB1	1
Cardiovascular Disease,Cell Death and Survival,Organismal Injury and Abnormalities,Skeletal and Muscular Disorders	necrosis	0.00133	ACSL1,ACTC1,CALR,DES,DSP,FASN,GNB1,HADHA,HSPB6,HSPD1,MYH6,SOD2	12			Neurological Disease,Ophthalmic Disease	demyelination	0.0145	HSPA5	1
Cellular Assembly and Organization	quantity	0.00135	C3,CLU,IDE,LMNA,SERPINH1,SOD2	6			Nucleic Acid Metabolism,Small Molecule Biochemistry	synthesis	0.0145	ALDH2	1
Carbohydrate Metabolism	quantity	0.00136	ACACB,ACADM,ALDH1A1,ATXN2,BCAT2,C3,CES1,CREBBP,DECR1,FABP3,FABP4,GLUD1,H6PD,HADH,HK2,HSPA5,LMNA,MIF,PCK1,PKM,SNRPN,SOD2,STEAP4,UCP1	24			Tissue Morphology	morphology	0.015	ACADVL,CISD1,FABP4	3
Cancer,Organismal Injury and Abnormalities,Respiratory Disease	pulmonary metastasis	0.00143	AKAP12,ANXA2,APOA1,CLU,CTSB,CTSZ,G3BP2,HSPA1A/HSPA1B,LGALS1,MAP4,POSTN,RHOA,ZEB2	13			Molecular Transport	export	0.015	ACSL1,CP,FABP4,HSPA9	4
Cancer,Organismal Injury and Abnormalities	frequency	0.00148	ACTA2,AFDN,ALDH1B1,ALDH2,ALDOA,ALDOC,ANXA2,ANXA7,ARG1,C3,CLU,CREBBP,CTNNA1,CTSB,CTSZ,DCN,ENO1,ENO3,EZR,FABP4,GNB1,GPI,HINT1,LDHA,LGALS1,LRP1,MIF,NDRG2,NDUFV2,NPM1,PKM,PPP1R12A,PRKAR1A,RCC1,SERPINC1,SOD2,SPTBN1,TPI1,TRAP1,TUBB2A,TUBB4A,UCP1,ZEB2	43			Neurological Disease,Organismal Injury and Abnormalities	progressive encephalopathy	0.0162	FASN,HSPA9,SOD2	3
Cellular Function and Maintenance,Tissue Development	organization	0.00172	ACTG1,CALR,CTNNA1,MYH6,PRKAR1A,TTN	6			Hematological Disease	anisocytosis	0.0164	HBA1/HBA2,Hbb-b1	2
Nervous System Development and Function,Tissue Development	myelination	0.00172	FASN,ILK,LAMA2,LAMC1,LRP1,Wasl	6			Organismal Functions	thermoregulation	0.0165	ACADL,ACADM,ACADVL,DECR1,FABP4	5
Cell Morphology,Skeletal and Muscular System Development and Function	morphology	0.00174	CTSB,MYOM1,RHOA	3			Cell Death and Survival,Gastrointestinal Disease,Hepatic System Disease,Organismal Injury and Abnormalities	cell death	0.0165	ALDH2,FASN,HSPD1,SLC25A5,SOD2	5
Cell Morphology,Cell-To-Cell Signaling and Interaction,Cellular Assembly and Organization	morphology	0.00174	AFDN,GRN,LAMA2	3			Lipid Metabolism,Small Molecule Biochemistry	hydrolysis	0.0168	ACOT13,FABP3,FABP4	3
Cardiovascular Disease,Cardiovascular System Development and Function,Cell Morphology,Cell-To-Cell Signaling and Interaction,Cellular Assembly and Organization,Organ Morphology,Organismal Development,Organismal Injury and Abnormalities,Skeletal and Muscular Disorders,Skeletal and Muscular System Development and Function,Tissue Morphology	abnormal morphology	0.00174	CALR,PLEC,VCL	3			Cellular Assembly and Organization,Cellular Function and Maintenance	organization	0.0183	ANXA2,KRT17,TF,VIM	4
Cell Morphology,Connective Tissue Development and Function,Hematological System Development and Function,Hematopoiesis,Organismal Development,Tissue Morphology	volume	0.00174	Hbb-b1,Hbb-b2,SPTA1	3			Cardiovascular System Development and Function,Cell Morphology,Organ Morphology,Organismal Development	morphology	0.0184	ACADM,ACADVL,MYOM1,SOD2,TTN	5
Cell Death and Survival	cell death	0.00175	ACTB,ARHGAP1,Cdc42,CLIC4,CLU,COX5A,CTSB,CYCS,Cyct,DCN,DDX58,EEF1A1,EIF3C,ENO1,FH,GPI,HINT1,HSPA5,ILK,LUM,MAP4,NELFB,OPA1,PDIA3,PPID,PRDX6,PRKAR1A,PRKAR2B,RHOA,SLC9A3R2,SOD2,UCP1,VIM	33			Neurological Disease,Organismal Injury and Abnormalities	degeneration	0.0188	SOD2,VIM	2
Lipid Metabolism,Molecular Transport,Small Molecule Biochemistry	quantity	0.00176	ACACB,ACOT13,BCAT2,PCK1,SOD2	5			Molecular Transport	quantity	0.0194	ANXA2,C3,CISD1,CP,Hbb-b1,MYH9,TF	7
Cardiovascular Disease,Organismal Injury and Abnormalities,Skeletal and Muscular Disorders	myopathy	0.00176	CALR,CTNNA1,ENTPD1,LMNA,MYH9	5			Metabolic Disease,Organismal Injury and Abnormalities	disorder of lipid metabolism	0.0197	ACADM,ACAT1,FASN,HSPA5	4
Carbohydrate Metabolism	glycolysis	0.00176	Actn3,ALDH2,ENO1,ENO3,GPD1,GPI,LDHA,PGAM2,PKM	9			Cell-To-Cell Signaling and Interaction	binding	0.0199	ANXA2,HSPA5,MYH9	3
Embryonic Development,Organismal Development	growth	0.0018	ACACA,AFDN,DLD,G6PD,HSP90B1,NELFB,PCYT1A,PSMC3,PSMC4,SNX1,TLN1,UBR4,VCL,ZEB2	14			Embryonic Development,Organismal Development,Tissue Morphology	size	0.0203	BRAP,CYCS,DLD,G6PD,HMGCL,LMNB1,PDHA1,TTN	8
Cancer,Endocrine System Disorders,Organismal Injury and Abnormalities,Reproductive System Disease	pituitary gland adenoma	0.00189	ACTA2,ALDH2,ALDOC,ANXA2,C3,DCN,ENO3,FABP4,TUBB2A,TUBB4A	10			Carbohydrate Metabolism	glycolysis	0.0206	ENO1,ENO3,GPD1	3
Carbohydrate Metabolism	glycolysis	0.00208	Actn3,ENO1,ENO3,GPD1,GPI,LDHA,PGAM2,PKM	8			Lipid Metabolism,Molecular Transport,Small Molecule Biochemistry	quantity	0.0213	ACOT13,SOD2	2
Cancer,Organismal Injury and Abnormalities	development	0.00211	AFDN,ALDH1B1,ALDH2,ALDOA,ALDOC,ANXA7,CLU,CTNNA1,CTSB,CTSZ,DCN,ENO1,EZR,GNB1,GPI,HINT1,LDHA,LGALS1,MIF,NDRG2,NDUFV2,NPM1,PKM,PRKAR1A,RCC1,SERPINC1,SOD2,SPTBN1,TPI1,TRAP1,UCP1,ZEB2	32			Organismal Injury and Abnormalities	development	0.0213	C3,VIM	2
Organismal Injury and Abnormalities,Tissue Morphology	size	0.00219	ACAT1,ACAT2,AKAP1,APOA1,APOA4,APOB,C3,CAPN1,CES1,CLU,CTSB,CTSZ,DLD,ENTPD1,FABP4,GRN,HINT1,HSPA1A/HSPA1B,KNG1,LDHA,LGALS1,MIF,PON3,POSTN,PPID	25			Cardiovascular Disease,Organismal Injury and Abnormalities,Skeletal and Muscular Disorders	myopathy	0.0213	CTNNA1,MYH9	2
Cellular Growth and Proliferation,Connective Tissue Development and Function,Tissue Development	proliferation	0.00221	ACACA,ACTB,AKAP12,AKR1A1,ARHGAP1,Cdc42,CLTC,CTSB,GPI,HINT1,HSPB1,ILK,KRT17,LUM,MIF,NAB1,NDRG2,NPM1,PGAM2,PKP1,POSTN,PRKAR2B,RHOA,SAFB,SOD2,STEAP4,TPM3,VCL,VIM,Wasl	30			Embryonic Development,Nervous System Development and Function,Ophthalmic Disease,Organ Development,Organ Morphology,Organismal Development,Organismal Injury and Abnormalities,Tissue Development,Visual System Development and Function	abnormal morphology	0.0213	CP,SOD2	2
Carbohydrate Metabolism,Molecular Transport,Small Molecule Biochemistry	concentration	0.00222	ACACB,ACADM,ALDH1A1,ATXN2,BCAT2,C3,CES1,CREBBP,DECR1,FABP3,FABP4,GLUD1,H6PD,HADH,HSPA5,LMNA,MIF,PCK1,PKM,SNRPN,SOD2,STEAP4,UCP1	23			Organismal Development	abnormal morphology	0.0216	ACADL,ACADM,ACADVL,ACSL1,C3,COX7A1,CP,CPT2,FABP3,FASN,G6PD,HADH,HADHA,Hbb-b1,HMGCL,LMNB1,MSN,MYH9,MYOM1,PCCA,SOD2,TF,TTN	23
Developmental Disorder,Hereditary Disorder,Organismal Injury and Abnormalities,Skeletal and Muscular Disorders	muscular dystrophy	0.00226	CYCS,DMD,MYBPC2,PSAP	4			Neurological Disease,Organismal Injury and Abnormalities	gliosis	0.0217	SOD2	1
Cancer,Endocrine System Disorders,Organismal Injury and Abnormalities	neuroendocrine tumor	0.00229	ACTA2,ALDH2,ALDOC,ANXA2,C3,CTSB,CTSZ,DCN,ENO3,FABP4,TUBB2A,TUBB4A	12			Amino Acid Metabolism,Small Molecule Biochemistry	synthesis	0.0217	GLUD1	1
Cardiovascular System Development and Function,Organ Development,Organ Morphology,Skeletal and Muscular System Development and Function	contractility	0.00229	ANXA6,APOB,Cdc42,CLU,COX7A1,DES,LMNA,MYH6,NEDD4L,Tpm1,TTN,VCL	12			Cardiovascular System Development and Function	endothelial barrier function	0.0217	ANXA2	1
Organ Development,Organ Morphology,Skeletal and Muscular System Development and Function	mass	0.00234	DMD,FLNC,H6PD,MYH1,MYH4,OPA1,SOD2,TTN,UCP1	9			Cellular Development,Cellular Growth and Proliferation,Hematological System Development and Function,Hematopoiesis,Tissue Development	colony formation	0.0217	HSPA9	1
Organismal Injury and Abnormalities,Tissue Morphology	area	0.00234	ACAT1,ACAT2,APOA1,APOB,CES1,ENTPD1,PON3	7			Cellular Function and Maintenance,Cellular Movement,Hematological System Development and Function,Immune Cell Trafficking,Inflammatory Response	localization	0.0217	C3	1
Cancer,Organismal Injury and Abnormalities,Tissue Morphology,Tumor Morphology	size	0.00234	CTSB,CTSZ,HINT1,MIF,POSTN	5			Cardiovascular Disease,Hematological Disease,Organismal Injury and Abnormalities	FeCl3 induced thrombosis	0.0217	MYH9	1
Lipid Metabolism,Small Molecule Biochemistry	synthesis	0.00237	ACACA,ACACB,ACADL,ACADVL,ACSL1,APOB,DECR1,FASN,KNG1,MIF,PLAA,THRSP,UCP1	13			Lipid Metabolism,Small Molecule Biochemistry	metabolism	0.0217	OXCT1	1
Lipid Metabolism,Small Molecule Biochemistry	lipolysis	0.00241	ACACB,APOA1,C3,FASN,PLIN1,PLIN3	6			Cell Death and Survival	shedding	0.0217	MYH9	1
Developmental Disorder,Hereditary Disorder,Organismal Injury and Abnormalities,Skeletal and Muscular Disorders	dystrophy	0.00241	CYCS,DMD,LAMA2,LMNA,MYBPC2,PSAP	6			Embryonic Development,Nervous System Development and Function,Organ Development,Organ Morphology,Organismal Development,Tissue Development,Visual System Development and Function	mass	0.0217	TKT	1
Cardiovascular System Development and Function,Organ Development,Organ Morphology	relaxation	0.00241	ACTC1,ACTG2,DES,SLC27A1,Tpm1,Tpm2	6			Cellular Movement,Nervous System Development and Function	migration	0.0217	MYH9	1
Digestive System Development and Function,Hepatic System Development and Function,Organ Morphology,Organismal Development	morphology	0.00241	APOA1,ARG1,ARHGAP1,C3,CES1,CP,DECR1,FUBP1,GRN,HADHA,HMGCL,HSPG2,LMNA,LRP1,MIF,PCK1,PLIN1,POR,PSAP,SAFB,SOD2,SPTBN1,STEAP4,TKT	24			Small Molecule Biochemistry	production	0.0217	G6PD	1
Organismal Injury and Abnormalities	hypertrophy	0.00242	ACTC1,ACTG2,C3,Cdc42,CPT2,CTSB,DBI,DES,DMD,EEF1D,FABP3,FASN,FLNB,FUBP1,GUCY1A1,HSPG2,MYH6,MYOM1,NAB1,PLIN1,POSTN,PRDX3,RHOA,SOD2,TLN1,Tpm1,TTN	27			Carbohydrate Metabolism,Lipid Metabolism,Small Molecule Biochemistry	incorporation	0.0217	ACLY	1
Cell-To-Cell Signaling and Interaction	attachment	0.00242	HSPG2,LAMC1	2			Lipid Metabolism,Molecular Transport,Small Molecule Biochemistry	movement	0.0217	VIM	1
Cell Morphology,Cellular Movement,Renal and Urological System Development and Function	cell spreading	0.00242	FLNC,SORBS1	2			Organ Morphology,Organismal Functions,Organismal Injury and Abnormalities,Tissue Morphology	wound closure	0.0217	SOD2	1
Amino Acid Metabolism,Small Molecule Biochemistry	synthesis	0.00242	GLS,GLUD1	2			Dermatological Diseases and Conditions,Organ Morphology,Organismal Injury and Abnormalities	degeneration	0.0217	KRT17	1
Cell-To-Cell Signaling and Interaction,Connective Tissue Development and Function	binding	0.00242	ANXA2,DCN	2			Developmental Disorder,Hereditary Disorder,Metabolic Disease,Organismal Injury and Abnormalities	hyperphenylalaninemia	0.0217	PCBD2	1
Embryonic Development,Nervous System Development and Function,Organ Development,Organismal Development,Tissue Development,Visual System Development and Function	development	0.00242	ALDH1A1,LUM	2			Cellular Development,Cellular Growth and Proliferation	proliferation	0.0217	SOD2	1
Amino Acid Metabolism,Small Molecule Biochemistry	catabolism	0.00242	CSAD,PCYOX1	2			Cardiovascular System Development and Function,Organismal Development	neovascularization	0.0217	ANXA2	1
Cell-To-Cell Signaling and Interaction,Cellular Function and Maintenance,Inflammatory Response	phagocytosis	0.00242	C3,LUM	2			Cellular Function and Maintenance	rotation	0.0217	LMNB1	1
Embryonic Development,Nervous System Development and Function,Organ Development,Organ Morphology,Organismal Development,Tissue Development,Visual System Development and Function	mass	0.00242	HSPG2,TKT	2			Hematological System Development and Function,Lymphoid Tissue Structure and Development,Organ Morphology,Organismal Injury and Abnormalities,Tissue Morphology	hypertrophy	0.0217	C3	1
Dermatological Diseases and Conditions,Hair and Skin Development and Function,Organismal Injury and Abnormalities	skin fragility	0.00242	DCN,LUM	2			Lipid Metabolism,Small Molecule Biochemistry	synthesis	0.0217	FABP4	1
Nervous System Development and Function,Organ Morphology,Organismal Development,Tissue Morphology	volume	0.00242	ENTPD1,POSTN	2			Cardiovascular Disease,Hematological Disease,Organismal Injury and Abnormalities	development	0.0217	SPTA1	1
Cancer,Organismal Injury and Abnormalities,Reproductive System Disease	formation	0.00242	CTSB,CTSZ	2			Embryonic Development,Organismal Survival	viability	0.0217	DLD	1
Cellular Compromise,Neurological Disease,Organismal Injury and Abnormalities	atrophy	0.00242	NEFH,Nefm	2			Cellular Compromise	oxidative stress response	0.0217	HSD17B10	1
Lipid Metabolism,Molecular Transport,Small Molecule Biochemistry	efflux	0.00242	ACSL1,CES1	2			Cell-To-Cell Signaling and Interaction	growth	0.0217	VIM	1
Lipid Metabolism,Molecular Transport,Small Molecule Biochemistry	quantity	0.00242	THRSP,UCP1	2			Amino Acid Metabolism,Cell Signaling	urea cycle	0.0217	FH	1
Cellular Development	lifespan	0.00242	Cdc42,RHOA	2			Post-Translational Modification	neddylation	0.0217	NEDD8	1
Hematological System Development and Function,Lymphoid Tissue Structure and Development,Organ Morphology,Organismal Development,Tissue Morphology	abnormal size	0.00242	Hbb-b1,Hbb-b2	2			Lipid Metabolism,Small Molecule Biochemistry	production	0.0217	FABP4	1
Hair and Skin Development and Function	laxity	0.00242	ATOX1,LUM	2			Hematological System Development and Function,Lymphoid Tissue Structure and Development,Organ Morphology,Organismal Development,Tissue Morphology	abnormal size	0.0217	Hbb-b1	1
Metabolic Disease,Organismal Injury and Abnormalities	mitochondrial disorder	0.00242	LRPPRC,NDUFS6	2			Cellular Compromise,Skeletal and Muscular Disorders,Tissue Morphology	disorganization	0.0217	ACSL1	1
Cell Death and Survival	cell death	0.00243	ANXA2,ARG1,CAPN1,Cdc42,CLU,COL4A2,CREBBP,CTSB,EEF2,G6PD,HK2,HSP90AB1,HSPA1A/HSPA1B,HSPA5,HSPA8,HSPB1,LGALS1,LRP1,MIF,RHOA,SOD2,TCP1	22			Vitamin and Mineral Metabolism	assembly	0.0217	HSPA9	1
Nervous System Development and Function,Neurological Disease	abnormal morphology	0.00243	NEFH,NEFL,Nefm	3			Cardiovascular Disease,Hematological Disease,Organismal Injury and Abnormalities	aplastic anemia	0.0217	ALDH2	1
Developmental Disorder,Hereditary Disorder,Metabolic Disease,Organismal Injury and Abnormalities	lipidosis	0.00243	ACADL,ATP5F1A,MIGA2	3			Metabolic Disease,Organismal Injury and Abnormalities	hypocapnia	0.0217	SOD2	1
Dermatological Diseases and Conditions,Organ Morphology,Organismal Injury and Abnormalities	abnormal morphology	0.00243	KRT1,Krt10,PKP1	3			Hair and Skin Development and Function	laxity	0.0217	ATOX1	1
Small Molecule Biochemistry	metabolism	0.00243	ACOT4,FH,MDH2	3			Hematological Disease,Respiratory Disease	hyperoxia	0.0217	SOD2	1
Organismal Injury and Abnormalities	blood clot	0.00248	ACACA,ACACB,ANXA2,C3,CAPN1,FBN1,FLNA,KNG1,LGALS1,MYH9,RHOA,SERPINC1,SPTA1	13			Cardiovascular Disease,Hematological Disease,Organismal Injury and Abnormalities,Renal and Urological Disease	renal thrombotic microangiopathy	0.0217	C3	1
Endocrine System Development and Function,Molecular Transport,Protein Synthesis,Small Molecule Biochemistry	quantity	0.00255	ACACB,APOB,ATXN2,BCAT2,C3,FABP4,GPAM,GPD2,HADH,HADHA,LMNA,PLIN1,PRDX3,PRKAB1,PRKAR2B,STEAP4	16			Inflammatory Disease,Inflammatory Response,Organismal Injury and Abnormalities,Respiratory Disease	ovalbumin-induced asthma	0.0217	C3	1
Connective Tissue Disorders,Organismal Injury and Abnormalities,Tissue Morphology	abnormal morphology	0.00258	ACADVL,APOA1,ARHGAP1,CSPG4,FABP4,PCK1,PLIN1,PLIN3,PRDX3,STEAP4	10			Connective Tissue Disorders,Metabolic Disease,Organismal Injury and Abnormalities	lipoatrophy	0.0217	HSPA5	1
Embryonic Development,Organ Development,Organismal Development,Skeletal and Muscular System Development and Function,Tissue Development	development	0.0026	ACTC1,DMD,FLNB,HSPG2,MYH6,MYH9,MYL6,MYLPF,PLEC,RHOA,Tpm1,TTN,VCL	13			Carbohydrate Metabolism	gluconeogenesis	0.022	ACADM,ACOT13,GPD1	3
Cell Morphology,Cellular Movement,Connective Tissue Development and Function	cell spreading	0.00268	FLNA,FLNC,RACK1,SORBS1,VCL,VIM	6			Cellular Assembly and Organization	quantity	0.022	C3,SOD2,VIM	3
Lipid Metabolism,Molecular Transport,Small Molecule Biochemistry	deposition	0.00268	ACAT1,APOB,ECI1,PCK1,SLC27A1	5			Cardiovascular Disease,Cell Death and Survival,Connective Tissue Disorders,Hematological Disease,Organismal Injury and Abnormalities	hemolytic anemia	0.0226	C3,HBA1/HBA2	2
Neurological Disease,Organismal Injury and Abnormalities	brain atrophy	0.00268	ARG1,CTSB,LMNB1,LMNB2,VIM	5			Neurological Disease	neurodegeneration	0.0238	C3,CP,FABP3,GAPDH,LMNB1,SOD2,VIM	7
Neurological Disease,Skeletal and Muscular Disorders	paralysis	0.00268	COQ9,HSPA5,NEFH,Nefm,PSAP	5			Molecular Transport	transport	0.0239	ATOX1,TF	2
Cellular Assembly and Organization,Tissue Development	formation	0.00273	HSPA5,LUM,POSTN,SERPINH1	4			Neurological Disease,Organismal Injury and Abnormalities,Psychological Disorders	amyotrophic lateral sclerosis	0.0239	FASN,SOD2	2
Cardiovascular System Development and Function,Hematological System Development and Function	end diastolic pressure	0.00273	ACTC1,PRDX3,Tpm1,Tpm2	4			Neurological Disease	degeneration	0.0246	C3,LMNB1,SOD2,VIM	4
Molecular Transport	quantity	0.00274	AKAP12,ANXA2,ANXA6,C3,CALR,CISD1,CP,ENTPD1,FTL,GRN,Hbb-b1,Hbb-b2,HSPA4L,HYOU1,KNG1,LAMC1,MYH9,NEDD4L,PPID,STEAP4,TF	21			Cardiovascular Disease,Organismal Injury and Abnormalities	fibrosis	0.0253	ACADL,ACADM,ACSL1,CTNNA1,SOD2	5
Cancer,Organismal Injury and Abnormalities	incidence	0.00274	ACADVL,ACTA2,AFDN,ALDH1B1,ALDH2,ALDOA,ALDOC,ANXA2,ANXA7,ARG1,ATAD3A,C3,CLU,CREBBP,CTNNA1,CTSB,CTSZ,DCN,ENO1,ENO3,EZR,FABP4,GNB1,GPI,HINT1,Krt10,LDHA,LGALS1,LRP1,MIF,NDRG2,NDUFV2,NPM1,PKM,PPP1R12A,PRKAR1A,RCC1,SERPINC1,SOD2,SPTBN1,TPI1,TRAP1,TUBB2A,TUBB4A,UCP1,ZEB2	46			Lipid Metabolism,Molecular Transport,Small Molecule Biochemistry	deposition	0.0253	ACAT1,ECI1	2
RNA Post-Transcriptional Modification	splicing	0.00279	BRDT,Hnrnpa1,HNRNPA2B1,HNRNPK,NPM1,PQBP1,Srrm1	7			Neurological Disease,Organismal Injury and Abnormalities	brain atrophy	0.0253	LMNB1,VIM	2
Organismal Functions	energy homeostasis	0.00287	ACACB,ACADL,ACADM,ACADVL,ACOT13,BCAT2,C3,CSPG4,DECR1,FABP4,GPD2,LRP1,PLIN3,PRKAR2B,SLC27A1,UCP1	16			Free Radical Scavenging	generation	0.0253	HSD17B10,SOD2	2
Cardiovascular System Development and Function,Cellular Assembly and Organization,Cellular Development,Cellular Growth and Proliferation,Embryonic Development,Organ Development,Organismal Development,Skeletal and Muscular System Development and Function,Tissue Development	formation	0.00297	ACTG1,CALR,DMD,MYH6,PRKAR1A,TTN	6			Cellular Development,Connective Tissue Development and Function,Tissue Development	differentiation	0.0253	ALDH6A1,FABP4	2
Lipid Metabolism,Small Molecule Biochemistry	metabolism	0.00305	ALDH1A1,APOB,C3,DBI,GPAM,PDIA3,SLC27A1,THRSP	8			Cellular Assembly and Organization	organization	0.0256	CTNNA1,MYH9,SPTA1	3
Cellular Function and Maintenance,Hematological System Development and Function	engulfment	0.00311	APOA1,C3,CALR,CLIC4,GRN,Hbb-b1,Hbb-b2,HYOU1,LUM,RAB11A,RHOA,Wasl	12			Organ Morphology,Organismal Injury and Abnormalities,Reproductive System Development and Function,Reproductive System Disease	abnormal morphology	0.0267	C3,G6PD	2
Connective Tissue Development and Function,Lipid Metabolism,Small Molecule Biochemistry,Tissue Morphology	lipolysis	0.00326	ACACB,APOA1,FASN,PLIN1	4			Lipid Metabolism,Small Molecule Biochemistry,Vitamin and Mineral Metabolism	homeostasis	0.0272	DBI,FABP3,FABP4	3
Lipid Metabolism,Molecular Transport,Small Molecule Biochemistry	transport	0.00326	ACSL1,CES1,FABP3,SLC27A1	4			Cell Morphology,Cellular Function and Maintenance	transmembrane potential	0.0272	CISD1,DLD,SOD2,VIM	4
Cell-To-Cell Signaling and Interaction,Cellular Assembly and Organization	quantity	0.00326	ACTB,FLNA,RACK1,RHOA	4			Digestive System Development and Function,Hepatic System Development and Function,Organ Morphology,Organismal Development	mass	0.0278	DECR1,HADHA,SOD2,TKT	4
Cardiovascular System Development and Function,Organ Development,Organ Morphology	contraction	0.00327	LMNA,MYH6,RHOA	3			Embryonic Development,Hair and Skin Development and Function,Organ Development,Organ Morphology,Organismal Development,Tissue Development	morphogenesis	0.0282	KRT17,MYH9	2
Organismal Development	development	0.00327	ILK,POR,Wasl	3			Cellular Assembly and Organization	quantity	0.0282	C3,SOD2	2
Protein Synthesis	translation	0.00332	ACO1,EEF1A2,EEF2,EIF3C,EIF4G2,EPRS1,FXR1,GAPDH,ILF3,RACK1,Rplp1 (includes others)	11			Lipid Metabolism,Molecular Transport,Small Molecule Biochemistry	accumulation	0.0288	ACADL,ACSL1,HADHA	3
Organismal Functions,Organismal Injury and Abnormalities,Tissue Morphology	healing	0.00332	ARHGAP1,C3,CLIC4,GRN,HSPB1,HYOU1,ILK,KRT6B,LUM,PLEC,PRKAR1A	11			Cell-To-Cell Signaling and Interaction	adhesion	0.0288	MYH9	1
Cell Morphology,Organ Morphology,Skeletal and Muscular System Development and Function,Tissue Morphology	size	0.00346	DMD,FLNC,LAMA2,LMNA,MYH4,MYH6,OPA1,PLEC,PRKAB1,SOD2	10			DNA Replication, Recombination, and Repair	stalling	0.0288	SOD2	1
Gene Expression,Protein Synthesis	translation	0.00347	ACO1,EIF3C,EIF4G2,EPRS1,FXR1,GAPDH,ILF3,RACK1,Rplp1 (includes others)	9			Cellular Assembly and Organization	resealing	0.0288	MYH9	1
Inflammatory Disease,Inflammatory Response,Organismal Injury and Abnormalities,Respiratory Disease	inflammation	0.0035	ACO2,ACTB,ALB,ALDH2,ALDOA,APOA1,ARG1,CDH13,ENO1,ENTPD1,GAPDH,HSPA5,LGALS1,MYH9,NEDD4L,PDIA3,PRDX6,TKT,TPI1,TUBB	20			Lipid Metabolism,Molecular Transport,Small Molecule Biochemistry	accumulation	0.0288	HADHA	1
Cell Morphology	shape change	0.0036	ANXA7,FLNA,LGALS1,MYH9,RHOA,TLN1,Wasl	7			Nervous System Development and Function,Organ Morphology	organization	0.0288	HSPA5	1
Carbohydrate Metabolism	synthesis	0.00374	ACADM,AKR1A1,ALDH1A1,CREBBP,G6PD,GPAM,H6PD,KNG1,PCK1,PCYT1A,PGD,PLIN1,PRKAR1A,RHOA,SORBS1,UCP1	16			Cell Cycle	localization	0.0288	MYH9	1
Amino Acid Metabolism,Molecular Transport,Small Molecule Biochemistry	concentration	0.00386	GLUD1,HADH,LOC102724788/PRODH,UCP1	4			Cell Morphology,Cell-mediated Immune Response,Cellular Movement,Hematological System Development and Function,Immune Cell Trafficking	cell polarity formation	0.0288	MYH9	1
Molecular Transport	transport	0.00387	ACO1,ATOX1,CISD1,CP,FTL,Hbb-b1,Hbb-b2,SOD2,STEAP4,TF	10			Protein Synthesis	hetero-oligomerization	0.0288	PCBD2	1
Lipid Metabolism,Small Molecule Biochemistry	metabolism	0.0039	ALDH1A1,APOB,C3,DBI,GPAM,SLC27A1,THRSP	7			Cellular Assembly and Organization,Cellular Development,Cellular Function and Maintenance,Cellular Growth and Proliferation,Embryonic Development,Organ Development,Organismal Development,Skeletal and Muscular System Development and Function,Tissue Development	formation	0.0288	MYOM1	1
RNA Post-Transcriptional Modification	processing	0.0039	Hnrnpa1,HNRNPA2B1,HNRNPK,NPM1,PABPN1,PQBP1,Srrm1	7			Cell Morphology,Connective Tissue Development and Function	polarity	0.0288	VIM	1
Cellular Movement,Connective Tissue Development and Function	migration	0.00393	ACTB,ARHGAP1,Cdc42,FLNB,ILK,LRP1,PLEC,PRKAR1A,VCL	9			Hematological Disease	blood gas saturation	0.0288	SOD2	1
Behavior,Digestive System Development and Function	feeding	0.00396	ACOT13,APOA4,BCAT2,C3,CES1,CRAT,EHHADH,GIGYF2,GLS,GPD2,GRN,ILF3,KRT6B,Marcks,MYH1,PRKAB1,PRKAR2B,PSAP,SNRPN,UCP1	20			Cell Death and Survival	apoptosis	0.0288	KRT17	1
Cardiovascular Disease,Cardiovascular System Development and Function,Organ Morphology,Organismal Development,Organismal Injury and Abnormalities	hypertrophy	0.00409	ACTC1,ACTG2,CPT2,CTSB,DES,DMD,EEF1D,FABP3,FASN,FUBP1,GUCY1A1,MYH6,MYOM1,NAB1,POSTN,RHOA,SOD2,TLN1,Tpm1,TTN	20			Lipid Metabolism,Small Molecule Biochemistry	incorporation	0.0288	ACLY	1
Cardiovascular Disease,Hematological Disease,Organismal Injury and Abnormalities	thrombus	0.00414	ACACA,ACACB,ANXA2,C3,CAPN1,FBN1,FLNA,KNG1,MYH9,RHOA,SERPINC1,SPTA1	12			Metabolic Disease,Organismal Injury and Abnormalities	amyloidosis	0.0288	SOD2	1
Skeletal and Muscular System Development and Function	quantity	0.00422	CALR,CLU,FLNC,MYH4,MYH9,MYLPF,VCL	7			Nervous System Development and Function,Neurological Disease,Organ Morphology,Organismal Development,Organismal Injury and Abnormalities	abnormal morphology	0.0288	SOD2	1
Cellular Assembly and Organization,Cellular Function and Maintenance,Organismal Development	secretion	0.00427	Cdc42,FLNA,RHOA	3			Metabolic Disease,Organismal Injury and Abnormalities	hyperammonemia	0.0288	GPD1	1
Amino Acid Metabolism,Small Molecule Biochemistry	metabolism	0.00427	GLS,GLUD1,PRKAR1A	3			Cellular Development,Cellular Growth and Proliferation,Hematological System Development and Function,Inflammatory Response,Lymphoid Tissue Structure and Development	expansion	0.0288	Hbb-b1	1
Cancer,Endocrine System Disorders,Gastrointestinal Disease,Organismal Injury and Abnormalities	angiogenesis	0.00427	CTSB,LGALS1,LRP1	3			Carbohydrate Metabolism,Lipid Metabolism,Small Molecule Biochemistry	incorporation	0.0288	ACLY	1
Cell-To-Cell Signaling and Interaction,Cellular Function and Maintenance,Inflammatory Response	phagocytosis	0.00427	CLTC,FLNA,MYH9	3			Infectious Diseases	infection	0.0288	C3	1
Cellular Assembly and Organization,Cellular Function and Maintenance	quantity	0.00427	IDE,Nefm,VIM	3			Hematological System Development and Function	pH	0.0288	SOD2	1
Cell Death and Survival,Skeletal and Muscular Disorders	cell death	0.00427	DMD,PLEC,PRKAB1	3			Cellular Compromise	acidification	0.0288	VIM	1
Cell Morphology,Renal and Urological System Development and Function	shape change	0.00427	FLNC,RHOA,SORBS1	3			Cardiovascular System Development and Function,Embryonic Development,Organ Development,Organismal Development,Skeletal and Muscular System Development and Function,Tissue Development	angiogenesis	0.0288	MYH9	1
Connective Tissue Development and Function,Connective Tissue Disorders,Organismal Injury and Abnormalities,Tissue Morphology	abnormal morphology	0.00427	ACADM,ACTA2,FBN1	3			Cellular Development,Cellular Growth and Proliferation,Hematological System Development and Function,Hematopoiesis,Tissue Development	differentiation	0.0288	HSPA9	1
Cellular Function and Maintenance	engulfment	0.00428	APOA1,C3,CALR,Cdc42,CLIC4,GRN,Hbb-b1,Hbb-b2,HYOU1,LUM,RAB11A,RHOA,Wasl	13			Cell Death and Survival,Cellular Function and Maintenance	clearance	0.0288	ANXA2	1
Cellular Assembly and Organization,Cellular Compromise	formation	0.00439	ARG1,CTSB,FTL,NEFL,PSAP,SERPINA1	6			Hematological System Development and Function	fibrinolysis	0.0288	ANXA2	1
Connective Tissue Development and Function,Lipid Metabolism,Small Molecule Biochemistry,Tissue Morphology	lipolysis	0.0044	ACACB,APOA1,FASN,PLIN1,PRKAR2B	5			Cardiovascular Disease,Organismal Injury and Abnormalities,Skeletal and Muscular Disorders	cardiomyopathy	0.0288	ACSL1	1
Inflammatory Disease,Inflammatory Response,Skeletal and Muscular Disorders	inflammation	0.0044	DMD,HARS1,LAMA2,MYBPC2,OPA1	5			Cardiovascular Disease,Cardiovascular System Development and Function,Organ Morphology,Organismal Development	mass	0.0296	COX7A1,TTN	2
Developmental Disorder,Hereditary Disorder,Metabolic Disease,Organismal Injury and Abnormalities	lysosomal storage disease	0.0044	ACADL,ATP5F1A,GRN,MIGA2,PSAP	5			Developmental Disorder,Embryonic Development,Organismal Development,Tissue Morphology	abnormal morphology	0.0296	DLD,MYH9	2
Neurological Disease,Organismal Injury and Abnormalities,Psychological Disorders	tauopathy	0.0044	ARG1,HSPA9,NEFH,Nes,PDIA3	5			Organismal Development	morphology	0.0298	ACADL,ACADM,ACADVL,ACSL1,C3,COX7A1,CP,CPT2,DECR1,FABP3,FASN,G6PD,HADH,HADHA,Hbb-b1,HMGCL,LMNB1,MSN,MYH9,MYOM1,PCCA,SOD2,TF,TKT,TTN	25
Cancer,Organismal Injury and Abnormalities	head and neck neoplasia	0.00449	ACTA2,ALDH2,ALDOC,ANXA2,C3,DCN,ENO3,FABP4,NDRG2,Nes,PKM,PRKAR1A,SPTBN1,TUBB2A,TUBB3,TUBB4A	16			Embryonic Development,Nervous System Development and Function,Organ Development,Organismal Development,Tissue Development	formation	0.0311	DBI,TTN	2
Cell Morphology,Cellular Assembly and Organization	morphology	0.00453	DCN,LUM,PPIB,SERPINH1	4			Cell-To-Cell Signaling and Interaction,Cellular Function and Maintenance,Hematological System Development and Function,Inflammatory Response	phagocytosis	0.0311	C3,Hbb-b1	2
Amino Acid Metabolism,Small Molecule Biochemistry	synthesis	0.00453	ARG1,GLS,GLUD1,PRKAR1A	4			Cell Death and Survival,Organismal Injury and Abnormalities	cell death	0.0313	ALDH2,CTNNA1,DECR1,FASN,SLC25A5,SOD2	6
Cardiovascular Disease,Organismal Injury and Abnormalities	supraventricular arrhythmia	0.00453	ACTC1,ANXA7,CALR,RHOA	4			Connective Tissue Development and Function,Tissue Morphology	quantity	0.0318	ACADL,ACADS,ACADVL,ACOT13,C3,HBA1/HBA2,Hbb-b1,HSPA5,SOD2,SPTA1,TKT	11
Cellular Function and Maintenance	engulfment	0.00454	APOA1,C3,CALR,CLIC4,GRN,Hbb-b1,Hbb-b2,HYOU1,LUM,RAB11A,RHOA,Wasl	12			Cell Morphology,Cellular Function and Maintenance	transmembrane potential	0.0321	CISD1,SOD2,VIM	3
Molecular Transport,Protein Synthesis,Protein Trafficking	localization	0.00466	ACTN2,EHD2,FLNA,FTL,HSPG2,HYOU1,MIF,NEDD8,NPM1,Pakap,RACK1,SPTBN1,Wasl	13			Cell Death and Survival,Gastrointestinal Disease,Hepatic System Disease,Organismal Injury and Abnormalities	cell death	0.0325	ALDH2,FASN,SLC25A5,SOD2	4
Protein Synthesis	polymerization	0.00471	ACACA,Cdc42,CYCS,GLS,LETM1,Marcks,NPM1,PCBD2,Wasl	9			Cell Morphology	size	0.0327	ACOT13,SOD2	2
Connective Tissue Development and Function,Skeletal and Muscular System Development and Function,Tissue Morphology	quantity	0.00475	NACA,POSTN	2			Organismal Injury and Abnormalities,Respiratory Disease	acute lung injury	0.0327	C3,HSPA5	2
Developmental Disorder,Skeletal and Muscular Disorders	lordokyphosis	0.00475	ARHGAP1,LMNA	2			Lipid Metabolism,Molecular Transport,Small Molecule Biochemistry	quantity	0.0327	ACSL1,FASN	2
Lipid Metabolism,Molecular Transport,Small Molecule Biochemistry	quantity	0.00475	THRSP,UCP1	2			Cancer,Organismal Injury and Abnormalities	neoplasia	0.0349	ALB,ALDH1B1,ALDH2,ANXA2,C3,CTNNA1,ENO1,ENO3,FABP4,HBA1/HBA2,PC	11
Cellular Assembly and Organization,Nervous System Development and Function	accumulation	0.00475	NEFH,NEFL	2			Molecular Transport	transport	0.0357	ACADL,ACADS,ACLY,ACSL1,ATOX1,CA2,CISD1,CP,FABP3,FABP4,FH,Hbb-b1,HSPA9,SOD2,TF	15
Cancer,Endocrine System Disorders,Gastrointestinal Disease,Organismal Injury and Abnormalities,Tumor Morphology	invasion	0.00475	CTSB,CTSZ	2			Connective Tissue Development and Function,Tissue Development	function	0.0358	ACADVL,DBI	2
Cellular Development,Cellular Growth and Proliferation,Hematological System Development and Function,Inflammatory Response,Lymphoid Tissue Structure and Development	expansion	0.00475	Hbb-b1,Hbb-b2	2			Cancer,Organismal Injury and Abnormalities	squamous-cell carcinoma	0.0358	ALB,HBA1/HBA2	2
Cardiovascular Disease,Organismal Injury and Abnormalities,Renal and Urological Disease	ischemia/reperfusion-induced acute kidney injury	0.00475	AKR1A1,PKM	2			Cell Morphology,Nervous System Development and Function	morphology	0.0358	CP,VIM	2
Cell Morphology	elongation	0.00475	Cdc42,VCL	2			Cell-To-Cell Signaling and Interaction,Cellular Function and Maintenance,Inflammatory Response	phagocytosis	0.0358	C3,Hbb-b1	2
Cellular Movement,Hematological System Development and Function,Immune Cell Trafficking,Inflammatory Response	migration	0.00475	Cdc42,LGALS1	2			Cell Death and Survival	apoptosis	0.0358	RBBP4	1
Amino Acid Metabolism	quantity	0.00475	HADH,LOC102724788/PRODH	2			Molecular Transport	export	0.0358	CP	1
RNA Post-Transcriptional Modification	splicing	0.00481	Hnrnpa1,HNRNPA2B1,HNRNPK,NPM1,PQBP1,Srrm1	6			Cell Morphology,Cellular Assembly and Organization	ultrastructure	0.0358	ACOT13	1
Cell Morphology,Organ Morphology,Skeletal and Muscular System Development and Function,Tissue Morphology	morphology	0.00481	DMD,FLNC,LAMA2,OPA1,PRKAB1,PSAP	6			Cellular Function and Maintenance,Hematological System Development and Function	elimination	0.0358	C3	1
Neurological Disease,Organismal Injury and Abnormalities	progressive encephalopathy	0.00492	FASN,HSPA9,NEFH,NEFL,Nes,PDIA3,SOD2	7			Cell Death and Survival	apoptosis	0.0358	SOD2	1
Amino Acid Metabolism	abnormal quantity	0.00493	ACADVL,ARG1,BCAT2,GPD2,PCK1	5			Carbohydrate Metabolism,Lipid Metabolism,Molecular Transport,Small Molecule Biochemistry	accumulation	0.0358	MYH9	1
Amino Acid Metabolism	quantity	0.00493	ARG1,GLUD1,HADH,LOC102724788/PRODH,UCP1	5			Cardiovascular System Development and Function,Organ Development	left ventricular ejection fraction	0.0358	FASN	1
Connective Tissue Disorders,Organismal Injury and Abnormalities	abnormality	0.00522	ACADVL,APOA1,ARHGAP1,CSPG4,FABP4,HSPA5,PCK1,PLIN1,PLIN3,PRDX3,STEAP4	11			Amino Acid Metabolism,Molecular Transport,Small Molecule Biochemistry	uptake	0.0358	FH	1
Lipid Metabolism,Small Molecule Biochemistry	synthesis	0.00525	ALDH1A1,C3,GPAM,PDIA3,SLC27A1,THRSP	6			Carbohydrate Metabolism,Small Molecule Biochemistry	incorporation	0.0358	ACLY	1
Cell Morphology,Cellular Assembly and Organization,Cellular Function and Maintenance	reorganization	0.00525	AKAP12,Cdc42,FLNC,ILK,KNG1,SORBS1	6			Organismal Injury and Abnormalities,Renal and Urological Disease	focal segmental glomerulosclerosis	0.0358	MYH9	1
Embryonic Development,Nervous System Development and Function,Organ Development	patterning	0.00527	FUBP1,LMNB1,LMNB2,SPTAN1	4			Gastrointestinal Disease,Organismal Injury and Abnormalities	damage	0.0358	C3	1
Cardiovascular Disease,Organismal Injury and Abnormalities	degeneration	0.00544	ACADM,ACADVL,ACTC1	3			Dermatological Diseases and Conditions,Hair and Skin Development and Function,Organ Morphology,Organismal Injury and Abnormalities	abnormal morphology	0.0358	KRT17	1
Small Molecule Biochemistry	quantity	0.00544	ARG1,GPD2,PCK1	3			Cellular Compromise	depletion	0.0358	DLD	1
Drug Metabolism,Lipid Metabolism,Molecular Transport,Small Molecule Biochemistry,Vitamin and Mineral Metabolism	concentration	0.00544	ALDH1A1,HINT1,POR	3			Neurological Disease,Organismal Injury and Abnormalities	neurodegeneration	0.0358	VIM	1
Lipid Metabolism,Molecular Transport,Nucleic Acid Metabolism,Small Molecule Biochemistry	concentration	0.00544	ACACA,ACACB,ACLY	3			Cell Death and Survival	apoptosis	0.0358	G6PD	1
Cellular Assembly and Organization,Cellular Compromise	disruption	0.00544	LGALS1,LMNA,OBSCN	3			Cell Morphology	abnormal morphology	0.0358	KRT17	1
Connective Tissue Disorders,Hematological Disease,Organismal Injury and Abnormalities	macrothrombocytopenia	0.00544	Cdc42,FLNA,MYH9	3			Developmental Disorder,Embryonic Development,Organismal Development,Tissue Morphology	abnormal morphology	0.0358	BRAP	1
Lipid Metabolism,Molecular Transport,Small Molecule Biochemistry	depletion	0.00544	APOA1,LRP1,UCP1	3			Cellular Development,Cellular Growth and Proliferation,Embryonic Development,Nervous System Development and Function,Organ Development,Organismal Development,Tissue Development	myelination	0.0358	FASN	1
Cellular Assembly and Organization,Cellular Function and Maintenance	organization	0.00551	ANXA2,DCN,MIA3,PPIB,SERPINH1	5			Organismal Injury and Abnormalities	cold pain	0.0358	ANXA2	1
Cardiovascular Disease,Organismal Injury and Abnormalities	degeneration	0.00551	ACADM,ACADVL,ACTC1,DES,HADHA	5			Lipid Metabolism,Molecular Transport,Small Molecule Biochemistry	accumulation	0.0358	HADHA	1
Cancer,Organismal Injury and Abnormalities,Respiratory Disease	lung adenocarcinoma	0.00561	ALDH1B1,ALDOA,ALDOC,ENO1,GPI,LDHA,RCC1,SPTBN1,TPI1	9			Organismal Injury and Abnormalities	hypertrophy	0.0368	C3,CPT2,DBI,FABP3,FASN,MYOM1,SOD2,TTN	8
Cancer,Organismal Injury and Abnormalities	neoplasia	0.00563	ALB,CA3,HBA1/HBA2,Hbb-b2,MYH8,MYLPF,PC,TNNC2,TNNI2,TNNT3	10			Organismal Functions	energy expenditure	0.037	ACADL,ACADVL,ACOT13,C3	4
Organismal Development,Skeletal and Muscular System Development and Function	morphology	0.00564	DMD,FLNC,H6PD,HSPG2,OPA1,POR,TTN,UCP1	8			Cardiovascular Disease,Hematological Disease,Organismal Injury and Abnormalities	thrombus	0.037	ANXA2,C3,MYH9,SPTA1	4
Digestive System Development and Function,Gastrointestinal Disease,Hepatic System Development and Function,Hepatic System Disease,Organ Morphology,Organismal Development,Organismal Injury and Abnormalities	abnormal morphology	0.00567	APOA1,ARG1,C3,CP,FUBP1,GRN,HADHA,HMGCL,HSPG2,LMNA,MIF,PCK1,PLIN1,PSAP,SAFB,SOD2,SPTBN1	17			Cellular Movement	cell movement	0.0372	ACO2,ALB,ALDH2,ANXA2,C3,CA2,CTNNA1,CTNNA2,DEK,ENO1,FABP4,FASN,FH,GAPDH,Hbb-b1,HSPA5,HSPA8,HSPD1,LMNB1,MYH9,TKT,VIM	22
Cardiovascular System Development and Function,Organ Development,Organ Morphology,Skeletal and Muscular System Development and Function	contractility	0.00573	ANXA6,Cdc42,COX7A1,DES,LMNA,VCL	6			Connective Tissue Disorders,Organismal Injury and Abnormalities,Tissue Morphology	abnormal morphology	0.0374	ACADVL,FABP4	2
Digestive System Development and Function,Hepatic System Development and Function,Organ Morphology,Organismal Development	mass	0.00574	CES1,DECR1,GRN,HADHA,LRP1,PCK1,POR,PSAP,SOD2,STEAP4,TKT	11			Connective Tissue Development and Function,Tissue Morphology	mass	0.0374	C3,CISD1	2
Cancer,Organismal Injury and Abnormalities	neoplasia	0.00583	ALB,ANXA7,CA3,CAVIN2,Cdc42,CNDP2,COL4A2,COL6A1,CREBBP,CTSB,DCN,DDX58,DEK,EZR,FH,GLS,GPI,GRN,HBA1/HBA2,Hbb-b2,HK2,ILF3,ILK,LCP1,LDHA,MAP4,MYH8,MYLPF,NDRG2,NPM1,PC,PCYT1A,PKM,POSTN,PPID,RCC1,RHOA,SOD2,SPTBN1,TF,TLN1,TNNC2,TNNI2,TNNT3,Tpm1,UCP1,VDAC2,ZEB2	48			Cell Morphology,Organ Morphology,Organismal Injury and Abnormalities,Skeletal and Muscular Disorders,Skeletal and Muscular System Development and Function,Tissue Morphology	abnormal morphology	0.0391	ACADVL,SOD2	2
Organismal Development	mass	0.00593	ACACB,APOA1,ARHGAP1,C3,CRAT,CREBBP,FABP4,FASN,FLNB,FLNC,GPAM,GPD2,HADHA,HSPA1A/HSPA1B,LMNA,LRP1,MYLPF,PCK1,PLIN1,PON3,PRKAB1,TKT,UCP1	23			Drug Metabolism,Endocrine System Development and Function,Lipid Metabolism,Small Molecule Biochemistry,Vitamin and Mineral Metabolism	synthesis	0.0391	DBI,VIM	2
Molecular Transport	transport	0.00602	ACACA,ACACB,ACADL,ACADS,ACAT2,ACLY,ACO1,ACSL1,ANXA6,AP1B1,AP2A2,APOA1,APOA4,APOB,ATOX1,CA2,CAVIN1,Cdc42,CES1,CISD1,CLIC4,CLU,CP,ENTPD1,FABP3,FABP4,FH,FTL,GPAM,GRN,Hbb-b1,Hbb-b2,HK2,HSPA9,ILK,Krt10,LETM1,LMNA,LRP1,MIF,NEDD4L,NPM1,PCYT1A,SLC27A1,SLC3A2,SLC9A3R2,SOD2,SORBS1,STEAP4,TF,UCP1	51			Cell Morphology,Hematological System Development and Function,Hematopoiesis,Tissue Morphology	morphology	0.0393	HBA1/HBA2,Hbb-b1,SPTA1	3
[truncated: 112 more rows]
