# Supplementary material for: Comprehensive proteomics and functional annotation of mouse brown adipose tissue
Source: PLoS One. 2020 May 6;15(5):e0232084. doi: 10.1371/journal.pone.0232084 (PMC7202602; doi:10.1371/journal.pone.0232084)
Supplement: S7 Table — (XLSX) [file pone.0232084.s007.xlsx]

## Sheet: Sheet1
S7 Table iBAQ intensity and estimated protein abundance of potential secretory proteins."+" represent the secret proteins from Asrar Ali Khan et.al."#" represent the adipokines from Francesc Villarroya et.al
the protein validated by previous studys	Accession	Protein name	Protein intensitis	iBAQ value(a)	Percentage（according to estimated concentration）
+	P18242	Cathepsin D OS=Mus musculus GN=Ctsd PE=1 SV=1	308240	17124.5	0.0493135
	Q00623	Apolipoprotein A-I OS=Mus musculus GN=Apoa1 PE=1 SV=2	246236	17588.3	0.0393937
	Q8VCT4	Carboxylesterase 1D OS=Mus musculus GN=Ces1d PE=1 SV=1	237058	9117.62	0.0379255
+	Q921I1	Serotransferrin OS=Mus musculus GN=Tf PE=1 SV=1	232574	5963.44	0.0372081
+	P10605	Cathepsin B OS=Mus musculus GN=Ctsb PE=1 SV=2	211862	14124.2	0.0338946
	P51885	Lumican OS=Mus musculus GN=Lum PE=1 SV=2	197505	12344	0.0315976
	P29699	Alpha-2-HS-glycoprotein OS=Mus musculus GN=Ahsg PE=1 SV=1	172316	15665.1	0.0275678
	Q8K1Z0	Ubiquinone biosynthesis protein COQ9, mitochondrial OS=Mus musculus GN=Coq9 PE=1 SV=1	151147	12595.6	0.0241811
+	Q61207	Sulfated glycoprotein 1 OS=Mus musculus GN=Psap PE=1 SV=2	145790	4702.9	0.023324
	P20029	78 kDa glucose-regulated protein OS=Mus musculus GN=Hspa5 PE=1 SV=3	141547	4423.34	0.0226452
	P18572	Basigin OS=Mus musculus GN=Bsg PE=1 SV=2	140274	7013.72	0.0224417
	P14211	Calreticulin OS=Mus musculus GN=Calr PE=1 SV=1	120747	5488.48	0.0193175
	Q60932	Voltage-dependent anion-selective channel protein 1 OS=Mus musculus GN=Vdac1 PE=1 SV=3	113114	6653.77	0.0180964
+	Q04857	Collagen alpha-1(VI) chain OS=Mus musculus GN=Col6a1 PE=2 SV=1	106183	2308.32	0.0169876
	Q9D0S9	Histidine triad nucleotide-binding protein 2, mitochondrial OS=Mus musculus GN=Hint2 PE=1 SV=1	102501	9318.26	0.0163985
	P06728	Apolipoprotein A-IV OS=Mus musculus GN=Apoa4 PE=1 SV=3	95073	4133.61	0.0152102
	P07759	Serine protease inhibitor A3K OS=Mus musculus GN=Serpina3k PE=1 SV=2	91107.1	4795.11	0.0145757
	Q91X72	Hemopexin OS=Mus musculus GN=Hpx PE=1 SV=2	89737.5	3589.5	0.0143566
	O09165	Calsequestrin-1 OS=Mus musculus GN=Casq1 PE=1 SV=3	86002.2	9555.8	0.013759
	P09813	Apolipoprotein A-II OS=Mus musculus GN=Apoa2 PE=1 SV=2	84715	16943	0.013553
+	P10493	Nidogen-1 OS=Mus musculus GN=Nid1 PE=1 SV=2	76480.9	1778.63	0.0122357
	P27773	Protein disulfide-isomerase A3 OS=Mus musculus GN=Pdia3 PE=1 SV=2	74477.3	2482.58	0.0119152
	Q61838	Alpha-2-macroglobulin OS=Mus musculus GN=A2m PE=1 SV=3	67169.8	1101.14	0.0107461
	P23953	Carboxylesterase 1C OS=Mus musculus GN=Ces1c PE=1 SV=4	64485.3	2686.89	0.0103166
	Q91W90	Thioredoxin domain-containing protein 5 OS=Mus musculus GN=Txndc5 PE=1 SV=2	64093.2	3052.06	0.0102539
+	P11087	Collagen alpha-1(I) chain OS=Mus musculus GN=Col1a1 PE=1 SV=4	57844	814.705	0.00925411
	P07309	Transthyretin OS=Mus musculus GN=Ttr PE=1 SV=1	51911.3	7415.9	0.00830497
	P12790	Cluster of Cytochrome P450 2B9 OS=Mus musculus GN=Cyp2b9 PE=2 SV=2 (P12790)	48809.7	1807.77	0.00780876
	O08677	Kininogen-1 OS=Mus musculus GN=Kng1 PE=1 SV=1	41047.7	1465.99	0.00656696
	Q61554	Fibrillin-1 OS=Mus musculus GN=Fbn1 PE=1 SV=1	40825.7	287.505	0.00653146
	Q6PB66	Leucine-rich PPR motif-containing protein, mitochondrial OS=Mus musculus GN=Lrpprc PE=1 SV=2	40615.4	483.516	0.0064978
+	P13020	Gelsolin OS=Mus musculus GN=Gsn PE=1 SV=3	40116.8	1294.09	0.00641805
+	P28654	Decorin OS=Mus musculus GN=Dcn PE=2 SV=1	39206.7	2063.51	0.00627245
	P21614	Vitamin D-binding protein OS=Mus musculus GN=Gc PE=1 SV=2	39041.1	1626.71	0.00624594
	P09103	Protein disulfide-isomerase OS=Mus musculus GN=P4hb PE=1 SV=2	38521	1167.3	0.00616274
	P08113	Endoplasmin OS=Mus musculus GN=Hsp90b1 PE=1 SV=2	38427.1	985.309	0.00614771
+	P07214	SPARC OS=Mus musculus GN=Sparc PE=1 SV=1	38374.5	2951.89	0.00613931
+	Q05793	Basement membrane-specific heparan sulfate proteoglycan core protein OS=Mus musculus GN=Hspg2 PE=1 SV=1	36507.2	255.295	0.00584057
	Q8VCM7	Fibrinogen gamma chain OS=Mus musculus GN=Fgg PE=1 SV=1	35961.1	1498.38	0.00575319
	O70325	Cluster of Phospholipid hydroperoxide glutathione peroxidase, mitochondrial OS=Mus musculus GN=Gpx4 PE=1 SV=4 (O70325)	35633.5	2969.46	0.00570079
	O70325	Cluster of Phospholipid hydroperoxide glutathione peroxidase, mitochondrial OS=Mus musculus GN=Gpx4 PE=1 SV=4 (O70325)	35633.5	2969.46	0.00570079
+	P02469	Laminin subunit beta-1 OS=Mus musculus GN=Lamb1 PE=1 SV=3	34787.7	496.967	0.00556547
	O35887	Calumenin OS=Mus musculus GN=Calu PE=1 SV=1	34570.3	2160.64	0.00553069
	Q01339	Beta-2-glycoprotein 1 OS=Mus musculus GN=Apoh PE=1 SV=1	33969.1	1544.05	0.00543451
	Q9WV54	Acid ceramidase OS=Mus musculus GN=Asah1 PE=1 SV=1	33815.2	1610.25	0.0054099
	P45878	Peptidyl-prolyl cis-trans isomerase FKBP2 OS=Mus musculus GN=Fkbp2 PE=1 SV=1	32711.8	4673.11	0.00523336
+	Q60994	Adiponectin OS=Mus musculus GN=Adipoq PE=1 SV=2	32247	2931.55	0.00515901
	E9PV24	Fibrinogen alpha chain OS=Mus musculus GN=Fga PE=2 SV=1	31544.8	901.28	0.00504666
	Q9QXT0	Protein canopy homolog 2 OS=Mus musculus GN=Cnpy2 PE=1 SV=1	30786.3	2798.75	0.00492531
	O08795	Glucosidase 2 subunit beta OS=Mus musculus GN=Prkcsh PE=1 SV=1	29522.9	1845.18	0.00472319
+	P01887	Beta-2-microglobulin OS=Mus musculus GN=B2m PE=1 SV=2	27937.1	4656.18	0.00446948
	Q61739	Integrin alpha-6 OS=Mus musculus GN=Itga6 PE=1 SV=3	27875.4	516.211	0.00445962
	P32261	Antithrombin-III OS=Mus musculus GN=Serpinc1 PE=1 SV=1	26481.2	913.146	0.00423657
+	P97927	Laminin subunit alpha-4 OS=Mus musculus GN=Lama4 PE=1 SV=2	26386.2	314.122	0.00422137
	Q62000	Mimecan OS=Mus musculus GN=Ogn PE=2 SV=1	26370.9	1883.64	0.00421892
	Q62087	Serum paraoxonase/lactonase 3 OS=Mus musculus GN=Pon3 PE=1 SV=2	24871.3	1913.18	0.00397902
	Q8R2Y2	Cell surface glycoprotein MUC18 OS=Mus musculus GN=Mcam PE=1 SV=1	24670.2	795.812	0.00394683
	P35564	Calnexin OS=Mus musculus GN=Canx PE=1 SV=1	24367.9	1015.33	0.00389847
	P19324	Serpin H1 OS=Mus musculus GN=Serpinh1 PE=1 SV=3	24034.2	1044.96	0.00384508
	Q9WUU7	Cathepsin Z OS=Mus musculus GN=Ctsz PE=2 SV=1	23767.3	1828.25	0.00380239
+	P03953	Complement factor D OS=Mus musculus GN=Cfd PE=1 SV=1	23418.2	2602.02	0.00374653
	Q8K4Z3	NAD(P)H-hydrate epimerase OS=Mus musculus GN=Apoa1bp PE=1 SV=1	23105.3	1650.38	0.00369647
	Q922R8	Protein disulfide-isomerase A6 OS=Mus musculus GN=Pdia6 PE=1 SV=3	23082.2	1357.78	0.00369278
+	P01027	Complement C3 OS=Mus musculus GN=C3 PE=1 SV=3	22305.8	223.058	0.00356857
	Q8BFR4	N-acetylglucosamine-6-sulfatase OS=Mus musculus GN=Gns PE=2 SV=1	22281.6	856.983	0.00356469
	O09164	Extracellular superoxide dismutase [Cu-Zn] OS=Mus musculus GN=Sod3 PE=1 SV=1	21973.7	2197.37	0.00351544
	Q9CQU0	Thioredoxin domain-containing protein 12 OS=Mus musculus GN=Txndc12 PE=2 SV=1	21706.7	2170.67	0.00347273
+	Q62009	Periostin OS=Mus musculus GN=Postn PE=1 SV=2	20700.1	544.74	0.00331169
	O88322	Nidogen-2 OS=Mus musculus GN=Nid2 PE=1 SV=2	20473.3	393.717	0.0032754
	Q91WU0	Expressed sequence AU018778 OS=Mus musculus GN=Ces1f PE=2 SV=1	20340.8	701.408	0.00325421
	P08003	Protein disulfide-isomerase A4 OS=Mus musculus GN=Pdia4 PE=1 SV=3	20041.6	572.617	0.00320633
+	P97290	Plasma protease C1 inhibitor OS=Mus musculus GN=Serping1 PE=1 SV=3	19343.3	879.241	0.00309462
+	P08122	Collagen alpha-2(IV) chain OS=Mus musculus GN=Col4a2 PE=2 SV=4	18824.4	241.338	0.0030116
	Q8K3K7	1-acyl-sn-glycerol-3-phosphate acyltransferase beta OS=Mus musculus GN=Agpat2 PE=2 SV=1	18384.8	1225.65	0.00294127
	Q9CXE7	Transmembrane emp24 domain-containing protein 5 OS=Mus musculus GN=Tmed5 PE=2 SV=1	18352.1	1529.34	0.00293604
+	Q62165	Dystroglycan OS=Mus musculus GN=Dag1 PE=1 SV=4	17975.4	485.821	0.00287577
+	Q9QZZ6	Dermatopontin OS=Mus musculus GN=Dpt PE=2 SV=1	17824.3	2228.04	0.0028516
	Q9QZJ6	Microfibrillar-associated protein 5 OS=Mus musculus GN=Mfap5 PE=2 SV=1	16636.8	2079.6	0.00266162
	P28653	Biglycan OS=Mus musculus GN=Bgn PE=2 SV=1	16546.6	973.329	0.00264719
+	P11276	Fibronectin OS=Mus musculus GN=Fn1 PE=1 SV=4	16254.7	157.813	0.00260049
	Q8R1S0	Ubiquinone biosynthesis monooxygenase COQ6 OS=Mus musculus GN=Coq6 PE=1 SV=3	16120.5	767.645	0.00257903
	Q61292	Laminin subunit beta-2 OS=Mus musculus GN=Lamb2 PE=2 SV=2	15788.6	181.479	0.00252593
	Q1ERP8	CMRF35-like molecule 9 OS=Mus musculus GN=Cd300lg PE=1 SV=1	15464.9	966.559	0.00247414
+	Q9JK53	Prolargin OS=Mus musculus GN=Prelp PE=1 SV=2	15343.6	639.315	0.00245472
+	Q02819	Nucleobindin-1 OS=Mus musculus GN=Nucb1 PE=1 SV=2	15156.4	561.348	0.00242478
	Q9WTR5	Cadherin-13 OS=Mus musculus GN=Cdh13 PE=1 SV=2	14404.3	480.143	0.00230445
	Q8BHN3	Neutral alpha-glucosidase AB OS=Mus musculus GN=Ganab PE=1 SV=1	14344.3	333.588	0.00229485
	Q06770	Corticosteroid-binding globulin OS=Mus musculus GN=Serpina6 PE=1 SV=1	13533.8	751.878	0.00216519
+	Q61147	Ceruloplasmin OS=Mus musculus GN=Cp PE=1 SV=2	13314.2	261.062	0.00213005
	P09055	Integrin beta-1 OS=Mus musculus GN=Itgb1 PE=1 SV=1	13077.3	384.627	0.00209216
	O08807	Peroxiredoxin-4 OS=Mus musculus GN=Prdx4 PE=1 SV=1	13025.8	814.11	0.00208391
	P97300	Neuroplastin OS=Mus musculus GN=Nptn PE=1 SV=3	12992.6	649.63	0.00207861
	Q9ESB3	Histidine-rich glycoprotein OS=Mus musculus GN=Hrg PE=1 SV=2	12849.1	558.658	0.00205565
	Q8VHY0	Chondroitin sulfate proteoglycan 4 OS=Mus musculus GN=Cspg4 PE=1 SV=3	12701.9	162.844	0.00203209
	Q06890	Clusterin OS=Mus musculus GN=Clu PE=1 SV=1	12277.2	646.168	0.00196415
	P28481	Collagen alpha-1(II) chain OS=Mus musculus GN=Col2a1 PE=1 SV=2	12211.1	167.275	0.00195358
	Q9DBL7	Bifunctional coenzyme A synthase OS=Mus musculus GN=Coasy PE=1 SV=2	12187.9	761.742	0.00194986
	Q99MQ4	Asporin OS=Mus musculus GN=Aspn PE=1 SV=1	12143.9	674.659	0.00194282
	Q9R069	Basal cell adhesion molecule OS=Mus musculus GN=Bcam PE=2 SV=1	11537.6	372.181	0.00184583
+	P02463	Collagen alpha-1(IV) chain OS=Mus musculus GN=Col4a1 PE=2 SV=4	11358.6	157.758	0.00181719
+	Q920A5	Retinoid-inducible serine carboxypeptidase OS=Mus musculus GN=Scpep1 PE=2 SV=2	10869.4	603.854	0.00173892
+	O35206	Collagen alpha-1(XV) chain OS=Mus musculus GN=Col15a1 PE=1 SV=2	10612.1	265.302	0.00169776
	P08071	Lactotransferrin OS=Mus musculus GN=Ltf PE=2 SV=4	10315.9	234.452	0.00165037
	P15089	Mast cell carboxypeptidase A OS=Mus musculus GN=Cpa3 PE=2 SV=1	10258	446.002	0.00164112
	P05622	Platelet-derived growth factor receptor beta OS=Mus musculus GN=Pdgfrb PE=1 SV=1	10203.4	237.288	0.00163238
+	Q9R013	Cathepsin F OS=Mus musculus GN=Ctsf PE=2 SV=1	9954.96	432.824	0.00159263
	Q9JKR6	Hypoxia up-regulated protein 1 OS=Mus musculus GN=Hyou1 PE=1 SV=1	9791.48	191.99	0.00156648
	Q9CXI5	Mesencephalic astrocyte-derived neurotrophic factor OS=Mus musculus GN=Manf PE=1 SV=1	9731.33	1081.26	0.00155686
	Q05186	Reticulocalbin-1 OS=Mus musculus GN=Rcn1 PE=1 SV=1	9613.06	686.647	0.00153794
	P57759	Endoplasmic reticulum resident protein 29 OS=Mus musculus GN=Erp29 PE=1 SV=2	9562	796.833	0.00152977
+	A6X935	Inter alpha-trypsin inhibitor, heavy chain 4 OS=Mus musculus GN=Itih4 PE=1 SV=2	9511.85	226.473	0.00152174
+	Q61398	Procollagen C-endopeptidase enhancer 1 OS=Mus musculus GN=Pcolce PE=1 SV=2	9456.37	497.704	0.00151287
	P07758	Cluster of Alpha-1-antitrypsin 1-1 OS=Mus musculus GN=Serpina1a PE=1 SV=4 (P07758)	9347.62	584.226	0.00149547
+	P21460	Cystatin-C OS=Mus musculus GN=Cst3 PE=2 SV=2	9312.01	1164	0.00148977
	P20918	Plasminogen OS=Mus musculus GN=Plg PE=1 SV=3	9266.46	215.499	0.00148248
+	O88531	Palmitoyl-protein thioesterase 1 OS=Mus musculus GN=Ppt1 PE=2 SV=2	9229.04	659.217	0.0014765
#	P55284	Cadherin-5 OS=Mus musculus GN=Cdh5 PE=1 SV=2	9166.57	269.605	0.0014665
	Q9QXC1	Fetuin-B OS=Mus musculus GN=Fetub PE=1 SV=1	8971.13	560.696	0.00143524
	P70302	Stromal interaction molecule 1 OS=Mus musculus GN=Stim1 PE=1 SV=2	8749.64	282.246	0.0013998
	Q8VBT0	Thioredoxin-related transmembrane protein 1 OS=Mus musculus GN=Tmx1 PE=1 SV=1	8722.87	872.287	0.00139552
	P27573	Myelin protein P0 OS=Mus musculus GN=Mpz PE=1 SV=1	8563.44	951.493	0.00137001
	P43025	Tetranectin OS=Mus musculus GN=Clec3b PE=1 SV=2	8535.24	1219.32	0.0013655
+	Q9D1Q6	Endoplasmic reticulum resident protein 44 OS=Mus musculus GN=Erp44 PE=1 SV=1	8503.27	447.54	0.00136039
	O89020	Afamin OS=Mus musculus GN=Afm PE=1 SV=2	8432.23	255.522	0.00134902
	P0CW02	Lymphocyte antigen 6C1 OS=Mus musculus GN=Ly6c1 PE=2 SV=1	8248.65	1649.73	0.00131965
	Q07079	Insulin-like growth factor-binding protein 5 OS=Mus musculus GN=Igfbp5 PE=1 SV=1	8209.79	631.522	0.00131343
	P06909	Complement factor H OS=Mus musculus GN=Cfh PE=1 SV=2	8176.41	146.007	0.00130809
	P52430	Serum paraoxonase/arylesterase 1 OS=Mus musculus GN=Pon1 PE=1 SV=2	8136.42	581.173	0.0013017
+	Q61646	Haptoglobin OS=Mus musculus GN=Hp PE=1 SV=1	8132.66	428.035	0.00130109
	Q61247	Alpha-2-antiplasmin OS=Mus musculus GN=Serpinf2 PE=1 SV=1	8083.24	449.069	0.00129319
	P00687	Cluster of Alpha-amylase 1 OS=Mus musculus GN=Amy1 PE=1 SV=2 (P00687)	8042.52	365.569	0.00128667
	P01633	Ig kappa chain V19-17 OS=Mus musculus GN=Igk-V19-17 PE=1 SV=1	7843.05	1568.61	0.00125476
	P17047	Lysosome-associated membrane glycoprotein 2 OS=Mus musculus GN=Lamp2 PE=2 SV=2	7764.03	388.202	0.00124212
	Q9CQF9	Prenylcysteine oxidase OS=Mus musculus GN=Pcyox1 PE=1 SV=1	7382.15	307.59	0.00118102
#	P55302	Alpha-2-macroglobulin receptor-associated protein OS=Mus musculus GN=Lrpap1 PE=1 SV=1	7337.01	386.158	0.0011738
	P31809	Cluster of Carcinoembryonic antigen-related cell adhesion molecule 1 OS=Mus musculus GN=Ceacam1 PE=1 SV=1 (P31809)	7306.99	456.687	0.001169
	Q91YQ5	Dolichyl-diphosphooligosaccharide--protein glycosyltransferase subunit 1 OS=Mus musculus GN=Rpn1 PE=1 SV=1	7223.07	200.641	0.00115558
+	Q8BND5	Sulfhydryl oxidase 1 OS=Mus musculus GN=Qsox1 PE=1 SV=1	7220.99	185.154	0.00115524
	Q8R1V4	Transmembrane emp24 domain-containing protein 4 OS=Mus musculus GN=Tmed4 PE=2 SV=1	6916.04	532.003	0.00110646
	P24668	Cation-dependent mannose-6-phosphate receptor OS=Mus musculus GN=M6pr PE=1 SV=1	6894.47	430.905	0.001103
	P31428	Dipeptidase 1 OS=Mus musculus GN=Dpep1 PE=1 SV=2	6828.94	310.407	0.00109252
	Q9R0M4	Podocalyxin OS=Mus musculus GN=Podxl PE=1 SV=2	6700.06	609.097	0.0010719
+	P04186	Complement factor B OS=Mus musculus GN=Cfb PE=1 SV=2	6591.24	183.09	0.00105449
	Q61703	Inter-alpha-trypsin inhibitor heavy chain H2 OS=Mus musculus GN=Itih2 PE=1 SV=1	6348.78	141.084	0.0010157
	P32507	Nectin-2 OS=Mus musculus GN=Pvrl2 PE=1 SV=2	6296.29	273.752	0.00100731
	P01029	Complement C4-B OS=Mus musculus GN=C4b PE=1 SV=3	6126.65	78.5468	0.000980166
	P01639	Ig kappa chain V-V region MOPC 41 OS=Mus musculus GN=Gm5571 PE=1 SV=1	5712.26	1428.07	0.00091387
	P19221	Prothrombin OS=Mus musculus GN=F2 PE=1 SV=1	5675.88	195.72	0.000908049
	Q9QWR8	Alpha-N-acetylgalactosaminidase OS=Mus musculus GN=Naga PE=2 SV=2	5658.09	257.186	0.000905203
	P55002	Microfibrillar-associated protein 2 OS=Mus musculus GN=Mfap2 PE=2 SV=1	5541.44	1108.29	0.00088654
	O89103	Complement component C1q receptor OS=Mus musculus GN=Cd93 PE=1 SV=1	5471.11	248.687	0.00087529
	Q6P5E4	UDP-glucose:glycoprotein glucosyltransferase 1 OS=Mus musculus GN=Uggt1 PE=1 SV=4	5421.04	73.2573	0.00086728
	Q80Z24	Neuronal growth regulator 1 OS=Mus musculus GN=Negr1 PE=1 SV=1	5386.57	414.352	0.000861764
	Q9ERE7	LDLR chaperone MESD OS=Mus musculus GN=Mesdc2 PE=1 SV=1	5198.01	433.168	0.000831598
	P97333	Neuropilin-1 OS=Mus musculus GN=Nrp1 PE=1 SV=2	5137.5	125.305	0.000821917
+	Q99P87	Resistin OS=Mus musculus GN=Retn PE=1 SV=1	4956.69	991.339	0.000792991
	Q61129	Complement factor I OS=Mus musculus GN=Cfi PE=1 SV=3	4945.35	149.859	0.000791177
	Q99KN9	Clathrin interactor 1 OS=Mus musculus GN=Clint1 PE=1 SV=2	4933.57	259.662	0.000789292
	Q8CFX1	GDH/6PGL endoplasmic bifunctional protein OS=Mus musculus GN=H6pd PE=1 SV=2	4899.45	144.101	0.000783833
+	Q91WP6	Cluster of Serine protease inhibitor A3N OS=Mus musculus GN=Serpina3n PE=1 SV=1 (Q91WP6)	4889.54	212.589	0.000782247
	Q60997	Deleted in malignant brain tumors 1 protein OS=Mus musculus GN=Dmbt1 PE=1 SV=2	4844.6	93.1654	0.000775058
	Q8K3A0	Iron-sulfur cluster co-chaperone protein HscB, mitochondrial OS=Mus musculus GN=Hscb PE=2 SV=2	4836.63	302.289	0.000773782
	P01592	Immunoglobulin J chain OS=Mus musculus GN=Igj PE=2 SV=4	4730.99	591.373	0.000756882
	Q9WVJ3	Carboxypeptidase Q OS=Mus musculus GN=Cpq PE=2 SV=1	4585.75	241.355	0.000733646
	Q9D0F3	Protein ERGIC-53 OS=Mus musculus GN=Lman1 PE=2 SV=1	4561.03	228.051	0.000729691
	Q8K5B2	Multiple coagulation factor deficiency protein 2 homolog OS=Mus musculus GN=Mcfd2 PE=2 SV=1	4533.9	755.65	0.000725351
	P21812	Mast cell protease 4 OS=Mus musculus GN=Mcpt4 PE=1 SV=1	4519.79	410.89	0.000723094
	Q03734	Cluster of Serine protease inhibitor A3M OS=Mus musculus GN=Serpina3m PE=1 SV=2 (Q03734)	4508.47	214.689	0.000721283
	Q9QUR8	Semaphorin-7A OS=Mus musculus GN=Sema7a PE=1 SV=1	4502.05	125.057	0.000720255
	Q9D7N3	28S ribosomal protein S9, mitochondrial OS=Mus musculus GN=Mrps9 PE=2 SV=3	4444.61	177.784	0.000711066
	Q9CQ45	Neudesin OS=Mus musculus GN=Nenf PE=1 SV=1	4413.01	441.301	0.000706011
	P98156	Very low-density lipoprotein receptor OS=Mus musculus GN=Vldlr PE=1 SV=1	4372.35	89.2317	0.000699506
	Q9CY50	Translocon-associated protein subunit alpha OS=Mus musculus GN=Ssr1 PE=1 SV=1	4364.46	484.94	0.000698243
	Q8BIF0	CD99 antigen-like protein 2 OS=Mus musculus GN=Cd99l2 PE=1 SV=1	4352.67	362.722	0.000696356
	O35114	Lysosome membrane protein 2 OS=Mus musculus GN=Scarb2 PE=1 SV=3	4352.49	207.262	0.000696329
	O08547	Vesicle-trafficking protein SEC22b OS=Mus musculus GN=Sec22b PE=1 SV=3	4332.34	361.029	0.000693105
	Q8BLY1	SPARC-related modular calcium-binding protein 1 OS=Mus musculus GN=Smoc1 PE=2 SV=2	4328.81	206.134	0.000692539
	Q9DCI9	39S ribosomal protein L32, mitochondrial OS=Mus musculus GN=Mrpl32 PE=2 SV=1	4296.97	429.697	0.000687445
+	P08226	Apolipoprotein E OS=Mus musculus GN=Apoe PE=1 SV=2	4283.65	285.577	0.000685315
	O55186	CD59A glycoprotein OS=Mus musculus GN=Cd59a PE=2 SV=1	4274.71	1068.68	0.000683884
	Q80X85	28S ribosomal protein S7, mitochondrial OS=Mus musculus GN=Mrps7 PE=2 SV=1	4220.56	324.659	0.000675222
	Q07456	Protein AMBP OS=Mus musculus GN=Ambp PE=2 SV=2	4180.23	220.012	0.000668769
+	P21956	Lactadherin OS=Mus musculus GN=Mfge8 PE=1 SV=3	4131.35	196.731	0.00066095
+	Q01149	Collagen alpha-2(I) chain OS=Mus musculus GN=Col1a2 PE=2 SV=2	4117.45	61.4544	0.000658725
	P28828	Receptor-type tyrosine-protein phosphatase mu OS=Mus musculus GN=Ptprm PE=2 SV=2	3994	67.6948	0.000638975
	Q9ERR7	15 kDa selenoprotein OS=Mus musculus GN=Sep15 PE=1 SV=3	3984.9	442.767	0.00063752
	A2APY7	NADH dehydrogenase [ubiquinone] 1 alpha subcomplex assembly factor 5 OS=Mus musculus GN=Ndufaf5 PE=2 SV=1	3825.73	239.108	0.000612056
	O54734	Dolichyl-diphosphooligosaccharide--protein glycosyltransferase 48 kDa subunit OS=Mus musculus GN=Ddost PE=1 SV=2	3771.31	198.49	0.00060335
	P01635	Ig kappa chain V-V region K2 (Fragment) OS=Mus musculus PE=1 SV=1	3736.71	533.815	0.000597813
	Q9D7V9	N-acylethanolamine-hydrolyzing acid amidase OS=Mus musculus GN=Naaa PE=2 SV=2	3647.53	243.169	0.000583546
	Q99KW9	T-cell immunomodulatory protein OS=Mus musculus GN=Itfg1 PE=2 SV=2	3600.45	200.025	0.000576015
	Q9WUZ9	Ectonucleoside triphosphate diphosphohydrolase 5 OS=Mus musculus GN=Entpd5 PE=1 SV=1	3580.32	188.438	0.000572794
	Q9CZ83	39S ribosomal protein L55, mitochondrial OS=Mus musculus GN=Mrpl55 PE=2 SV=1	3561.66	445.208	0.000569809
	Q9Z0J0	Epididymal secretory protein E1 OS=Mus musculus GN=Npc2 PE=1 SV=1	3506.63	500.948	0.000561005
	Q61001	Laminin subunit alpha-5 OS=Mus musculus GN=Lama5 PE=1 SV=4	3454.48	24.4999	0.000552662
+	P16675	Lysosomal protective protein OS=Mus musculus GN=Ctsa PE=1 SV=1	3422.69	171.134	0.000547574
	Q62186	Translocon-associated protein subunit delta OS=Mus musculus GN=Ssr4 PE=2 SV=1	3395.18	565.864	0.000543175
	Q03311	Cholinesterase OS=Mus musculus GN=Bche PE=2 SV=2	3318.53	122.908	0.000530911
	Q9JK81	UPF0160 protein MYG1, mitochondrial OS=Mus musculus GN=Myg1 PE=1 SV=1	3312.36	138.015	0.000529924
	Q9DBH5	Vesicular integral-membrane protein VIP36 OS=Mus musculus GN=Lman2 PE=2 SV=2	3267.86	171.993	0.000522805
	P01637	Cluster of Ig kappa chain V-V region T1 OS=Mus musculus PE=4 SV=1 (P01637)	3244.89	811.223	0.00051913
	Q8BQ47	Protein canopy homolog 4 OS=Mus musculus GN=Cnpy4 PE=1 SV=1	3194.23	266.186	0.000511025
	Q61702	Inter-alpha-trypsin inhibitor heavy chain H1 OS=Mus musculus GN=Itih1 PE=1 SV=2	3191.41	79.7852	0.000510574
+	Q3U962	Collagen alpha-2(V) chain OS=Mus musculus GN=Col5a2 PE=1 SV=1	3172.67	48.0707	0.000507576
	Q99KK9	Probable histidine--tRNA ligase, mitochondrial OS=Mus musculus GN=Hars2 PE=2 SV=1	3075.54	93.1982	0.000492037
	Q3TAS6	ER membrane protein complex subunit 10 OS=Mus musculus GN=Emc10 PE=2 SV=2	3074.55	384.319	0.000491879
	Q6ZQI3	Malectin OS=Mus musculus GN=Mlec PE=2 SV=2	3072.42	192.026	0.000491538
	Q9QWK4	CD5 antigen-like OS=Mus musculus GN=Cd5l PE=1 SV=3	3039.73	138.169	0.000486307
+	Q9Z0M5	Lysosomal acid lipase/cholesteryl ester hydrolase OS=Mus musculus GN=Lipa PE=2 SV=2	3019.97	158.946	0.000483146
	Q61559	IgG receptor FcRn large subunit p51 OS=Mus musculus GN=Fcgrt PE=1 SV=1	3016.97	335.219	0.000482666
	P33622	Apolipoprotein C-III OS=Mus musculus GN=Apoc3 PE=1 SV=2	3008.6	601.72	0.000481328
	Q9EQH2	Endoplasmic reticulum aminopeptidase 1 OS=Mus musculus GN=Erap1 PE=2 SV=2	2939.79	62.5488	0.00047032
	Q61704	Inter-alpha-trypsin inhibitor heavy chain H3 OS=Mus musculus GN=Itih3 PE=1 SV=3	2803.35	82.4514	0.000448491
	Q05117	Tartrate-resistant acid phosphatase type 5 OS=Mus musculus GN=Acp5 PE=2 SV=2	2797.49	233.124	0.000447553
	Q64726	Zinc-alpha-2-glycoprotein OS=Mus musculus GN=Azgp1 PE=1 SV=2	2789.55	174.347	0.000446284
	Q19LI2	Alpha-1B-glycoprotein OS=Mus musculus GN=A1bg PE=1 SV=1	2754.64	110.186	0.000440698
+	P28798	Granulins OS=Mus musculus GN=Grn PE=1 SV=2	2681.53	116.588	0.000429001
	E9Q414	Apolipoprotein B-100 OS=Mus musculus GN=Apob PE=1 SV=1	2647.31	11.8714	0.000423527
	Q2VLH6	Scavenger receptor cysteine-rich type 1 protein M130 OS=Mus musculus GN=Cd163 PE=2 SV=2	2643.26	49.8729	0.000422879
	P20060	Beta-hexosaminidase subunit beta OS=Mus musculus GN=Hexb PE=2 SV=2	2624.48	97.2028	0.000419874
	Q61830	Macrophage mannose receptor 1 OS=Mus musculus GN=Mrc1 PE=1 SV=2	2622.65	36.4256	0.000419581
	Q9D773	39S ribosomal protein L2, mitochondrial OS=Mus musculus GN=Mrpl2 PE=2 SV=1	2604.88	173.659	0.000416739
	A6H6E2	Multimerin-2 OS=Mus musculus GN=Mmrn2 PE=2 SV=1	2598.75	57.7501	0.000415759
	P21844	Chymase OS=Mus musculus GN=Cma1 PE=1 SV=2	2588.69	235.335	0.000414148
	P01898	H-2 class I histocompatibility antigen, Q10 alpha chain OS=Mus musculus GN=H2-Q10 PE=1 SV=3	2549.38	149.964	0.00040786
	P26262	Plasma kallikrein OS=Mus musculus GN=Klkb1 PE=1 SV=2	2483.81	65.3634	0.00039737
+	Q07797	Galectin-3-binding protein OS=Mus musculus GN=Lgals3bp PE=1 SV=1	2474.79	103.116	0.000395927
+	P06797	Cathepsin L1 OS=Mus musculus GN=Ctsl PE=1 SV=2	2471.77	205.981	0.000395444
	P03911	NADH-ubiquinone oxidoreductase chain 4 OS=Mus musculus GN=Mtnd4 PE=1 SV=1	2460.22	205.018	0.000393595
	O09161	Calsequestrin-2 OS=Mus musculus GN=Casq2 PE=1 SV=3	2440.39	174.314	0.000390423
	Q9DBD0	Inhibitor of carbonic anhydrase OS=Mus musculus GN=Ica PE=1 SV=1	2414.52	67.07	0.000386284
+	Q9WVH9	Fibulin-5 OS=Mus musculus GN=Fbln5 PE=2 SV=1	2404.9	141.465	0.000384745
	P15209	BDNF/NT-3 growth factors receptor OS=Mus musculus GN=Ntrk2 PE=1 SV=1	2398.59	72.6845	0.000383736
	Q3UPR9	Somatomedin-B and thrombospondin type-1 domain-containing protein OS=Mus musculus GN=Sbspon PE=2 SV=1	2397.96	159.864	0.000383635
	P17439	Glucosylceramidase OS=Mus musculus GN=Gba PE=1 SV=1	2387.7	108.532	0.000381993
	Q99KV1	DnaJ homolog subfamily B member 11 OS=Mus musculus GN=Dnajb11 PE=1 SV=1	2360.4	138.847	0.000377626
	Q32NY4	Metal transporter CNNM3 OS=Mus musculus GN=Cnnm3 PE=1 SV=2	2360.3	65.5639	0.00037761
	Q9WV91	Prostaglandin F2 receptor negative regulator OS=Mus musculus GN=Ptgfrn PE=1 SV=2	2347.22	49.9408	0.000375517
	P82198	Transforming growth factor-beta-induced protein ig-h3 OS=Mus musculus GN=Tgfbi PE=2 SV=1	2325.5	75.0161	0.000372042
	Q6GQT9	Nodal modulator 1 OS=Mus musculus GN=Nomo1 PE=1 SV=1	2297.82	33.7915	0.000367615
	P29788	Vitronectin OS=Mus musculus GN=Vtn PE=1 SV=2	2256.06	118.74	0.000360934
	Q9CPT4	UPF0556 protein C19orf10 homolog OS=Mus musculus GN=D17Wsu104e PE=2 SV=1	2246.65	374.441	0.000359428
	O54998	Peptidyl-prolyl cis-trans isomerase FKBP7 OS=Mus musculus GN=Fkbp7 PE=1 SV=1	2216.07	147.738	0.000354535
+	Q61508	Extracellular matrix protein 1 OS=Mus musculus GN=Ecm1 PE=1 SV=2	2200.36	73.3452	0.000352022
	P54818	Galactocerebrosidase OS=Mus musculus GN=Galc PE=1 SV=2	2199.28	87.9713	0.00035185
	P97821	Dipeptidyl peptidase 1 OS=Mus musculus GN=Ctsc PE=2 SV=1	2196.57	104.599	0.000351416
	Q9D0L4	Uncharacterized aarF domain-containing protein kinase 1 OS=Mus musculus GN=Adck1 PE=2 SV=1	2187.9	84.15	0.000350029
	Q9DBB9	Carboxypeptidase N subunit 2 OS=Mus musculus GN=Cpn2 PE=1 SV=2	2179.56	90.8149	0.000348694
	Q07113	Cation-independent mannose-6-phosphate receptor OS=Mus musculus GN=Igf2r PE=1 SV=1	2111.75	18.855	0.000337847
	O70362	Phosphatidylinositol-glycan-specific phospholipase D OS=Mus musculus GN=Gpld1 PE=1 SV=1	2103.49	48.9184	0.000336524
	Q9Z247	Peptidyl-prolyl cis-trans isomerase FKBP9 OS=Mus musculus GN=Fkbp9 PE=1 SV=1	2100.55	87.5229	0.000336054
	Q8C165	Probable carboxypeptidase PM20D1 OS=Mus musculus GN=Pm20d1 PE=2 SV=1	2097.34	80.667	0.000335541
	Q91XD7	Cysteine-rich with EGF-like domain protein 1 OS=Mus musculus GN=Creld1 PE=2 SV=1	2083.62	99.2198	0.000333345
	Q61543	Golgi apparatus protein 1 OS=Mus musculus GN=Glg1 PE=1 SV=1	2010.21	33.5034	0.000321601
	O08532	Voltage-dependent calcium channel subunit alpha-2/delta-1 OS=Mus musculus GN=Cacna2d1 PE=1 SV=1	1982.81	38.8786	0.000317218
	Q4ZJN1	Complement C1q and tumor necrosis factor-related protein 9 OS=Mus musculus GN=C1qtnf9 PE=1 SV=1	1941.31	107.851	0.000310579
	Q08481	Platelet endothelial cell adhesion molecule OS=Mus musculus GN=Pecam1 PE=1 SV=1	1932.08	52.2183	0.000309101
	P12265	Beta-glucuronidase OS=Mus musculus GN=Gusb PE=2 SV=2	1900.04	63.3346	0.000303976
	Q9DCL2	MIP18 family protein FAM96A OS=Mus musculus GN=Fam96a PE=2 SV=1	1829.82	261.402	0.000292741
	P49182	Heparin cofactor 2 OS=Mus musculus GN=Serpind1 PE=1 SV=1	1817.02	79.0009	0.000290694
	Q00724	Retinol-binding protein 4 OS=Mus musculus GN=Rbp4 PE=2 SV=2	1816.5	165.137	0.000290611
	P70274	Selenoprotein P OS=Mus musculus GN=Sepp1 PE=2 SV=3	1809.56	100.531	0.0002895
	Q923K4	tRNA modification GTPase GTPBP3, mitochondrial OS=Mus musculus GN=Gtpbp3 PE=2 SV=1	1782.71	93.827	0.000285205
	A2A863	Integrin beta-4 OS=Mus musculus GN=Itgb4 PE=2 SV=1	1774.92	18.1114	0.000283959
	Q8CIF4	Biotinidase OS=Mus musculus GN=Btd PE=1 SV=2	1756.16	83.6266	0.000280957
	Q9WU79	Proline dehydrogenase 1, mitochondrial OS=Mus musculus GN=Prodh PE=1 SV=2	1747.9	56.3839	0.000279636
	Q9D379	Epoxide hydrolase 1 OS=Mus musculus GN=Ephx1 PE=1 SV=2	1672.8	64.3386	0.000267622
	P35441	Thrombospondin-1 OS=Mus musculus GN=Thbs1 PE=1 SV=1	1634.39	25.9427	0.000261476
	Q8BGT0	Osteopetrosis-associated transmembrane protein 1 OS=Mus musculus GN=Ostm1 PE=1 SV=1	1629.6	125.353	0.000260709
	P11680	Properdin OS=Mus musculus GN=Cfp PE=2 SV=2	1622.82	95.4601	0.000259625
	Q8BTJ4	Bis(5'-adenosyl)-triphosphatase enpp4 OS=Mus musculus GN=Enpp4 PE=1 SV=1	1621.86	85.3612	0.000259472
	Q8BHT6	Beta-1,3-glucosyltransferase OS=Mus musculus GN=B3galtl PE=2 SV=3	1618.96	67.4566	0.000259007
	Q9EP72	ER membrane protein complex subunit 7 OS=Mus musculus GN=Emc7 PE=2 SV=1	1610.34	178.926	0.000257628
	Q9DCT5	Stromal cell-derived factor 2 OS=Mus musculus GN=Sdf2 PE=2 SV=1	1575.69	196.961	0.000252085
	Q8CC36	Cerebral dopamine neurotrophic factor OS=Mus musculus GN=Cdnf PE=1 SV=1	1573.16	157.316	0.00025168
#	Q8BVU5	ADP-ribose pyrophosphatase, mitochondrial OS=Mus musculus GN=Nudt9 PE=2 SV=1	1558.11	103.874	0.000249272
	Q8CIZ8	von Willebrand factor OS=Mus musculus GN=Vwf PE=1 SV=2	1546.78	12.9982	0.00024746
	Q99K41	EMILIN-1 OS=Mus musculus GN=Emilin1 PE=1 SV=1	1522.23	30.4445	0.000243532
	Q9DBX3	Sushi domain-containing protein 2 OS=Mus musculus GN=Susd2 PE=1 SV=1	1486.05	49.535	0.000237744
	O88792	Junctional adhesion molecule A OS=Mus musculus GN=F11r PE=1 SV=2	1471.42	133.766	0.000235404
+	P11859	Angiotensinogen OS=Mus musculus GN=Agt PE=1 SV=1	1469.44	77.3388	0.000235086
	Q9CWD8	Iron-sulfur protein NUBPL OS=Mus musculus GN=Nubpl PE=2 SV=2	1463.09	112.545	0.000234071
	Q9CR20	Immediate early response 3-interacting protein 1 OS=Mus musculus GN=Ier3ip1 PE=2 SV=1	1454.17	363.544	0.000232645
	Q9DBG6	Dolichyl-diphosphooligosaccharide--protein glycosyltransferase subunit 2 OS=Mus musculus GN=Rpn2 PE=2 SV=1	1446.76	65.7619	0.000231459
	Q60715	Prolyl 4-hydroxylase subunit alpha-1 OS=Mus musculus GN=P4ha1 PE=2 SV=2	1445.75	57.8301	0.000231297
+	P70663	SPARC-like protein 1 OS=Mus musculus GN=Sparcl1 PE=2 SV=3	1433.16	46.2309	0.000229282
+	P49935	Pro-cathepsin H OS=Mus musculus GN=Ctsh PE=2 SV=2	1419.39	88.7121	0.00022708
	Q8VCI0	Phospholipase B-like 1 OS=Mus musculus GN=Plbd1 PE=1 SV=1	1418.28	61.6644	0.000226902
	O35448	Lysosomal thioesterase PPT2 OS=Mus musculus GN=Ppt2 PE=2 SV=1	1411.98	141.198	0.000225894
	P14106	Complement C1q subcomponent subunit B OS=Mus musculus GN=C1qb PE=1 SV=2	1388.57	115.714	0.000222148
	P31996	Macrosialin OS=Mus musculus GN=Cd68 PE=2 SV=1	1383.02	138.302	0.00022126
	Q9CYA0	Cysteine-rich with EGF-like domain protein 2 OS=Mus musculus GN=Creld2 PE=2 SV=1	1356.4	96.8856	0.000217002
	Q61735	Leukocyte surface antigen CD47 OS=Mus musculus GN=Cd47 PE=1 SV=2	1350.39	135.039	0.000216041
	Q08879	Fibulin-1 OS=Mus musculus GN=Fbln1 PE=1 SV=2	1339.5	41.8592	0.000214298
	O55026	Ectonucleoside triphosphate diphosphohydrolase 2 OS=Mus musculus GN=Entpd2 PE=1 SV=2	1333.54	66.6768	0.000213344
	Q6PHU5	Sortilin OS=Mus musculus GN=Sort1 PE=1 SV=1	1331.14	45.9014	0.000212961
	P09242	Alkaline phosphatase, tissue-nonspecific isozyme OS=Mus musculus GN=Alpl PE=1 SV=2	1305.33	45.0114	0.000208832
	P70158	Acid sphingomyelinase-like phosphodiesterase 3a OS=Mus musculus GN=Smpdl3a PE=2 SV=2	1300.7	72.2611	0.000208091
	Q9EPR5	VPS10 domain-containing receptor SorCS2 OS=Mus musculus GN=Sorcs2 PE=1 SV=2	1292.83	23.506	0.000206832
	P06684	Complement C5 OS=Mus musculus GN=C5 PE=1 SV=2	1292.44	16.5697	0.000206769
	Q3UMR5	Calcium uniporter protein, mitochondrial OS=Mus musculus GN=Mcu PE=1 SV=2	1288.09	75.7698	0.000206073
	Q9EQG7	Ectonucleotide pyrophosphatase/phosphodiesterase family member 5 OS=Mus musculus GN=Enpp5 PE=2 SV=3	1286.61	80.413	0.000205837
	Q99M71	Mammalian ependymin-related protein 1 OS=Mus musculus GN=Epdr1 PE=2 SV=1	1259.72	125.972	0.000201534
	Q921L3	Transmembrane and coiled-coil domain-containing protein 1 OS=Mus musculus GN=Tmco1 PE=2 SV=1	1247.77	207.961	0.000199623
	Q9D024	Coiled-coil domain-containing protein 47 OS=Mus musculus GN=Ccdc47 PE=2 SV=2	1243.47	62.1734	0.000198935
+	O89017	Legumain OS=Mus musculus GN=Lgmn PE=1 SV=1	1194.72	70.2778	0.000191136
	P11672	Neutrophil gelatinase-associated lipocalin OS=Mus musculus GN=Lcn2 PE=1 SV=1	1175.45	146.932	0.000188054
	Q9QXV0	ProSAAS OS=Mus musculus GN=Pcsk1n PE=1 SV=2	1134.73	94.5607	0.000181538
	O54901	OX-2 membrane glycoprotein OS=Mus musculus GN=Cd200 PE=1 SV=1	1133.53	125.947	0.000181346
	Q62313	Cluster of Trans-Golgi network integral membrane protein 1 OS=Mus musculus GN=Tgoln1 PE=1 SV=1 (Q62313)	1128.73	66.3958	0.000180579
	P97792	Coxsackievirus and adenovirus receptor homolog OS=Mus musculus GN=Cxadr PE=1 SV=1	1126.12	53.6247	0.000180161
	P54761	Ephrin type-B receptor 4 OS=Mus musculus GN=Ephb4 PE=1 SV=2	1119.55	22.3911	0.000179111
	Q5XG73	Acyl-CoA-binding domain-containing protein 5 OS=Mus musculus GN=Acbd5 PE=1 SV=1	1115.49	44.6197	0.000178461
	Q8R121	Protein Z-dependent protease inhibitor OS=Mus musculus GN=Serpina10 PE=1 SV=1	1104.99	46.0414	0.000176781
	A2AQ19	RNA polymerase-associated protein RTF1 homolog OS=Mus musculus GN=Rtf1 PE=1 SV=1	1101.81	30.6058	0.000176271
	Q01705	Neurogenic locus notch homolog protein 1 OS=Mus musculus GN=Notch1 PE=1 SV=3	1097.79	15.0382	0.000175629
	Q8BXZ1	Protein disulfide-isomerase TMX3 OS=Mus musculus GN=Tmx3 PE=1 SV=2	1083.01	49.2275	0.000173264
	P24638	Lysosomal acid phosphatase OS=Mus musculus GN=Acp2 PE=2 SV=2	1064.36	59.1309	0.00017028
	Q9ET22	Dipeptidyl peptidase 2 OS=Mus musculus GN=Dpp7 PE=2 SV=2	1049.87	58.3258	0.000167962
	Q8VHC3	Selenoprotein M OS=Mus musculus GN=Selm PE=1 SV=3	1043.38	149.055	0.000166925
	O08692	Myeloid bactenecin (F1) OS=Mus musculus GN=Ngp PE=2 SV=1	1014.58	84.5485	0.000162317
	Q61730	Interleukin-1 receptor accessory protein OS=Mus musculus GN=Il1rap PE=1 SV=1	1013.49	32.6933	0.000162143
	P39061	Collagen alpha-1(XVIII) chain OS=Mus musculus GN=Col18a1 PE=1 SV=4	1009.95	16.8325	0.000161575
	Q8R180	ERO1-like protein alpha OS=Mus musculus GN=Ero1l PE=1 SV=2	970.274	34.6526	0.000155228
	Q9ET66	Peptidase inhibitor 16 OS=Mus musculus GN=Pi16 PE=2 SV=1	969.647	44.0748	0.000155128
+	Q8BPB5	EGF-containing fibulin-like extracellular matrix protein 1 OS=Mus musculus GN=Efemp1 PE=2 SV=1	968.224	40.3427	0.0001549
	Q63961	Endoglin OS=Mus musculus GN=Eng PE=1 SV=2	965.147	41.9629	0.000154408
	Q99LJ1	Tissue alpha-L-fucosidase OS=Mus musculus GN=Fuca1 PE=2 SV=1	958.49	50.4468	0.000153343
	G5E8Q8	MCG115189 OS=Mus musculus GN=Gpr116 PE=4 SV=1	950.183	16.9675	0.000152014
	Q8C7X2	ER membrane protein complex subunit 1 OS=Mus musculus GN=Emc1 PE=1 SV=1	948.379	22.0553	0.000151725
	Q8BH97	Reticulocalbin-3 OS=Mus musculus GN=Rcn3 PE=2 SV=1	944.831	67.4879	0.000151158
	O88947	Coagulation factor X OS=Mus musculus GN=F10 PE=1 SV=1	931.581	42.3446	0.000149038
	Q8K4G1	Latent-transforming growth factor beta-binding protein 4 OS=Mus musculus GN=Ltbp4 PE=2 SV=2	920.13	12.4342	0.000147206
	Q91YW3	DnaJ homolog subfamily C member 3 OS=Mus musculus GN=Dnajc3 PE=1 SV=1	918.123	38.2551	0.000146885
	O35744	Chitinase-like protein 3 OS=Mus musculus GN=Chil3 PE=1 SV=2	913.902	48.1001	0.00014621
	Q8R2Z5	von Willebrand factor A domain-containing protein 1 OS=Mus musculus GN=Vwa1 PE=1 SV=1	911.574	50.643	0.000145837
	P50429	Arylsulfatase B OS=Mus musculus GN=Arsb PE=2 SV=3	907.472	41.2487	0.000145181
	O88207	Collagen alpha-1(V) chain OS=Mus musculus GN=Col5a1 PE=2 SV=2	898.86	10.7007	0.000143803
+	Q9R0E1	Procollagen-lysine,2-oxoglutarate 5-dioxygenase 3 OS=Mus musculus GN=Plod3 PE=1 SV=1	891.887	24.1051	0.000142688
	P15306	Thrombomodulin OS=Mus musculus GN=Thbd PE=1 SV=1	885.295	88.5295	0.000141633
	P10810	Monocyte differentiation antigen CD14 OS=Mus musculus GN=Cd14 PE=1 SV=1	873.606	54.6004	0.000139763
	Q9DC11	Plexin domain-containing protein 2 OS=Mus musculus GN=Plxdc2 PE=1 SV=1	863.333	45.4386	0.000138119
	P30412	Peptidyl-prolyl cis-trans isomerase C OS=Mus musculus GN=Ppic PE=1 SV=1	854.035	122.005	0.000136632
	P15261	Interferon gamma receptor 1 OS=Mus musculus GN=Ifngr1 PE=1 SV=3	851.849	42.5924	0.000136282
	Q99MB2	Mitochondrial fission regulator 1 OS=Mus musculus GN=Mtfr1 PE=1 SV=1	847.607	70.6339	0.000135603
	Q9DAU1	Protein canopy homolog 3 OS=Mus musculus GN=Cnpy3 PE=1 SV=1	840.855	49.4621	0.000134523
	Q07968	Coagulation factor XIII B chain OS=Mus musculus GN=F13b PE=1 SV=2	840.806	27.1228	0.000134515
+	P55065	Phospholipid transfer protein OS=Mus musculus GN=Pltp PE=1 SV=1	839.831	36.5144	0.000134359
	Q8K2C7	Protein OS-9 OS=Mus musculus GN=Os9 PE=1 SV=2	838.791	23.9655	0.000134193
+	P37889	Fibulin-2 OS=Mus musculus GN=Fbln2 PE=1 SV=2	832.749	17.7181	0.000133226
	Q61581	Insulin-like growth factor-binding protein 7 OS=Mus musculus GN=Igfbp7 PE=2 SV=3	829.353	51.8346	0.000132683
	P43406	Integrin alpha-V OS=Mus musculus GN=Itgav PE=1 SV=2	828.868	15.3494	0.000132606
	Q8BHC0	Lymphatic vessel endothelial hyaluronic acid receptor 1 OS=Mus musculus GN=Lyve1 PE=1 SV=1	812.709	67.7258	0.00013002
	P15116	Cadherin-2 OS=Mus musculus GN=Cdh2 PE=1 SV=2	799.596	25.7934	0.000127922
	P41317	Mannose-binding protein C OS=Mus musculus GN=Mbl2 PE=2 SV=2	798.23	66.5192	0.000127704
	Q8BI84	Melanoma inhibitory activity protein 3 OS=Mus musculus GN=Mia3 PE=1 SV=2	785.009	8.26325	0.000125589
	P16301	Phosphatidylcholine-sterol acyltransferase OS=Mus musculus GN=Lcat PE=1 SV=2	783.851	41.2553	0.000125404
	Q9WV85	Nucleoside diphosphate kinase 3 OS=Mus musculus GN=Nme3 PE=2 SV=3	779.954	64.9961	0.00012478
	P15208	Insulin receptor OS=Mus musculus GN=Insr PE=1 SV=2	779.413	11.2958	0.000124693
	Q61490	CD166 antigen OS=Mus musculus GN=Alcam PE=1 SV=3	778.346	29.9364	0.000124523
	Q01721	Growth arrest-specific protein 1 OS=Mus musculus GN=Gas1 PE=2 SV=2	776.334	48.5209	0.000124201
	Q91ZW2	GDP-fucose protein O-fucosyltransferase 1 OS=Mus musculus GN=Pofut1 PE=1 SV=1	771.149	40.5868	0.000123371
	O35657	Sialidase-1 OS=Mus musculus GN=Neu1 PE=1 SV=1	762.779	36.3228	0.000122032
	O35375	Neuropilin-2 OS=Mus musculus GN=Nrp2 PE=2 SV=2	753.911	16.0407	0.000120614
	Q8R2G4	Ecto-ADP-ribosyltransferase 3 OS=Mus musculus GN=Art3 PE=2 SV=2	753.652	41.8696	0.000120572
	Q8BYB9	Protein O-glucosyltransferase 1 OS=Mus musculus GN=Poglut1 PE=1 SV=2	744.528	33.8422	0.000119113
	Q8BJD1	Inter-alpha-trypsin inhibitor heavy chain H5 OS=Mus musculus GN=Itih5 PE=2 SV=1	736.968	13.1601	0.000117903
+	Q640N1	Adipocyte enhancer-binding protein 1 OS=Mus musculus GN=Aebp1 PE=1 SV=1	732.732	17.0403	0.000117225
	O70165	Ficolin-1 OS=Mus musculus GN=Fcn1 PE=1 SV=1	725.589	45.3493	0.000116083
	P11627	Neural cell adhesion molecule L1 OS=Mus musculus GN=L1cam PE=1 SV=1	710.717	13.4098	0.000113703
+	P08121	Collagen alpha-1(III) chain OS=Mus musculus GN=Col3a1 PE=1 SV=4	708.001	10.8923	0.000113269
	Q921X9	Protein disulfide-isomerase A5 OS=Mus musculus GN=Pdia5 PE=2 SV=1	707.302	30.7523	0.000113157
	P09470	Angiotensin-converting enzyme OS=Mus musculus GN=Ace PE=1 SV=3	701.994	12.1033	0.000112308
	Q5F2F2	Abhydrolase domain-containing protein 15 OS=Mus musculus GN=Abhd15 PE=2 SV=1	701.702	35.0851	0.000112261
	P29416	Beta-hexosaminidase subunit alpha OS=Mus musculus GN=Hexa PE=2 SV=2	698.226	31.7375	0.000111705
	Q3UQ28	Peroxidasin homolog OS=Mus musculus GN=Pxdn PE=2 SV=2	677.33	8.91224	0.000108362
+	Q9JJH1	Ribonuclease 4 OS=Mus musculus GN=Rnase4 PE=2 SV=1	677.045	96.7208	0.000108316
	Q9Z0M6	CD97 antigen OS=Mus musculus GN=Cd97 PE=1 SV=2	666.301	19.0372	0.000106597
+	O09159	Lysosomal alpha-mannosidase OS=Mus musculus GN=Man2b1 PE=2 SV=4	666.131	15.8603	0.00010657
	Q8CEE7	Retinol dehydrogenase 13 OS=Mus musculus GN=Rdh13 PE=2 SV=1	660.43	38.8488	0.000105658
	Q8R242	Di-N-acetylchitobiase OS=Mus musculus GN=Ctbs PE=2 SV=2	657.62	36.5345	0.000105209
#	Q00560	Interleukin-6 receptor subunit beta OS=Mus musculus GN=Il6st PE=1 SV=2	652.793	15.9218	0.000104436
	Q8R3Q0	Store-operated calcium entry-associated regulatory factor OS=Mus musculus GN=Saraf PE=2 SV=2	646.597	38.0351	0.000103445
	P12023	Amyloid beta A4 protein OS=Mus musculus GN=App PE=1 SV=3	646.303	19.0089	0.000103398
+	Q9R0E2	Procollagen-lysine,2-oxoglutarate 5-dioxygenase 1 OS=Mus musculus GN=Plod1 PE=1 SV=1	636.587	15.5265	0.000101844
	P57716	Nicastrin OS=Mus musculus GN=Ncstn PE=1 SV=3	631.266	22.5452	0.000100992
	P50428	Arylsulfatase A OS=Mus musculus GN=Arsa PE=2 SV=2	626.785	44.7703	0.000100275
	Q8BPG6	Sulfatase-modifying factor 2 OS=Mus musculus GN=Sumf2 PE=2 SV=2	620.505	41.367	9.92708e-05
	P09581	Macrophage colony-stimulating factor 1 receptor OS=Mus musculus GN=Csf1r PE=1 SV=3	610.246	19.0702	9.76296e-05
	P59481	VIP36-like protein OS=Mus musculus GN=Lman2l PE=2 SV=1	607.242	35.7201	9.7149e-05
	Q60648	Ganglioside GM2 activator OS=Mus musculus GN=Gm2a PE=1 SV=2	604.493	75.5617	9.67092e-05
+	Q60847	Collagen alpha-1(XII) chain OS=Mus musculus GN=Col12a1 PE=2 SV=3	602.794	4.12873	9.64373e-05
	P70206	Plexin-A1 OS=Mus musculus GN=Plxna1 PE=1 SV=1	600.069	6.45236	9.60014e-05
	Q925F2	Endothelial cell-selective adhesion molecule OS=Mus musculus GN=Esam PE=1 SV=1	599.195	26.0519	9.58615e-05
	P08905	Lysozyme C-2 OS=Mus musculus GN=Lyz2 PE=1 SV=2	589.851	98.3085	9.43667e-05
	P50608	Fibromodulin OS=Mus musculus GN=Fmod PE=2 SV=1	588.702	45.2847	9.41828e-05
	P13597	Intercellular adhesion molecule 1 OS=Mus musculus GN=Icam1 PE=1 SV=1	586.4	23.456	9.38145e-05
	Q8BM72	Heat shock 70 kDa protein 13 OS=Mus musculus GN=Hspa13 PE=2 SV=1	580.571	26.3896	9.28819e-05
	Q8R422	CD109 antigen OS=Mus musculus GN=Cd109 PE=2 SV=1	577.265	9.31073	9.23532e-05
	Q8CIT9	Suprabasin OS=Mus musculus GN=Sbsn PE=2 SV=1	576.91	14.7926	9.22962e-05
	Q8VEB4	Group XV phospholipase A2 OS=Mus musculus GN=Pla2g15 PE=1 SV=1	567.585	33.3873	9.08044e-05
	Q8R4Y4	Stabilin-1 OS=Mus musculus GN=Stab1 PE=1 SV=1	567.386	5.67386	9.07726e-05
	Q61576	Peptidyl-prolyl cis-trans isomerase FKBP10 OS=Mus musculus GN=Fkbp10 PE=1 SV=2	562.109	15.6141	8.99284e-05
	P62342	Selenoprotein T OS=Mus musculus GN=Selt PE=2 SV=2	555.434	50.494	8.88606e-05
	P81117	Nucleobindin-2 OS=Mus musculus GN=Nucb2 PE=1 SV=2	546.973	26.0463	8.75068e-05
	Q9QUM0	Integrin alpha-IIb OS=Mus musculus GN=Itga2b PE=2 SV=2	541.801	13.8923	8.66795e-05
	Q80X19	Collagen alpha-1(XIV) chain OS=Mus musculus GN=Col14a1 PE=2 SV=2	534.046	7.12062	8.54388e-05
	B2RXS4	Plexin-B2 OS=Mus musculus GN=Plxnb2 PE=1 SV=1	523.789	6.23559	8.37978e-05
+	P97298	Pigment epithelium-derived factor OS=Mus musculus GN=Serpinf1 PE=1 SV=2	508.672	23.1214	8.13793e-05
	Q60963	Platelet-activating factor acetylhydrolase OS=Mus musculus GN=Pla2g7 PE=2 SV=2	500.955	29.4679	8.01447e-05
	Q8K297	Procollagen galactosyltransferase 1 OS=Mus musculus GN=Colgalt1 PE=1 SV=2	497.468	15.5459	7.95869e-05
	Q6GU68	Immunoglobulin superfamily containing leucine-rich repeat protein OS=Mus musculus GN=Islr PE=1 SV=1	492.21	32.814	7.87456e-05
	Q7TQ62	Podocan OS=Mus musculus GN=Podn PE=2 SV=1	490.393	14.8604	7.8455e-05
	Q8C310	Roundabout homolog 4 OS=Mus musculus GN=Robo4 PE=1 SV=2	484.03	11.8056	7.7437e-05
	Q8VDL4	ADP-dependent glucokinase OS=Mus musculus GN=Adpgk PE=1 SV=2	483.625	26.8681	7.73722e-05
	Q63870	Collagen alpha-1(VII) chain OS=Mus musculus GN=Col7a1 PE=1 SV=3	473.311	3.26422	7.57222e-05
	P51655	Glypican-4 OS=Mus musculus GN=Gpc4 PE=2 SV=2	471.643	20.5062	7.54553e-05
	Q3UH93	Plexin-D1 OS=Mus musculus GN=Plxnd1 PE=1 SV=1	463.549	5.39011	7.41604e-05
	P51910	Apolipoprotein D OS=Mus musculus GN=Apod PE=2 SV=1	458.479	45.8479	7.33493e-05
	Q8VCS0	N-acetylmuramoyl-L-alanine amidase OS=Mus musculus GN=Pglyrp2 PE=1 SV=1	446.196	21.2474	7.13841e-05
	P49290	Eosinophil peroxidase OS=Mus musculus GN=Epx PE=1 SV=2	445.254	10.8599	7.12335e-05
+	O54782	Epididymis-specific alpha-mannosidase OS=Mus musculus GN=Man2b2 PE=2 SV=2	442.16	11.3374	7.07384e-05
	P97425	Cluster of Eosinophil cationic protein 2 OS=Mus musculus GN=Ear2 PE=2 SV=1 (P97425)	436.671	72.7785	6.98603e-05
	Q921L7	HemK methyltransferase family member 1 OS=Mus musculus GN=Hemk1 PE=2 SV=2	436.144	43.6144	6.9776e-05
	P70387	Hereditary hemochromatosis protein homolog OS=Mus musculus GN=Hfe PE=2 SV=2	434.293	27.1433	6.94799e-05
	Q9R0Q3	Transmembrane emp24 domain-containing protein 2 OS=Mus musculus GN=Tmed2 PE=1 SV=1	433.58	48.1755	6.93658e-05
+	Q9Z1P8	Angiopoietin-related protein 4 OS=Mus musculus GN=Angptl4 PE=2 SV=1	430.281	28.6854	6.88381e-05
	Q9R045	Angiopoietin-related protein 2 OS=Mus musculus GN=Angptl2 PE=2 SV=2	429.862	14.3287	6.8771e-05
	Q8K2I4	Beta-mannosidase OS=Mus musculus GN=Manba PE=2 SV=1	423.879	9.01871	6.78139e-05
	Q91ZI0	Cadherin EGF LAG seven-pass G-type receptor 3 OS=Mus musculus GN=Celsr3 PE=2 SV=2	420.581	3.04769	6.72862e-05
	Q9Z0F8	Disintegrin and metalloproteinase domain-containing protein 17 OS=Mus musculus GN=Adam17 PE=1 SV=3	418.403	10.205	6.69378e-05
	Q9Z0L8	Gamma-glutamyl hydrolase OS=Mus musculus GN=Ggh PE=1 SV=2	418.029	27.8686	6.68779e-05
	P05555	Integrin alpha-M OS=Mus musculus GN=Itgam PE=1 SV=2	404.187	8.98193	6.46634e-05
	P35330	Intercellular adhesion molecule 2 OS=Mus musculus GN=Icam2 PE=1 SV=1	402.734	28.7667	6.44309e-05
	Q02858	Angiopoietin-1 receptor OS=Mus musculus GN=Tek PE=1 SV=2	396.223	7.92446	6.33893e-05
	Q7TMR0	Lysosomal Pro-X carboxypeptidase OS=Mus musculus GN=Prcp PE=2 SV=2	389.028	20.4751	6.22382e-05
	Q3UMW8	Ceroid-lipofuscinosis neuronal protein 5 homolog OS=Mus musculus GN=Cln5 PE=2 SV=1	388.02	18.4771	6.20769e-05
	Q01279	Epidermal growth factor receptor OS=Mus musculus GN=Egfr PE=1 SV=1	384.521	6.40868	6.15171e-05
	Q3TNH5	Protein FAM172A OS=Mus musculus GN=Fam172a PE=2 SV=2	376.378	19.8094	6.02144e-05
	P70232	Neural cell adhesion molecule L1-like protein OS=Mus musculus GN=Chl1 PE=1 SV=2	367.136	6.79881	5.87358e-05
	A6H584	Collagen alpha-5(VI) chain OS=Mus musculus GN=Col6a5 PE=1 SV=3	364.584	2.70062	5.83275e-05
	Q8CCH2	NHL repeat-containing protein 3 OS=Mus musculus GN=Nhlrc3 PE=2 SV=1	358.834	23.9223	5.74077e-05
	Q6PB93	Polypeptide N-acetylgalactosaminyltransferase 2 OS=Mus musculus GN=Galnt2 PE=2 SV=1	353.942	11.0607	5.66251e-05
+	O88968	Transcobalamin-2 OS=Mus musculus GN=Tcn2 PE=2 SV=1	346.117	15.7326	5.53732e-05
	Q8C0L0	Thioredoxin-related transmembrane protein 4 OS=Mus musculus GN=Tmx4 PE=2 SV=2	340.681	24.3344	5.45035e-05
	O35604	Niemann-Pick C1 protein OS=Mus musculus GN=Npc1 PE=1 SV=2	336.734	10.5229	5.3872e-05
	O35930	Platelet glycoprotein Ib alpha chain OS=Mus musculus GN=Gp1ba PE=2 SV=2	336.426	16.8213	5.38227e-05
	Q99KS2	Neugrin OS=Mus musculus GN=Ngrn PE=2 SV=3	322.312	20.1445	5.15647e-05
	Q8K482	EMILIN-2 OS=Mus musculus GN=Emilin2 PE=1 SV=1	317.932	6.91156	5.0864e-05
	P27641	X-ray repair cross-complementing protein 5 OS=Mus musculus GN=Xrcc5 PE=2 SV=4	315.395	7.33477	5.04581e-05
	P18052	Receptor-type tyrosine-protein phosphatase alpha OS=Mus musculus GN=Ptpra PE=1 SV=3	309.239	8.58997	4.94732e-05
	Q8C6K9	Collagen alpha-6(VI) chain OS=Mus musculus GN=Col6a6 PE=1 SV=2	304.763	2.77057	4.87571e-05
	Q9EPK6	Nucleotide exchange factor SIL1 OS=Mus musculus GN=Sil1 PE=1 SV=2	303.921	14.4724	4.86225e-05
	Q8VCC9	Spondin-1 OS=Mus musculus GN=Spon1 PE=2 SV=1	298.31	8.2864	4.77248e-05
	Q6VNS1	NT-3 growth factor receptor OS=Mus musculus GN=Ntrk3 PE=1 SV=1	293.359	8.88965	4.69327e-05
	Q8JZZ7	Latrophilin-2 (Fragment) OS=Mus musculus GN=Lphn2 PE=1 SV=2	293.193	4.44232	4.69061e-05
	Q64FW2	All-trans-retinol 13,14-reductase OS=Mus musculus GN=Retsat PE=1 SV=3	276.613	9.53838	4.42536e-05
	Q64487	Receptor-type tyrosine-protein phosphatase delta OS=Mus musculus GN=Ptprd PE=1 SV=3	269.272	2.92687	4.30791e-05
	Q8R366	Immunoglobulin superfamily member 8 OS=Mus musculus GN=Igsf8 PE=1 SV=2	268.711	12.2142	4.29895e-05
+	Q61592	Growth arrest-specific protein 6 OS=Mus musculus GN=Gas6 PE=2 SV=2	265.074	8.28357	4.24076e-05
	P21845	Tryptase beta-2 OS=Mus musculus GN=Tpsb2 PE=1 SV=2	263.558	26.3558	4.21651e-05
	P35951	Low-density lipoprotein receptor OS=Mus musculus GN=Ldlr PE=1 SV=2	252.125	6.30312	4.03359e-05
	Q9JJN5	Carboxypeptidase N catalytic chain OS=Mus musculus GN=Cpn1 PE=2 SV=1	237.795	11.8897	3.80433e-05
	P06339	H-2 class I histocompatibility antigen, D-37 alpha chain OS=Mus musculus GN=H2-T23 PE=1 SV=1	236.789	13.9288	3.78824e-05
	Q9R099	Transducin beta-like protein 2 OS=Mus musculus GN=Tbl2 PE=2 SV=2	231.859	9.27435	3.70937e-05
	Q8C522	Endonuclease domain-containing 1 protein OS=Mus musculus GN=Endod1 PE=1 SV=2	231.793	10.5361	3.70832e-05
	Q8CFG9	Cluster of Complement C1r-B subcomponent OS=Mus musculus GN=C1rb PE=2 SV=1 (Q8CFG9)	223.492	8.27748	3.57551e-05
	O70309	Integrin beta-5 OS=Mus musculus GN=Itgb5 PE=1 SV=2	221.741	5.40831	3.5475e-05
	Q9ESY9	Gamma-interferon-inducible lysosomal thiol reductase OS=Mus musculus GN=Ifi30 PE=1 SV=3	215.547	21.5547	3.4484e-05
	Q64314	Hematopoietic progenitor cell antigen CD34 OS=Mus musculus GN=Cd34 PE=1 SV=1	204.697	20.4697	3.27483e-05
	Q9WTL4	Insulin receptor-related protein OS=Mus musculus GN=Insrr PE=1 SV=2	202.213	3.48643	3.23508e-05
	Q3TYD6	Serine/threonine-protein kinase LMTK2 OS=Mus musculus GN=Lmtk2 PE=1 SV=3	195.508	3.3137	3.12782e-05
	Q9ET30	Transmembrane 9 superfamily member 3 OS=Mus musculus GN=Tm9sf3 PE=1 SV=1	195.242	10.2759	3.12356e-05
	P11835	Integrin beta-2 OS=Mus musculus GN=Itgb2 PE=1 SV=2	192.71	4.10022	3.08306e-05
	Q9D1N2	Glycosylphosphatidylinositol-anchored high density lipoprotein-binding protein 1 OS=Mus musculus GN=Gpihbp1 PE=1 SV=1	192.029	32.0048	3.07215e-05
	Q923X1	EGF, latrophilin seven transmembrane domain-containing protein 1 OS=Mus musculus GN=Eltd1 PE=2 SV=3	191.658	8.33297	3.06622e-05
	P06683	Complement component C9 OS=Mus musculus GN=C9 PE=1 SV=2	191.459	6.38197	3.06304e-05
	Q08761	Vitamin K-dependent protein S OS=Mus musculus GN=Pros1 PE=2 SV=1	183.01	6.31068	2.92786e-05
	Q91WG0	Cluster of Acylcarnitine hydrolase OS=Mus musculus GN=Ces2c PE=1 SV=1 (Q91WG0)	180.79	11.2994	2.89235e-05
	Q9D8B7	Junctional adhesion molecule C OS=Mus musculus GN=Jam3 PE=1 SV=2	176.952	10.4089	2.83094e-05
	Q9ESP1	Stromal cell-derived factor 2-like protein 1 OS=Mus musculus GN=Sdf2l1 PE=2 SV=2	175.563	15.9603	2.80873e-05
+	A2AVA0	Sushi, von Willebrand factor type A, EGF and pentraxin domain-containing protein 1 OS=Mus musculus GN=Svep1 PE=1 SV=1	169.491	1.28403	2.71159e-05
	Q922Z0	D-aspartate oxidase OS=Mus musculus GN=Ddo PE=2 SV=1	161.712	8.98401	2.58713e-05
	P20352	Tissue factor OS=Mus musculus GN=F3 PE=1 SV=2	157.268	11.2335	2.51604e-05
	Q61712	DnaJ homolog subfamily C member 1 OS=Mus musculus GN=Dnajc1 PE=1 SV=1	152.313	5.85817	2.43676e-05
	O88307	Sortilin-related receptor OS=Mus musculus GN=Sorl1 PE=1 SV=3	149.742	1.36129	2.39562e-05
	Q8K273	Membrane magnesium transporter 1 OS=Mus musculus GN=Mmgt1 PE=2 SV=1	141.848	28.3697	2.26935e-05
	Q8K4B2	Interleukin-1 receptor-associated kinase 3 OS=Mus musculus GN=Irak3 PE=1 SV=2	133.298	5.5541	2.13256e-05
	P29533	Vascular cell adhesion protein 1 OS=Mus musculus GN=Vcam1 PE=1 SV=1	126.834	3.25215	2.02914e-05
	P06800	Receptor-type tyrosine-protein phosphatase C OS=Mus musculus GN=Ptprc PE=1 SV=3	116.85	2.16389	1.86941e-05
	P25446	Tumor necrosis factor receptor superfamily member 6 OS=Mus musculus GN=Fas PE=1 SV=2	111.07	6.9419	1.77695e-05
	P14429	Cluster of H-2 class I histocompatibility antigen, Q7 alpha chain OS=Mus musculus GN=H2-Q7 PE=1 SV=1 (P14429)	105.7	7.04669	1.69104e-05
	Q9Z2L6	Multiple inositol polyphosphate phosphatase 1 OS=Mus musculus GN=Minpp1 PE=1 SV=3	103.09	5.15452	1.64928e-05
	Q9R098	Hepatocyte growth factor activator OS=Mus musculus GN=Hgfac PE=1 SV=1	99.0177	4.71513	1.58412e-05
	P61939	Thyroxine-binding globulin OS=Mus musculus GN=Serpina7 PE=2 SV=1	80.3609	4.01804	1.28564e-05
	Q9CXY9	GPI-anchor transamidase OS=Mus musculus GN=Pigk PE=2 SV=2	78.3252	3.91626	1.25308e-05
	P01750	Ig heavy chain V region 102 OS=Mus musculus PE=1 SV=1	37.4496	7.48991	5.99133e-06
